# Supplementary material for: Transfer RNA acetylation regulates in vivo mammalian stress signaling
Source: bioRxiv. 2024 Jul 28:2024.07.25.605208. Preprint. [Version 3] doi: 10.1101/2024.07.25.605208 (PMC11291155; doi:10.1101/2024.07.25.605208)
Supplement: Supplement 1 — Table S1. ac4C-seq analysis of tRNA acetylation sites across eukaryotic models [file media-1.xlsx]

## Sheet: info
Supplementary Table 1. ac4C-seq analyses
Experiments								Column headings and abbreviations
species	experiment	RNA	treatment	control	Table	comments		column name	definition
Mm	1	total	WT_NaCNBH3	WT_Mock	S1a	liver		rep	indicates single replicate or merged
Mm	1	total	WT_NaCNBH3	WT_Mock	"	"		gene	gene name
Mm	1	total	WT_NaCNBH3	WT_Mock	"	"		txcoor	the genomic coordinate of the base
Mm	1	total	WT_NaCNBH3	KO_NaCNBH3	S1b	liver		refSeq	refseq annotated nucleotide
Mm	1	total	WT_NaCNBH3	KO_NaCNBH3	"	"		window.1	plus/minus 1 window surrounding nucleotide
Mm	1	total	WT_NaCNBH3	KO_NaCNBH3	"	"		window.5	plus/minus 5 window surrounding nucleotide
Hs	1	size-selected	WT_NaCNBH3	WT_Mock	S1c	HEK-293T		start.ratio.Sample.v.Control	ratio of counts annotated as read starts in Mock v Treated or WT v KO
Hs	1	size-selected	WT_NaCNBH3	WT_Mock	"	"		stop.ratio.Sample.v.Control	ratio of counts annotated as read ends in Mock v Treated or WT v KO
Mm	1	size-selected	75deg_NaCNBH3	WT_Mock	S1c	NIH-3T3		C2T.MRD	C to T misincorporation percentage at nucleotide (e.g. WT - KO/sum of C+T or treated - control/sum C+T)
Mm	1	size-selected	95deg_NaCNBH3	WT_Mock	"			C2T.MRD*100	percent C to T misincorporation percentage at nucleotide
Sc	1	size-selected	WT_NaCNBH3	WT_Mock	S1c	BY4741		pval.C2T	Fisher p-value for C to T misincorporation
Sc	1	size-selected	WT_NaCNBH3	WT_Mock	"	"		neglog10pval.C2T	negative log10 of pval.C2T
								pval.sub	Fisher p-value for C to T misincorporation (e.g. WT - KO/sum of ATCG or treated - control/sum ATCG)
								FDR.C2T	False discovery rate percent misincorporation (e.g. WT - KO/sum of C+T)
								FDR.sub	False discovery rate percent misincorporation (e.g. WT - KO/sum of ATCG)
								depth.Control	number of reads mapping to coordinate in control reaction (e.g. KO or Mock)
								A.Control	depth for individual nucleotide
								T.Control	depth for individual nucleotide
								C.Control	depth for individual nucleotide
								G.Control	depth for individual nucleotide
								N.Control	depth for individual nucleotide
								starts.Control	reads starting at nucleotide
								ends.Control	reads ending at nucleotide
								depth.Sample	number of reads mapping to coordinate in control reaction (KO or mock)
								A.Sample	depth for individual nucleotide
								T.Sample	depth for individual nucleotide
								C.Sample	depth for individual nucleotide
								G.Sample	depth for individual nucleotide
								N.Sample	depth for individual nucleotide
								count.insert.Sample	reads starting at nucleotide
								type.insert.Sample	reads ending at nucleotide
								abbreviation	full name
								Mm	Mus musculus
								Sc	Saccharomyces cerevisiae
								Hs	Homo sapiens
								positions with less than 10 reads mapping to control or sample were removed from Tables S1a-c for clarity

## Sheet: 1a_Mm_WT_v_MockWT_merged_reps
rep	gene	txcoor	refSeq	window.1	window.5	start.ratio.Mock.v.TreatedWT	stop.ratio.Mock.v.TreatedWT	C2T.MRD	C2T.MRD*100	pval.C2T	neglog10pval.C2T	pval.sub	FDR.C2T	FDR.sub	depth.Mock	A.Mock	T.Mock	C.Mock	G.Mock	N.Mock	starts.Mock	ends.Mock	C2T.MR.Mock	depth.Treated	A.Treated	T.Treated	C.Treated	G.Treated	N.Treated
merged	tRNA-Ser-CGA-2	12	C	CCG	GTGGCCGAGTG	#REF!	#REF!	0.426394	42.6394	0	#NUM!	0	0	0	3448	0	3	3445	0	0	0	0	0.00087007	3079	19	1307	1752	1	0
merged	tRNA-Ser-AGA-2	12	C	CCG	GTGGCCGAGTG	#REF!	#REF!	0.373022	37.3022	0	#NUM!	0	0	0	7962	2	4	7956	0	0	0	0	0.000502513	7925	42	2943	4936	3	0
merged	tRNA-Leu-CAG-2	12	C	CCG	ATGGCCGAGCG	#REF!	#REF!	0.157675	15.7675	0	#NUM!	0	0	0	7970	2	1	7967	0	0	0	0	0.000125502	6744	10	1062	5668	2	0
merged	tRNA-Ser-TGA-1	12	C	CCG	ATGGCCGAGTG	#REF!	#REF!	0.371871	37.1871	0	#NUM!	0	0	0	4537	1	2	4534	0	0	1	0	0.000440917	3747	26	1385	2335	1	0
merged	tRNA-Ser-GCT-3	12	C	CCG	GTGGCCGAGTG	#REF!	#REF!	0.452231	45.2231	0	#NUM!	0	0	0	4882	0	3	4879	0	0	2	0	0.000614502	4967	40	2228	2692	7	0
merged	tRNA-Ser-TGA-2	12	C	CCG	GTGGCCGAGTG	#REF!	#REF!	0.350341	35.0341	0	#NUM!	0	0	0	4007	1	6	4000	0	0	1	0	0.00149775	2897	12	1014	1868	3	0
merged	tRNA-Leu-AAG-1	12	C	CCG	GTGGCCGAGCG	#REF!	#REF!	0.27097	27.097	6.20258e-305	304.207	0	1.76601e-301	0	4388	0	7	4380	1	0	3	0	0.00159562	3952	8	1075	2869	0	0
merged	tRNA-Leu-CAG-1	12	C	CCG	ATGGCCGAGCG	#REF!	#REF!	0.146797	14.6797	1.52891e-245	244.816	4.21012e-274	3.91783e-242	1.07884e-270	7389	0	4	7385	0	0	1	0	0.000541345	3899	6	573	3316	2	0
merged	tRNA-Leu-CAA-3	12	C	CCG	ATGGCCGAGTG	#REF!	#REF!	0.239792	23.9792	2.04244e-207	206.69	3.56259e-246	4.75796e-204	8.29921e-243	3560	1	3	3556	0	0	1	0	0.000842933	2466	9	591	1865	0	0
merged	tRNA-Leu-CAA-2	12	C	CCG	ATGGCCGAGTG	#REF!	#REF!	0.236588	23.6588	7.43331e-163	162.129	3.51764e-188	1.58732e-159	6.43853e-185	2832	2	1	2828	1	0	1	0	0.000353482	1866	7	440	1417	2	0
merged	tRNA-Leu-TAG-3	12	C	CCG	GTGGCCGAGTG	#REF!	#REF!	0.259132	25.9132	8.05747e-161	160.094	1.19967e-190	1.58825e-157	2.36473e-187	2417	2	2	2413	0	0	2	0	0.000828157	2011	3	522	1486	0	0
merged	tRNA-Ser-GCT-2	12	C	CCG	GTGGCCGAGTG	#REF!	#REF!	0.178734	17.8734	2.51253e-144	143.6	8.36327e-166	4.59883e-141	1.42873e-162	3366	0	1	3365	0	0	0	0	0.000297089	2031	8	362	1660	1	0
merged	tRNA-Ser-GCT-4	12	C	CCG	GTGGCCGAGTG	#REF!	#REF!	0.259452	25.9452	1.93342e-136	135.714	7.85051e-165	3.30292e-133	1.25731e-161	2061	0	0	2061	0	0	0	0	0	1540	5	398	1136	1	0
merged	tRNA-Leu-TAG-1	12	C	CCG	GTGGCCGAGCG	#REF!	#REF!	0.239477	23.9477	1.09109e-135	134.962	1.29038e-160	1.74745e-132	1.83701e-157	2202	0	1	2201	0	0	2	0	0.000454133	1739	1	417	1321	0	0
merged	tRNA-Ser-CGA-1	12	C	CCG	ATGGCCGAGTG	#REF!	#REF!	0.348111	34.8111	7.30823e-128	127.136	2.65074e-162	1.10161e-124	3.99559e-159	1510	1	1	1508	0	0	1	0	0.000662691	1106	4	384	717	1	0
merged	tRNA-Leu-AAG-3	12	C	CCG	GTGGCCGAGCG	#REF!	#REF!	0.252822	25.2822	1.09159e-114	113.962	1.49601e-134	1.554e-111	2.01765e-131	1768	1	0	1767	0	0	0	0	0	1331	2	336	993	0	0
merged	tRNA-Ser-AGA-1	12	C	CCG	GTGGCCGAGTG	#REF!	#REF!	0.298611	29.8611	3.83377e-97	96.4164	2.98555e-121	5.17055e-94	3.82523e-118	1341	0	1	1340	0	0	0	0	0.000745712	938	6	279	653	0	0
merged	tRNA-Leu-TAA-2	12	C	CCG	ATGGCCGAGTG	#REF!	#REF!	0.181109	18.1109	2.56389e-75	74.5911	4.38533e-86	3.28499e-72	4.88583e-83	1602	0	0	1602	0	0	1	0	0	1157	2	209	945	1	0
merged	tRNA-Leu-TAA-1	12	C	CCG	ATGGCCGAGTG	#REF!	#REF!	0.317073	31.7073	1.74435e-73	72.7584	1.09102e-88	2.12853e-70	1.27079e-85	938	1	0	937	0	0	0	0	0	656	0	208	448	0	0
merged	tRNA-Leu-TAG-2	12	C	CCG	GTGGCCGAGCG	#REF!	#REF!	0.236025	23.6025	2.73626e-67	66.5628	3.29838e-78	3.18712e-64	3.52171e-75	1115	1	0	1114	0	0	0	0	0	809	4	190	615	0	0
merged	tRNA-Leu-AAG-2	12	C	CCG	GTGGCCGAGCG	#REF!	#REF!	0.25408	25.408	5.96786e-49	48.2242	4.41159e-60	6.64898e-46	4.52188e-57	672	0	1	671	0	0	0	0	0.0014881	855	2	218	635	0	0
merged	tRNA-Leu-CAA-2	35	C	TCA	AGACTCAAGTT	#REF!	#REF!	0.0230601	2.30601	1.12401e-21	20.9492	2.75287e-16	1.20012e-18	1.53353e-13	3003	11	0	2990	0	0	0	0	0	3233	22	74	3135	0	0
merged	tRNA-Leu-CAA-3	35	C	TCA	AGACTCAAGTT	#REF!	#REF!	0.0196639	1.96639	4.8491e-21	20.3143	2.64863e-16	4.97033e-18	1.50825e-13	3786	13	2	3766	0	0	4	0	0.000530786	4144	28	83	4027	1	0
merged	tRNA-Leu-CAA-1	12	C	CCG	ATGGCCGAGTG	#REF!	#REF!	0.146417	14.6417	4.76338e-19	18.3221	7.08308e-21	4.69468e-16	4.65395e-18	501	0	0	501	0	0	0	0	0	321	0	47	274	0	0
merged	tRNA-Leu-CAA-4	12	C	CCG	ATGGCCGAGTG	#REF!	#REF!	0.27972	27.972	1.86462e-16	15.7294	1.50932e-19	1.76967e-13	9.43326e-17	240	0	0	240	0	0	0	0	0	143	0	40	103	0	0
merged	tRNA-Ser-CGA-3	12	C	CCG	ATGGCCGAGTG	#REF!	#REF!	0.390476	39.0476	1.03407e-12	11.9854	6.81064e-17	9.13728e-10	4.05866e-14	124	0	0	124	0	0	0	0	0	105	0	41	64	0	0
merged	tRNA-Ser-GCT-3	76	C	CCT	CCATCCTCGTC	#REF!	#REF!	0.0135927	1.35927	8.9308e-12	11.0491	1.39513e-12	7.62839e-09	6.05935e-10	5541	0	30	5511	0	0	0	1	0.00541419	6790	3	129	6658	0	0
merged	tRNA-Ser-GCT-1	12	C	CCG	GTGGCCGAGTG	#REF!	#REF!	0.154286	15.4286	2.56871e-11	10.5903	1.98897e-12	2.12333e-08	8.3553e-10	277	0	0	277	0	0	0	0	0	175	0	27	148	0	0
merged	tRNA-Leu-CAG-2	51	C	CCT	CTCCCCTGGAG	#REF!	#REF!	-0.155144	-15.5144	4.53178e-10	9.34373	1.14494e-37	3.62896e-07	9.77968e-35	7306	2847	2464	925	1070	0	0	1	0.727058	7368	2830	2020	1512	1006	0
merged	tRNA-Leu-CAG-4	12	C	CCG	ATGGCCGAGCA	#REF!	#REF!	0.303502	30.3502	3.43447e-09	8.46414	5.50882e-12	2.66692e-06	2.17175e-09	86	0	0	86	0	0	2	0	0	257	0	78	179	0	0
merged	tRNA-Ser-GCT-2	32	C	ACT	ATGGACTGCTA	#REF!	#REF!	-0.153506	-15.3506	1.55933e-07	6.80706	5.59836e-20	0.000117523	3.58645e-17	3389	1432	738	803	407	0	0	2	0.47891	2272	850	383	794	245	0
merged	tRNA-Leu-CAG-1	51	C	CCT	CTCCCCTGGAG	#REF!	#REF!	-0.144685	-14.4685	3.28917e-07	6.48291	4.91324e-25	0.000240815	3.93443e-22	7015	2617	2505	920	973	0	0	0	0.731387	4676	1745	1350	951	630	0
merged	tRNA-Ser-TGA-1	50	C	TCT	GGGGTCTCCCC	#REF!	#REF!	-0.0289478	-2.89478	1.25922e-06	5.8999	2.49884e-13	0.000896318	1.14344e-10	5543	437	464	4517	125	0	1	7	0.093154	4940	280	294	4285	81	0
merged	tRNA-Lys-CTT-3	13	C	TCA	TAGCTCAGTCG	#REF!	#REF!	0.00250836	0.250836	3.29779e-06	5.48178	0.000185512	0.00228394	0.0358932	7908	5	0	7903	0	0	0	0	0	5986	6	15	5965	0	0
merged	tRNA-iMet-CAT-1	9	G	TGG	AGAGTGGCGCA	#REF!	#REF!	-0.0272805	-2.72805	1.4166e-05	4.84875	0.0265007	0.0095527	1	7281	118	524	5076	1563	0	53	0	0.0935714	4942	71	247	3479	1145	0
merged	tRNA-iMet-CAT-1	60	C	ACC	CGAAACCATCC	#REF!	#REF!	0.00198864	0.198864	2.56231e-05	4.59137	2.52476e-05	0.0168357	0.0059355	7949	0	0	7949	0	0	0	2	0	7040	0	14	7026	0	0
merged	tRNA-Gln-CTG-2	27	C	TCT	GCACTCTGGAC	#REF!	#REF!	0.0029615	0.29615	0.000114526	3.9411	0.135822	0.0733682	1	4595	8	0	4587	0	0	28	0	0	4054	2	12	4040	0	0
merged	tRNA-Asn-GTT-3	25	G	CGC	TTAGCGCGTTC	#REF!	#REF!	0.536585	53.6585	0.000235388	3.62822	0.0579883	0.143614	1	7915	6	0	26	7883	0	0	0	0	7819	8	22	19	7770	0
merged	tRNA-Ile-AAT-1	64	C	CCG	ATCCCCGTACG	#REF!	#REF!	0.00147039	0.147039	0.000362504	3.44069	0.0721889	0.216027	1	7904	6	0	7898	0	0	0	0	0	7484	3	11	7470	0	0
merged	tRNA-Ser-GCT-2	50	C	TCT	GTGCTCTGCAC	#REF!	#REF!	-0.120836	-12.0836	0.000455258	3.34174	4.89207e-12	0.265136	1.95874e-09	3602	1693	700	635	571	0	15	0	0.524345	2448	1080	414	612	342	0
merged	tRNA-iMet-CAT-1	22	C	GCG	GGAAGCGTGCT	#REF!	#REF!	0.00269539	0.269539	0.000678338	3.16855	0.00154895	0.386276	0.226811	7961	1	8	7952	0	0	1	0	0.00100503	6756	0	25	6731	0	0
merged	tRNA-Lys-CTT-2	13	C	TCA	TAGCTCAGTCG	#REF!	#REF!	0.00164575	0.164575	0.000723874	3.14034	0.625453	0.399757	1	7157	9	0	7148	0	0	3	0	0	4861	0	8	4853	0	0
merged	tRNA-His-GTG-2	67	C	TCA	CGAGTCACGGC	#REF!	#REF!	0.00220967	0.220967	0.000733212	3.13477	0.208173	0.399757	1	5022	6	0	5016	0	0	0	0	0	4074	1	9	4064	0	0
merged	tRNA-Ser-TGA-1	11	C	GCC	GATGGCCGAGT	#REF!	#REF!	0.0024	0.24	0.000791359	3.10163	0.000782047	0.42247	0.13098	4548	0	0	4548	0	0	1	0	0	3750	0	9	3741	0	0
merged	tRNA-Asn-GTT-3	9	G	TGG	TCTGTGGCGCA	#REF!	#REF!	-0.0197797	-1.97797	0.00141923	2.84795	0.226392	0.727355	1	6326	125	455	4839	866	0	0	0	0.0859464	4465	66	247	3486	648	0
merged	tRNA-Lys-CTT-3	25	C	GCA	TAGAGCATGAG	#REF!	#REF!	0.00190095	0.190095	0.0014796	2.82985	6.51175e-05	0.743429	0.0143848	7900	2	3	7895	0	0	1	0	0.000379843	7902	9	18	7874	1	0
merged	tRNA-SeC-TCA-1	75	C	CCA	AATTCCACCTT	#REF!	#REF!	0.00263626	0.263626	0.00190365	2.72041	0.000328011	0.907535	0.0609078	4623	0	1	4621	1	0	0	0	0.000216357	3159	3	9	3146	1	0
merged	tRNA-Leu-CAA-1	35	C	TCA	AGACTCAAGTT	#REF!	#REF!	0.0188679	1.88679	0.00193739	2.71278	0.0257424	0.907535	1	510	3	0	507	0	0	0	0	0	426	2	8	416	0	0
merged	tRNA-Ser-AGA-2	25	C	GCG	TAAGGCGATGG	#REF!	#REF!	0.00126072	0.126072	0.00194788	2.71044	0.0766683	0.907535	1	7917	3	0	7913	1	0	0	0	0	7934	1	10	7922	1	0
merged	tRNA-Lys-CTT-3	61	C	CCC	CGAGCCCCACG	#REF!	#REF!	0.00164286	0.164286	0.00234599	2.62967	0.029373	1	1	7816	6	2	7807	1	0	0	0	0.000256115	7906	5	15	7884	2	0
merged	tRNA-Ser-GCT-4	32	C	ACT	ATGGACTGCTA	#REF!	#REF!	-0.0994298	-9.94298	0.0040342	2.39424	2.79042e-09	1	9.28629e-07	2153	870	469	530	281	0	0	1	0.469469	1921	717	373	635	194	0
merged	tRNA-Arg-CCT-4	62	C	CCC	GAGTCCCATCT	#REF!	#REF!	0.00248242	0.248242	0.00438666	2.35787	0.00908723	1	0.931442	3563	1	0	3562	0	0	0	0	0	2418	1	6	2411	0	0
merged	tRNA-Asp-GTC-1	32	C	CCT	CCCGCCTGTCA	#REF!	#REF!	0.00162238	0.162238	0.00440335	2.35622	0.0431245	1	1	8012	4	3	8005	0	0	0	1	0.000374625	8014	2	16	7996	0	0
merged	tRNA-SeC-TCA-1	74	C	TCC	CAATTCCACCT	#REF!	#REF!	0.00190718	0.190718	0.00452716	2.34417	0.0691541	1	1	4596	2	0	4594	0	0	0	2	0	3146	0	6	3140	0	0
merged	tRNA-Arg-ACG-3	61	C	TCC	CGACTCCTGGC	#REF!	#REF!	0.00231252	0.231252	0.00539068	2.26836	0.0546449	1	1	3363	2	0	3361	0	0	0	0	0	3028	1	7	3020	0	0
merged	tRNA-Met-CAT-2	28	C	TCA	CGCGTCAGTCT	#REF!	#REF!	0.00103057	0.103057	0.00561838	2.25039	0.286628	1	1	7997	6	0	7991	0	0	0	0	0	5824	2	6	5816	0	0
merged	tRNA-Ser-TGA-1	32	C	ACT	TTGGACTTGAA	#REF!	#REF!	-0.094899	-9.4899	0.00568334	2.2454	1.05545e-14	1	5.10302e-12	4649	1746	1702	495	706	0	0	0	0.774693	4201	1542	1450	683	525	0
merged	tRNA-Met-CAT-2	61	C	CCT	CGAACCTCAGA	#REF!	#REF!	0.00102006	0.102006	0.00588973	2.2299	0.0125316	1	1	7965	1	0	7964	0	0	0	0	0	5883	1	6	5876	0	0
merged	tRNA-Asn-GTT-3	73	C	ACG	AGGGACGCCA	#REF!	#REF!	0.00114486	0.114486	0.00622952	2.20555	0.0126775	1	1	7910	1	1	7908	0	0	0	13	0.000126438	7867	0	10	7856	1	0
merged	tRNA-Pro-TGG-2	66	C	ACG	CCGGACGAGCC	#REF!	#REF!	0.00143381	0.143381	0.00636328	2.19632	0.00325719	1	0.409145	7911	0	2	7909	0	0	0	0	0.000252813	5930	0	10	5919	1	0
merged	tRNA-Arg-CCT-1	32	C	CCT	CTGGCCTCCTA	#REF!	#REF!	-0.0606789	-6.06789	0.00655089	2.1837	7.73879e-06	1	0.00190679	2267	553	449	1070	195	0	2	0	0.295589	1726	392	288	938	108	0
merged	tRNA-Pro-CGG-1	36	G	GGT	TTCGGGTGCGA	#REF!	#REF!	-0.0573704	-5.73704	0.00786313	2.1044	0.0906044	1	1	4354	70	1053	1637	1594	0	3	0	0.39145	2997	54	597	1190	1156	0
merged	tRNA-His-GTG-2	61	C	TCC	CGAATCCGAGT	#REF!	#REF!	0.00147312	0.147312	0.00797808	2.0981	0.00158552	1	0.228253	5043	0	0	5043	0	0	0	2	0	4075	2	6	4067	0	0
merged	tRNA-Leu-CAG-2	38	G	GGT	TTCAGGTCGCA	#REF!	#REF!	-0.0382528	-3.82528	0.00895518	2.04793	1.23234e-58	1	1.21457e-55	8003	62	1574	3025	3342	0	0	0	0.342248	7966	44	1088	2491	4343	0
merged	tRNA-Pro-CGG-1	9	G	TGG	TCGTTGGTCTA	#REF!	#REF!	-0.04155	-4.155	0.00947889	2.02324	0.000177569	1	0.0347344	5372	98	561	2022	2688	0	77	0	0.217189	3403	68	261	1225	1843	0
merged	tRNA-Pro-TGG-2	12	C	TCT	TTGGTCTAGGG	#REF!	#REF!	0.00113772	0.113772	0.0103214	1.98626	0.000386144	1	0.0701769	7907	2	1	7904	0	0	1	0	0.000126502	5545	8	7	5530	0	0
merged	tRNA-Asp-GTC-2	47	C	ACC	GGAGACCGGGG	#REF!	#REF!	0.00162911	0.162911	0.0106736	1.97169	0.0563301	1	1	4171	1	0	4170	0	0	0	0	0	3683	0	6	3677	0	0
merged	tRNA-Gln-CTG-2	71	C	CCT	GGAACCTCCA	#REF!	#REF!	0.00138568	0.138568	0.0108194	1.9658	0.128947	1	1	4884	3	0	4881	0	0	0	99	0	4332	2	6	4324	0	0
merged	tRNA-Gln-CTG-2	41	C	CCA	GAATCCAGCGA	#REF!	#REF!	0.00134499	0.134499	0.010878	1.96345	0.321519	1	1	5023	3	0	5020	0	0	1	0	0	4461	0	6	4455	0	0
merged	tRNA-Gln-CTG-2	62	C	TCG	AATCTCGGTGG	#REF!	#REF!	0.00134922	0.134922	0.011047	1.95676	0.316325	1	1	4986	6	0	4980	0	0	0	0	0	4451	3	6	4441	0	0
merged	tRNA-Met-CAT-2	23	C	GCG	GGCAGCGCGTC	#REF!	#REF!	0.00113222	0.113222	0.0114899	1.93968	0.106048	1	1	7697	2	1	7694	0	0	0	0	0.000129955	5546	0	7	5539	0	0
merged	tRNA-Lys-CTT-3	48	C	TCG	AGGGTCGTGGG	#REF!	#REF!	0.00137444	0.137444	0.0117623	1.92951	0.0518567	1	1	8025	4	4	8017	0	0	1	0	0.000498691	8011	3	15	7993	0	0
merged	tRNA-Met-CAT-2	25	C	GCG	CAGCGCGTCAG	#REF!	#REF!	0.000919118	0.0919118	0.0129464	1.88785	0.00541162	1	0.628589	7541	0	0	7541	0	0	0	0	0	5441	1	5	5435	0	0
merged	tRNA-Val-AAC-1	72	C	ACA	GGAAACACCA	#REF!	#REF!	0.00315956	0.315956	0.0134656	1.87077	0.00650007	1	0.727355	1998	0	0	1998	0	0	0	27	0	1900	1	6	1893	0	0
merged	tRNA-Leu-AAG-1	10	G	GGC	GCGTGGCCGAG	#REF!	#REF!	-0.206448	-20.6448	0.0138508	1.85853	1.1866e-05	1	0.00289586	4339	84	4	13	4238	0	1	0	0.235294	3752	48	3	101	3600	0
merged	tRNA-Met-CAT-3	20	C	GCA	GTAGGCAGCGC	#REF!	#REF!	-0.174314	-17.4314	0.0149094	1.82654	0.310193	1	1	1353	653	144	155	51	0	3	0	0.481605	1031	593	59	133	41	0
merged	tRNA-Leu-CAA-3	26	C	GCG	TAAGGCGCCAG	#REF!	#REF!	0.00177126	0.177126	0.0160951	1.79331	0.0160723	1	1	3658	0	0	3658	0	0	0	0	0	3952	0	7	3945	0	0
merged	tRNA-Gln-TTG-3	27	C	TCT	GCACTCTGGAC	#REF!	#REF!	0.00253421	0.253421	0.0165636	1.78085	0.149521	1	1	2513	2	0	2511	0	0	8	0	0	1974	1	5	1968	0	0
merged	tRNA-Lys-CTT-2	56	C	TCG	GGGTTCGAGCC	#REF!	#REF!	0.00129892	0.129892	0.0169105	1.77184	0.0615865	1	1	8008	5	3	7998	0	0	0	1	0.000374953	7176	4	12	7157	2	0
merged	tRNA-Gly-TCC-1	47	C	ACC	GTTGACCCGGG	#REF!	#REF!	0.00139239	0.139239	0.0169413	1.77105	0.0475017	1	1	6733	0	2	6730	1	0	0	0	0.000297089	5919	0	10	5909	0	0
merged	tRNA-His-GTG-2	26	C	ACT	TAGTACTCTGC	#REF!	#REF!	0.00112183	0.112183	0.0179863	1.74506	0.0958686	1	1	5503	1	0	5502	0	0	6	0	0	4457	0	5	4452	0	0
merged	tRNA-Ser-AGA-2	32	C	ACT	ATGGACTAGAA	#REF!	#REF!	0.0530033	5.30033	0.0182075	1.73975	1.13881e-12	1	5.03137e-10	7526	3095	1776	1708	938	0	0	0	0.509759	7519	3426	1744	1355	991	0
merged	tRNA-Leu-CAA-1	51	C	CCT	CTCCCCTGGAG	#REF!	#REF!	-0.214861	-21.4861	0.0190363	1.72042	4.49553e-05	1	0.0100172	482	186	162	77	57	0	0	0	0.677824	426	150	100	116	60	0
merged	tRNA-Arg-CCT-2	32	C	CCT	CTGGCCTCCTA	#REF!	#REF!	-0.0625669	-6.25669	0.0191048	1.71886	0.104784	1	1	1657	434	322	787	114	0	4	1	0.290352	1220	313	182	617	108	0
merged	tRNA-Val-CAC-2	38	C	ACG	TCACACGCGAA	#REF!	#REF!	0.00124207	0.124207	0.0197246	1.70499	0.070717	1	1	6848	0	2	6844	0	0	1	2	0.000292141	6519	0	10	6508	0	0
merged	tRNA-SeC-TCA-1	48	C	GCT	TGTAGCTGTTT	#REF!	#REF!	0.00160971	0.160971	0.0201556	1.69561	0.0200502	1	1	4861	0	1	4860	0	0	1	1	0.000205719	3305	0	6	3299	0	0
merged	tRNA-Lys-CTT-3	7	C	GCT	CCCGGCTAGCT	#REF!	#REF!	0.00181514	0.181514	0.0206877	1.68429	0.0702504	1	1	7889	4	8	7876	1	0	0	0	0.00101471	5656	2	16	5638	0	0
merged	tRNA-Asp-GTC-1	26	C	TCC	AGTATCCCCGC	#REF!	#REF!	0.00125092	0.125092	0.0212085	1.67349	0.0239938	1	1	8003	5	3	7995	0	0	1	0	0.000375094	8003	8	13	7982	0	0
merged	tRNA-Gln-CTG-2	25	C	ACT	TAGCACTCTGG	#REF!	#REF!	0.00127616	0.127616	0.021564	1.66627	0.102749	1	1	4526	1	0	4525	0	0	4	0	0	3918	0	5	3913	0	0
merged	tRNA-Arg-ACG-3	28	C	TCT	CGCGTCTGACT	#REF!	#REF!	0.00175377	0.175377	0.0230546	1.63724	0.0229478	1	1	3212	0	0	3212	0	0	6	0	0	2851	0	5	2846	0	0
merged	tRNA-Met-CAT-2	24	G	CGC	GCAGCGCGTCA	#REF!	#REF!	0.180226	18.0226	0.0232213	1.63411	0.495121	1	1	7636	8	44	131	7453	0	0	0	0.251429	5496	2	60	79	5354	0
merged	tRNA-Gln-CTG-2	60	C	TCT	CAAATCTCGGT	#REF!	#REF!	0.00112233	0.112233	0.0232282	1.63398	0.194203	1	1	5008	5	0	5003	0	0	0	3	0	4460	5	5	4450	0	0
merged	tRNA-Arg-TCT-1	9	G	TGG	TCCGTGGCGCA	#REF!	#REF!	-0.0389542	-3.89542	0.0238446	1.62261	0.14739	1	1	2750	65	349	1418	911	0	8	0	0.19751	2043	43	202	1072	718	0
merged	tRNA-SeC-TCA-1	13	C	CCT	TGATCCTCAGT	#REF!	#REF!	0.0013089	0.13089	0.0243254	1.61394	0.120841	1	1	4688	2	0	4686	0	0	4	0	0	3057	1	4	3052	0	0
merged	tRNA-SeC-TCA-1	15	C	TCA	ATCCTCAGTGG	#REF!	#REF!	0.001287	0.1287	0.0250896	1.60051	0.0852532	1	1	4706	0	0	4705	1	0	0	0	0	3108	0	4	3104	0	0
merged	tRNA-Gly-TCC-1	62	C	CCG	ATTCCCGGCCA	#REF!	#REF!	-0.00159516	-0.159516	0.025511	1.59327	0.058542	1	1	6651	6	14	6631	0	0	0	0	0.00210685	5868	4	3	5860	1	0
merged	tRNA-Leu-CAG-1	72	C	CCC	GAATCCCACTC	#REF!	#REF!	0.00080048	0.080048	0.0257996	1.58839	0.21311	1	1	7479	4	0	7475	0	0	0	2	0	4999	2	4	4993	0	0
merged	tRNA-Trp-CCA-3	60	C	TCA	CAAATCACGTC	#REF!	#REF!	0.00228702	0.228702	0.0261991	1.58171	0.0260562	1	1	2602	0	0	2602	0	0	0	0	0	1749	0	4	1745	0	0
merged	tRNA-Asp-GTC-1	47	C	ACC	GGAGACCGGGG	#REF!	#REF!	0.00137617	0.137617	0.0265071	1.57664	0.0288019	1	1	8001	2	5	7994	0	0	0	3	0.000625078	7997	2	16	7979	0	0
merged	tRNA-Gly-TCC-1	23	C	GCA	GTGAGCATAGC	#REF!	#REF!	0.00115806	0.115806	0.0278251	1.55556	0.0514775	1	1	6272	1	1	6270	0	0	9	0	0.000159464	5314	0	7	5306	1	0
merged	tRNA-Pro-CGG-1	60	C	TCC	CAAATCCCGGA	#REF!	#REF!	0.000899483	0.0899483	0.0289013	1.53908	0.166805	1	1	6343	1	0	6342	0	0	0	2	0	4447	0	4	4443	0	0
merged	tRNA-Val-TAC-1	71	C	ACC	TGGAACCACCA	#REF!	#REF!	0.00175623	0.175623	0.0301499	1.52071	0.014896	1	1	2891	0	0	2891	0	0	0	30	0	2848	1	5	2842	0	0
merged	tRNA-Leu-CAG-2	78	C	TCT	CACTTCTGACA	#REF!	#REF!	0.000632751	0.0632751	0.0306058	1.5142	0.341463	1	1	7974	3	0	7971	0	0	0	0	0	7903	0	5	7897	0	0
merged	tRNA-Cys-GCA-3	47	C	TCC	GAGGTCCCCGG	#REF!	#REF!	0.000943396	0.0943396	0.0316234	1.49999	0.0133038	1	1	5818	0	0	5818	0	0	0	0	0	4241	1	4	4236	0	0
merged	tRNA-Lys-CTT-3	4	C	CCG	GCCCGGCTA	#REF!	#REF!	0.00145195	0.145195	0.0317157	1.49873	0.0666546	1	1	7755	7	6	7742	0	0	5	0	0.000774393	5396	6	12	5378	0	0
merged	tRNA-Leu-CAG-3	77	C	TCC	CCACTCCTGAC	#REF!	#REF!	-0.092437	-9.2437	0.0319445	1.4956	0.0176782	1	1	126	0	18	108	0	0	0	0	0.142857	119	0	6	113	0	0
merged	tRNA-Leu-CAA-3	27	G	CGC	AAGGCGCCAGA	#REF!	#REF!	-0.0896189	-8.96189	0.0320828	1.49373	0.189929	1	1	3668	2735	410	435	74	0	0	0	0.485207	3963	3174	269	411	98	0
merged	tRNA-Ala-AGC-2	55	C	TCA	GGGTTCAATCC	#REF!	#REF!	0.000996016	0.0996016	0.0328443	1.48354	0.0327692	1	1	5421	0	0	5421	0	0	0	0	0	4016	0	4	4012	0	0
merged	tRNA-Leu-CAG-4	77	C	TCC	CCACTCCTGAC	#REF!	#REF!	0.12698	12.698	0.0329823	1.48172	0.000905334	1	0.14683	195	0	66	129	0	0	0	0	0.338462	1360	0	633	727	0	0
merged	tRNA-Ala-AGC-2	62	C	CCG	ATCCCCGGCAC	#REF!	#REF!	0.00100578	0.100578	0.0333751	1.47658	0.771862	1	1	5337	5	0	5331	1	0	0	0	0	3979	2	4	3973	0	0
merged	tRNA-Ser-GGA-1	37	G	AGA	CTGGAGATCTA	#REF!	#REF!	-0.113348	-11.3348	0.0337487	1.47174	1	1	1	1085	26	969	83	4	0	0	0	0.921103	1313	70	1000	238	5	0
merged	tRNA-Ala-AGC-2	46	C	GCC	CGAGGCCCCGG	#REF!	#REF!	0.00214461	0.214461	0.0338552	1.47037	0.0279598	1	1	5413	1	6	5406	0	0	0	0	0.00110865	3997	1	13	3983	0	0
merged	tRNA-Arg-TCG-4	7	G	CGT	ACCACGTGGCC	#REF!	#REF!	0.0190943	1.90943	0.0341728	1.46632	0.309322	1	1	935	45	2	453	434	0	0	0	0.0043956	661	37	7	291	324	0
merged	tRNA-Ile-AAT-1	62	C	CCC	CGATCCCCGTA	#REF!	#REF!	0.000948823	0.0948823	0.0341945	1.46604	0.0341286	1	1	7902	0	2	7900	0	0	0	0	0.0002531	7488	0	9	7479	0	0
merged	tRNA-Thr-TGT-3	32	C	TCT	CTGGTCTTGTA	#REF!	#REF!	-0.0346534	-3.46534	0.0350347	1.4555	0.0868735	1	1	7990	1974	2367	2882	764	0	0	0	0.450943	6545	1679	1748	2451	660	0
merged	tRNA-iMet-CAT-1	11	C	GCG	AGTGGCGCAGC	#REF!	#REF!	0.00122166	0.122166	0.0353119	1.45208	0.0522846	1	1	7885	3	3	7879	0	0	1	0	0.000380614	5620	3	9	5608	0	0
merged	tRNA-Ser-CGA-3	32	C	ACT	TTGGACTCGAA	#REF!	#REF!	-0.214226	-21.4226	0.0355601	1.44904	0.00200254	1	0.27974	136	37	33	48	18	0	0	0	0.407407	130	33	17	71	9	0
merged	tRNA-Ser-GCT-3	75	C	TCC	CCCATCCTCGT	#REF!	#REF!	0.000881316	0.0881316	0.0362305	1.44093	0.00157562	1	0.228108	5542	0	0	5542	0	0	0	0	0	6813	5	6	6802	0	0
merged	tRNA-Ser-GCT-3	11	C	GCC	GGTGGCCGAGT	#REF!	#REF!	0.00140313	0.140313	0.0390551	1.40832	0.109334	1	1	4889	1	1	4887	0	0	2	0	0.000204583	4976	0	8	4968	0	0
merged	tRNA-Ala-TGC-3	60	C	CCC	CGATCCCCGGC	#REF!	#REF!	0.00255265	0.255265	0.0405522	1.39199	0.0403245	1	1	1928	0	0	1928	0	0	0	0	0	1567	0	4	1563	0	0
merged	tRNA-Ser-GCT-3	67	A	GAA	GTTCGAATCCC	#REF!	#REF!	0.0671936	6.71936	0.0421847	1.37484	0.00107961	1	0.171832	5175	188	1003	696	3288	0	0	0	0.590347	6389	312	1369	713	3995	0
merged	tRNA-SeC-TCA-1	59	C	ACA	AGCGACAGAGT	#REF!	#REF!	0.00134103	0.134103	0.0433856	1.36265	0.127363	1	1	4734	1	1	4732	0	0	0	0	0.000211282	3221	0	5	3216	0	0
merged	tRNA-Arg-TCT-5	9	G	TGG	TCTGTGGCGCA	#REF!	#REF!	0.131132	13.1132	0.0460054	1.33719	0.0394618	1	1	77	3	1	52	21	0	0	0	0.0188679	47	2	6	34	5	0
merged	tRNA-Ala-AGC-2	47	C	CCC	GAGGCCCCGGG	#REF!	#REF!	0.00131635	0.131635	0.0469377	1.32848	0.0059335	1	0.672769	5412	0	1	5411	0	0	0	0	0.000184775	3999	2	6	3991	0	0
merged	tRNA-Pro-TGG-2	60	C	TCC	CAAATCCCGGA	#REF!	#REF!	0.000878383	0.0878383	0.0472726	1.32539	0.0646215	1	1	7983	1	1	7980	1	0	0	1	0.000125298	5980	2	6	5972	0	0
merged	tRNA-Gln-CTG-2	34	C	TCT	GGACTCTGAAT	#REF!	#REF!	-0.00231679	-0.231679	0.0482546	1.31646	0.0400473	1	1	4810	4	19	4786	1	0	24	1	0.00395421	4278	3	7	4268	0	0
merged	tRNA-Leu-AAG-3	10	G	GGC	GTGTGGCCGAG	#REF!	#REF!	-0.4	-40	0.0482759	1.31627	0.10613	1	1	1754	28	2	3	1721	0	0	0	0.4	1252	12	0	23	1217	0
merged	tRNA-Gly-TCC-1	66	C	CCA	CCGGCCAACGC	#REF!	#REF!	0.000682943	0.0682943	0.048493	1.31432	0.264355	1	1	6629	2	0	6627	0	0	0	1	0	5858	1	4	5853	0	0
merged	tRNA-Arg-ACG-3	35	C	ACG	GACTACGGATC	#REF!	#REF!	0.00139421	0.139421	0.0489272	1.31045	0.193918	1	1	3235	0	0	3234	1	0	4	0	0	2869	0	4	2865	0	0
merged	tRNA-Gln-CTG-2	40	C	TCC	TGAATCCAGCG	#REF!	#REF!	0.000897263	0.0897263	0.0490428	1.30942	0.0158192	1	1	5019	1	0	5018	0	0	3	0	0	4462	4	4	4454	0	0
merged	tRNA-Ala-AGC-6	27	C	GCT	GAGCGCTCGCT	#REF!	#REF!	0.00175439	0.175439	0.0492992	1.30716	0.0491351	1	1	2957	0	0	2957	0	0	5	0	0	1710	0	3	1707	0	0
merged	tRNA-Thr-AGT-2	63	C	CCC	GAATCCCAGCG	#REF!	#REF!	0.00175285	0.175285	0.0500675	1.30044	0.0498828	1	1	2545	0	0	2545	0	0	0	0	0	2282	0	4	2278	0	0
merged	tRNA-Ser-CGA-1	50	C	TCT	GGGGTCTCCCC	#REF!	#REF!	-0.0172919	-1.72919	0.0507968	1.29416	0.0242299	1	1	1957	121	124	1686	26	0	3	5	0.0685083	1671	83	80	1482	26	0
merged	tRNA-Glu-CTC-1	27	C	TCG	GGATTCGGCGC	#REF!	#REF!	0.000648719	0.0648719	0.0510137	1.29231	0.783233	1	1	6817	5	0	6811	1	0	7	0	0	6169	1	4	6162	1	0
merged	tRNA-Lys-CTT-2	25	C	GCA	TAGAGCATGGG	#REF!	#REF!	0.000910984	0.0910984	0.0526138	1.2789	0.104382	1	1	7918	2	2	7914	0	0	1	0	0.000252653	6877	2	8	6867	0	0
merged	tRNA-Glu-CTC-1	41	C	GCC	CACCGCCGCGG	#REF!	#REF!	0.000637552	0.0637552	0.0535666	1.27111	0.0534957	1	1	6770	0	0	6770	0	0	1	1	0	6274	0	4	6270	0	0
merged	tRNA-Ser-GCT-4	71	C	CCC	GAATCCCATCC	#REF!	#REF!	0.00187266	0.187266	0.0542293	1.26577	0.717594	1	1	2296	3	0	2293	0	0	0	0	0	2136	0	4	2132	0	0
merged	tRNA-Gln-CTG-2	48	C	TCC	GCGATCCGAGT	#REF!	#REF!	0.00114364	0.114364	0.0571697	1.24283	0.7009	1	1	5031	12	1	5018	0	0	0	1	0.000199243	4476	8	6	4462	0	0
merged	tRNA-Lys-CTT-2	48	C	TCG	AGGGTCGTGGG	#REF!	#REF!	0.000710384	0.0710384	0.0578906	1.23739	0.808149	1	1	8013	8	1	8004	0	0	0	0	0.000124922	7184	1	6	7177	0	0
merged	tRNA-Lys-CTT-2	61	C	CCC	CGAGCCCCACG	#REF!	#REF!	0.000721028	0.0721028	0.0582655	1.23459	0.0947757	1	1	7851	1	1	7849	0	0	0	0	0.000127389	7073	1	6	7066	0	0
merged	tRNA-Cys-GCA-3	19	T	GTA	AGTGGTAGAGC	#REF!	#REF!	-0.0407508	-4.07508	0.0610818	1.21409	0.000111483	1	0.0232256	5452	102	2091	1928	950	0	15	0	0.520279	3778	73	1300	1411	676	0
merged	tRNA-Leu-CAG-2	20	C	TCT	GCGGTCTAAGG	#REF!	#REF!	0.000506009	0.0506009	0.0611665	1.21349	0.216096	1	1	7994	1	0	7993	0	0	0	0	0	7905	0	4	7901	0	0
merged	tRNA-Leu-CAA-4	35	C	TCA	AGACTCAAGTT	#REF!	#REF!	0.0192308	1.92308	0.0619669	1.20784	0.0152299	1	1	248	0	0	248	0	0	1	0	0	262	2	5	255	0	0
merged	tRNA-Leu-CAG-2	40	C	TCG	CAGGTCGCAGT	#REF!	#REF!	0.000500125	0.0500125	0.0620412	1.20732	0.0648666	1	1	8032	2	0	8030	0	0	0	0	0	8002	2	4	7994	0	0
merged	tRNA-Ser-AGA-2	70	C	TCC	CGAATCCTGCC	#REF!	#REF!	0.000631074	0.0631074	0.0624613	1.20439	0.0624609	1	1	7911	0	0	7911	0	0	0	0	0	7923	0	5	7918	0	0
merged	tRNA-Ser-TGA-1	81	C	GCG	CGCTGCGCCA	#REF!	#REF!	-0.00140367	-0.140367	0.062794	1.20208	0.1269	1	1	5444	0	11	5433	0	0	0	20	0.00202057	4864	1	3	4860	0	0
merged	tRNA-Glu-TTC-1	49	C	CCG	CGGCCCGGGTT	#REF!	#REF!	0.00146113	0.146113	0.0631594	1.19956	0.220148	1	1	3198	1	0	3197	0	0	0	1	0	3422	0	5	3417	0	0
merged	tRNA-Leu-CAA-3	28	C	GCC	AGGCGCCAGAC	#REF!	#REF!	0.00123854	0.123854	0.0635167	1.19711	0.0634845	1	1	3717	0	0	3717	0	0	5	0	0	4037	0	5	4032	0	0
merged	tRNA-Leu-CAG-1	48	C	TCC	AGTCTCCCCTG	#REF!	#REF!	0.000640752	0.0640752	0.0639181	1.19438	0.0867976	1	1	7032	1	0	7031	0	0	0	1	0	4683	1	3	4679	0	0
merged	tRNA-Ser-GCT-4	35	C	GCT	GACTGCTAATC	#REF!	#REF!	-0.0022604	-0.22604	0.0642759	1.19195	0.0165347	1	1	2214	0	5	2207	0	0	2	2	0.0022604	1984	0	0	1984	0	0
merged	tRNA-Asn-GTT-3	30	C	TCG	GCGTTCGGCTG	#REF!	#REF!	0.000750342	0.0750342	0.0651754	1.18592	0.285437	1	1	8025	6	2	8017	0	0	1	0	0.000249408	8007	5	8	7994	0	0
merged	tRNA-Ile-AAT-1	4	C	CCG	GGCCGGTTA	#REF!	#REF!	0.000906412	0.0906412	0.065264	1.18533	0.299604	1	1	7875	5	2	7868	0	0	12	0	0.00025413	5172	2	6	5164	0	0
merged	tRNA-SeC-TCA-1	42	C	CCT	CAAACCTGTAG	#REF!	#REF!	0.000915192	0.0915192	0.0657402	1.18217	0.0106888	1	1	4847	0	0	4847	0	0	0	0	0	3280	2	3	3275	0	0
merged	tRNA-Ala-AGC-4	27	C	GCT	GAGCGCTCGCT	#REF!	#REF!	0.00078064	0.078064	0.0660293	1.18026	0.30992	1	1	5669	1	0	5668	0	0	5	0	0	3843	0	3	3840	0	0
merged	tRNA-Glu-TTC-2	38	C	ACC	TTTCACCCAGG	#REF!	#REF!	0.00226116	0.226116	0.0665928	1.17657	0.0663099	1	1	2290	0	1	2289	0	0	1	0	0.000436681	2224	0	6	2218	0	0
merged	tRNA-Pro-TGG-2	9	G	TGG	TCGTTGGTCTA	#REF!	#REF!	-0.0250572	-2.50572	0.0683704	1.16513	1.14731e-08	1	3.67498e-06	7256	154	759	2845	3489	0	19	0	0.210599	4661	95	385	1690	2491	0
merged	tRNA-Ser-GCT-3	70	C	TCC	CGAATCCCATC	#REF!	#REF!	0.000735619	0.0735619	0.0689942	1.16119	0.0816074	1	1	5543	1	0	5542	0	0	0	0	0	6799	2	5	6792	0	0
merged	tRNA-Asn-GTT-3	26	C	GCG	TAGCGCGTTCG	#REF!	#REF!	0.000635876	0.0635876	0.0690684	1.16072	0.177526	1	1	7954	1	1	7952	0	0	0	0	0.000125739	7878	0	6	7872	0	0
merged	tRNA-SeC-TCA-1	77	C	ACC	TTCCACCTTTC	#REF!	#REF!	0.00146582	0.146582	0.0698187	1.15603	0.172372	1	1	4589	1	2	4586	0	0	0	0	0.00043592	3155	0	6	3149	0	0
merged	tRNA-Lys-CTT-3	42	C	TCA	AATCTCAGGGT	#REF!	#REF!	0.000749157	0.0749157	0.0702444	1.15339	0.831655	1	1	8018	9	1	8008	0	0	0	0	0.00012486	8013	4	7	8002	0	0
merged	tRNA-Asp-GTC-1	27	C	CCC	GTATCCCCGCC	#REF!	#REF!	0.000750125	0.0750125	0.0702452	1.15338	1	1	1	7997	8	1	7986	2	0	1	0	0.000125203	8001	3	7	7990	1	0
merged	tRNA-Asp-GTC-1	61	C	CCC	GATTCCCCGAC	#REF!	#REF!	0.000756189	0.0756189	0.0702501	1.15335	1	1	1	7902	6	1	7895	0	0	0	0	0.000126646	7930	1	7	7922	0	0
merged	tRNA-Pro-CGG-1	47	C	TCC	GAGGTCCCGGG	#REF!	#REF!	0.000669195	0.0669195	0.0704171	1.15232	0.0880978	1	1	6377	1	0	6376	0	0	0	0	0	4485	2	3	4480	0	0
merged	tRNA-Met-CAT-1	34	C	TCA	AGTCTCATAAT	#REF!	#REF!	0.000919367	0.0919367	0.070653	1.15087	0.657833	1	1	7253	6	2	7242	1	0	0	0	0.000276091	5023	3	6	5013	0	0
merged	tRNA-Val-AAC-5	34	A	TAA	CGCCTAACACG	#REF!	#REF!	-0.108696	-10.8696	0.0710888	1.1482	1	1	1	1449	6	5	41	1397	0	3	0	0.108696	1261	5	0	37	1219	0
merged	tRNA-Asn-GTT-3	11	C	GCG	TGTGGCGCAAT	#REF!	#REF!	-0.000629723	-0.0629723	0.0713583	1.14656	0.085743	1	1	7942	2	5	7935	0	0	1	0	0.000629723	6257	0	0	6256	0	0
merged	tRNA-Met-CAT-2	49	C	CCT	AGGTCCTGAGT	#REF!	#REF!	0.000508302	0.0508302	0.0763817	1.11701	0.340715	1	1	8015	4	0	8011	0	0	0	1	0	5905	3	3	5899	0	0
merged	tRNA-Pro-TGG-2	28	C	TCG	ATTCTCGCTTT	#REF!	#REF!	0.000505476	0.0505476	0.0770865	1.11302	0.468211	1	1	8016	3	0	8013	0	0	0	0	0	5936	1	3	5932	0	0
merged	tRNA-Leu-CAG-2	58	C	GCG	GGAGGCGTGGG	#REF!	#REF!	0.00100402	0.100402	0.0776184	1.11004	0.0222758	1	1	8036	0	6	8030	0	0	0	0	0.00074664	8000	2	14	7983	1	0
merged	tRNA-Pro-TGG-2	61	C	CCC	AAATCCCGGAC	#REF!	#REF!	0.000505136	0.0505136	0.0785867	1.10465	0.412328	1	1	7931	2	0	7929	0	0	0	0	0	5940	1	3	5936	0	0
merged	tRNA-Thr-TGT-2	4	C	CCC	GGCCCTATA	#REF!	#REF!	0.00205761	0.205761	0.0796722	1.09869	0.0793925	1	1	1933	0	0	1933	0	0	6	0	0	1458	0	3	1455	0	0
merged	tRNA-Met-CAT-2	20	C	GCA	GTAGGCAGCGC	#REF!	#REF!	-0.0530763	-5.30763	0.0798847	1.09754	0.160945	1	1	7259	2863	843	950	340	0	8	0	0.470162	4982	2171	498	696	226	0
merged	tRNA-Arg-CCT-1	63	C	CCA	AGTCCCACCTG	#REF!	#REF!	0.00160171	0.160171	0.0821609	1.08533	0.081938	1	1	2438	0	0	2438	0	0	0	0	0	1873	0	3	1870	0	0
merged	tRNA-Pro-TGG-2	36	G	GGT	TTTGGGTGCGA	#REF!	#REF!	-0.0282057	-2.82057	0.0823971	1.08409	0.0112349	1	1	5352	60	1189	2527	1576	0	1	0	0.319968	3916	44	765	1857	1250	0
merged	tRNA-Arg-CCT-1	65	C	ACC	TCCCACCTGGG	#REF!	#REF!	0.00160256	0.160256	0.0827181	1.0824	0.0359328	1	1	2427	0	0	2427	0	0	0	0	0	1873	1	3	1869	0	0
merged	tRNA-Ile-AAT-1	21	T	TTA	TTGGTTAGAGC	#REF!	#REF!	0.035414	3.5414	0.08419	1.07474	1.92236e-08	1	6.08154e-06	7918	235	5887	1752	39	0	1	0	0.770651	6170	141	4838	1164	25	0
merged	tRNA-Ile-AAT-1	63	C	CCC	GATCCCCGTAC	#REF!	#REF!	0.000823623	0.0823623	0.0847678	1.07177	0.0846747	1	1	7900	0	3	7897	0	0	0	0	0.000379747	7479	0	9	7470	0	0
merged	tRNA-Arg-CCT-4	31	C	GCC	ATTGGCCTCCT	#REF!	#REF!	0.00144459	0.144459	0.0870001	1.06048	0.0408005	1	1	3466	0	1	3465	0	0	0	0	0.000288517	2309	1	4	2304	0	0
merged	tRNA-Glu-CTC-1	30	C	GCG	TTCGGCGCTCT	#REF!	#REF!	-0.00169808	-0.169808	0.0873671	1.05865	0.125192	1	1	6838	0	27	6811	0	0	6	4	0.00394852	6222	1	14	6207	0	0
merged	tRNA-Arg-TCT-3	63	C	CCA	AGTCCCACCAG	#REF!	#REF!	0.00246508	0.246508	0.0888319	1.05143	0.0884687	1	1	1513	0	0	1513	0	0	0	0	0	1217	0	3	1214	0	0
merged	tRNA-Met-CAT-2	34	C	TCA	AGTCTCATAAT	#REF!	#REF!	0.000730725	0.0730725	0.0893258	1.04902	0.180357	1	1	8002	2	1	7999	0	0	0	0	0.000125	5844	1	5	5838	0	0
merged	tRNA-Cys-GCA-3	69	C	CCC	GTGCCCCCTCC	#REF!	#REF!	0.00102052	0.102052	0.0893547	1.04888	1	1	1	5727	6	1	5720	0	0	0	5	0.000174795	4183	0	5	4178	0	0
merged	tRNA-Arg-TCT-1	23	C	GCG	GATAGCGCATT	#REF!	#REF!	0.0010981	0.10981	0.0897687	1.04687	0.0896056	1	1	3372	0	0	3372	0	0	2	0	0	2732	0	3	2729	0	0
merged	tRNA-Ser-CGA-1	32	C	ACT	TTGGACTCGAA	#REF!	#REF!	-0.0572922	-5.72922	0.089839	1.04654	0.124294	1	1	1638	423	434	613	168	0	0	0	0.414518	1383	382	309	556	136	0
merged	tRNA-iMet-CAT-1	13	C	GCA	TGGCGCAGCGG	#REF!	#REF!	0.000724219	0.0724219	0.0899458	1.04602	0.544731	1	1	7942	4	1	7937	0	0	0	0	0.000125976	5882	1	5	5876	0	0
merged	tRNA-Pro-TGG-2	47	C	TCC	GAGGTCCCGGG	#REF!	#REF!	0.000707473	0.0707473	0.090519	1.04326	0.0811288	1	1	8017	1	1	8015	0	0	1	0	0.00012475	6009	1	5	6003	0	0
merged	tRNA-Arg-TCT-1	72	C	TCG	GGAGTCGCCA	#REF!	#REF!	0.000987817	0.0987817	0.0914225	1.03895	0.0912737	1	1	3707	0	0	3707	0	0	0	47	0	3037	0	3	3034	0	0
merged	tRNA-Tyr-GTA-1	61	C	TCC	CGAATCCGGCT	#REF!	#REF!	0.00245902	0.245902	0.0919917	1.03625	0.0916201	1	1	1485	0	0	1485	0	0	0	0	0	1220	0	3	1217	0	0
merged	tRNA-Ser-TGA-2	71	C	CCT	GAATCCTGCCG	#REF!	#REF!	0.00081367	0.081367	0.0943252	1.02537	0.420908	1	1	4417	2	0	4415	0	0	0	0	0	3688	1	3	3684	0	0
merged	tRNA-Asp-GTC-2	26	C	TCC	AGTATCCCCGC	#REF!	#REF!	0.000888362	0.0888362	0.0944775	1.02467	0.0195665	1	1	4040	0	0	4040	0	0	3	0	0	3379	2	3	3374	0	0
merged	tRNA-Lys-CTT-2	63	C	CCA	AGCCCCACGTT	#REF!	#REF!	0.00073413	0.073413	0.0947988	1.0232	0.316786	1	1	7869	4	2	7863	0	0	0	1	0.000254291	7085	3	7	7075	0	0
merged	tRNA-Thr-AGT-4	73	C	CCT	GGGGCCTCCA	#REF!	#REF!	0.00272232	0.272232	0.0950603	1.022	0.0946392	1	1	1315	0	0	1315	0	0	0	14	0	1102	0	3	1099	0	0
merged	tRNA-His-GTG-2	48	C	ACC	AGCAACCTCGG	#REF!	#REF!	0.00101088	0.101088	0.0959468	1.01797	0.0261279	1	1	5118	0	1	5117	0	0	1	3	0.000195389	4147	1	5	4140	0	0
merged	tRNA-Leu-AAG-1	42	C	CCA	GGCTCCAGTCT	#REF!	#REF!	-0.000564228	-0.0564228	0.0961101	1.01723	0.258433	1	1	5319	2	3	5314	0	0	1	0	0.000564228	6295	2	0	6293	0	0
merged	tRNA-Gln-CTG-3	41	C	CCA	GAATCCAGCGA	#REF!	#REF!	0.0056391	0.56391	0.0965525	1.01524	0.0956722	1	1	630	0	0	630	0	0	0	0	0	532	0	3	529	0	0
merged	tRNA-Thr-AGT-1	72	C	GCC	CGGTGCCTCCA	#REF!	#REF!	0.00137804	0.137804	0.0965973	1.01503	0.186338	1	1	2571	1	0	2570	0	0	0	22	0	2178	1	3	2174	0	0
merged	tRNA-Asp-GTC-2	31	C	GCC	CCCCGCCTGTC	#REF!	#REF!	0.000866802	0.0866802	0.0972686	1.01203	0.666556	1	1	4069	1	0	4067	1	0	0	2	0	3461	0	3	3458	0	0
merged	tRNA-Arg-TCG-3	66	C	TCG	CCCTTCGTGGT	#REF!	#REF!	0.00341686	0.341686	0.0981098	1.00829	0.0975693	1	1	1028	0	0	1028	0	0	0	0	0	878	0	3	875	0	0
merged	tRNA-Asn-GTT-3	33	C	GCT	TTCGGCTGTTA	#REF!	#REF!	0.00112929	0.112929	0.0981546	1.00809	0.0642024	1	1	8026	3	10	8008	4	0	1	0	0.00124719	8007	4	19	7976	5	0
merged	tRNA-Arg-CCG-3	66	C	TCT	CCCATCTGGGT	#REF!	#REF!	0.00155319	0.155319	0.0995564	1.00193	0.201922	1	1	3188	2	1	3185	0	0	0	0	0.000313873	2680	1	5	2673	0	0
merged	tRNA-Arg-TCG-4	61	C	TCC	CGAATCCCTTC	#REF!	#REF!	0.00173712	0.173712	0.0996799	1.00139	0.667893	1	1	2002	2	0	2000	0	0	0	0	0	1727	0	3	1724	0	0
merged	tRNA-Ser-GGA-1	56	T	TTG	TGGTTTGATCC	#REF!	#REF!	-0.00497434	-0.497434	0.101151	0.995028	0.100609	1	1	1134	1	9	1123	1	0	0	0	0.00795053	1344	0	4	1340	0	0
merged	tRNA-Thr-TGT-3	48	C	TCG	GGGGTCGCGAG	#REF!	#REF!	0.000602961	0.0602961	0.101697	0.992693	0.483606	1	1	8019	2	1	8016	0	0	0	0	0.000124735	6871	0	5	6866	0	0
merged	tRNA-Val-CAC-2	48	C	TCC	AAGGTCCCCGG	#REF!	#REF!	0.000787989	0.0787989	0.102063	0.99113	0.622203	1	1	6767	5	2	6760	0	0	1	0	0.00029577	6461	2	7	6452	0	0
merged	tRNA-iMet-CAT-1	55	C	TCG	TGGATCGAAAC	#REF!	#REF!	0.000947157	0.0947157	0.103207	0.98629	0.268408	1	1	7985	1	6	7977	0	0	0	2	0.000751597	7064	0	12	7052	0	0
merged	tRNA-iMet-CAT-1	65	C	CCT	CCATCCTCTGC	#REF!	#REF!	0.000430663	0.0430663	0.103981	0.983044	0.367615	1	1	7854	4	0	7850	0	0	0	0	0	6970	4	3	6963	0	0
merged	tRNA-Gly-TCC-1	71	C	GCA	CAACGCACCA	#REF!	#REF!	0.000515818	0.0515818	0.10422	0.98205	1	1	1	6549	4	0	6545	0	0	0	77	0	5817	1	3	5813	0	0
merged	tRNA-Thr-AGT-3	67	C	GCG	CCCAGCGGTGC	#REF!	#REF!	0.00222222	0.222222	0.105199	0.977989	0.104829	1	1	1512	0	0	1512	0	0	0	0	0	1350	0	3	1347	0	0
merged	tRNA-Thr-AGT-3	57	C	TCG	GGGTTCGAATC	#REF!	#REF!	0.00221893	0.221893	0.105445	0.976973	0.105076	1	1	1512	0	0	1512	0	0	0	0	0	1352	0	3	1349	0	0
merged	tRNA-Pro-TGG-1	36	G	GGT	TTTGGGTCCGA	#REF!	#REF!	-0.0391862	-3.91862	0.107799	0.967387	0.250002	1	1	1609	25	432	1086	66	0	3	0	0.284585	1045	14	240	738	53	0
merged	tRNA-Ser-TGA-1	25	C	GCG	TAAGGCGTTGG	#REF!	#REF!	0.000699138	0.0699138	0.107883	0.967048	0.0512947	1	1	4725	0	0	4725	0	0	0	0	0	4292	1	3	4288	0	0
merged	tRNA-Arg-ACG-3	62	C	CCT	GACTCCTGGCT	#REF!	#REF!	0.00135455	0.135455	0.108075	0.966275	0.0581837	1	1	3358	0	1	3357	0	0	0	1	0.000297796	3027	1	5	3021	0	0
merged	tRNA-Arg-TCG-4	37	G	GGA	CTTCGGATCAG	#REF!	#REF!	-0.0579207	-5.79207	0.108467	0.964701	0.00901321	1	0.930311	1952	28	184	449	1291	0	2	0	0.290679	1662	31	108	356	1167	0
merged	tRNA-Ile-AAT-1	68	C	ACG	CCGTACGGGCC	#REF!	#REF!	0.000829606	0.0829606	0.109917	0.958934	0.199474	1	1	7939	0	4	7934	1	0	0	1	0.000503905	7499	0	10	7489	0	0
merged	tRNA-Met-CAT-1	56	C	TCG	GAGTTCGATCC	#REF!	#REF!	0.00125242	0.125242	0.111326	0.953402	0.113928	1	1	7262	5	8	7243	0	0	0	0	0.0011033	5104	0	12	5082	0	0
merged	tRNA-Glu-CTC-1	61	C	CCC	GATTCCCGGTC	#REF!	#REF!	0.000661474	0.0661474	0.111784	0.951621	0.0608055	1	1	6663	0	1	6662	0	0	0	3	0.000150083	6162	0	5	6156	1	0
merged	tRNA-Val-CAC-2	32	C	CCT	TTCGCCTCACA	#REF!	#REF!	0.000661994	0.0661994	0.113	0.946923	0.492841	1	1	6600	7	1	6592	0	0	21	2	0.000151676	6151	6	5	6140	0	0
merged	tRNA-Thr-CGT-2	31	C	TCT	TCGGTCTCGTA	#REF!	#REF!	-0.0417198	-4.17198	0.114834	0.93993	0.00297797	1	0.385406	2523	760	526	982	253	0	0	0	0.348806	1824	512	351	792	168	0
merged	tRNA-Ile-AAT-1	59	A	GAT	GTTCGATCCCC	#REF!	#REF!	-0.0363376	-3.63376	0.116147	0.934993	0.0191349	1	1	8006	650	3071	1436	2840	0	0	0	0.681385	7539	692	2546	1401	2888	0
merged	tRNA-Trp-CCA-2	9	G	TGG	CTCGTGGCGCA	#REF!	#REF!	-0.0256217	-2.56217	0.116361	0.934193	0.450767	1	1	2423	26	130	1033	1214	0	15	0	0.11178	1510	17	61	647	776	0
merged	tRNA-Ala-AGC-4	58	A	GAT	GATCGATGCCC	#REF!	#REF!	-0.0471615	-4.71615	0.1165	0.933672	0.017577	1	1	6037	373	1442	1044	3153	0	0	0	0.580048	4210	311	875	767	2233	0
merged	tRNA-Glu-CTC-1	9	G	TGG	CTGGTGGTCTA	#REF!	#REF!	-0.0302077	-3.02077	0.11801	0.92808	0.0185929	1	1	5338	82	183	924	4147	0	13	0	0.165312	4600	65	117	749	3663	0
merged	tRNA-Leu-CAG-1	11	C	GCC	GATGGCCGAGC	#REF!	#REF!	0.000513347	0.0513347	0.119736	0.921774	0.0143271	1	1	7366	0	0	7366	0	0	2	0	0	3898	0	2	3894	0	0
merged	tRNA-Val-TAC-1	62	C	CCC	GAGCCCCAGTG	#REF!	#REF!	0.00104639	0.104639	0.123252	0.909206	0.507543	1	1	2902	6	0	2896	0	0	0	1	0	2867	0	3	2864	0	0
merged	tRNA-Glu-TTC-2	47	C	GCC	GGCGGCCCGGG	#REF!	#REF!	0.00174213	0.174213	0.12383	0.907175	0.286948	1	1	2317	1	1	2315	0	0	0	0	0.000431779	2300	0	5	2295	0	0
merged	tRNA-Leu-CAG-2	72	C	CCC	GAATCCCACTT	#REF!	#REF!	0.00050884	0.050884	0.124466	0.904948	0.386781	1	1	7894	3	1	7890	0	0	0	0	0.000126727	7869	2	5	7862	0	0
merged	tRNA-Asp-GTC-1	28	C	CCC	TATCCCCGCCT	#REF!	#REF!	0.000624953	0.0624953	0.124918	0.903375	0.663334	1	1	8011	8	1	8002	0	0	0	0	0.000124953	8006	5	6	7995	0	0
merged	tRNA-Asp-GTC-1	62	C	CCC	ATTCCCCGACG	#REF!	#REF!	0.000631823	0.0631823	0.12492	0.903369	0.823693	1	1	7900	8	1	7891	0	0	0	2	0.000126711	7915	5	6	7904	0	0
merged	tRNA-Ser-AGA-2	75	C	CCG	CCTGCCGACTA	#REF!	#REF!	0.000503715	0.0503715	0.124954	0.90325	0.726494	1	1	7928	3	0	7925	0	0	0	0	0	7942	1	4	7937	0	0
merged	tRNA-Asn-GTT-3	63	C	CCA	GAGCCCACCCA	#REF!	#REF!	0.000501002	0.0501002	0.124955	0.903247	0.374923	1	1	7965	1	0	7964	0	0	0	0	0	7984	0	4	7980	0	0
merged	tRNA-Asn-GTT-3	57	C	TCG	TGGTTCGAGCC	#REF!	#REF!	-0.000497451	-0.0497451	0.124955	0.903246	0.548691	1	1	8044	0	4	8037	0	0	0	0	0.000497451	8025	3	0	8021	1	0
merged	tRNA-Gly-CCC-1	68	C	GCG	GGCGGCGCACC	#REF!	#REF!	0.00279846	0.279846	0.125392	0.901731	0.289494	1	1	1692	1	1	1690	0	0	0	3	0.000591366	1770	0	6	1764	0	0
merged	tRNA-Ser-CGA-2	59	C	ACA	CCGCACAGGTT	#REF!	#REF!	0.000982318	0.0982318	0.12544	0.901563	0.375693	1	1	3865	1	0	3864	0	0	0	0	0	4072	0	4	4068	0	0
merged	tRNA-Ser-CGA-2	76	C	TCG	CTGTTCGTGAC	#REF!	#REF!	0.000997755	0.0997755	0.125456	0.901508	0.219567	1	1	3802	1	0	3801	0	0	0	0	0	4010	1	4	4005	0	0
merged	tRNA-Glu-TTC-1	55	C	TCG	GGGTTCGACTC	#REF!	#REF!	0.00117096	0.117096	0.125787	0.900366	0.376247	1	1	3192	1	0	3191	0	0	0	0	0	3416	0	4	3412	0	0
merged	tRNA-Leu-CAG-4	58	C	GCG	GGAGGCGTGGA	#REF!	#REF!	-0.00492611	-0.492611	0.128625	0.890673	0.128076	1	1	203	0	1	202	0	0	0	0	0.00492611	1382	0	0	1382	0	0
merged	tRNA-Trp-CCA-2	60	C	TCA	CGAATCACGTC	#REF!	#REF!	0.00143763	0.143763	0.13088	0.883127	0.130624	1	1	3623	0	2	3621	0	0	0	1	0.000552029	2513	0	5	2508	0	0
merged	tRNA-Leu-AAG-1	28	C	GCT	AGGCGCTGGAT	#REF!	#REF!	0.000708592	0.0708592	0.133321	0.875102	0.0364791	1	1	4569	0	0	4569	0	0	11	0	0	5647	1	4	5641	0	0
merged	tRNA-Ala-TGC-3	25	G	CGC	AGAGCGCATGC	#REF!	#REF!	-0.112837	-11.2837	0.133614	0.874147	0.705735	1	1	1511	1359	33	92	17	0	0	0	0.264	1157	1055	13	73	11	0
merged	tRNA-Glu-TTC-3	19	C	GCT	AGTGGCTAGGA	#REF!	#REF!	0.0844298	8.44298	0.13386	0.873348	0.122111	1	1	48	0	1	47	0	0	24	0	0.0208333	57	0	6	51	0	0
merged	tRNA-Val-AAC-1	66	C	GCG	CCGGGCGGAAA	#REF!	#REF!	0.00263863	0.263863	0.135623	0.867666	0.135248	1	1	2082	0	3	2079	0	0	0	1	0.00144092	1961	0	8	1953	0	0
merged	tRNA-Lys-TTT-1	72	C	GCG	TCGGGCGCCA	#REF!	#REF!	-0.00119154	-0.119154	0.137167	0.86275	0.137054	1	1	3357	0	4	3353	0	0	0	42	0.00119154	2599	0	0	2599	0	0
merged	tRNA-Met-CAT-3	24	G	CGC	GCAGCGCGTCA	#REF!	#REF!	0.229268	22.9268	0.13854	0.858424	1	1	1	1513	3	7	34	1469	0	0	0	0.170732	1220	0	14	21	1185	0
merged	tRNA-Lys-CTT-3	11	C	GCT	GCTAGCTCAGT	#REF!	#REF!	0.000857374	0.0857374	0.141531	0.849148	0.315949	1	1	7898	3	4	7891	0	0	1	0	0.00050665	5866	0	8	5857	1	0
merged	tRNA-Ala-AGC-6	71	C	TCC	ATTCTCCACCA	#REF!	#REF!	0.0010805	0.10805	0.141627	0.848855	0.37137	1	1	3072	2	0	3070	0	0	0	43	0	1852	0	2	1849	1	0
merged	tRNA-Ser-AGA-2	74	C	GCC	TCCTGCCGACT	#REF!	#REF!	-0.000758607	-0.0758607	0.142949	0.844819	0.0957144	1	1	7926	0	11	7914	1	0	0	0	0.00138801	7944	0	5	7939	0	0
merged	tRNA-Asp-GTC-1	31	C	GCC	CCCCGCCTGTC	#REF!	#REF!	0.000873471	0.0873471	0.143252	0.8439	0.166817	1	1	8015	1	5	8009	0	0	0	1	0.000623908	8015	1	12	8002	0	0
merged	tRNA-Asp-GTC-1	63	C	CCG	TTCCCCGACGG	#REF!	#REF!	0.000879837	0.0879837	0.143269	0.843847	0.326564	1	1	7906	4	5	7896	1	0	0	0	0.000632831	7937	3	12	7921	1	0
merged	tRNA-Thr-TGT-3	58	A	AAA	GTTCAAATCTC	#REF!	#REF!	-0.0353412	-3.53412	0.143866	0.842041	0.00388299	1	0.475767	7973	1301	4854	921	893	0	0	0	0.840519	6827	1237	3794	918	875	0
merged	tRNA-Pro-TGG-2	39	C	GCG	GGGTGCGAGAG	#REF!	#REF!	0.000583198	0.0583198	0.146387	0.834496	0.343162	1	1	8011	2	2	8007	0	0	1	0	0.000249719	6004	0	5	5998	1	0
merged	tRNA-Trp-CCA-3	4	C	CCT	GGCCTCGTG	#REF!	#REF!	0.00148368	0.148368	0.147022	0.832616	0.562434	1	1	2171	1	0	2170	0	0	1	0	0	1348	0	2	1346	0	0
merged	tRNA-Gln-TTG-3	9	G	TGG	CCCATGGTGTA	#REF!	#REF!	-0.0544954	-5.44954	0.147128	0.832304	0.0191658	1	1	2044	120	279	548	1096	0	1	0	0.337364	1390	86	142	360	802	0
merged	tRNA-Arg-TCT-2	32	C	ACT	TTGGACTTCTA	#REF!	#REF!	-0.056845	-5.6845	0.148338	0.828746	0.508453	1	1	872	221	188	395	68	0	1	0	0.32247	700	182	119	329	69	0
merged	tRNA-Leu-AAG-1	27	G	CGC	AAGGCGCTGGA	#REF!	#REF!	-0.0516494	-5.16494	0.149494	0.825375	0.885692	1	1	4519	2699	613	549	90	0	0	0	0.527539	5595	3546	602	663	109	0
merged	tRNA-His-GTG-2	39	C	GCC	TGTGGCCGCAG	#REF!	#REF!	0.00105194	0.105194	0.150986	0.821063	0.236623	1	1	5139	0	2	5135	1	0	15	16	0.000389332	4164	0	6	4157	0	0
merged	tRNA-Arg-CCG-3	9	G	TGG	CCAGTGGCCTA	#REF!	#REF!	0.0140131	1.40131	0.151063	0.820842	0.862901	1	1	2390	43	88	1561	697	0	32	0	0.0533657	1754	20	82	1135	516	0
merged	tRNA-Ala-AGC-4	25	C	GCG	TAGAGCGCTCG	#REF!	#REF!	-0.000710353	-0.0710353	0.153394	0.814191	0.0875346	1	1	5633	2	4	5627	0	0	0	0	0.000710353	3802	0	0	3802	0	0
merged	tRNA-Gln-CTG-2	70	C	ACC	TGGAACCTCCA	#REF!	#REF!	0.000961671	0.0961671	0.159182	0.798106	0.0538179	1	1	4945	0	2	4943	0	0	0	64	0.000404449	4394	2	6	4386	0	0
merged	tRNA-Leu-CAG-1	75	C	ACT	TCCCACTCCTG	#REF!	#REF!	0.000397535	0.0397535	0.160299	0.795068	0.308814	1	1	7538	1	0	7537	0	0	0	0	0	5032	0	2	5029	1	0
merged	tRNA-Pro-CGG-1	12	C	TCT	TTGGTCTAGGG	#REF!	#REF!	0.000493827	0.0493827	0.160864	0.79354	0.00924111	1	0.939696	6053	3	0	6050	0	0	5	0	0	4058	8	2	4048	0	0
merged	tRNA-Lys-CTT-3	72	C	GCG	TTGGGCGCCA	#REF!	#REF!	-0.00103585	-0.103585	0.161579	0.791614	0.0232761	1	1	7784	5	20	7758	1	0	0	11	0.00257136	7815	0	12	7803	0	0
merged	tRNA-Trp-CCA-3	55	C	TCA	GTGTTCAAATC	#REF!	#REF!	0.0011409	0.11409	0.161895	0.790766	0.227674	1	1	2608	1	0	2606	0	0	0	0	0	1755	1	2	1751	0	0
merged	tRNA-Trp-CCA-2	13	C	GCA	TGGCGCAACGG	#REF!	#REF!	0.000888494	0.0888494	0.162923	0.788017	0.309687	1	1	3329	1	0	3328	0	0	5	0	0	2252	1	2	2249	0	0
merged	tRNA-Arg-CCT-4	41	C	CCA	TAAGCCAGGGA	#REF!	#REF!	0.000817661	0.0817661	0.163847	0.785563	0.163687	1	1	3599	0	0	3599	0	0	0	0	0	2446	0	2	2444	0	0
merged	tRNA-Trp-CCA-2	22	C	GCG	GGTAGCGCGTC	#REF!	#REF!	0.000873744	0.0873744	0.164202	0.784621	0.569755	1	1	3363	1	0	3362	0	0	0	0	0	2289	0	2	2287	0	0
merged	tRNA-Trp-CCA-2	24	C	GCG	TAGCGCGTCTG	#REF!	#REF!	0.000895255	0.0895255	0.164278	0.78442	0.164103	1	1	3280	0	0	3280	0	0	0	0	0	2234	0	2	2232	0	0
merged	tRNA-Ser-GCT-2	65	C	TCG	GGGTTCGAATC	#REF!	#REF!	0.000811688	0.0811688	0.165662	0.780777	0.69249	1	1	3595	2	0	3592	0	0	0	4	0	2465	0	2	2462	0	0
merged	tRNA-SeC-TCA-1	78	C	CCT	TCCACCTTTCG	#REF!	#REF!	0.00104914	0.104914	0.165663	0.780775	0.452461	1	1	4617	2	1	4614	0	0	0	0	0.000216685	3160	0	4	3156	0	0
merged	tRNA-Met-CAT-1	28	C	TCA	CGCGTCAGTCT	#REF!	#REF!	0.000664102	0.0664102	0.166048	0.779768	0.102638	1	1	7224	2	1	7221	0	0	1	0	0.000138466	4987	3	4	4980	0	0
merged	tRNA-Arg-CCT-4	32	C	CCT	TTGGCCTCCTA	#REF!	#REF!	-0.0207842	-2.07842	0.166319	0.779059	0.911117	1	1	3473	478	601	2213	181	0	6	0	0.213575	2314	359	353	1478	124	0
merged	tRNA-Asn-GTT-3	5	C	TCT	GTCTCTGTGG	#REF!	#REF!	0.000390244	0.0390244	0.166423	0.778787	0.570926	1	1	7441	1	0	7440	0	0	1	0	0	5125	0	2	5123	0	0
merged	tRNA-Ser-GCT-2	76	C	CCT	CCATCCTCGTC	#REF!	#REF!	0.000815661	0.0815661	0.166518	0.778538	0.0678768	1	1	3559	0	0	3559	0	0	0	0	0	2453	1	2	2450	0	0
merged	tRNA-Pro-TGG-1	55	C	TCA	GGGTTCAAATC	#REF!	#REF!	0.00173372	0.173372	0.168085	0.774471	0.242841	1	1	2645	1	1	2643	0	0	0	0	0.000378215	1894	0	4	1890	0	0
merged	tRNA-Trp-CCA-5	11	C	GCG	CGTGGCGCAAT	#REF!	#REF!	0.00112233	0.112233	0.168681	0.772933	0.0691757	1	1	2559	0	0	2559	0	0	11	0	0	1783	0	2	1780	0	0
merged	tRNA-Ala-AGC-4	61	C	GCC	CGATGCCCGCA	#REF!	#REF!	0.000478583	0.0478583	0.168922	0.772314	0.312337	1	1	5992	0	0	5991	1	0	0	0	0	4180	1	2	4177	0	0
merged	tRNA-Trp-CCA-2	65	C	TCG	CACGTCGGGGT	#REF!	#REF!	0.000801925	0.0801925	0.168992	0.772134	0.407259	1	1	3577	2	0	3575	0	0	0	1	0	2495	1	2	2492	0	0
merged	tRNA-Lys-CTT-2	73	G	CGC	TGGGCGCCA	#REF!	#REF!	-0.209991	-20.9991	0.169156	0.771712	0.0101697	1	0.998848	7649	3	16	31	7599	0	0	299	0.340426	6873	1	3	20	6849	0
merged	tRNA-Ala-TGC-4	65	C	GCA	CCCGGCATCTC	#REF!	#REF!	0.00184088	0.184088	0.169886	0.769843	0.0893847	1	1	2416	0	1	2415	0	0	0	2	0.000413907	1775	1	4	1770	0	0
merged	tRNA-Met-CAT-1	63	C	TCA	ATCCTCACACG	#REF!	#REF!	0.000392619	0.0392619	0.16997	0.769628	0.0700378	1	1	7264	0	0	7264	0	0	0	0	0	5095	1	2	5092	0	0
merged	tRNA-Met-CAT-1	40	C	TCT	ATAATCTGAAG	#REF!	#REF!	0.00039032	0.039032	0.170046	0.769435	0.483446	1	1	7310	4	0	7304	2	0	11	1	0	5124	0	2	5122	0	0
merged	tRNA-Met-CAT-2	60	C	ACC	TCGAACCTCAG	#REF!	#REF!	0.000554643	0.0554643	0.170257	0.768894	0.089685	1	1	7982	0	1	7981	0	0	0	0	0.000125282	5884	1	4	5879	0	0
merged	tRNA-Val-CAC-2	36	C	ACA	CCTCACACGCG	#REF!	#REF!	0.000632947	0.0632947	0.170605	0.768009	0.216913	1	1	6758	0	2	6755	0	0	2	7	0.000295989	6460	0	6	6453	0	0
merged	tRNA-Gln-CTG-1	70	C	ACC	TGGGACCTCCA	#REF!	#REF!	0.0057971	0.57971	0.171173	0.766564	0.170014	1	1	491	0	0	491	0	0	0	1	0	345	0	2	343	0	0
merged	tRNA-Arg-TCT-5	32	C	ACT	TTGGACTTCTA	#REF!	#REF!	0.141958	14.1958	0.172118	0.764172	0.0629496	1	1	127	23	20	68	16	0	0	0	0.227273	100	31	24	41	4	0
merged	tRNA-Ile-AAT-1	33	C	GCT	TGGTGCTAATA	#REF!	#REF!	0.000944052	0.0944052	0.172958	0.762059	0.657	1	1	8015	7	10	7993	4	0	0	1	0.00124953	7301	3	16	7278	3	0
merged	tRNA-Pro-TGG-1	61	C	CCC	AAATCCCGGAC	#REF!	#REF!	0.00106724	0.106724	0.174362	0.758549	1	1	1	2618	2	0	2616	0	0	0	0	0	1874	0	2	1872	0	0
merged	tRNA-Pro-TGG-1	47	C	TCC	GAGGTCCCGGG	#REF!	#REF!	0.00105097	0.105097	0.174779	0.75751	0.174566	1	1	2651	0	0	2651	0	0	0	0	0	1903	0	2	1901	0	0
merged	tRNA-Pro-TGG-1	48	C	CCC	AGGTCCCGGGT	#REF!	#REF!	0.00105097	0.105097	0.174779	0.75751	0.174566	1	1	2651	0	0	2651	0	0	0	0	0	1903	0	2	1901	0	0
merged	tRNA-Thr-CGT-2	27	C	TCG	GGCGTCGGTCT	#REF!	#REF!	0.00109709	0.109709	0.176282	0.753792	0.176058	1	1	2521	0	0	2521	0	0	0	0	0	1823	0	2	1821	0	0
merged	tRNA-Leu-AAG-2	65	C	TCG	GGGTTCGAATC	#REF!	#REF!	0.00153421	0.153421	0.177488	0.750831	0.43667	1	1	1622	1	0	1621	0	0	0	1	0	3260	1	5	3254	0	0
merged	tRNA-Cys-GCA-3	48	C	CCC	AGGTCCCCGGT	#REF!	#REF!	0.000471587	0.0471587	0.177971	0.74965	1	1	1	5816	2	0	5814	0	0	0	0	0	4241	0	2	4239	0	0
merged	tRNA-Ala-TGC-4	71	C	CCA	ATCTCCACCA	#REF!	#REF!	0.00115942	0.115942	0.178409	0.748582	0.169404	1	1	2362	1	0	2361	0	0	0	21	0	1727	2	2	1723	0	0
merged	tRNA-Lys-CTT-2	58	A	GAG	GTTCGAGCCCC	#REF!	#REF!	-0.033224	-3.3224	0.179301	0.746417	0.950073	1	1	8002	581	2857	1191	3338	0	0	0	0.705781	7160	522	2436	1186	2989	0
merged	tRNA-Lys-CTT-3	32	C	ACT	TGAGACTCTTA	#REF!	#REF!	0.0005005	0.05005	0.179428	0.74611	0.0752112	1	1	8013	0	2	8005	0	0	0	1	0.000249781	8008	2	6	7991	1	0
merged	tRNA-Asn-GTT-3	24	C	GCG	GTTAGCGCGTT	#REF!	#REF!	-0.000751713	-0.0751713	0.17948	0.745983	0.301637	1	1	7922	0	10	7912	0	0	0	0	0.00126231	7835	1	4	7830	0	0
merged	tRNA-His-GTG-2	49	C	CCT	GCAACCTCGGT	#REF!	#REF!	0.000770795	0.0770795	0.180035	0.744644	0.0155805	1	1	5119	1	1	5117	0	0	1	3	0.000195389	4145	3	4	4136	1	0
merged	tRNA-Met-CAT-2	32	C	TCT	TCAGTCTCATA	#REF!	#REF!	0.000651776	0.0651776	0.180512	0.743493	0.796375	1	1	8003	4	3	7995	1	0	1	0	0.000375094	5844	1	6	5837	0	0
merged	tRNA-Met-CAT-2	63	C	TCA	AACCTCAGAGG	#REF!	#REF!	0.000340716	0.0340716	0.180515	0.743487	0.0766617	1	1	7948	0	0	7948	0	0	0	0	0	5871	0	2	5868	0	0
merged	tRNA-His-GTG-2	69	C	ACG	AGTCACGGCAC	#REF!	#REF!	0.00121273	0.121273	0.180646	0.743171	0.20814	1	1	5030	0	5	5024	1	0	0	0	0.000994233	4079	0	9	4069	1	0
merged	tRNA-Ser-GCT-1	32	C	ACT	ATGGACTGCTA	#REF!	#REF!	-0.121929	-12.1929	0.181009	0.7423	0.185381	1	1	292	104	64	93	31	0	0	1	0.407643	213	79	32	80	22	0
merged	tRNA-SeC-TCA-1	34	C	GCT	GCAGGCTTCAA	#REF!	#REF!	-0.0013726	-0.13726	0.181705	0.740633	0.871788	1	1	4766	5	11	4741	8	0	0	2	0.00231481	3196	2	3	3181	10	0
merged	tRNA-Pro-AGG-1	61	C	CCC	AAATCCCGGAC	#REF!	#REF!	0.000938967	0.0938967	0.181768	0.740482	0.181572	1	1	2868	0	0	2868	0	0	0	0	0	2130	0	2	2128	0	0
merged	tRNA-Ala-TGC-4	45	G	GGC	ATGAGGCCCCG	#REF!	#REF!	-0.666667	-66.6667	0.181818	0.740363	0.806395	1	1	2480	6	2	1	2471	0	4	0	0.666667	1791	2	0	6	1783	0
merged	tRNA-Met-CAT-2	56	C	TCG	GAGTTCGAACC	#REF!	#REF!	0.00064176	0.064176	0.181997	0.739937	0.283782	1	1	8014	2	3	8004	0	0	0	0	0.000374672	5909	1	6	5897	0	0
merged	tRNA-Arg-TCT-1	66	C	GCG	CCCGGCGGAGT	#REF!	#REF!	0.00103043	0.103043	0.182031	0.739855	0.181889	1	1	3757	0	1	3756	0	0	0	0	0.00026617	3085	0	4	3081	0	0
merged	tRNA-Leu-AAG-3	11	C	GCC	TGTGGCCGAGC	#REF!	#REF!	0.00152323	0.152323	0.182442	0.738875	0.579101	1	1	1764	1	0	1763	0	0	1	0	0	1313	0	2	1311	0	0
merged	tRNA-Pro-TGG-2	55	C	TCA	GGGTTCAAATC	#REF!	#REF!	0.000333778	0.0333778	0.183446	0.736492	0.470825	1	1	8003	1	0	8000	0	0	0	0	0	5994	2	2	5990	0	0
merged	tRNA-Asp-GTC-2	29	C	CCG	ATCCCCGCCTG	#REF!	#REF!	0.000931533	0.0931533	0.184828	0.733233	0.257378	1	1	4055	1	1	4053	0	0	0	0	0.00024667	3396	1	4	3391	0	0
merged	tRNA-Thr-CGT-2	61	C	CCC	GAACCCCGTCC	#REF!	#REF!	0.000958313	0.0958313	0.186007	0.73047	0.321434	1	1	2755	1	0	2754	0	0	0	0	0	2088	0	2	2085	1	0
merged	tRNA-Arg-CCG-3	11	C	GCC	AGTGGCCTAAT	#REF!	#REF!	0.000987654	0.0987654	0.186185	0.730055	0.185976	1	1	2670	0	0	2670	0	0	20	0	0	2025	0	2	2023	0	0
merged	tRNA-Ile-TAT-2	33	C	ACT	CGGTACTTATA	#REF!	#REF!	0.00161031	0.161031	0.188055	0.725715	1	1	1	1626	2	0	1624	0	0	0	1	0	1242	0	2	1240	0	0
merged	tRNA-Trp-CCA-4	60	C	TCA	CAAATCACGTC	#REF!	#REF!	0.00160256	0.160256	0.188557	0.724558	0.322851	1	1	1629	1	0	1628	0	0	0	0	0	1249	1	2	1246	0	0
merged	tRNA-Arg-TCT-3	32	C	ACT	TTGGACTTCTA	#REF!	#REF!	-0.0424649	-4.24649	0.189403	0.722614	0.272291	1	1	1390	333	315	615	126	0	0	0	0.33871	1088	267	213	506	102	0
merged	tRNA-Arg-ACG-3	25	C	GCG	TAACGCGTCTG	#REF!	#REF!	0.00118068	0.118068	0.190144	0.720917	0.102853	1	1	3063	0	1	3062	0	0	0	0	0.000326477	2655	1	4	2650	0	0
merged	tRNA-Thr-TGT-2	11	C	GCT	TATAGCTCAGG	#REF!	#REF!	0.00128205	0.128205	0.19094	0.719104	0.190664	1	1	2012	0	0	2012	0	0	8	0	0	1560	0	2	1558	0	0
merged	tRNA-Gly-TCC-1	48	C	CCC	TTGACCCGGGT	#REF!	#REF!	0.0005275	0.05275	0.192606	0.715331	0.758905	1	1	6733	4	1	6727	1	0	0	0	0.000148633	5916	0	4	5912	0	0
merged	tRNA-Ile-TAT-2	64	C	TCA	AGCCTCACCTG	#REF!	#REF!	0.00136705	0.136705	0.192778	0.714943	0.585191	1	1	1872	1	0	1871	0	0	0	0	0	1463	0	2	1461	0	0
merged	tRNA-Ile-TAT-2	66	C	ACC	CCTCACCTGGA	#REF!	#REF!	0.00136893	0.136893	0.192829	0.714827	0.192533	1	1	1868	0	0	1868	0	0	0	0	0	1461	0	2	1459	0	0
merged	tRNA-Thr-TGT-2	13	C	TCA	TAGCTCAGGGG	#REF!	#REF!	0.00126024	0.126024	0.192929	0.714603	1	1	1	2030	2	0	2028	0	0	6	0	0	1587	0	2	1585	0	0
merged	tRNA-Ile-TAT-2	73	C	GCA	TGGAGCACCA	#REF!	#REF!	0.00139958	0.139958	0.193438	0.713459	0.193135	1	1	1822	0	0	1822	0	0	0	29	0	1429	0	2	1427	0	0
merged	tRNA-iMet-CAT-1	38	C	ACC	CATAACCCAGA	#REF!	#REF!	0.000442471	0.0442471	0.193548	0.713211	1	1	1	7971	0	1	7964	0	0	0	0	0.000125549	7044	2	4	7038	0	0
merged	tRNA-Asp-GTC-2	38	C	ACG	TGTCACGCGGG	#REF!	#REF!	0.00129712	0.129712	0.193689	0.712895	0.149494	1	1	4129	0	5	4123	0	0	2	0	0.00121124	3590	0	9	3579	0	0
merged	tRNA-Thr-CGT-1	65	C	TCC	CCCGTCCGTGC	#REF!	#REF!	0.0010989	0.10989	0.195131	0.709674	0.0860776	1	1	2302	0	0	2302	0	0	0	0	0	1821	1	2	1818	0	0
merged	tRNA-Thr-CGT-1	61	C	CCC	GAACCCCGTCC	#REF!	#REF!	0.00109951	0.109951	0.195201	0.709518	1	1	1	2303	3	0	2300	0	0	0	0	0	1819	0	2	1817	0	0
merged	tRNA-Ser-TGA-1	76	C	TCG	CTGCTCGCTGC	#REF!	#REF!	0.000630759	0.0630759	0.196063	0.707603	0.488534	1	1	5489	2	1	5486	0	0	0	0	0.000182249	4921	1	4	4916	0	0
merged	tRNA-Arg-ACG-3	66	C	GCT	CCTGGCTGGCT	#REF!	#REF!	0.00102741	0.102741	0.196609	0.706397	0.160655	1	1	3357	0	1	3355	0	0	0	1	0.000297974	3020	1	4	3014	0	0
merged	tRNA-Trp-CCA-3	25	G	CGT	AGCGCGTCTGA	#REF!	#REF!	-0.079924	-7.9924	0.197052	0.705418	0.0361669	1	1	2437	1684	435	273	17	0	0	0	0.614407	1598	1163	217	189	3	0
merged	tRNA-Arg-TCG-2	37	G	GGA	CTTCGGATCAG	#REF!	#REF!	-0.0434071	-4.34071	0.197414	0.704623	0.447839	1	1	3114	37	212	522	2343	0	0	0	0.288828	2403	27	134	412	1830	0
merged	tRNA-Leu-CAG-1	38	G	GGT	TTCAGGTCGCA	#REF!	#REF!	-0.0238073	-2.38073	0.197607	0.704197	1.68716e-47	1	1.54405e-44	7583	39	1428	2689	3427	0	0	0	0.346855	5034	23	670	1404	2937	0
merged	tRNA-Arg-TCT-2	62	C	CCC	GAATCCCACCA	#REF!	#REF!	0.00265957	0.265957	0.198437	0.702378	0.197852	1	1	938	0	0	938	0	0	0	0	0	752	0	2	750	0	0
merged	tRNA-Ser-AGA-1	41	C	CCA	AAATCCATTGG	#REF!	#REF!	0.00151057	0.151057	0.198979	0.701192	0.198647	1	1	1646	0	0	1646	0	0	0	0	0	1324	0	2	1322	0	0
merged	tRNA-Arg-TCT-3	72	C	TCG	AGAGTCGCCA	#REF!	#REF!	0.00166389	0.166389	0.199053	0.701031	0.198687	1	1	1494	0	0	1494	0	0	0	28	0	1202	0	2	1200	0	0
merged	tRNA-Gln-TTG-3	70	C	ACC	TGGGACCTCCA	#REF!	#REF!	0.000991572	0.0991572	0.199823	0.699354	0.199604	1	1	2497	0	0	2497	0	0	0	11	0	2017	0	2	2015	0	0
merged	tRNA-Arg-CCG-3	25	C	GCA	TAAGGCATCAG	#REF!	#REF!	0.000796813	0.0796813	0.200241	0.698446	0.200065	1	1	3101	0	0	3101	0	0	1	0	0	2510	0	2	2508	0	0
merged	tRNA-Ser-TGA-2	25	C	GCG	TAAGGCGATGG	#REF!	#REF!	0.000595415	0.0595415	0.201381	0.695982	0.0903039	1	1	4128	0	0	4128	0	0	0	0	0	3360	0	2	3357	0	0
merged	tRNA-Val-CAC-2	29	C	TCG	ACGTTCGCCTC	#REF!	#REF!	0.000511915	0.0511915	0.201392	0.695958	0.852012	1	1	6531	13	1	6517	0	0	9	0	0.000153421	6022	9	4	6008	1	0
merged	tRNA-Ala-TGC-1	19	T	GTA	AGTGGTAGAGC	#REF!	#REF!	-0.165645	-16.5645	0.202476	0.693627	0.0544326	1	1	177	1	88	46	31	0	0	0	0.656716	143	1	55	57	22	0
merged	tRNA-Thr-TGT-2	65	C	GCT	TCTCGCTGGGG	#REF!	#REF!	0.000644745	0.0644745	0.20298	0.692546	0.333147	1	1	3786	1	0	3785	0	0	0	0	0	3103	0	2	3100	0	0
merged	tRNA-Ser-GCT-3	81	C	TCG	CTCGTCGCCA	#REF!	#REF!	-0.000362779	-0.0362779	0.203028	0.692444	0.0412039	1	1	5515	2	2	5511	0	0	0	12	0.000362779	6724	0	0	6724	0	0
merged	tRNA-Thr-TGT-2	50	C	GCG	GGTCGCGAGTT	#REF!	#REF!	0.000635324	0.0635324	0.203103	0.692285	0.202961	1	1	3839	0	0	3839	0	0	0	0	0	3148	0	2	3146	0	0
merged	tRNA-Arg-TCT-1	56	C	TCG	GGGTTCGAGTC	#REF!	#REF!	0.000643087	0.0643087	0.203437	0.69157	0.0186588	1	1	3787	0	0	3787	0	0	0	1	0	3113	2	2	3108	0	0
merged	tRNA-Ser-GCT-1	50	C	TCT	GTGCTCTGCAC	#REF!	#REF!	-0.145404	-14.5404	0.20361	0.691202	0.00286415	1	0.374458	308	117	97	55	39	0	1	1	0.638158	242	87	68	70	17	0
merged	tRNA-Ser-AGA-1	75	C	CCG	CCTGCCGACTA	#REF!	#REF!	0.00145985	0.145985	0.204411	0.689496	0.204084	1	1	1662	0	0	1662	0	0	0	0	0	1370	0	2	1368	0	0
merged	tRNA-Arg-TCT-1	63	C	CCG	AGTCCCGGCGG	#REF!	#REF!	0.000646831	0.0646831	0.204575	0.689148	1	1	1	3748	2	0	3746	0	0	0	0	0	3092	0	2	3090	0	0
merged	tRNA-Arg-CCG-3	35	C	CCG	GCCTCCGGAGC	#REF!	#REF!	0.000757002	0.0757002	0.205635	0.686904	0.593441	1	1	3187	1	0	3186	0	0	10	1	0	2642	0	2	2640	0	0
merged	tRNA-Ser-TGA-2	57	C	GCG	CCCCGCGCAGG	#REF!	#REF!	0.000539374	0.0539374	0.205723	0.686717	0.205602	1	1	4469	0	0	4469	0	0	0	0	0	3708	0	2	3706	0	0
merged	tRNA-Arg-ACG-2	62	C	CCT	GACTCCTACCT	#REF!	#REF!	0.00266667	0.266667	0.205814	0.686525	0.205215	1	1	905	0	0	905	0	0	0	1	0	750	0	2	748	0	0
merged	tRNA-Ser-TGA-2	81	C	ACG	GACTACGCCA	#REF!	#REF!	0.000549904	0.0549904	0.206467	0.685149	0.594042	1	1	4370	1	0	4369	0	0	0	6	0	3637	0	2	3635	0	0
merged	tRNA-Thr-AGT-4	67	C	GCG	CCCAGCGGGGC	#REF!	#REF!	0.00180343	0.180343	0.207222	0.683565	0.206815	1	1	1329	0	0	1329	0	0	0	0	0	1109	0	2	1107	0	0
merged	tRNA-Arg-ACG-1	58	A	GAC	GTTCGACTCCT	#REF!	#REF!	-0.0522528	-5.22528	0.208037	0.681858	0.0313934	1	1	3243	290	848	480	1615	0	0	0	0.638554	2926	310	642	453	1514	0
merged	tRNA-Thr-AGT-4	72	C	GCC	CGGGGCCTCCA	#REF!	#REF!	0.00180668	0.180668	0.208179	0.681562	0.0947756	1	1	1321	0	0	1321	0	0	0	9	0	1108	1	2	1105	0	0
merged	tRNA-Val-AAC-1	32	C	CCT	TTCGCCTAACA	#REF!	#REF!	0.00174076	0.174076	0.208269	0.681375	0.2079	1	1	1835	0	1	1834	0	0	7	2	0.000544959	1750	0	4	1746	0	0
merged	tRNA-Arg-CCG-3	61	C	TCC	CGAGTCCCATC	#REF!	#REF!	0.000745712	0.0745712	0.208529	0.680834	0.0951377	1	1	3193	0	0	3193	0	0	0	0	0	2683	1	2	2680	0	0
merged	tRNA-Arg-CCG-3	62	C	CCC	GAGTCCCATCT	#REF!	#REF!	0.00074599	0.074599	0.209871	0.678049	0.66585	1	1	3175	2	0	3173	0	0	0	1	0	2682	1	2	2679	0	0
merged	tRNA-Ala-CGC-1	61	C	CCC	GATCCCCGGCA	#REF!	#REF!	0.00178731	0.178731	0.210108	0.677556	0.209702	1	1	1324	0	0	1324	0	0	0	0	0	1119	0	2	1117	0	0
merged	tRNA-Ala-CGC-1	62	C	CCG	ATCCCCGGCAT	#REF!	#REF!	0.00179211	0.179211	0.210878	0.675968	1	1	1	1318	2	0	1316	0	0	0	0	0	1116	0	2	1114	0	0
merged	tRNA-Gly-GCC-4	46	C	GCC	GGAGGCCCGGG	#REF!	#REF!	-0.00202156	-0.202156	0.213738	0.670117	0.213285	1	1	1495	0	4	1491	0	0	0	0	0.00267559	1529	0	1	1528	0	0
merged	tRNA-Thr-TGT-3	63	C	TCG	AATCTCGCTGG	#REF!	#REF!	0.000294507	0.0294507	0.213906	0.669777	0.56452	1	1	7899	4	0	7894	1	0	0	0	0	6796	5	2	6789	0	0
merged	tRNA-Ser-CGA-1	55	C	CCG	CTCCCCGCGCA	#REF!	#REF!	0.00118273	0.118273	0.214253	0.669074	0.213981	1	1	1964	0	0	1964	0	0	0	0	0	1691	0	2	1689	0	0
merged	tRNA-Ser-CGA-1	74	C	GCT	TCCTGCTCACA	#REF!	#REF!	0.00119048	0.119048	0.214635	0.6683	0.214361	1	1	1948	0	0	1948	0	0	0	0	0	1680	0	2	1678	0	0
merged	tRNA-Ile-AAT-1	72	C	GCC	ACGGGCCACCA	#REF!	#REF!	0.000559171	0.0559171	0.215194	0.667169	0.412915	1	1	7867	2	3	7862	0	0	0	48	0.000381437	7443	1	7	7435	0	0
merged	tRNA-Leu-CAG-1	16	C	GCG	CCGAGCGGTCT	#REF!	#REF!	0.000583408	0.0583408	0.215484	0.666585	0.274952	1	1	7393	1	2	7390	0	0	7	0	0.000270563	4685	0	4	4680	1	0
merged	tRNA-Val-TAC-1	60	C	GCC	TCGAGCCCCAG	#REF!	#REF!	0.00104378	0.104378	0.216192	0.665161	0.7248	1	1	2920	1	1	2917	1	0	0	2	0.0003427	2885	0	4	2881	0	0
merged	tRNA-Val-CAC-2	49	C	CCC	AGGTCCCCGGT	#REF!	#REF!	0.000641541	0.0641541	0.216583	0.664375	0.00615135	1	0.691353	6767	1	3	6763	0	0	0	3	0.000443393	6461	8	7	6445	1	0
merged	tRNA-Leu-CAG-2	50	C	CCC	TCTCCCCTGGA	#REF!	#REF!	-0.000411865	-0.0411865	0.216661	0.66422	0.177647	1	1	7308	2	4	7302	0	0	0	0	0.000547495	7374	1	1	7372	0	0
merged	tRNA-Val-CAC-2	72	C	ACA	GGAAACACCA	#REF!	#REF!	0.000658406	0.0658406	0.217212	0.663117	0.0859381	1	1	6555	0	3	6552	0	0	0	88	0.000457666	6274	1	7	6265	1	0
merged	tRNA-Arg-CCG-1	72	C	TCG	GTGGTCGCCA	#REF!	#REF!	0.00208117	0.208117	0.217356	0.662828	0.600879	1	1	1103	1	0	1102	0	0	0	13	0	961	0	2	959	0	0
merged	tRNA-Leu-CAG-2	66	C	TCG	GGGTTCGAATC	#REF!	#REF!	0.000379985	0.0379985	0.217895	0.661753	0.580171	1	1	7939	3	1	7934	0	0	0	1	0.000126024	7908	0	4	7901	1	0
merged	tRNA-Ser-TGA-1	40	C	TCC	GAAATCCAATG	#REF!	#REF!	0.000413138	0.0413138	0.218801	0.659951	0.192396	1	1	5511	1	0	5510	0	0	5	0	0	4843	2	2	4839	0	0
merged	tRNA-Asp-GTC-2	48	C	CCG	GAGACCGGGGT	#REF!	#REF!	0.000543478	0.0543478	0.220027	0.657524	1	1	1	4170	3	0	4167	0	0	0	0	0	3681	1	2	3678	0	0
merged	tRNA-Asp-GTC-2	55	C	TCA	GGGTTCAATTC	#REF!	#REF!	0.000544218	0.0544218	0.220609	0.656377	0.670824	1	1	4153	2	0	4151	0	0	0	2	0	3676	0	2	3673	0	0
merged	tRNA-Asp-GTC-2	60	C	TCC	CAATTCCCCGA	#REF!	#REF!	0.000545405	0.0545405	0.220946	0.655713	0.690812	1	1	4140	4	0	4136	0	0	0	0	0	3667	0	2	3665	0	0
merged	tRNA-Arg-ACG-3	32	C	ACT	TCTGACTACGG	#REF!	#REF!	0.000693241	0.0693241	0.220971	0.655664	0.103787	1	1	3254	0	0	3254	0	0	2	1	0	2886	1	2	2883	0	0
merged	tRNA-Leu-CAA-2	79	C	TCT	CACTTCTGACA	#REF!	#REF!	0.00108569	0.108569	0.221064	0.655482	0.292209	1	1	3316	1	1	3314	0	0	0	1	0.000301659	3605	0	5	3599	0	0
merged	tRNA-Leu-CAA-3	74	C	CCA	AATCCCACTTC	#REF!	#REF!	0.000872122	0.0872122	0.221213	0.655189	0.127263	1	1	4116	0	1	4115	0	0	0	0	0.000242954	4485	0	5	4479	1	0
merged	tRNA-Ser-GCT-3	10	G	GGC	AGGTGGCCGAG	#REF!	#REF!	-0.484848	-48.4848	0.221256	0.655105	0.803105	1	1	4866	24	6	3	4833	0	0	0	0.666667	4899	20	2	9	4868	0
merged	tRNA-Ser-TGA-1	52	C	TCC	GGTCTCCCCGC	#REF!	#REF!	0.000403388	0.0403388	0.222526	0.652619	0.604941	1	1	5555	1	0	5554	0	0	2	0	0	4958	0	2	4956	0	0
merged	tRNA-Thr-AGT-2	57	C	TCG	GGGTTCGAATC	#REF!	#REF!	0.000874126	0.0874126	0.22381	0.65012	0.605697	1	1	2551	1	0	2550	0	0	0	0	0	2288	0	2	2286	0	0
merged	tRNA-Leu-TAG-1	27	G	CGC	AAGGCGCTGGA	#REF!	#REF!	-0.0639998	-6.39998	0.223942	0.649864	0.510155	1	1	2309	1407	320	252	54	0	0	0	0.559441	3122	2058	326	332	64	0
merged	tRNA-Arg-ACG-1	62	C	CCT	GACTCCTGGCT	#REF!	#REF!	0.000687049	0.0687049	0.22475	0.6483	0.606412	1	1	3232	1	0	3231	0	0	0	1	0	2911	0	2	2909	0	0
merged	tRNA-Gln-TTG-1	27	C	TCT	GCACTCTGGAC	#REF!	#REF!	0.00185014	0.185014	0.225912	0.646061	0.606876	1	1	1196	1	0	1195	0	0	10	0	0	1081	0	2	1079	0	0
merged	tRNA-Trp-CCA-3	33	C	TCC	TGACTCCAGAT	#REF!	#REF!	0.00154529	0.154529	0.226356	0.645208	0.0351321	1	1	2581	0	2	2579	0	0	0	12	0.000774893	1727	2	4	1720	0	0
merged	tRNA-Gln-TTG-1	41	C	CCA	GAATCCAGCGA	#REF!	#REF!	0.00169924	0.169924	0.227005	0.643965	0.226601	1	1	1295	0	0	1295	0	0	0	0	0	1177	0	2	1175	0	0
merged	tRNA-Arg-CCG-1	34	C	TCC	TGATTCCGGAT	#REF!	#REF!	-0.00353293	-0.353293	0.227777	0.64249	0.227371	1	1	1082	0	5	1077	0	0	0	0	0.00462107	919	0	1	918	0	0
merged	tRNA-Asn-GTT-3	59	A	GAG	GTTCGAGCCCA	#REF!	#REF!	-0.0290929	-2.90929	0.227943	0.642174	0.00120801	1	0.187608	8031	391	3092	1195	3261	0	0	0	0.72125	8006	483	2833	1260	3351	0
merged	tRNA-Lys-TTT-1	70	G	GGG	GTTCGGGCGCC	#REF!	#REF!	-0.8	-80	0.227972	0.642118	1	1	1	3407	2	4	1	3400	0	0	1	0.8	2631	2	0	4	2625	0
merged	tRNA-Ala-TGC-1	67	C	ACC	CGGCACCTCCA	#REF!	#REF!	-0.0154943	-1.54943	0.228059	0.641952	0.226098	1	1	246	0	5	241	0	0	0	0	0.0203252	207	0	1	206	0	0
merged	tRNA-Gln-TTG-1	62	C	TCG	AATCTCGGTGG	#REF!	#REF!	0.00171527	0.171527	0.229416	0.639376	0.491365	1	1	1273	3	0	1270	0	0	0	0	0	1169	3	2	1164	0	0
merged	tRNA-Ser-CGA-2	34	C	TCG	GGACTCGAAAT	#REF!	#REF!	-0.00248282	-0.248282	0.23003	0.638215	0.229527	1	1	3628	0	32	3596	0	0	5	0	0.00882029	3787	0	24	3763	0	0
merged	tRNA-Leu-AAG-1	26	C	GCG	TAAGGCGCTGG	#REF!	#REF!	0.000676603	0.0676603	0.23393	0.630914	0.31006	1	1	4518	1	1	4516	0	0	0	0	0.000221386	5569	0	5	5563	1	0
merged	tRNA-Met-CAT-1	32	C	TCT	TCAGTCTCATA	#REF!	#REF!	0.000520995	0.0520995	0.2347	0.629487	0.767403	1	1	7251	4	2	7245	0	0	10	0	0.000275976	5020	1	4	5015	0	0
merged	tRNA-Val-AAC-1	61	C	ACC	CGAAACCGGGC	#REF!	#REF!	0.00101317	0.101317	0.234729	0.629434	0.234484	1	1	2102	0	0	2102	0	0	0	0	0	1974	0	2	1972	0	0
merged	tRNA-His-GTG-3	69	C	ACG	AGTCACGGCAC	#REF!	#REF!	0.00347222	0.347222	0.236105	0.626895	0.114265	1	1	611	0	0	611	0	0	0	0	0	577	1	2	574	0	0
merged	tRNA-Ile-AAT-1	61	C	TCC	TCGATCCCCGT	#REF!	#REF!	0.000266702	0.0266702	0.236338	0.626467	0.727352	1	1	7933	5	0	7928	0	0	0	1	0	7500	1	2	7497	0	0
merged	tRNA-Arg-CCG-1	37	G	GGA	TTCCGGATCAG	#REF!	#REF!	-0.0840557	-8.40557	0.236417	0.626322	0.644419	1	1	1076	11	67	118	880	0	0	0	0.362162	918	6	47	122	743	0
merged	tRNA-Met-CAT-1	48	C	TCG	AAGGTCGTGAG	#REF!	#REF!	0.000504609	0.0504609	0.23827	0.62293	0.377943	1	1	7321	3	2	7316	0	0	0	0	0.000273299	5144	2	4	5138	0	0
merged	tRNA-Ser-CGA-2	25	C	GCG	TAAGGCGTTGG	#REF!	#REF!	-0.000559441	-0.0559441	0.23869	0.622165	0.363757	1	1	3576	0	2	3573	1	0	0	0	0.000559441	3745	0	0	3744	0	0
merged	tRNA-Gly-CCC-1	48	C	CCG	CGACCCGGGTT	#REF!	#REF!	-0.0011655	-0.11655	0.240869	0.618219	0.365619	1	1	1717	1	2	1714	0	0	0	0	0.0011655	1783	0	0	1782	1	0
merged	tRNA-Val-AAC-2	27	C	GCT	TCACGCTCGCC	#REF!	#REF!	-0.029166	-2.9166	0.241486	0.617107	0.235988	1	1	127	0	5	122	0	0	0	0	0.0393701	98	0	1	97	0	0
merged	tRNA-Leu-TAA-2	32	C	ACT	TTGGACTTAAG	#REF!	#REF!	0.00165244	0.165244	0.242068	0.616063	0.250336	1	1	1730	0	1	1727	0	0	1	0	0.000578704	2245	0	5	2236	0	0
merged	tRNA-Arg-CCG-1	26	G	CGT	AAGGCGTCTGA	#REF!	#REF!	0.0922888	9.22888	0.242391	0.615483	0.455961	1	1	1002	601	138	168	84	0	0	0	0.45098	818	520	113	95	77	0
merged	tRNA-Glu-TTC-2	39	C	CCC	TTCACCCAGGC	#REF!	#REF!	0.000896459	0.0896459	0.24336	0.61375	0.119931	1	1	2293	0	0	2293	0	0	0	3	0	2232	1	2	2229	0	0
merged	tRNA-Val-TAC-1	40	C	GCA	ACACGCAGAAG	#REF!	#REF!	0.000701016	0.0701016	0.245379	0.610162	0.245206	1	1	2908	0	0	2908	0	0	2	0	0	2853	0	2	2851	0	0
merged	tRNA-Gly-GCC-4	34	C	GCC	GCCTGCCACGC	#REF!	#REF!	-0.00142857	-0.142857	0.246558	0.608082	0.122229	1	1	1401	1	2	1398	0	0	2	3	0.00142857	1421	0	0	1421	0	0
merged	tRNA-Cys-GCA-7	70	C	CCC	TGCCCCCTCCA	#REF!	#REF!	0.00274348	0.274348	0.24678	0.60769	0.2461	1	1	740	0	0	740	0	0	0	5	0	729	0	2	727	0	0
merged	tRNA-Val-TAC-1	56	C	TCG	GGGTTCGAGCC	#REF!	#REF!	0.000691563	0.0691563	0.246876	0.607521	0.62244	1	1	2931	1	0	2930	0	0	0	0	0	2892	0	2	2890	0	0
merged	tRNA-Ser-TGA-2	11	C	GCC	CGTGGCCGAGT	#REF!	#REF!	0.000876087	0.0876087	0.247215	0.606926	0.246977	1	1	3997	0	2	3995	0	0	1	0	0.000500375	2906	0	4	2902	0	0
merged	tRNA-Leu-CAG-2	82	C	ACA	TCTGACACCA	#REF!	#REF!	0.000255297	0.0255297	0.247955	0.605628	0.686141	1	1	7902	2	0	7900	0	0	0	19	0	7835	0	2	7832	1	0
merged	tRNA-Cys-GCA-5	36	G	AGA	CTGCAGATCAA	#REF!	#REF!	-0.13898	-13.898	0.248189	0.605218	0.369019	1	1	221	10	19	45	144	0	2	0	0.296875	149	6	6	32	104	0
merged	tRNA-Gly-GCC-4	37	C	ACG	TGCCACGCGGG	#REF!	#REF!	-0.00135777	-0.135777	0.248229	0.605147	0.123485	1	1	1474	0	2	1471	0	0	1	0	0.00135777	1485	0	0	1485	0	0
merged	tRNA-Asn-GTT-1	9	G	TGG	TCCGTGGCGCA	#REF!	#REF!	-0.444444	-44.4444	0.24871	0.604307	0.673479	1	1	209	0	4	5	195	0	12	0	0.444444	136	0	0	7	125	0
merged	tRNA-Glu-TTC-2	58	C	ACT	TTCGACTCCCG	#REF!	#REF!	0.000869943	0.0869943	0.248971	0.603852	0.248754	1	1	2310	0	0	2310	0	0	0	1	0	2299	0	2	2297	0	0
merged	tRNA-Asn-GTT-3	66	C	CCC	CCCACCCAGGG	#REF!	#REF!	0.000377264	0.0377264	0.249953	0.602141	0.124918	1	1	7941	1	0	7940	0	0	0	0	0	7955	1	3	7949	2	0
merged	tRNA-Gly-CCC-1	47	C	CCC	GCGACCCGGGT	#REF!	#REF!	0.0016835	0.16835	0.250086	0.601911	0.375101	1	1	1716	1	0	1715	0	0	1	0	0	1783	1	3	1779	0	0
merged	tRNA-Gly-GCC-2	70	C	GCA	CAATGCACCA	#REF!	#REF!	0.00239808	0.239808	0.250405	0.601358	0.25035	1	1	1179	0	0	1179	0	0	0	15	0	1251	0	3	1248	0	0
merged	tRNA-Leu-CAA-2	26	C	GCG	TAAGGCGCCAG	#REF!	#REF!	0.000962773	0.0962773	0.250868	0.600554	0.250842	1	1	2900	0	0	2900	0	0	0	0	0	3116	0	3	3113	0	0
merged	tRNA-Leu-CAA-2	28	C	GCC	AGGCGCCAGAC	#REF!	#REF!	0.000946372	0.0946372	0.250929	0.60045	0.250902	1	1	2944	0	0	2944	0	0	6	0	0	3170	0	3	3167	0	0
merged	tRNA-Leu-CAA-2	33	C	ACT	CCAGACTCAAG	#REF!	#REF!	0.000932546	0.0932546	0.250936	0.600437	0.29147	1	1	2989	0	0	2987	0	0	4	0	0	3220	0	3	3214	1	0
merged	tRNA-Glu-CTC-1	32	C	GCT	CGGCGCTCTCA	#REF!	#REF!	0.000686559	0.0686559	0.251153	0.600062	0.131763	1	1	6854	0	4	6849	1	0	3	20	0.000583686	6301	1	8	6290	1	0
merged	tRNA-Phe-GAA-1	72	C	GCA	TTCGGCACCA	#REF!	#REF!	-0.00191571	-0.191571	0.251802	0.598941	0.126752	1	1	1567	0	3	1563	1	0	0	43	0.00191571	1413	0	0	1413	0	0
merged	tRNA-Pro-CGG-1	66	C	ACG	CCGGACGAGCC	#REF!	#REF!	0.000787807	0.0787807	0.252534	0.59768	0.252346	1	1	6285	0	5	6280	0	0	0	0	0.000795545	4421	0	7	4414	0	0
merged	tRNA-Val-CAC-3	27	C	GCT	TCACGCTCGCC	#REF!	#REF!	-0.00791557	-0.791557	0.253638	0.595786	0.253179	1	1	379	0	3	376	0	0	0	0	0.00791557	326	0	0	326	0	0
merged	tRNA-Arg-TCG-4	66	C	TCG	CCCTTCGTGGT	#REF!	#REF!	-0.0015015	-0.15015	0.254012	0.595146	0.253928	1	1	1998	0	3	1995	0	0	0	0	0.0015015	1722	0	0	1722	0	0
merged	tRNA-His-GTG-2	42	C	GCA	GGCCGCAGCAA	#REF!	#REF!	0.000811342	0.0811342	0.254319	0.594622	0.254255	1	1	5151	0	2	5149	0	0	0	5	0.000388274	4168	0	5	4163	0	0
merged	tRNA-Leu-CAG-1	66	C	TCG	GGGTTCGAATC	#REF!	#REF!	-0.000599075	-0.0599075	0.254404	0.594476	0.254358	1	1	7524	0	6	7518	0	0	0	0	0.000797448	5041	0	1	5040	0	0
merged	tRNA-Ile-AAT-1	51	C	GCG	GGTCGCGGGTT	#REF!	#REF!	0.000559619	0.0559619	0.254759	0.59387	0.289858	1	1	8026	0	4	8021	1	0	1	0	0.000498442	7562	0	8	7553	0	0
merged	tRNA-Ala-TGC-2	49	C	CCG	GGCCCCGGGTT	#REF!	#REF!	-0.00156413	-0.156413	0.25494	0.593562	0.0775275	1	1	1922	3	3	1915	1	0	0	0	0.00156413	1628	0	0	1627	1	0
merged	tRNA-Leu-AAG-1	48	C	TCT	AGTCTCTTCGG	#REF!	#REF!	0.000472218	0.0472218	0.255511	0.59259	0.694287	1	1	5349	2	0	5347	0	0	2	0	0	6354	1	3	6350	0	0
merged	tRNA-Leu-AAG-1	77	C	GCT	CACCGCTGCCA	#REF!	#REF!	0.000477403	0.0477403	0.255743	0.592196	0.0672949	1	1	5270	0	0	5270	0	0	0	0	0	6286	1	3	6281	1	0
merged	tRNA-Arg-TCG-4	16	C	ACG	CCTAACGGATA	#REF!	#REF!	-0.00172911	-0.172911	0.255841	0.592029	0.255726	1	1	1735	0	3	1732	0	0	27	0	0.00172911	1451	0	0	1451	0	0
merged	tRNA-Leu-AAG-1	70	C	TCC	CGAATCCCACC	#REF!	#REF!	0.000476569	0.0476569	0.256048	0.591678	0.694945	1	1	5257	2	0	5255	0	0	0	1	0	6296	1	3	6292	0	0
merged	tRNA-Leu-TAG-1	74	C	ACC	TCCCACCGCTG	#REF!	#REF!	0.000766675	0.0766675	0.260981	0.583392	0.239145	1	1	3068	1	0	3067	0	0	0	0	0	3915	2	3	3910	0	0
merged	tRNA-Ser-CGA-1	34	C	TCG	GGACTCGAAAT	#REF!	#REF!	0.00363653	0.363653	0.261283	0.582889	0.260924	1	1	1697	0	8	1689	0	0	15	0	0.0047142	1437	0	12	1425	0	0
merged	tRNA-Arg-TCT-3	9	G	TGG	TCTGTGGCGCA	#REF!	#REF!	-0.0212572	-2.12572	0.262681	0.580571	0.218147	1	1	949	22	85	710	127	0	2	0	0.106918	655	16	46	491	102	0
merged	tRNA-Leu-TAG-3	42	C	CCA	GGCTCCAGTCA	#REF!	#REF!	0.000635593	0.0635593	0.263291	0.579563	0.14821	1	1	3611	1	0	3610	0	0	0	0	0	4723	3	3	4717	0	0
merged	tRNA-Leu-TAG-3	80	C	GCC	CGCTGCCACCA	#REF!	#REF!	0.000637078	0.0637078	0.263362	0.579447	0.243569	1	1	3600	1	0	3599	0	0	0	14	0	4711	2	3	4706	0	0
merged	tRNA-Leu-TAG-3	57	C	GCG	GATGGCGTGGG	#REF!	#REF!	0.000621891	0.0621891	0.263792	0.578739	0.704317	1	1	3673	1	0	3671	1	0	0	1	0	4825	1	3	4821	0	0
merged	tRNA-Arg-CCT-2	56	C	TCG	GGGTTCGAGTC	#REF!	#REF!	-0.0016835	-0.16835	0.264433	0.577684	0.26426	1	1	1782	0	3	1779	0	0	0	0	0.0016835	1347	0	0	1347	0	0
merged	tRNA-Leu-TAG-3	74	C	ACC	TCCCACCGCTG	#REF!	#REF!	0.000627221	0.0627221	0.264513	0.577554	0.705181	1	1	3616	1	0	3614	1	0	0	0	0	4784	1	3	4780	0	0
merged	tRNA-Leu-CAG-2	26	C	GCG	TAAGGCGCTGC	#REF!	#REF!	0.00050778	0.050778	0.265566	0.575827	0.330836	1	1	7961	2	4	7955	0	0	0	0	0.000502576	7920	1	8	7910	1	0
merged	tRNA-Leu-TAG-1	20	C	TCT	GCGGTCTAAGG	#REF!	#REF!	0.000984252	0.0984252	0.266115	0.574931	0.141099	1	1	2268	0	0	2268	0	0	6	0	0	3049	1	3	3045	0	0
merged	tRNA-Lys-CTT-3	56	C	TCG	GGGTTCGAGCC	#REF!	#REF!	0.000624844	0.0624844	0.26665	0.574059	0.20007	1	1	8017	11	4	7998	0	0	0	0	0.000499875	8004	0	9	7993	0	0
merged	tRNA-Pro-TGG-2	16	G	GGG	TCTAGGGGTAT	#REF!	#REF!	0.634409	63.4409	0.270256	0.568224	2.98652e-07	1	8.69269e-05	7868	1	2	4	7861	0	1	0	0.333333	5628	1	30	1	5596	0
merged	tRNA-Asn-GTT-3	21	T	TTA	TCGGTTAGCGC	#REF!	#REF!	0.0183261	1.83261	0.271586	0.566093	0.00677194	1	0.751217	7934	93	4799	2886	21	0	1	0	0.624463	7568	92	4738	2633	13	0
merged	tRNA-Ala-AGC-7	25	C	GCG	TAGAGCGCTCG	#REF!	#REF!	0.00540174	0.540174	0.272359	0.564858	0.270719	1	1	527	0	1	526	0	0	0	0	0.00189753	274	0	2	272	0	0
merged	tRNA-Val-CAC-2	25	C	ACG	TATCACGTTCG	#REF!	#REF!	-0.000726389	-0.0726389	0.273142	0.563611	0.217363	1	1	6362	2	9	6351	0	0	6	0	0.00141509	5809	0	4	5804	0	0
merged	tRNA-Ser-TGA-2	32	C	ACT	ATGGACTTGAA	#REF!	#REF!	0.0381528	3.81528	0.273154	0.563592	0.00223085	1	0.305699	4029	1479	1201	774	442	0	0	0	0.608101	3300	1266	992	543	429	0
merged	tRNA-Trp-CCA-2	33	C	TCC	TGACTCCAGAT	#REF!	#REF!	-0.000833102	-0.0833102	0.275479	0.559911	0.150546	1	1	3602	1	3	3598	0	0	5	3	0.000833102	2480	0	0	2480	0	0
merged	tRNA-Trp-CCA-2	31	C	ACT	TCTGACTCCAG	#REF!	#REF!	-0.000833565	-0.0833565	0.275676	0.559602	0.650084	1	1	3599	0	3	3596	0	0	3	0	0.000833565	2476	1	0	2475	0	0
merged	tRNA-Arg-TCG-2	9	G	TGG	CGCGTGGCCTA	#REF!	#REF!	-0.00993841	-0.993841	0.277204	0.557201	0.0869798	1	1	2588	31	74	1523	959	0	12	0	0.0463369	1781	30	38	1006	706	0
merged	tRNA-Ser-GCT-2	25	C	GCG	TAAGGCGATGG	#REF!	#REF!	-0.000872854	-0.0872854	0.278171	0.555689	0.654285	1	1	3438	1	3	3434	0	0	0	0	0.000872854	2322	1	0	2321	0	0
merged	tRNA-His-GTG-3	38	G	GGC	TTGTGGCCGCA	#REF!	#REF!	-0.201958	-20.1958	0.280792	0.551615	0.908149	1	1	576	0	20	23	533	0	1	0	0.465116	535	0	10	28	497	0
merged	tRNA-Asn-GTT-1	59	A	GAG	GTTCGAGCCCA	#REF!	#REF!	-0.0808786	-8.08786	0.281629	0.550322	0.168414	1	1	846	71	294	128	339	0	0	0	0.696682	747	78	226	141	294	0
merged	tRNA-iMet-CAT-1	17	G	CGG	GCAGCGGAAGC	#REF!	#REF!	0.566667	56.6667	0.281906	0.549895	1.49721e-06	1	0.000408148	7922	1	2	4	7915	0	1	0	0.333333	6514	3	27	3	6481	0
merged	tRNA-SeC-TCA-1	69	C	TCA	TGGTTCAATTC	#REF!	#REF!	0.000943422	0.0943422	0.283001	0.548212	0.328816	1	1	4592	2	3	4584	0	0	0	3	0.000654022	3134	0	5	3125	0	0
merged	tRNA-Gly-TCC-1	28	C	GCT	CATAGCTGCCT	#REF!	#REF!	0.000654353	0.0654353	0.283306	0.547744	0.806115	1	1	6536	3	5	6528	0	0	12	0	0.000765345	5635	0	8	5627	0	0
merged	tRNA-SeC-TCA-1	82	C	TCG	CCTTTCGGGCG	#REF!	#REF!	0.000931927	0.0931927	0.283436	0.547545	1	1	1	4625	3	3	4617	0	0	0	0	0.000649351	3163	1	5	3157	0	0
merged	tRNA-Arg-TCG-4	32	C	ACT	TCTGACTTCGG	#REF!	#REF!	0.00321125	0.321125	0.283775	0.547026	0.304217	1	1	1953	1	9	1943	0	0	0	1	0.00461066	1663	1	13	1649	0	0
merged	tRNA-iMet-CAT-1	47	C	TCG	GAGGTCGATGG	#REF!	#REF!	0.000647977	0.0647977	0.283893	0.546846	0.406493	1	1	7998	5	5	7988	0	0	0	1	0.000625547	7071	4	9	7058	0	0
merged	tRNA-Leu-AAG-2	39	C	GCT	TAAGGCTCCAG	#REF!	#REF!	-0.000908265	-0.0908265	0.284607	0.545754	1	1	1	1115	0	1	1100	1	0	48	1	0.000908265	2810	0	0	2770	1	0
merged	tRNA-Met-CAT-1	67	C	ACG	TCACACGGGGC	#REF!	#REF!	0.000565572	0.0565572	0.288369	0.540052	0.502587	1	1	7223	1	3	7219	0	0	0	0	0.000415397	5097	0	5	5092	0	0
merged	tRNA-Lys-CTT-3	40	C	TCT	TTAATCTCAGG	#REF!	#REF!	-0.000498846	-0.0498846	0.28894	0.539192	0.480433	1	1	8021	5	6	8010	0	0	1	1	0.000748503	8016	5	2	8009	0	0
merged	tRNA-Lys-CTT-3	63	C	CCA	AGCCCCACGTT	#REF!	#REF!	0.000504839	0.0504839	0.288968	0.53915	0.143298	1	1	7839	3	2	7834	0	0	0	0	0.000255232	7900	6	6	7888	0	0
merged	tRNA-Lys-CTT-3	62	C	CCC	GAGCCCCACGT	#REF!	#REF!	0.000503332	0.0503332	0.28903	0.539057	0.803586	1	1	7795	4	2	7788	1	0	0	0	0.000256739	7897	3	6	7888	0	0
merged	tRNA-Arg-CCG-1	58	A	GAG	GTTCGAGTCCC	#REF!	#REF!	-0.0869574	-8.69574	0.300128	0.522694	0.45405	1	1	1132	112	332	87	585	0	0	0	0.792363	973	86	261	109	502	0
merged	tRNA-Arg-TCG-4	26	G	CGT	AAGGCGTCTGA	#REF!	#REF!	-0.04741	-4.741	0.300519	0.522127	0.767918	1	1	1843	1130	306	369	26	0	0	0	0.453333	1564	956	233	341	20	0
merged	tRNA-Asp-GTC-1	22	G	AGT	GGTGAGTATCC	#REF!	#REF!	-0.8	-80	0.300699	0.521868	0.823285	1	1	7891	5	4	0	7882	0	0	0	1	7853	5	1	4	7843	0
merged	tRNA-Met-CAT-2	65	G	AGA	CCTCAGAGGGG	#REF!	#REF!	-0.8	-80	0.300699	0.521868	1	1	1	7967	2	4	0	7961	0	0	0	1	5870	0	1	4	5865	0
merged	tRNA-Leu-CAG-1	82	C	ACA	CCTGACACCA	#REF!	#REF!	0.000469725	0.0469725	0.308534	0.510698	0.308502	1	1	7482	0	1	7481	0	0	0	32	0.000133654	4972	0	3	4969	0	0
merged	tRNA-Leu-CAG-1	31	C	GCG	CGCTGCGTTCA	#REF!	#REF!	0.000465814	0.0465814	0.308617	0.51058	0.688618	1	1	7535	1	1	7532	1	0	5	0	0.000132749	5012	0	3	5009	0	0
merged	tRNA-Leu-CAG-1	73	C	CCA	AATCCCACTCC	#REF!	#REF!	0.000464687	0.0464687	0.308964	0.510092	0.395875	1	1	7504	1	1	7502	0	0	0	0	0.00013328	5017	0	3	5014	0	0
merged	tRNA-Trp-CCA-3	65	C	TCG	CACGTCGGGGT	#REF!	#REF!	0.00134171	0.134171	0.309107	0.509892	0.396507	1	1	2589	1	1	2587	0	0	0	0	0.000386399	1736	0	3	1733	0	0
merged	tRNA-Leu-AAG-2	72	C	CCA	AATCCCACCGC	#REF!	#REF!	0.00123001	0.123001	0.309144	0.509839	1	1	1	1612	1	0	1611	0	0	0	0	0	3252	0	4	3248	0	0
merged	tRNA-SeC-TCA-1	41	C	ACC	TCAAACCTGTA	#REF!	#REF!	0.00070798	0.070798	0.309949	0.50871	0.722155	1	1	4842	3	1	4838	0	0	0	0	0.000206654	3281	1	3	3277	0	0
merged	tRNA-Arg-CCT-4	61	C	TCC	CGAGTCCCATC	#REF!	#REF!	0.000954926	0.0954926	0.310123	0.508467	0.400023	1	1	3577	1	1	3575	0	0	0	0	0.000279642	2430	0	3	2427	0	0
merged	tRNA-Leu-TAA-1	66	C	TCG	GGGTTCGAACC	#REF!	#REF!	0.00163332	0.163332	0.310611	0.507783	1	1	1	1190	0	0	1189	0	0	0	0	0	2449	0	4	2445	0	0
merged	tRNA-Ala-AGC-4	50	C	GCG	GGTAGCGGGAT	#REF!	#REF!	0.000546775	0.0546775	0.312379	0.505318	0.236322	1	1	6038	1	1	6036	0	0	2	0	0.000165645	4212	0	3	4208	1	0
merged	tRNA-Ala-AGC-4	62	C	CCC	GATGCCCGCAT	#REF!	#REF!	0.000553135	0.0553135	0.312421	0.50526	0.236435	1	1	5965	1	1	5963	0	0	0	0	0.000167673	4163	1	3	4159	0	0
merged	tRNA-Pro-CGG-1	49	C	CCG	GGTCCCGGGTT	#REF!	#REF!	0.000512083	0.0512083	0.313151	0.504247	0.166994	1	1	6377	0	1	6376	0	0	0	1	0.000156814	4486	1	3	4482	0	0
merged	tRNA-Gly-CCC-1	9	G	TGG	CCGCTGGTGTA	#REF!	#REF!	-0.0976608	-9.76608	0.314546	0.502316	0.359273	1	1	1351	7	23	67	1254	0	1	0	0.255556	993	4	9	48	932	0
merged	tRNA-Leu-TAG-1	80	C	GCC	CGCTGCCACCA	#REF!	#REF!	0.00115021	0.115021	0.314546	0.502316	0.366244	1	1	3053	0	2	3050	1	0	0	16	0.000655308	3878	1	7	3870	0	0
merged	tRNA-Cys-GCA-3	31	C	ACT	TTTGACTGCAG	#REF!	#REF!	0.000561164	0.0561164	0.315017	0.501666	0.698837	1	1	5680	1	1	5677	0	0	3	1	0.000176118	4069	0	3	4066	0	0
merged	tRNA-Ser-GCT-3	53	C	GCA	CTTTGCACGCG	#REF!	#REF!	-0.000627478	-0.0627478	0.315182	0.501439	0.125226	1	1	5650	1	6	5643	0	0	0	0	0.00106213	6902	0	3	6899	0	0
merged	tRNA-Leu-CAA-3	10	G	GGC	GGATGGCCGAG	#REF!	#REF!	-0.519231	-51.9231	0.319015	0.496189	0.0746813	1	1	3532	52	3	1	3476	0	0	0	0.75	2331	26	6	20	2279	0
merged	tRNA-Ser-GCT-4	11	C	GCC	GGTGGCCGAGT	#REF!	#REF!	0.00145731	0.145731	0.319465	0.495577	0.171018	1	1	2075	0	1	2074	0	0	1	0	0.000481928	1548	1	3	1544	0	0
merged	tRNA-Trp-CCA-5	49	C	GCG	GGTTGCGTGTT	#REF!	#REF!	0.0010317	0.10317	0.319519	0.495503	0.319392	1	1	2930	0	1	2929	0	0	0	0	0.000341297	2185	0	3	2182	0	0
merged	tRNA-Trp-CCA-5	65	C	TCG	CACGTCGGGGT	#REF!	#REF!	0.00104178	0.104178	0.319668	0.495301	0.319539	1	1	2897	0	1	2896	0	0	0	0	0.000345185	2163	0	3	2160	0	0
merged	tRNA-Val-AAC-5	58	A	GAA	GTTCGAAACCG	#REF!	#REF!	-0.112025	-11.2025	0.319824	0.495089	0.633362	1	1	1444	512	110	61	761	0	0	0	0.643275	1340	463	85	75	717	0
merged	tRNA-Gly-TCC-1	49	C	CCG	TGACCCGGGTT	#REF!	#REF!	0.000568605	0.0568605	0.320415	0.494287	0.464654	1	1	6734	2	3	6727	2	0	0	0	0.000445765	5918	1	6	5909	2	0
merged	tRNA-Gly-TCC-1	40	C	GCA	CCAAGCAGTTG	#REF!	#REF!	0.000569855	0.0569855	0.320464	0.494221	0.530305	1	1	6711	1	3	6707	0	0	0	0	0.000447094	5900	0	6	5894	0	0
merged	tRNA-Gly-TCC-1	55	C	TCG	GGGTTCGATTC	#REF!	#REF!	0.00056919	0.056919	0.320806	0.493758	0.817174	1	1	6688	5	3	6679	0	0	0	1	0.000448967	5896	3	6	5887	0	0
merged	tRNA-Ala-TGC-2	25	G	CGC	AGAGCGCATGC	#REF!	#REF!	0.0819847	8.19847	0.321094	0.493368	0.165911	1	1	1508	1359	29	94	23	0	0	0	0.235772	1228	1104	34	73	11	0
merged	tRNA-Phe-GAA-3	37	G	AGA	CTGAAGATCTA	#REF!	#REF!	-0.159341	-15.9341	0.32175	0.492482	0.475062	1	1	145	2	117	9	14	0	4	0	0.928571	168	3	110	33	21	0
merged	tRNA-Arg-CCT-1	27	C	ACT	AGGCACTGGCC	#REF!	#REF!	0.00129906	0.129906	0.32223	0.491835	0.322056	1	1	2262	0	1	2261	0	0	1	0	0.000442087	1723	0	3	1720	0	0
merged	tRNA-Leu-TAA-1	25	C	GCG	TAAGGCGTTGG	#REF!	#REF!	-0.00094697	-0.094697	0.329797	0.481753	0.329588	1	1	1056	0	1	1055	0	0	0	0	0.00094697	2148	0	0	2148	0	0
merged	tRNA-Leu-CAG-3	38	G	GGT	TTCAGGTCGCA	#REF!	#REF!	-0.185185	-18.5185	0.330498	0.480831	0.490999	1	1	73	1	16	20	36	0	1	0	0.444444	61	0	7	20	34	0
merged	tRNA-Ala-TGC-2	36	A	CAT	TTTGCATGTAT	#REF!	#REF!	-0.0571235	-5.71235	0.330592	0.480708	0.967994	1	1	1576	499	381	268	225	0	3	0	0.587057	1315	418	239	212	226	0
merged	tRNA-Gln-TTG-1	9	G	TGG	CCCATGGTGTA	#REF!	#REF!	-0.0640384	-6.40384	0.330806	0.480427	0.0791277	1	1	704	30	101	181	392	0	1	0	0.358156	520	33	50	120	316	0
merged	tRNA-His-GTG-2	62	C	CCG	GAATCCGAGTC	#REF!	#REF!	0.0005389	0.05389	0.331098	0.480044	0.760147	1	1	5031	4	1	5026	0	0	0	0	0.000198926	4068	2	3	4063	0	0
merged	tRNA-His-GTG-2	51	C	TCG	AACCTCGGTTC	#REF!	#REF!	0.000529041	0.0529041	0.33139	0.47966	1	1	1	5111	3	1	5107	0	0	0	2	0.000195771	4139	0	3	4136	0	0
merged	tRNA-Leu-CAA-1	10	G	GGC	GGATGGCCGAG	#REF!	#REF!	-1	-100	0.333333	0.477121	0.118383	1	1	499	3	1	0	495	0	0	0	1	315	3	0	4	308	0
merged	tRNA-Leu-TAA-1	10	G	GGC	GAATGGCCGAG	#REF!	#REF!	-0.333333	-33.3333	0.333333	0.477121	1	1	1	933	30	1	2	900	0	0	0	0.333333	637	15	0	8	614	0
merged	tRNA-Ser-TGA-2	40	C	TCC	GAAATCCATTG	#REF!	#REF!	0.000596597	0.0596597	0.333599	0.476775	0.419055	1	1	4448	1	1	4446	0	0	2	0	0.000224871	3653	1	3	3649	0	0
merged	tRNA-Arg-TCT-1	61	C	TCC	CGAGTCCCGGC	#REF!	#REF!	0.000704814	0.0704814	0.333637	0.476726	0.181982	1	1	3763	0	1	3762	0	0	0	0	0.000265745	3092	1	3	3088	0	0
merged	tRNA-Trp-CCA-5	23	G	CGC	GTAGCGCGTCT	#REF!	#REF!	0.0142315	1.42315	0.333743	0.476588	0.23517	1	1	2504	5	1	185	2311	0	0	0	0.00537634	1797	1	3	150	1640	0
merged	tRNA-Ser-TGA-2	59	C	GCA	CCGCGCAGGTT	#REF!	#REF!	0.000585634	0.0585634	0.335335	0.474521	0.335234	1	1	4467	0	1	4466	0	0	0	0	0.000223864	3706	0	3	3703	0	0
merged	tRNA-Ser-TGA-2	65	C	TCG	AGGTTCGAATC	#REF!	#REF!	0.000589775	0.0589775	0.335948	0.473728	0.152641	1	1	4415	1	1	4413	0	0	0	0	0.000226552	3678	1	3	3672	0	0
merged	tRNA-Met-CAT-1	72	C	GCA	CGGGGCACCA	#REF!	#REF!	0.000630554	0.0630554	0.33595	0.473725	0.3359	1	1	7168	0	4	7164	0	0	0	48	0.000558036	5048	0	6	5042	0	0
merged	tRNA-Thr-CGT-3	5	C	TCC	GGCTCCATGG	#REF!	#REF!	0.027027	2.7027	0.336283	0.473295	0.330357	1	1	75	0	0	75	0	0	0	0	0	37	0	1	36	0	0
merged	tRNA-Asp-GTC-2	28	C	CCC	TATCCCCGCCT	#REF!	#REF!	0.000638905	0.0638905	0.336807	0.472619	0.316071	1	1	4049	2	1	4046	0	0	1	0	0.000247097	3389	2	3	3383	1	0
merged	tRNA-Arg-CCG-3	7	G	AGT	ACCCAGTGGCC	#REF!	#REF!	0.173026	17.3026	0.33834	0.470646	0.697565	1	1	2182	180	64	34	1890	0	1	0	0.653061	1600	126	57	12	1393	0
merged	tRNA-Thr-AGT-1	67	C	GCG	CCCAGCGGTGC	#REF!	#REF!	0.00098254	0.098254	0.339059	0.469725	0.666074	1	1	2587	1	1	2585	0	0	0	0	0.000386698	2191	0	3	2188	0	0
merged	tRNA-Gly-TCC-1	31	C	GCC	AGCTGCCTTCC	#REF!	#REF!	0.000675545	0.0675545	0.339767	0.468819	0.649982	1	1	6606	2	7	6597	0	0	5	1	0.00105996	5762	0	10	5752	0	0
merged	tRNA-Gln-CTG-3	32	C	ACT	CTGGACTCTGA	#REF!	#REF!	0.00426669	0.426669	0.34143	0.466698	1	1	1	588	1	1	584	1	0	0	1	0.0017094	502	0	3	499	0	0
merged	tRNA-Ala-AGC-7	29	C	TCG	GCGCTCGCTTA	#REF!	#REF!	0.00353357	0.353357	0.342995	0.464712	0.342201	1	1	544	0	0	544	0	0	0	0	0	283	0	1	282	0	0
merged	tRNA-Pro-TGG-2	62	C	CCG	AATCCCGGACG	#REF!	#REF!	0.000506669	0.0506669	0.34314	0.464529	0.199247	1	1	7918	2	4	7912	0	0	0	0	0.000505306	5932	2	6	5923	1	0
merged	tRNA-iMet-CAT-1	26	C	GCT	GCGTGCTGGGC	#REF!	#REF!	-0.000790656	-0.0790656	0.343409	0.464188	0.230569	1	1	8009	3	18	7987	0	0	0	0	0.00224859	6861	2	10	6849	0	0
merged	tRNA-iMet-CAT-1	32	C	CCC	TGGGCCCATAA	#REF!	#REF!	0.000307183	0.0307183	0.343554	0.464005	0.204123	1	1	8000	2	1	7997	0	0	1	24	0.000125031	6945	4	3	6938	0	0
merged	tRNA-Asp-GTC-2	40	C	GCG	TCACGCGGGAG	#REF!	#REF!	0.000583733	0.0583733	0.345199	0.46193	0.345085	1	1	4159	0	1	4158	0	0	1	0	0.000240442	3640	0	3	3637	0	0
merged	tRNA-Met-CAT-5	5	C	TCC	GCCTCCTTAG	#REF!	#REF!	0.00757576	0.757576	0.345455	0.461609	0.34375	1	1	252	0	0	252	0	0	0	0	0	132	0	1	131	0	0
merged	tRNA-Arg-CCT-2	58	A	GAG	GTTCGAGTCCC	#REF!	#REF!	-0.0704801	-7.04801	0.34662	0.460146	0.264947	1	1	1783	76	497	126	1064	0	0	0	0.797753	1346	69	328	123	810	0
merged	tRNA-iMet-CAT-1	40	C	CCA	TAACCCAGAGG	#REF!	#REF!	0.000300605	0.0300605	0.34705	0.459608	0.283847	1	1	7974	4	1	7969	0	0	0	0	0.000125471	7047	6	3	7038	0	0
merged	tRNA-Val-AAC-3	27	C	GCT	TCACGCTCGCC	#REF!	#REF!	0.0178571	1.78571	0.347561	0.458969	0.343558	1	1	107	0	0	107	0	0	0	0	0	56	0	1	55	0	0
merged	tRNA-Gln-CTG-2	55	C	TCA	GAGTTCAAATC	#REF!	#REF!	0.000473534	0.0473534	0.348963	0.45722	0.532675	1	1	5005	2	1	4991	0	0	0	1	0.000200321	4458	1	3	4449	0	0
merged	tRNA-Ser-TGA-1	70	C	CCC	CGAACCCTGCT	#REF!	#REF!	0.000431704	0.0431704	0.349296	0.456806	1	1	1	5465	2	1	5462	0	0	0	0	0.00018305	4880	0	3	4877	0	0
merged	tRNA-Ser-TGA-1	78	C	GCT	GCTCGCTGCGC	#REF!	#REF!	0.000428001	0.0428001	0.350303	0.455556	0.266819	1	1	5473	1	1	5471	0	0	0	2	0.000182749	4914	2	3	4909	0	0
merged	tRNA-Trp-CCA-3	36	G	AGA	CTCCAGATCAG	#REF!	#REF!	-0.0577058	-5.77058	0.351184	0.454465	0.364231	1	1	2566	13	42	132	2135	0	2	0	0.241379	1721	8	27	120	1413	0
merged	tRNA-Thr-CGT-1	9	G	TGG	GCGGTGGCCAA	#REF!	#REF!	0.0184354	1.84354	0.354176	0.45078	0.000176858	1	0.0347344	1193	9	54	679	451	0	17	0	0.0736698	716	2	35	345	334	0
merged	tRNA-Leu-CAG-4	68	A	GAA	ATTCGAATCCC	#REF!	#REF!	0.132009	13.2009	0.356791	0.447586	0.738724	1	1	191	3	41	30	117	0	0	0	0.577465	1265	17	337	138	773	0
merged	tRNA-Glu-CTC-1	60	C	TCC	CGATTCCCGGT	#REF!	#REF!	0.000334662	0.0334662	0.357039	0.447284	1	1	1	6693	5	1	6687	0	0	0	0	0.000149522	6199	3	3	6193	0	0
merged	tRNA-Arg-CCT-4	58	A	GAG	GTTCGAGTCCC	#REF!	#REF!	-0.0488339	-4.88339	0.357217	0.447068	0.66636	1	1	3608	167	959	246	2180	0	0	0	0.795851	2453	120	626	212	1445	0
merged	tRNA-Trp-CCA-2	25	G	CGT	AGCGCGTCTGA	#REF!	#REF!	-0.0470685	-4.70685	0.357747	0.446424	0.0829961	1	1	3298	2165	669	430	12	0	0	0	0.608735	2244	1602	337	263	16	0
merged	tRNA-Leu-CAA-2	10	G	GGC	GGATGGCCGAG	#REF!	#REF!	-0.3	-30	0.358268	0.445791	0.91584	1	1	2806	54	3	3	2746	0	1	0	0.5	1737	16	4	16	1701	0
merged	tRNA-Gly-CCC-1	22	C	TCA	GGTATCATGCA	#REF!	#REF!	0.00135268	0.135268	0.358341	0.445704	0.328343	1	1	1643	2	1	1640	0	0	7	0	0.000609385	1532	3	3	1526	0	0
merged	tRNA-Met-CAT-2	5	C	TCC	GCCTCCTTAG	#REF!	#REF!	0.000304136	0.0304136	0.359807	0.44393	0.129436	1	1	5852	0	0	5852	0	0	7	0	0	3289	1	1	3287	0	0
merged	tRNA-Gly-GCC-2	60	C	CCC	GATTCCCGGCC	#REF!	#REF!	-0.00171373	-0.171373	0.359945	0.443764	0.204587	1	1	1204	1	3	1200	0	0	0	0	0.00249377	1282	0	1	1281	0	0
merged	tRNA-Ile-AAT-1	42	C	GCC	TAACGCCAAGG	#REF!	#REF!	0.000272873	0.0272873	0.360495	0.443101	0.360433	1	1	8020	0	1	8019	0	0	1	0	0.000124688	7546	0	3	7543	0	0
merged	tRNA-Ile-AAT-1	73	C	CCA	CGGGCCACCA	#REF!	#REF!	0.000278962	0.0278962	0.360852	0.442671	1	1	1	7829	2	1	7826	0	0	0	60	0.000127763	7376	0	3	7373	0	0
merged	tRNA-Thr-AGT-1	9	G	TGG	GCCGTGGCTTA	#REF!	#REF!	0.0181842	1.81842	0.362169	0.441089	0.609952	1	1	1068	11	50	611	396	0	6	0	0.075643	664	4	38	367	255	0
merged	tRNA-Thr-TGT-3	25	C	GCA	TAGAGCACTGG	#REF!	#REF!	0.000415206	0.0415206	0.362224	0.441023	0.584654	1	1	7951	2	4	7945	0	0	0	0	0.000503208	6534	1	6	6527	0	0
merged	tRNA-Leu-TAG-3	67	A	GAA	GTTCGAATCCC	#REF!	#REF!	0.0350976	3.50976	0.362585	0.440591	0.478156	1	1	3327	161	851	496	1819	0	0	0	0.631774	4381	197	1083	541	2560	0
merged	tRNA-Ile-AAT-3	68	C	ACG	CCGTACGGGCC	#REF!	#REF!	-0.00653299	-0.653299	0.36264	0.440524	0.361126	1	1	314	0	3	311	0	0	0	0	0.00955414	331	0	1	330	0	0
merged	tRNA-Gly-TCC-2	9	G	TGG	TTGGTGGTATA	#REF!	#REF!	-0.333333	-33.3333	0.363636	0.439333	0.319411	1	1	30	0	1	2	27	0	0	0	0.333333	35	0	0	7	28	0
merged	tRNA-Ile-TAT-1	11	C	GCG	AGTGGCGCAAT	#REF!	#REF!	0.0026178	0.26178	0.363723	0.43923	0.363118	1	1	670	0	0	670	0	0	0	0	0	382	0	1	381	0	0
merged	tRNA-Leu-AAG-1	75	C	CCG	CCCACCGCTGC	#REF!	#REF!	0.000703841	0.0703841	0.364629	0.438149	0.43992	1	1	5276	2	3	5271	0	0	0	0	0.000568828	6288	2	8	6278	0	0
merged	tRNA-Arg-CCT-2	7	G	AGT	CCCCAGTGGCC	#REF!	#REF!	0.309524	30.9524	0.366932	0.435415	0.787822	1	1	1193	16	7	14	1153	0	0	0	0.333333	689	5	9	5	668	0
merged	tRNA-iMet-CAT-1	64	C	TCC	ACCATCCTCTG	#REF!	#REF!	0.000496592	0.0496592	0.367681	0.434528	0.594065	1	1	7827	2	4	7821	0	0	0	1	0.000511182	6947	1	7	6939	0	0
merged	tRNA-Leu-AAG-3	38	G	GGC	TTAAGGCTCCA	#REF!	#REF!	-0.0352514	-3.52514	0.367738	0.434462	0.584831	1	1	1958	18	144	324	1463	0	8	1	0.307692	2627	39	173	462	1944	0
merged	tRNA-Glu-TTC-1	16	C	GCG	TCTAGCGGTTA	#REF!	#REF!	-0.000750361	-0.0750361	0.368592	0.433455	0.446944	1	1	2701	0	3	2697	1	0	39	0	0.00111111	2773	0	1	2771	1	0
merged	tRNA-Lys-CTT-2	60	C	GCC	TCGAGCCCCAC	#REF!	#REF!	0.000476398	0.0476398	0.369155	0.432791	0.566743	1	1	7916	0	4	7911	1	0	0	0	0.00050537	7130	0	7	7123	0	0
merged	tRNA-Val-CAC-2	41	G	CGA	CACGCGAAAGG	#REF!	#REF!	-0.596154	-59.6154	0.370132	0.431644	0.013087	1	1	6883	8	11	2	6862	0	3	0	0.846154	6574	3	1	3	6567	0
merged	tRNA-Tyr-GTA-3	37	G	AGA	CTGTAGATCCT	#REF!	#REF!	0.0583127	5.83127	0.370336	0.431405	0.195686	1	1	600	0	2	50	532	0	7	0	0.0384615	507	0	3	28	462	0
merged	tRNA-Ala-AGC-7	72	C	CCA	TTCTCCACCA	#REF!	#REF!	0.00291545	0.291545	0.37109	0.430521	0.37041	1	1	583	0	0	583	0	0	0	6	0	343	0	1	342	0	0
merged	tRNA-Ala-AGC-7	61	C	GCC	CGATGCCCGCA	#REF!	#REF!	0.00289017	0.289017	0.371919	0.429552	0.371245	1	1	586	0	0	586	0	0	0	0	0	346	0	1	345	0	0
merged	tRNA-Glu-CTC-1	55	C	TCG	GGGTTCGATTC	#REF!	#REF!	0.000530079	0.0530079	0.372638	0.428713	0.819308	1	1	6722	5	4	6713	0	0	0	14	0.000595504	6222	2	7	6212	1	0
merged	tRNA-Arg-CCT-4	11	C	GCC	AGTGGCCTAAT	#REF!	#REF!	0.000585823	0.0585823	0.373089	0.428188	0.372952	1	1	2870	0	0	2870	0	0	17	0	0	1707	0	1	1706	0	0
merged	tRNA-Leu-CAG-2	75	C	ACT	TCCCACTTCTG	#REF!	#REF!	0.000255226	0.0255226	0.373563	0.427636	0.686534	1	1	7906	1	1	7904	0	0	0	0	0.000126502	7859	0	3	7856	0	0
merged	tRNA-Leu-CAG-2	42	C	GCA	GGTCGCAGTCT	#REF!	#REF!	0.000250435	0.0250435	0.374021	0.427105	0.373958	1	1	8034	0	1	8033	0	0	0	0	0.000124471	8002	0	3	7999	0	0
merged	tRNA-Leu-CAG-2	46	C	TCT	GCAGTCTCCCC	#REF!	#REF!	0.000250547	0.0250547	0.374361	0.42671	0.548693	1	1	8020	6	1	8013	0	0	1	0	0.000124782	7994	1	3	7990	0	0
merged	tRNA-Ser-AGA-2	81	C	ACG	GACTACGCCA	#REF!	#REF!	-0.000253517	-0.0253517	0.374448	0.426609	0.374384	1	1	7898	0	3	7895	0	0	0	10	0.000379843	7916	0	1	7915	0	0
merged	tRNA-Gly-GCC-4	39	C	GCG	CCACGCGGGAG	#REF!	#REF!	0.00199683	0.199683	0.374617	0.426412	0.374604	1	1	1485	0	1	1484	0	0	1	0	0.000673401	1498	0	4	1494	0	0
merged	tRNA-Asn-GTT-3	65	C	ACC	GCCCACCCAGG	#REF!	#REF!	0.000376159	0.0376159	0.374923	0.426058	0.374922	1	1	7958	0	1	7957	0	0	0	0	0.00012566	7971	0	4	7967	0	0
merged	tRNA-Met-CAT-5	22	G	AGC	AGGCAGCCCGT	#REF!	#REF!	0.2	20	0.375	0.425969	0.809706	1	1	231	1	0	10	220	0	4	0	0	143	3	1	4	135	0
merged	tRNA-Ser-CGA-2	65	C	TCG	AGGTTCGAATC	#REF!	#REF!	0.000729694	0.0729694	0.375831	0.425008	1	1	1	3817	1	1	3814	0	0	0	0	0.000262123	4033	0	4	4029	0	0
merged	tRNA-Val-AAC-1	56	C	TCG	CGGTTCGAAAC	#REF!	#REF!	-0.00139221	-0.139221	0.375894	0.424934	0.375841	1	1	2110	0	4	2106	0	0	0	2	0.00189573	1986	0	1	1985	0	0
merged	tRNA-Leu-CAA-2	3	C	TCA	GTCAGGAT	#REF!	#REF!	0.000606796	0.0606796	0.376141	0.42465	0.375998	1	1	2735	0	0	2735	0	0	0	0	0	1648	0	1	1647	0	0
merged	tRNA-Leu-CAA-2	76	C	ACT	TCCCACTTCTG	#REF!	#REF!	0.000811035	0.0811035	0.377261	0.423359	0.377216	1	1	3285	0	1	3284	0	0	0	1	0.000304414	3586	0	4	3582	0	0
merged	tRNA-Arg-TCG-1	50	C	GCA	GATTGCAGGTT	#REF!	#REF!	-0.00134017	-0.134017	0.378704	0.421701	0.222848	1	1	2151	1	4	2146	0	0	0	0	0.00186047	1922	0	1	1921	0	0
merged	tRNA-Phe-GAA-1	37	G	AGA	CTGAAGATCTA	#REF!	#REF!	-0.0568909	-5.68909	0.379487	0.420803	0.258994	1	1	991	15	707	87	157	0	49	0	0.890428	1005	31	681	136	141	0
merged	tRNA-Leu-CAA-4	76	C	ACT	TCCCACTTCTG	#REF!	#REF!	-0.0070922	-0.70922	0.379679	0.420583	0.378016	1	1	141	0	1	140	0	0	0	0	0.0070922	232	0	0	232	0	0
merged	tRNA-Asn-GTT-2	61	C	GCC	TCAAGCCCACC	#REF!	#REF!	0.0277778	2.77778	0.381443	0.41857	0.375	1	1	60	0	0	60	0	0	0	0	0	36	0	1	35	0	0
merged	tRNA-Val-AAC-3	48	C	TCC	GAGGTCCCCGG	#REF!	#REF!	0.0136986	1.36986	0.381443	0.41857	0.378238	1	1	120	0	0	120	0	0	0	0	0	73	0	1	72	0	0
merged	tRNA-Trp-CCA-4	36	G	AGA	CTCCAGATCAG	#REF!	#REF!	0.0743146	7.43146	0.381491	0.418516	0.262747	1	1	1595	6	25	101	1316	0	0	0	0.198413	1217	2	18	48	1024	0
merged	tRNA-Met-CAT-1	5	C	TCG	GCCTCGTTAG	#REF!	#REF!	0.000257998	0.0257998	0.381782	0.418184	1	1	1	6280	2	0	6278	0	0	11	0	0	3876	0	1	3875	0	0
merged	tRNA-Ala-TGC-4	13	C	TCA	TAGCTCAGTGG	#REF!	#REF!	0.000905797	0.0905797	0.383681	0.41603	0.383466	1	1	1775	0	0	1775	0	0	4	0	0	1104	0	1	1103	0	0
merged	tRNA-Leu-CAG-2	11	C	GCC	GATGGCCGAGC	#REF!	#REF!	-0.000353725	-0.0353725	0.383826	0.415866	1	1	1	7960	0	4	7956	0	0	1	0	0.000502513	6724	0	1	6720	1	0
merged	tRNA-Thr-AGT-1	7	G	CGT	GCGCCGTGGCT	#REF!	#REF!	0.100543	10.0543	0.384342	0.415282	0.11146	1	1	890	3	4	42	809	0	1	0	0.0869565	543	1	3	13	507	0
merged	tRNA-Arg-CCT-2	12	C	CCT	GTGGCCTAATG	#REF!	#REF!	0.00121507	0.121507	0.387036	0.412248	0.386748	1	1	1305	0	0	1305	0	0	27	0	0	823	0	1	822	0	0
merged	tRNA-Ala-AGC-4	13	C	TCA	TAGCTCAAATG	#REF!	#REF!	0.00029824	0.029824	0.387074	0.412206	0.387004	1	1	5311	0	0	5311	0	0	27	0	0	3353	0	1	3352	0	0
merged	tRNA-Arg-CCT-3	9	G	TGG	CCGGTGGCCTA	#REF!	#REF!	-0.0165293	-1.65293	0.387609	0.411606	0.932726	1	1	453	15	10	301	127	0	8	0	0.0321543	280	8	3	189	80	0
merged	tRNA-SeC-TCA-1	4	C	CCG	GCCCGGATG	#REF!	#REF!	0.000346741	0.0346741	0.387821	0.411369	0.654846	1	1	4558	4	0	4554	0	0	1	0	0	2884	0	1	2883	0	0
merged	tRNA-Leu-AAG-3	80	C	GCC	CACTGCCACCA	#REF!	#REF!	0.000887162	0.0887162	0.388988	0.410064	0.388872	1	1	2514	0	1	2513	0	0	0	7	0.000397772	3113	0	4	3109	0	0
merged	tRNA-Cys-GCA-1	68	C	CCC	GGTGCCCCCTC	#REF!	#REF!	0.00425532	0.425532	0.389439	0.409561	0.15127	1	1	370	0	0	370	0	0	0	0	0	236	1	1	234	0	0
merged	tRNA-Thr-CGT-2	11	C	GCC	GGTGGCCAAGT	#REF!	#REF!	0.000968054	0.0968054	0.389454	0.409544	0.564205	1	1	1622	1	0	1621	0	0	9	0	0	1034	1	1	1032	0	0
merged	tRNA-Leu-CAA-1	11	C	GCC	GATGGCCGAGT	#REF!	#REF!	0.0031348	0.31348	0.391198	0.407603	0.390453	1	1	498	0	0	498	0	0	0	0	0	319	0	1	318	0	0
merged	tRNA-Leu-CAG-1	28	C	GCT	AGGCGCTGCGT	#REF!	#REF!	0.000341025	0.0341025	0.391933	0.406788	0.1689	1	1	7502	1	2	7499	0	0	32	0	0.000266631	4940	1	3	4934	0	0
merged	tRNA-Cys-GCA-2	34	C	GCA	GACTGCAGATC	#REF!	#REF!	0.00260013	0.260013	0.392302	0.40638	0.686914	1	1	983	0	2	980	1	0	0	0	0.00203666	647	0	3	644	0	0
merged	tRNA-Thr-CGT-1	70	C	GCC	CCGTGCCTCCA	#REF!	#REF!	-0.00119362	-0.119362	0.392329	0.40635	0.700226	1	1	2288	0	4	2284	0	0	0	10	0.00174825	1804	1	1	1802	0	0
merged	tRNA-Ala-TGC-4	30	C	GCT	GCATGCTTTGC	#REF!	#REF!	0.000779423	0.0779423	0.392901	0.405717	0.392715	1	1	1984	0	0	1984	0	0	1	0	0	1283	0	1	1282	0	0
merged	tRNA-Ile-AAT-1	10	G	AGC	GGTTAGCTCAG	#REF!	#REF!	0.285714	28.5714	0.393815	0.404708	0.835341	1	1	7915	36	8	13	7858	0	1	0	0.380952	5262	25	10	5	5222	0
merged	tRNA-Leu-AAG-2	67	A	GAA	GTTCGAATCCC	#REF!	#REF!	0.0448364	4.48364	0.393836	0.404684	0.0562386	1	1	1487	60	360	220	847	0	0	0	0.62069	2972	159	778	391	1644	0
merged	tRNA-Arg-ACG-3	9	G	TGG	CCAGTGGCGCA	#REF!	#REF!	-0.0134923	-1.34923	0.394758	0.403669	0.917595	1	1	1986	23	95	937	931	0	7	0	0.0920543	1467	25	59	692	691	0
merged	tRNA-SeC-TCA-1	12	C	TCC	ATGATCCTCAG	#REF!	#REF!	0.000328515	0.0328515	0.394993	0.403411	0.745953	1	1	4669	5	0	4664	0	0	10	0	0	3047	3	1	3043	0	0
merged	tRNA-Lys-CTT-2	11	C	GCT	GCTAGCTCAGT	#REF!	#REF!	0.000346638	0.0346638	0.396711	0.401526	0.449185	1	1	7139	1	2	7136	0	0	3	0	0.000280191	4787	1	3	4783	0	0
merged	tRNA-Thr-TGT-3	6	C	CCA	GGCTCCATAGC	#REF!	#REF!	0.000191058	0.0191058	0.396861	0.401361	1	1	1	7959	3	0	7956	0	0	1	0	0	5235	1	1	5233	0	0
merged	tRNA-Cys-GCA-2	47	C	TCC	GAGGTCCCTGG	#REF!	#REF!	0.00148148	0.148148	0.397881	0.400247	0.397527	1	1	1023	0	0	1023	0	0	0	0	0	675	0	1	674	0	0
merged	tRNA-Cys-GCA-2	69	C	CCC	GTGCCCCCTCC	#REF!	#REF!	0.00150376	0.150376	0.398087	0.400022	0.397727	1	1	1007	0	0	1007	0	0	0	1	0	665	0	1	664	0	0
merged	tRNA-Trp-CCA-5	36	G	AGA	CTCCAGATCAG	#REF!	#REF!	-0.0510905	-5.10905	0.39859	0.399473	0.916283	1	1	2800	16	72	186	2182	0	6	1	0.27907	2059	6	44	149	1608	0
merged	tRNA-Leu-CAG-1	40	C	TCG	CAGGTCGCAGT	#REF!	#REF!	0.00019755	0.019755	0.398913	0.399122	1	1	1	7631	0	0	7629	0	0	0	0	0	5062	0	1	5061	0	0
merged	tRNA-Ile-AAT-1	13	C	TCA	TAGCTCAGTTG	#REF!	#REF!	0.000189251	0.0189251	0.399109	0.398909	0.653553	1	1	7959	2	0	7957	0	0	0	0	0	5285	1	1	5283	0	0
merged	tRNA-Thr-TGT-3	11	C	GCT	CATAGCTCAGG	#REF!	#REF!	0.000189215	0.0189215	0.399245	0.398761	0.567675	1	1	7955	1	0	7954	0	0	1	0	0	5286	0	1	5284	1	0
merged	tRNA-Leu-CAG-1	46	C	TCT	GCAGTCTCCCC	#REF!	#REF!	0.000197083	0.0197083	0.399386	0.398607	0.399339	1	1	7632	0	0	7632	0	0	3	0	0	5074	0	1	5073	0	0
merged	tRNA-Cys-GCA-3	67	C	GCC	GGGTGCCCCCT	#REF!	#REF!	0.000942434	0.0942434	0.399425	0.398565	0.535779	1	1	5746	0	11	5734	1	0	0	0	0.00191471	4200	0	12	4188	0	0
merged	tRNA-Arg-CCT-4	25	C	GCA	TAAGGCATTGG	#REF!	#REF!	0.0004363	0.04363	0.399477	0.398508	0.15954	1	1	3447	0	0	3447	0	0	0	0	0	2293	1	1	2291	0	0
merged	tRNA-Val-CAC-4	48	C	TCC	AAGGTCCCCGG	#REF!	#REF!	-0.0243902	-2.43902	0.4	0.39794	0.394231	1	1	41	0	1	40	0	0	0	0	0.0243902	63	0	0	63	0	0
merged	tRNA-Ala-AGC-5	68	C	TCC	CACATCCTCCA	#REF!	#REF!	0.00465116	0.465116	0.4	0.39794	0.398887	1	1	324	0	0	324	0	0	0	0	0	215	0	1	214	0	0
merged	tRNA-Lys-CTT-2	26	A	CAT	AGAGCATGGGA	#REF!	#REF!	1	100	0.4	0.39794	0.22515	1	1	8002	7997	0	3	2	0	0	0	0	6983	6982	1	0	0	0
merged	tRNA-Ala-AGC-4	10	G	AGC	GATTAGCTCAA	#REF!	#REF!	1	100	0.4	0.39794	0.294358	1	1	5259	9	0	3	5247	0	5	0	0	3295	11	1	0	3283	0
merged	tRNA-Trp-CCA-2	11	C	GCG	CGTGGCGCAAC	#REF!	#REF!	0.000455373	0.0455373	0.400109	0.397821	0.4	1	1	3294	0	0	3294	0	0	14	0	0	2196	0	1	2195	0	0
merged	tRNA-Cys-GCA-2	67	C	GCC	GGGTGCCCCCT	#REF!	#REF!	0.00149477	0.149477	0.400718	0.397161	0.400359	1	1	1002	0	0	1002	0	0	0	0	0	669	0	1	668	0	0
merged	tRNA-Trp-CCA-3	34	C	CCA	GACTCCAGATC	#REF!	#REF!	0.000581395	0.0581395	0.401072	0.396778	0.160803	1	1	2570	0	0	2570	0	0	0	0	0	1721	0	1	1719	0	0
merged	tRNA-Leu-TAA-2	37	G	AGA	CTTAAGATCCA	#REF!	#REF!	-0.0197932	-1.97932	0.401283	0.396549	0.0506092	1	1	1734	64	210	699	760	0	17	0	0.231023	2261	72	237	885	1062	0
merged	tRNA-Ser-GCT-2	40	C	TCC	CTAATCCATTG	#REF!	#REF!	0.000417014	0.0417014	0.402652	0.39507	1	1	1	3561	2	0	3559	0	0	1	0	0	2398	0	1	2397	0	0
merged	tRNA-Arg-CCT-1	12	C	CCT	GTGGCCTAATG	#REF!	#REF!	0.000853242	0.0853242	0.402678	0.395042	1	1	1	1741	1	0	1740	0	0	35	0	0	1172	0	1	1171	0	0
merged	tRNA-Thr-TGT-1	33	C	TCT	CCTGTCTTGTA	#REF!	#REF!	-0.301587	-30.1587	0.40304	0.394651	1	1	1	24	4	8	10	2	0	0	0	0.444444	14	5	1	6	2	0
merged	tRNA-Ser-GCT-4	67	A	GAA	GTTCGAATCCC	#REF!	#REF!	0.0460455	4.60455	0.405176	0.392357	0.000116232	1	0.0240198	2182	84	439	292	1366	0	0	1	0.600547	2042	132	408	223	1277	0
merged	tRNA-Ser-GCT-2	81	C	TCG	CTCGTCGCCA	#REF!	#REF!	0.0004095	0.04095	0.406557	0.390879	1	1	1	3567	0	0	3566	1	0	0	10	0	2442	0	1	2441	0	0
merged	tRNA-Ser-GCT-2	75	C	TCC	CCCATCCTCGT	#REF!	#REF!	0.000405844	0.0405844	0.407708	0.389651	0.40761	1	1	3581	0	0	3581	0	0	0	0	0	2464	0	1	2463	0	0
merged	tRNA-Leu-TAG-3	20	C	TCT	GTGGTCTAAGG	#REF!	#REF!	0.000744065	0.0744065	0.407878	0.389469	1	1	1	2524	2	1	2521	0	0	17	0	0.000396511	3507	0	4	3503	0	0
merged	tRNA-Trp-CCA-2	34	C	CCA	GACTCCAGATC	#REF!	#REF!	0.000403226	0.0403226	0.408126	0.389205	0.408029	1	1	3598	0	0	3598	0	0	0	0	0	2480	0	1	2479	0	0
merged	tRNA-Ser-TGA-1	67	A	GAA	GTTCGAACCCT	#REF!	#REF!	0.0209411	2.09411	0.40821	0.389116	0.0187828	1	1	5236	248	1668	1390	1928	0	0	0	0.545455	4670	271	1463	1120	1814	0
merged	tRNA-Ile-AAT-2	13	C	TCA	TAGCTCAGTTG	#REF!	#REF!	0.00337838	0.337838	0.408528	0.388778	0.653325	1	1	434	4	0	430	0	0	1	0	0	296	0	1	295	0	0
merged	tRNA-Pro-AGG-1	9	G	TGG	TCGTTGGTCTA	#REF!	#REF!	-0.0208829	-2.08829	0.409241	0.388021	0.00968762	1	0.96219	2477	69	272	919	1214	0	40	0	0.22838	1692	46	155	592	899	0
merged	tRNA-Ala-TGC-3	11	C	GCT	TGTAGCTCAGT	#REF!	#REF!	0.00109529	0.109529	0.409682	0.387553	0.409417	1	1	1317	0	0	1317	0	0	8	0	0	913	0	1	912	0	0
merged	tRNA-Trp-CCA-6	60	C	TCA	CAAATCACGTC	#REF!	#REF!	-0.0123457	-1.23457	0.41	0.387216	0.407035	1	1	81	0	1	80	0	0	0	0	0.0123457	118	0	0	118	0	0
merged	tRNA-Trp-CCA-2	55	C	TCG	GTGTTCGAATC	#REF!	#REF!	0.00039032	0.039032	0.411067	0.386088	0.648398	1	1	3675	2	0	3672	0	0	0	0	0	2562	0	1	2561	0	0
merged	tRNA-Ala-AGC-4	69	C	CCT	GCATCCTCCAC	#REF!	#REF!	0.000238949	0.0238949	0.411603	0.385522	0.169393	1	1	5984	0	0	5984	0	0	0	0	0	4186	1	1	4184	0	0
merged	tRNA-Leu-TAG-2	11	C	GCC	TGTGGCCGAGC	#REF!	#REF!	0.0012837	0.12837	0.411827	0.385285	0.572205	1	1	1115	1	0	1114	0	0	1	0	0	780	0	1	778	0	0
merged	tRNA-His-GTG-2	4	C	CCG	GGCCGTGAT	#REF!	#REF!	0.000712246	0.0712246	0.411939	0.385167	0.468605	1	1	4760	1	2	4757	0	0	2	0	0.000420256	3532	0	4	3528	0	0
merged	tRNA-Gln-CTG-2	5	C	TCC	GGTTCCATGG	#REF!	#REF!	0.00069979	0.069979	0.41246	0.384618	0.572643	1	1	2038	1	0	2037	0	0	11	0	0	1430	1	1	1428	0	0
merged	tRNA-Pro-TGG-1	12	C	TCT	TTGGTCTAGGG	#REF!	#REF!	0.000568828	0.0568828	0.413105	0.38394	0.238497	1	1	2501	2	0	2499	0	0	6	0	0	1761	3	1	1757	0	0
merged	tRNA-Pro-AGG-1	12	C	TCT	TTGGTCTAGGG	#REF!	#REF!	0.00050813	0.050813	0.415226	0.381716	1	1	1	2774	1	0	2773	0	0	4	0	0	1968	0	1	1967	0	0
merged	tRNA-Gln-CTG-1	55	C	TCA	GAGTTCAAATC	#REF!	#REF!	0.00285714	0.285714	0.415385	0.38155	0.573233	1	1	495	0	0	494	0	0	0	0	0	351	0	1	349	0	0
merged	tRNA-Gly-CCC-1	7	C	GCT	CGCCGCTGGTG	#REF!	#REF!	0.00104058	0.104058	0.416631	0.380249	0.416378	1	1	1347	0	0	1347	0	0	4	0	0	961	0	1	960	0	0
merged	tRNA-Ala-AGC-2	35	C	GCA	CTTAGCATGCA	#REF!	#REF!	0.000283688	0.0283688	0.416736	0.380139	1	1	1	4940	0	0	4935	5	0	0	1	0	3527	0	1	3524	1	0
merged	tRNA-Leu-AAG-2	38	G	GGC	TTAAGGCTCCA	#REF!	#REF!	-0.041058	-4.1058	0.417002	0.379862	0.0830921	1	1	956	10	87	164	692	0	11	1	0.346614	2633	45	231	525	1826	0
merged	tRNA-Pro-TGG-1	60	C	TCC	CAAATCCCGGA	#REF!	#REF!	0.000529661	0.0529661	0.417182	0.379674	0.173987	1	1	2639	0	0	2639	0	0	0	0	0	1889	1	1	1887	0	0
merged	tRNA-Pro-TGG-1	62	C	CCG	AATCCCGGACG	#REF!	#REF!	0.000535332	0.0535332	0.417374	0.379475	0.174147	1	1	2609	0	0	2609	0	0	0	0	0	1869	0	1	1867	1	0
merged	tRNA-Gln-CTG-1	62	C	TCG	AATCTCGGTGG	#REF!	#REF!	0.00289017	0.289017	0.418072	0.378749	1	1	1	485	2	0	483	0	0	0	0	0	346	0	1	345	0	0
merged	tRNA-Ala-TGC-3	65	C	GCA	CCCGGCATCTC	#REF!	#REF!	0.00151201	0.151201	0.419002	0.377784	0.708015	1	1	1899	1	2	1896	0	0	0	0	0.00105374	1559	0	4	1555	0	0
merged	tRNA-Ala-TGC-4	46	C	GCC	TGAGGCCCCGG	#REF!	#REF!	0.000557724	0.0557724	0.419649	0.377114	0.419513	1	1	2481	0	0	2481	0	0	0	0	0	1793	0	1	1792	0	0
merged	tRNA-Ile-TAT-1	61	C	TCC	TCGATCCTCAC	#REF!	#REF!	0.000946074	0.0946074	0.419841	0.376915	0.419611	1	1	1462	0	0	1462	0	0	0	0	0	1057	0	1	1056	0	0
merged	tRNA-Ala-TGC-4	47	C	CCC	GAGGCCCCGGG	#REF!	#REF!	0.000557414	0.0557414	0.419883	0.376872	1	1	1	2481	1	0	2480	0	0	0	0	0	1794	0	1	1793	0	0
merged	tRNA-Trp-CCA-5	24	C	GCG	TAGCGCGTCTG	#REF!	#REF!	0.000548546	0.0548546	0.42018	0.376565	1	1	1	2518	1	0	2517	0	0	1	0	0	1823	0	1	1822	0	0
merged	tRNA-Ile-TAT-1	62	C	CCT	CGATCCTCACC	#REF!	#REF!	0.000944287	0.0944287	0.420301	0.376439	0.420071	1	1	1462	0	0	1462	0	0	0	1	0	1059	0	1	1058	0	0
merged	tRNA-Ala-TGC-4	59	C	TCC	TCAATCCCCGG	#REF!	#REF!	0.000556174	0.0556174	0.420622	0.376108	0.420486	1	1	2478	0	0	2478	0	0	0	0	0	1798	0	1	1797	0	0
merged	tRNA-Ala-TGC-4	70	C	TCC	CATCTCCACCA	#REF!	#REF!	0.000571429	0.0571429	0.420711	0.376016	1	1	1	2413	2	0	2411	0	0	0	46	0	1750	0	1	1749	0	0
merged	tRNA-Ala-TGC-4	60	C	CCC	CAATCCCCGGC	#REF!	#REF!	0.000558659	0.0558659	0.420818	0.375906	0.576336	1	1	2466	1	0	2465	0	0	0	0	0	1791	0	1	1789	1	0
merged	tRNA-Ala-CGC-2	24	C	GCG	TAGAGCGCGCG	#REF!	#REF!	0.00162866	0.162866	0.420945	0.375775	0.177027	1	1	846	0	0	846	0	0	0	0	0	615	1	1	613	0	0
merged	tRNA-Ile-TAT-2	24	C	GCG	GTTAGCGCGCG	#REF!	#REF!	0.000983284	0.0983284	0.421009	0.375709	0.041134	1	1	1402	2	0	1400	0	0	0	0	0	1023	6	1	1016	0	0
merged	tRNA-Ile-TAT-1	64	C	TCA	ATCCTCACCTG	#REF!	#REF!	0.00094518	0.094518	0.421074	0.375642	0.420843	1	1	1456	0	0	1456	0	0	0	1	0	1058	0	1	1057	0	0
merged	tRNA-Leu-CAG-4	82	C	ACA	CCTGACACCA	#REF!	#REF!	-0.0028956	-0.28956	0.42158	0.37512	0.494515	1	1	194	0	1	193	0	0	0	0	0.00515464	1329	1	3	1325	0	0
merged	tRNA-Arg-TCG-3	9	G	TGG	CACGTGGCCTA	#REF!	#REF!	-0.0161649	-1.61649	0.421623	0.375076	0.00942326	1	0.948949	643	8	19	367	249	0	7	0	0.0492228	461	4	8	234	215	0
merged	tRNA-Pro-AGG-1	28	C	TCG	ATTCTCGCTTA	#REF!	#REF!	0.00047259	0.047259	0.422639	0.37403	0.3172	1	1	2893	1	0	2892	0	0	0	0	0	2118	1	1	2115	1	0
merged	tRNA-Trp-CCA-5	27	C	TCT	CGCGTCTGACT	#REF!	#REF!	0.0004914	0.04914	0.422933	0.373728	0.178822	1	1	2778	0	0	2778	0	0	9	0	0	2036	1	1	2034	0	0
merged	tRNA-Arg-CCT-2	25	C	GCA	TAAGGCACTGG	#REF!	#REF!	0.0008285	0.08285	0.423414	0.373235	0.423212	1	1	1645	0	0	1645	0	0	1	0	0	1207	0	1	1206	0	0
merged	tRNA-Trp-CCA-4	13	C	GCA	TGGCGCAACGG	#REF!	#REF!	0.000907441	0.0907441	0.423579	0.373065	0.423358	1	1	1501	0	0	1501	0	0	1	0	0	1102	0	1	1101	0	0
merged	tRNA-Ala-TGC-6	59	T	TTC	TCGATTCCCGG	#REF!	#REF!	-0.151163	-15.1163	0.423679	0.372963	0.187496	1	1	40	0	20	20	0	0	0	0	0.5	43	0	15	28	0	0
merged	tRNA-Arg-CCT-2	31	C	GCC	ACTGGCCTCCT	#REF!	#REF!	0.000821018	0.0821018	0.424148	0.372483	0.179816	1	1	1655	0	0	1655	0	0	0	0	0	1219	1	1	1217	0	0
merged	tRNA-Met-CAT-2	48	C	TCC	AAGGTCCTGAG	#REF!	#REF!	0.000169377	0.0169377	0.424179	0.372451	0.424138	1	1	8016	0	0	8016	0	0	0	0	0	5904	0	1	5903	0	0
merged	tRNA-Lys-CTT-3	17	C	TCG	TCAGTCGGTAG	#REF!	#REF!	-0.00061372	-0.061372	0.424281	0.372347	0.391395	1	1	7929	5	15	7909	0	0	1	0	0.00189298	7821	3	10	7807	1	0
merged	tRNA-Leu-CAA-3	38	G	AGT	CTCAAGTTCTG	#REF!	#REF!	-0.0173723	-1.73723	0.424911	0.371702	0.512616	1	1	3654	59	971	1408	1214	0	22	0	0.408155	3980	44	1009	1573	1351	0
merged	tRNA-Asn-GTT-3	17	C	TCG	GCAATCGGTTA	#REF!	#REF!	0.000332783	0.0332783	0.424928	0.371684	0.613497	1	1	7960	5	2	7953	0	0	1	0	0.000251414	6851	4	4	6843	0	0
merged	tRNA-Thr-TGT-3	61	C	TCT	CAAATCTCGCT	#REF!	#REF!	0.000333963	0.0333963	0.424977	0.371635	0.764163	1	1	7925	3	2	7920	0	0	0	0	0.000252461	6823	2	4	6817	0	0
merged	tRNA-Pro-TGG-2	26	C	TCT	TGATTCTCGCT	#REF!	#REF!	0.000169463	0.0169463	0.425369	0.371234	1	1	1	7976	3	0	7973	0	0	0	0	0	5902	1	1	5900	0	0
merged	tRNA-Asp-GTC-2	36	C	TCA	CCTGTCACGCG	#REF!	#REF!	0.000648951	0.0648951	0.425581	0.371017	1	1	1	4051	6	2	4042	0	0	3	2	0.00049456	3501	3	4	3494	0	0
merged	tRNA-Ala-AGC-2	60	C	CCC	CAATCCCCGGC	#REF!	#REF!	0.000250188	0.0250188	0.425681	0.370915	0.181179	1	1	5394	0	0	5394	0	0	0	0	0	3998	1	1	3996	0	0
merged	tRNA-Ala-AGC-2	61	C	CCC	AATCCCCGGCA	#REF!	#REF!	0.000251067	0.0251067	0.426187	0.370399	0.656734	1	1	5366	2	0	5364	0	0	0	0	0	3985	2	1	3982	0	0
merged	tRNA-Ala-AGC-2	71	C	CCA	ACCTCCACCA	#REF!	#REF!	0.000256082	0.0256082	0.426652	0.369926	0.704816	1	1	5252	2	0	5249	1	0	0	56	0	3907	2	1	3904	0	0
merged	tRNA-Pro-TGG-2	72	C	CCC	GAGCCCCCA	#REF!	#REF!	0.00017337	0.017337	0.427618	0.368944	0.427576	1	1	7722	0	0	7722	0	0	0	124	0	5768	0	1	5767	0	0
merged	tRNA-Pro-CGG-1	69	G	AGC	GACGAGCCCCC	#REF!	#REF!	-1	-100	0.428571	0.367977	0.769559	1	1	6223	4	2	0	6217	0	0	7	1	4386	1	0	4	4381	0
merged	tRNA-Asp-GTC-2	63	C	CCG	TTCCCCGACGG	#REF!	#REF!	0.000608655	0.0608655	0.429444	0.367093	1	1	1	4124	4	2	4118	0	0	0	0	0.000485437	3657	1	4	3652	0	0
merged	tRNA-Tyr-GTA-3	25	C	GCG	TAGAGCGGAGG	#REF!	#REF!	0.0208333	2.08333	0.429825	0.366709	0.313484	1	1	66	1	0	65	0	0	0	0	0	50	2	1	47	0	0
merged	tRNA-Arg-CCT-3	63	C	CCA	AGTCCCACCCG	#REF!	#REF!	0.00200401	0.200401	0.430293	0.366236	0.184941	1	1	662	0	0	662	0	0	0	0	0	500	1	1	498	0	0
merged	tRNA-Thr-CGT-2	60	C	CCC	CGAACCCCGTC	#REF!	#REF!	0.00047824	0.047824	0.430719	0.365806	0.430601	1	1	2765	0	0	2765	0	0	0	0	0	2091	0	1	2090	0	0
merged	tRNA-Leu-AAG-3	39	C	GCT	TAAGGCTCCAG	#REF!	#REF!	-0.000483325	-0.0483325	0.43134	0.36518	0.549257	1	1	2102	0	1	2068	0	0	56	0	0.000483325	2767	0	0	2729	0	0
merged	tRNA-Glu-TTC-3	44	C	GCG	CGCCGCGGCCC	#REF!	#REF!	-0.003663	-0.3663	0.431496	0.365023	0.430599	1	1	273	0	1	272	0	0	0	0	0.003663	361	0	0	361	0	0
merged	tRNA-Arg-CCT-2	62	C	CCC	GAGTCCCACCT	#REF!	#REF!	0.000748503	0.0748503	0.431569	0.36495	1	1	1	1763	2	0	1761	0	0	0	0	0	1336	0	1	1335	0	0
merged	tRNA-Thr-CGT-2	65	C	TCC	CCCGTCCGTGC	#REF!	#REF!	0.000480307	0.0480307	0.43162	0.364898	1	1	1	2744	1	0	2743	0	0	0	1	0	2082	0	1	2081	0	0
merged	tRNA-Arg-CCG-2	56	C	TCG	GGGTTCGAGTC	#REF!	#REF!	0.00229358	0.229358	0.432245	0.36427	0.431683	1	1	574	0	0	574	0	0	0	0	0	436	0	1	435	0	0
merged	tRNA-Arg-CCT-1	34	C	TCC	GGCCTCCTAAG	#REF!	#REF!	0.000548847	0.0548847	0.432298	0.364217	0.186823	1	1	2394	0	0	2394	0	0	28	0	0	1823	1	1	1821	0	0
merged	tRNA-Ser-GCT-1	48	C	GCT	TTGTGCTCTGC	#REF!	#REF!	0.00425532	0.425532	0.433028	0.363484	0.431985	1	1	309	0	0	309	0	0	0	2	0	235	0	1	234	0	0
merged	tRNA-Ala-CGC-2	68	C	TCT	GGCATCTCCAC	#REF!	#REF!	0.001221	0.1221	0.433175	0.363337	0.432875	1	1	1073	0	0	1073	0	0	0	0	0	819	0	1	818	0	0
merged	tRNA-Val-CAC-2	23	C	TCA	GTTATCACGTT	#REF!	#REF!	0.000382473	0.0382473	0.433425	0.363086	0.783379	1	1	6285	4	2	6279	0	0	9	0	0.000318421	5710	3	4	5703	0	0
merged	tRNA-Met-CAT-1	10	G	AGC	CGTTAGCGCAG	#REF!	#REF!	0.32	32	0.434043	0.362467	0.742043	1	1	6324	73	12	13	6226	0	2	0	0.48	4050	44	12	3	3991	0
merged	tRNA-Gln-TTG-3	25	C	ACT	TAGCACTCTGG	#REF!	#REF!	0.000521648	0.0521648	0.434133	0.362377	1	1	1	2501	1	0	2500	0	0	1	0	0	1917	0	1	1916	0	0
merged	tRNA-Arg-CCT-1	40	C	GCC	CTAAGCCAGGG	#REF!	#REF!	0.000534474	0.0534474	0.434238	0.362272	0.434107	1	1	2439	0	0	2439	0	0	0	0	0	1871	0	1	1870	0	0
merged	tRNA-Ala-CGC-2	62	C	CCG	ATCCCCGGCAT	#REF!	#REF!	0.001221	0.1221	0.434322	0.362188	0.434022	1	1	1068	0	0	1068	0	0	0	0	0	819	0	1	818	0	0
merged	tRNA-Arg-CCG-2	72	C	TCG	GTGGTCGCCA	#REF!	#REF!	0.002331	0.2331	0.434343	0.362167	0.582328	1	1	561	1	0	560	0	0	0	2	0	430	1	1	428	0	0
merged	tRNA-Lys-TTT-1	48	C	TCC	AGGGTCCAGGG	#REF!	#REF!	0.000379363	0.0379363	0.43436	0.36215	0.434267	1	1	3434	0	0	3434	0	0	0	0	0	2636	0	1	2635	0	0
merged	tRNA-Arg-CCG-2	61	C	TCC	CGAGTCCCTTC	#REF!	#REF!	0.00230415	0.230415	0.434565	0.361945	0.188601	1	1	566	0	0	566	0	0	0	0	0	435	1	1	433	0	0
merged	tRNA-Gln-CTG-2	9	G	TGG	TCCATGGTGTA	#REF!	#REF!	-0.0270663	-2.70663	0.435031	0.36148	0.0338979	1	1	1933	124	317	655	837	0	9	0	0.326132	1390	94	192	450	654	0
merged	tRNA-Arg-CCT-1	61	C	TCC	CGAGTCCCACC	#REF!	#REF!	0.000533333	0.0533333	0.435874	0.360639	0.435743	1	1	2428	0	0	2428	0	0	0	0	0	1875	0	1	1874	0	0
merged	tRNA-Cys-GCA-5	61	C	CCG	AAATCCGGGTG	#REF!	#REF!	0.00510204	0.510204	0.436807	0.35971	0.435556	1	1	254	0	0	254	0	0	0	0	0	196	0	1	195	0	0
merged	tRNA-Arg-TCG-2	62	C	CCC	GAGTCCCTTCG	#REF!	#REF!	0.000410509	0.0410509	0.437365	0.359156	0.735629	1	1	3139	4	0	3135	0	0	0	0	0	2439	3	1	2435	0	0
merged	tRNA-Ile-TAT-2	67	C	CCT	CTCACCTGGAG	#REF!	#REF!	0.000685401	0.0685401	0.437519	0.359003	0.191349	1	1	1877	0	0	1877	0	0	0	1	0	1460	1	1	1458	0	0
merged	tRNA-Cys-GCA-7	19	T	GTA	AGGGGTAGAGC	#REF!	#REF!	0.0993597	9.93597	0.437878	0.358646	0.0177625	1	1	384	4	54	59	1	0	12	0	0.477876	338	3	71	52	0	0
merged	tRNA-Ile-TAT-2	62	C	CCT	CGAGCCTCACC	#REF!	#REF!	0.000684463	0.0684463	0.438381	0.358148	0.084247	1	1	1873	0	0	1873	0	0	0	0	0	1463	2	1	1460	0	0
merged	tRNA-Arg-TCG-2	63	C	CCT	AGTCCCTTCGT	#REF!	#REF!	0.000409165	0.0409165	0.438408	0.358122	0.192157	1	1	3132	0	0	3132	0	0	0	0	0	2445	1	1	2443	0	0
merged	tRNA-Arg-TCG-2	66	C	TCG	CCCTTCGTGGT	#REF!	#REF!	0.000407332	0.0407332	0.438571	0.35796	0.438471	1	1	3144	0	0	3144	0	0	0	0	0	2455	0	1	2454	0	0
merged	tRNA-Val-AAC-2	32	C	CCT	CTCGCCTAACA	#REF!	#REF!	0.00990099	0.990099	0.439655	0.356888	0.437229	1	1	130	0	0	130	0	0	1	0	0	101	0	1	100	0	0
merged	tRNA-Leu-TAG-1	51	C	TCG	CTCTTCGGAGG	#REF!	#REF!	-0.000321647	-0.0321647	0.439762	0.356782	0.193356	1	1	3110	1	1	3108	0	0	1	1	0.000321647	3962	0	0	3962	0	0
merged	tRNA-Thr-CGT-1	55	C	TCG	GGGTTCGAACC	#REF!	#REF!	0.000545852	0.0545852	0.441368	0.355199	0.441233	1	1	2320	0	0	2320	0	0	0	0	0	1832	0	1	1831	0	0
merged	tRNA-Lys-CTT-3	58	A	GAG	GTTCGAGCCCC	#REF!	#REF!	-0.018832	-1.8832	0.442785	0.353807	0.503203	1	1	8010	654	2812	1211	3291	0	0	0	0.698981	7993	629	2741	1289	3296	0
merged	tRNA-Val-CAC-2	61	C	ACC	CGAAACCGGGC	#REF!	#REF!	0.00031964	0.031964	0.443031	0.353565	0.442965	1	1	6841	0	2	6839	0	0	0	2	0.000292355	6536	0	4	6532	0	0
merged	tRNA-Thr-CGT-1	57	A	GAA	GTTCGAACCCC	#REF!	#REF!	-0.0339605	-3.39605	0.444623	0.352008	0.136684	1	1	2305	108	733	462	1002	0	0	0	0.613389	1819	104	507	368	840	0
merged	tRNA-Asn-GTT-3	13	C	GCA	TGGCGCAATCG	#REF!	#REF!	0.00015706	0.015706	0.445003	0.351637	0.588737	1	1	7943	1	0	7942	0	0	0	0	0	6368	1	1	6366	0	0
merged	tRNA-Gln-TTG-3	49	C	CCG	CGATCCGAGTT	#REF!	#REF!	0.000481	0.0481	0.445301	0.351347	1	1	1	2593	2	0	2591	0	0	0	0	0	2080	1	1	2078	0	0
merged	tRNA-Ser-AGA-1	40	C	TCC	GAAATCCATTG	#REF!	#REF!	0.000757002	0.0757002	0.445718	0.35094	0.588938	1	1	1645	1	0	1644	0	0	0	0	0	1322	1	1	1320	0	0
merged	tRNA-Ala-TGC-3	46	C	GCC	TGAGGCCCCGG	#REF!	#REF!	0.000640205	0.0640205	0.446955	0.349737	1	1	1	1935	0	0	1934	1	0	0	0	0	1562	0	1	1561	0	0
merged	tRNA-Ala-TGC-3	48	C	CCC	AGGCCCCGGGT	#REF!	#REF!	0.000639795	0.0639795	0.446985	0.349707	0.199725	1	1	1935	0	0	1935	0	0	0	0	0	1564	1	1	1562	0	0
merged	tRNA-Glu-TTC-1	9	G	TGG	CACATGGTCTA	#REF!	#REF!	-0.0180346	-1.80346	0.447227	0.349472	0.341618	1	1	2172	64	257	839	1010	0	42	0	0.234489	2091	67	221	800	1003	0
merged	tRNA-Leu-TAG-3	11	C	GCC	CGTGGCCGAGT	#REF!	#REF!	0.000510725	0.0510725	0.44726	0.34944	0.589888	1	1	2422	0	0	2421	1	0	1	0	0	1959	1	1	1957	0	0
merged	tRNA-Met-CAT-3	28	C	TCA	CGCGTCAGTCT	#REF!	#REF!	0.000760456	0.0760456	0.448994	0.34776	1	1	1	1616	1	0	1615	0	0	1	0	0	1315	0	1	1314	0	0
merged	tRNA-Met-CAT-3	40	C	TCT	ATAATCTGAAG	#REF!	#REF!	0.000746826	0.0746826	0.449363	0.347403	0.449178	1	1	1642	0	0	1642	0	0	11	0	0	1339	0	1	1338	0	0
merged	tRNA-Met-CAT-3	34	C	TCA	AGTCTCATAAT	#REF!	#REF!	0.000755858	0.0755858	0.449423	0.347345	0.449236	1	1	1622	0	0	1622	0	0	0	0	0	1323	0	1	1322	0	0
merged	tRNA-SeC-TCA-1	37	C	TCA	GGCTTCAAACC	#REF!	#REF!	0.000619388	0.0619388	0.449423	0.347345	0.792729	1	1	4781	5	3	4772	1	0	10	0	0.000628272	3207	1	4	3202	0	0
merged	tRNA-Met-CAT-3	56	C	TCG	GAGTTCGAACC	#REF!	#REF!	0.000739098	0.0739098	0.449983	0.346804	0.0410335	1	1	1655	0	0	1655	0	0	0	0	0	1356	0	1	1352	0	0
merged	tRNA-Thr-CGT-1	33	C	TCG	GGTCTCGTAAA	#REF!	#REF!	-0.00214479	-0.214479	0.449999	0.346789	0.23481	1	1	2104	2	11	2091	0	0	16	0	0.00523311	1619	0	5	1614	0	0
merged	tRNA-Met-CAT-3	48	C	TCC	AAGGTCCTGAG	#REF!	#REF!	0.000740192	0.0740192	0.450067	0.346723	1	1	1	1653	1	0	1652	0	0	0	0	0	1351	0	1	1350	0	0
merged	tRNA-Ala-TGC-3	68	C	TCT	GGCATCTCCAC	#REF!	#REF!	0.000643087	0.0643087	0.450492	0.346313	1	1	1	1899	1	0	1898	0	0	0	0	0	1555	0	1	1554	0	0
merged	tRNA-Met-CAT-3	63	C	TCA	AACCTCAGAGA	#REF!	#REF!	0.000740741	0.0740741	0.450935	0.345886	0.450751	1	1	1645	0	0	1645	0	0	0	0	0	1350	0	1	1349	0	0
merged	tRNA-Ser-TGA-2	41	C	CCA	AAATCCATTGG	#REF!	#REF!	0.000273973	0.0273973	0.451019	0.345805	1	1	1	4446	2	0	4444	0	0	0	0	0	3651	1	1	3649	0	0
merged	tRNA-Thr-CGT-3	33	C	TCT	CCTGTCTCGTA	#REF!	#REF!	-0.0855856	-8.55856	0.451759	0.345094	0.707308	1	1	152	30	41	70	11	0	1	0	0.369369	109	28	21	53	7	0
merged	tRNA-Ser-AGA-1	54	C	CCC	TTTCCCCGCGC	#REF!	#REF!	0.000726744	0.0726744	0.451772	0.345081	1	1	1	1672	1	0	1671	0	0	0	0	0	1376	0	1	1375	0	0
merged	tRNA-Arg-ACG-2	35	C	ACG	GACTACGGATC	#REF!	#REF!	0.00140647	0.140647	0.452063	0.344801	0.451715	1	1	863	0	0	863	0	0	0	0	0	711	0	1	710	0	0
merged	tRNA-Ser-AGA-1	55	C	CCG	TTCCCCGCGCA	#REF!	#REF!	0.000726216	0.0726216	0.4521	0.344766	1	1	1	1671	1	0	1670	0	0	0	0	0	1377	0	1	1376	0	0
merged	tRNA-Ala-TGC-1	71	C	CCA	ACCTCCACCA	#REF!	#REF!	0.0049505	0.49505	0.452116	0.34475	0.450893	1	1	246	0	0	246	0	0	0	3	0	202	0	1	201	0	0
merged	tRNA-Ser-AGA-1	57	C	GCG	CCCCGCGCAGG	#REF!	#REF!	0.000724638	0.0724638	0.452342	0.344533	0.452163	1	1	1672	0	0	1672	0	0	0	0	0	1380	0	1	1379	0	0
merged	tRNA-Ala-TGC-2	30	C	GCT	GCATGCTTTGC	#REF!	#REF!	0.000783085	0.0783085	0.452389	0.344488	0.452195	1	1	1547	0	0	1547	0	0	0	0	0	1277	0	1	1276	0	0
merged	tRNA-Arg-CCG-3	32	C	CCT	TCAGCCTCCGG	#REF!	#REF!	0.000379219	0.0379219	0.452487	0.344394	1	1	1	3194	2	0	3192	0	0	3	1	0	2637	0	1	2636	0	0
merged	tRNA-Ser-AGA-1	59	C	GCA	CCGCGCAGGTT	#REF!	#REF!	0.000724638	0.0724638	0.452638	0.344249	0.452459	1	1	1670	0	0	1670	0	0	0	0	0	1380	0	1	1379	0	0
merged	tRNA-Ala-TGC-3	70	C	TCC	CATCTCCACCA	#REF!	#REF!	0.000643915	0.0643915	0.452797	0.344096	0.0928349	1	1	1878	0	0	1878	0	0	0	33	0	1555	2	1	1552	0	0
merged	tRNA-Ser-AGA-1	71	C	CCT	GAATCCTGCCG	#REF!	#REF!	0.000729927	0.0729927	0.452924	0.343975	0.452743	1	1	1656	0	0	1656	0	0	0	0	0	1370	0	1	1369	0	0
merged	tRNA-Ser-GCT-1	53	C	GCA	CTCTGCACGCG	#REF!	#REF!	0.003861	0.3861	0.452962	0.343939	0.452007	1	1	314	0	0	314	0	0	0	0	0	259	0	1	258	0	0
merged	tRNA-Asn-GTT-3	67	C	CCA	CCACCCAGGGA	#REF!	#REF!	0.00025113	0.025113	0.452993	0.343909	0.343534	1	1	7973	1	2	7970	0	0	0	0	0.000250878	7970	2	4	7964	0	0
merged	tRNA-Asp-GTC-1	29	C	CCG	ATCCCCGCCTG	#REF!	#REF!	0.000249906	0.0249906	0.453023	0.34388	1	1	1	8013	4	2	8007	0	0	0	0	0.000249719	8008	1	4	8002	1	0
merged	tRNA-Ser-GCT-1	70	C	TCC	CGAATCCCACC	#REF!	#REF!	0.00390625	0.390625	0.453263	0.34365	0.452297	1	1	310	0	0	310	0	0	0	0	0	256	0	1	255	0	0
merged	tRNA-Leu-CAA-3	11	C	GCC	GATGGCCGAGT	#REF!	#REF!	0.000793364	0.0793364	0.453392	0.343527	0.723107	1	1	3550	1	3	3546	0	0	0	0	0.000845309	2441	0	4	2437	0	0
merged	tRNA-Ser-TGA-2	55	C	CCG	TTCCCCGCGCA	#REF!	#REF!	0.000270197	0.0270197	0.453399	0.34352	1	1	1	4466	3	0	4463	0	0	0	0	0	3702	1	1	3700	0	0
merged	tRNA-Ser-CGA-1	40	C	TCC	GAAATCCAATG	#REF!	#REF!	0.000625	0.0625	0.45367	0.34326	0.59356	1	1	1929	1	0	1928	0	0	2	0	0	1601	1	1	1599	0	0
merged	tRNA-Val-CAC-1	40	C	GCG	ACACGCGAGAG	#REF!	#REF!	0.0060241	0.60241	0.453804	0.343131	0.452316	1	1	201	0	0	201	0	0	0	0	0	166	0	1	165	0	0
merged	tRNA-Val-CAC-2	34	C	TCA	CGCCTCACACG	#REF!	#REF!	-0.000595795	-0.0595795	0.453901	0.343039	0.643485	1	1	6591	0	5	4867	1717	0	16	0	0.00102627	6258	0	2	4644	1612	0
merged	tRNA-Ser-CGA-2	81	C	ACG	CGTGACGCCA	#REF!	#REF!	0.000732582	0.0732582	0.453913	0.343027	1	1	1	3773	0	2	3769	2	0	0	16	0.000530363	3959	0	5	3954	0	0
merged	tRNA-Ala-AGC-6	58	A	GAT	GATCGATGCCC	#REF!	#REF!	-0.0332959	-3.32959	0.453936	0.343006	0.409443	1	1	3138	197	745	558	1622	0	0	0	0.571757	1894	130	371	318	1068	0
merged	tRNA-Ser-CGA-2	71	C	CCT	GAATCCTGTTC	#REF!	#REF!	0.000719293	0.0719293	0.454046	0.3429	0.290143	1	1	3820	0	2	3818	0	0	0	1	0.00052356	4024	1	5	4018	0	0
merged	tRNA-Ser-GCT-1	75	C	CCT	CCCACCTTCGT	#REF!	#REF!	0.00390625	0.390625	0.454064	0.342883	0.453097	1	1	309	0	0	309	0	0	0	0	0	256	0	1	255	0	0
merged	tRNA-Ala-CGC-1	48	C	CCC	AGGCCCCGGGT	#REF!	#REF!	0.000896861	0.0896861	0.454397	0.342564	0.454175	1	1	1340	0	0	1340	0	0	0	0	0	1115	0	1	1114	0	0
merged	tRNA-Arg-ACG-2	61	C	TCC	CGACTCCTACC	#REF!	#REF!	0.00132979	0.132979	0.454985	0.342003	0.454655	1	1	902	0	0	902	0	0	0	0	0	752	0	1	751	0	0
merged	tRNA-Val-CAC-4	6	T	CTG	GTTTCTGTAGT	#REF!	#REF!	0.333333	33.3333	0.455119	0.341875	0.00401102	1	0.484823	12	0	8	4	0	0	6	0	0.666667	31	0	31	0	0	0
merged	tRNA-Gln-CTG-3	62	C	TCG	AATCTCGGTGG	#REF!	#REF!	0.00198807	0.198807	0.455285	0.341717	1	1	1	605	2	0	603	0	0	0	0	0	503	0	1	502	0	0
merged	tRNA-Ala-CGC-1	68	C	TCT	GGCATCTCCAC	#REF!	#REF!	0.000900901	0.0900901	0.455888	0.341141	1	1	1	1327	1	0	1326	0	0	0	0	0	1110	0	1	1109	0	0
merged	tRNA-Ala-AGC-4	56	C	TCG	GGGATCGATGC	#REF!	#REF!	0.000453019	0.0453019	0.455974	0.341059	0.566717	1	1	6038	3	3	6032	0	0	0	0	0.0004971	4212	1	4	4206	0	0
merged	tRNA-Ala-CGC-1	70	C	TCC	CATCTCCACCA	#REF!	#REF!	0.000909091	0.0909091	0.456657	0.34041	1	1	1	1312	2	0	1310	0	0	0	28	0	1100	0	1	1099	0	0
merged	tRNA-Leu-AAG-1	51	C	TCG	CTCTTCGGGGG	#REF!	#REF!	-0.000187056	-0.0187056	0.456735	0.340335	0.0952782	1	1	5348	1	1	5345	1	0	0	0	0.000187056	6360	0	0	6360	0	0
merged	tRNA-Glu-TTC-1	44	C	GCG	CCAGGCGGCCC	#REF!	#REF!	0.0010742	0.10742	0.457251	0.339845	0.649855	1	1	3192	0	6	3184	2	0	0	0	0.00188088	3385	1	10	3374	0	0
merged	tRNA-Ala-CGC-1	59	C	TCC	TCGATCCCCGG	#REF!	#REF!	0.000888889	0.0888889	0.457352	0.33975	0.457131	1	1	1336	0	0	1336	0	0	0	0	0	1125	0	1	1124	0	0
merged	tRNA-Gln-CTG-3	49	C	CCG	CGATCCGAGTT	#REF!	#REF!	0.00188324	0.188324	0.457831	0.339294	0.457364	1	1	630	0	0	630	0	0	0	2	0	531	0	1	530	0	0
merged	tRNA-Thr-AGT-1	73	C	CCT	GGTGCCTCCA	#REF!	#REF!	0.000464468	0.0464468	0.457908	0.339222	0.209627	1	1	2550	0	0	2550	0	0	0	38	0	2154	1	1	2152	0	0
merged	tRNA-Ala-TGC-2	47	C	CCC	GAGGCCCCGGG	#REF!	#REF!	0.000615006	0.0615006	0.458439	0.338718	0.210096	1	1	1922	0	0	1922	0	0	0	0	0	1627	1	1	1625	0	0
merged	tRNA-Ala-TGC-2	61	C	CCC	GATCCCCGGCA	#REF!	#REF!	0.000616143	0.0616143	0.458757	0.338417	1	1	1	1917	1	0	1916	0	0	0	0	0	1623	0	1	1622	0	0
merged	tRNA-Ala-TGC-2	71	C	CCA	ATCTCCACCA	#REF!	#REF!	0.000635728	0.0635728	0.459294	0.337909	0.210878	1	1	1853	0	0	1853	0	0	0	21	0	1574	1	1	1572	0	0
merged	tRNA-Thr-AGT-1	64	C	CCA	AATCCCAGCGG	#REF!	#REF!	0.000456413	0.0456413	0.459346	0.33786	0.210947	1	1	2580	0	0	2580	0	0	0	0	0	2192	1	1	2190	0	0
merged	tRNA-Arg-TCG-3	61	C	TCC	CGAATCCCTTC	#REF!	#REF!	0.00114155	0.114155	0.459644	0.337579	0.45936	1	1	1031	0	0	1031	0	0	0	1	0	876	0	1	875	0	0
merged	tRNA-Arg-CCG-1	28	C	TCT	GGCGTCTGATT	#REF!	#REF!	0.00110865	0.110865	0.46001	0.337233	1	1	1	1061	1	0	1060	0	0	5	0	0	902	0	1	901	0	0
merged	tRNA-Leu-TAG-2	81	C	CCA	ACTGCCACCA	#REF!	#REF!	-0.000604595	-0.0604595	0.460234	0.337022	0.211746	1	1	1655	1	1	1653	0	0	0	5	0.000604595	1941	0	0	1941	0	0
merged	tRNA-Cys-GCA-3	24	C	GCA	TAGAGCATTTG	#REF!	#REF!	0.000466382	0.0466382	0.460452	0.336816	0.726226	1	1	5581	1	3	5577	0	0	0	0	0.000537634	3984	0	4	3980	0	0
merged	tRNA-Leu-TAG-2	42	C	CCA	GGCTCCAGTCT	#REF!	#REF!	-0.00060241	-0.060241	0.460877	0.336415	0.460727	1	1	1660	0	1	1659	0	0	2	0	0.00060241	1943	0	0	1943	0	0
merged	tRNA-Val-CAC-3	20	C	TCA	GTGGTCATCAC	#REF!	#REF!	0.00318471	0.318471	0.461201	0.33611	0.460411	1	1	368	0	0	368	0	0	9	0	0	314	0	1	313	0	0
merged	tRNA-Thr-TGT-3	56	C	TCA	GAGTTCAAATC	#REF!	#REF!	0.000146092	0.0146092	0.461259	0.336056	1	1	1	8004	4	0	7996	0	0	0	0	0	6850	1	1	6844	0	0
merged	tRNA-Ser-CGA-1	59	C	GCA	CCGCGCAGGTT	#REF!	#REF!	0.000592417	0.0592417	0.462107	0.335258	0.461959	1	1	1966	0	0	1966	0	0	0	0	0	1688	0	1	1687	0	0
merged	tRNA-Ser-CGA-1	76	C	TCA	CTGCTCACAGC	#REF!	#REF!	0.000598086	0.0598086	0.462666	0.334732	1	1	1	1945	2	0	1943	0	0	0	0	0	1672	0	1	1671	0	0
merged	tRNA-Ser-CGA-1	70	C	TCC	CGAATCCTGCT	#REF!	#REF!	0.000597015	0.0597015	0.462728	0.334674	0.462579	1	1	1946	0	0	1946	0	0	0	0	0	1675	0	1	1674	0	0
merged	tRNA-Arg-CCG-1	62	C	CCC	GAGTCCCTTCG	#REF!	#REF!	0.0010352	0.10352	0.462901	0.334512	0.599036	1	1	1123	1	0	1122	0	0	0	0	0	967	1	1	965	0	0
merged	tRNA-Thr-TGT-3	65	C	GCT	TCTCGCTGGGG	#REF!	#REF!	0.000148192	0.0148192	0.46299	0.334429	1	1	1	7829	1	0	7828	0	0	0	0	0	6748	0	1	6747	0	0
merged	tRNA-Thr-TGT-3	20	T	TTA	GGGGTTAGAGC	#REF!	#REF!	0.012546	1.2546	0.463014	0.334406	0.122786	1	1	7849	156	4475	3180	6	0	0	0	0.584585	5779	95	3372	2275	12	0
merged	tRNA-Gly-GCC-1	61	C	CCG	ATTCCCGGCCC	#REF!	#REF!	0.00330033	0.330033	0.463415	0.33403	0.462595	1	1	352	0	0	352	0	0	0	0	0	303	0	1	302	0	0
merged	tRNA-Ala-AGC-5	58	A	GAT	GATCGATGCCC	#REF!	#REF!	0.0915471	9.15471	0.46347	0.333979	0.843624	1	1	326	16	52	61	196	0	0	0	0.460177	218	12	48	39	117	0
merged	tRNA-Ser-AGA-2	37	A	AAA	CTAGAAATCCA	#REF!	#REF!	-1	-100	0.464286	0.333215	0.45132	1	1	7630	7626	3	0	0	0	1	0	1	7687	7685	0	2	0	0
merged	tRNA-Ile-AAT-1	54	G	GGT	CGCGGGTTCGA	#REF!	#REF!	-1	-100	0.464286	0.333215	0.181313	1	1	8026	4	3	0	8019	0	0	2	1	7561	0	0	2	7559	0
merged	tRNA-Arg-CCG-1	61	C	TCC	CGAGTCCCTTC	#REF!	#REF!	0.00102881	0.102881	0.464661	0.332864	0.464405	1	1	1121	0	0	1121	0	0	0	0	0	972	0	1	971	0	0
merged	tRNA-Asn-GTT-1	21	C	TCA	TCGGTCAGCGC	#REF!	#REF!	0.00138696	0.138696	0.464907	0.332634	0.464562	1	1	831	0	0	831	0	0	106	0	0	721	0	1	720	0	0
merged	tRNA-Cys-GCA-1	36	G	AGA	CTGCAGATCAA	#REF!	#REF!	0.0795756	7.95756	0.465231	0.332331	0.711158	1	1	369	14	21	70	261	0	1	1	0.230769	231	5	18	40	167	0
merged	tRNA-Val-AAC-4	23	C	TCA	GTTATCACGCT	#REF!	#REF!	0.00512821	0.512821	0.465558	0.332026	0.464286	1	1	225	0	0	225	0	0	0	0	0	195	0	1	194	0	0
merged	tRNA-Arg-TCG-1	35	C	TCG	GACTTCGGATC	#REF!	#REF!	0.000556793	0.0556793	0.465665	0.331927	0.465526	1	1	2062	0	0	2062	0	0	1	0	0	1796	0	1	1795	0	0
merged	tRNA-Val-AAC-4	25	C	ACG	TATCACGCTCG	#REF!	#REF!	0.00505051	0.505051	0.466042	0.331575	0.464789	1	1	228	0	0	228	0	0	0	0	0	198	0	1	197	0	0
merged	tRNA-Val-AAC-5	25	C	ACA	TATCACATTCG	#REF!	#REF!	0.000814996	0.0814996	0.466211	0.331417	0.466008	1	1	1406	0	0	1406	0	0	1	0	0	1227	0	1	1226	0	0
merged	tRNA-Leu-CAA-1	71	C	TCC	CGAATCCCACT	#REF!	#REF!	0.00218818	0.218818	0.466395	0.331246	0.465851	1	1	524	0	0	524	0	0	0	0	0	457	0	1	456	0	0
merged	tRNA-Thr-TGT-3	18	G	GGT	CAGGGGTTAGA	#REF!	#REF!	1	100	0.466667	0.330993	0.68056	1	1	7695	5	0	2	7664	0	1	0	0	5248	3	2	0	5224	0
merged	tRNA-Leu-AAG-3	9	G	TGG	AGTGTGGCCGA	#REF!	#REF!	-1	-100	0.466667	0.330993	0.696122	1	1	1758	1	2	0	1755	0	17	0	1	1238	1	0	2	1235	0
merged	tRNA-SeC-TCA-1	20	G	GGT	CAGTGGTCTGG	#REF!	#REF!	-1	-100	0.466667	0.330993	0.687332	1	1	4701	1	2	0	4698	0	4	0	1	3095	1	0	2	3092	0
merged	tRNA-Arg-CCT-4	69	G	GGG	ATCTGGGGTGC	#REF!	#REF!	-1	-100	0.466667	0.330993	1	1	1	3581	0	2	0	3579	0	0	1	1	2433	0	0	2	2431	0
merged	tRNA-Glu-CTC-1	12	C	TCT	GTGGTCTAGTG	#REF!	#REF!	0.00020202	0.020202	0.467075	0.330613	0.558446	1	1	5656	7	0	5649	0	0	2	0	0	4953	2	1	4949	0	0
merged	tRNA-Val-CAC-3	31	C	GCC	GCTCGCCTCAC	#REF!	#REF!	0.00297619	0.297619	0.467406	0.330305	0.466667	1	1	384	0	0	384	0	0	0	0	0	336	0	1	335	0	0
merged	tRNA-Val-AAC-5	31	C	GCC	ATTCGCCTAAC	#REF!	#REF!	0.000785546	0.0785546	0.467523	0.330197	0.467327	1	1	1451	0	0	1451	0	0	4	0	0	1273	0	1	1272	0	0
merged	tRNA-Gly-TCC-1	73	C	ACC	ACGCACCA	#REF!	#REF!	0.000188857	0.0188857	0.46801	0.329745	0.467963	1	1	6020	0	0	6020	0	0	0	1134	0	5295	0	1	5294	0	0
merged	tRNA-Val-AAC-1	6	C	CCG	GTTTCCGTAGT	#REF!	#REF!	0.000966184	0.0966184	0.468143	0.329622	0.467902	1	1	1177	0	0	1177	0	0	3	0	0	1035	0	1	1034	0	0
merged	tRNA-Asn-GTT-1	57	C	TCG	TGGTTCGAGCC	#REF!	#REF!	0.00133333	0.133333	0.468204	0.329564	0.467873	1	1	853	0	0	853	0	0	0	0	0	750	0	1	749	0	0
merged	tRNA-Asn-GTT-1	65	C	ACC	GCCCACCCGGG	#REF!	#REF!	0.00133869	0.133869	0.468378	0.329403	0.468045	1	1	849	0	0	849	0	0	0	1	0	747	0	1	746	0	0
merged	tRNA-Cys-GCA-4	36	G	AGA	CTGCAGATCAA	#REF!	#REF!	0.4	40	0.469697	0.328182	0.357805	1	1	29	2	0	5	20	0	1	0	0	28	0	2	3	23	0
merged	tRNA-Gln-TTG-1	23	C	GCA	GTTAGCACTCT	#REF!	#REF!	0.000990099	0.0990099	0.470014	0.327889	0.469767	1	1	1140	0	0	1140	0	0	3	0	0	1010	0	1	1009	0	0
merged	tRNA-Ser-GCT-3	71	C	CCC	GAATCCCATCC	#REF!	#REF!	0.000374734	0.0374734	0.470084	0.327824	0.44283	1	1	5530	3	2	5525	0	0	0	2	0.00036186	6793	5	5	6783	0	0
merged	tRNA-Lys-CTT-3	10	G	AGC	GGCTAGCTCAG	#REF!	#REF!	0.143493	14.3493	0.470106	0.327805	0.0386915	1	1	7837	161	36	26	7614	0	1	0	0.580645	5822	74	42	16	5690	0
merged	tRNA-Val-AAC-5	62	C	CCG	GAAACCGGGCG	#REF!	#REF!	0.000638978	0.0638978	0.470129	0.327783	0.220947	1	1	1765	0	0	1765	0	0	0	0	0	1566	1	1	1564	0	0
merged	tRNA-Leu-CAG-2	36	A	CAG	CGTTCAGGTCG	#REF!	#REF!	0.00540541	0.540541	0.470886	0.327084	0.0450154	1	1	7713	7288	0	209	0	0	1	1	0	7705	7336	1	184	3	0
merged	tRNA-Trp-CCA-4	57	A	AAA	GTTCAAATCAC	#REF!	#REF!	-0.0429824	-4.29824	0.471056	0.326928	0.82291	1	1	1628	375	928	151	174	0	0	1	0.860056	1250	283	670	150	146	0
merged	tRNA-Ser-TGA-1	54	C	CCC	TCTCCCCGCGC	#REF!	#REF!	0.000201735	0.0201735	0.471696	0.326338	1	1	1	5554	1	0	5553	0	0	0	0	0	4957	0	1	4956	0	0
merged	tRNA-Val-AAC-5	50	C	CCC	GGTCCCCGGTT	#REF!	#REF!	0.000638978	0.0638978	0.471971	0.326085	1	1	1	1753	1	0	1752	0	0	0	0	0	1565	0	1	1564	0	0
merged	tRNA-Gln-CTG-4	44	C	GCG	TCCAGCGATCC	#REF!	#REF!	0.00917431	0.917431	0.472103	0.325963	0.469828	1	1	123	0	0	123	0	0	2	0	0	109	0	1	108	0	0
merged	tRNA-Arg-TCG-1	56	C	TCG	AGGTTCGAGTC	#REF!	#REF!	0.000518941	0.0518941	0.472433	0.32566	0.223132	1	1	2153	0	0	2153	0	0	0	0	0	1928	1	1	1926	0	0
merged	tRNA-Arg-TCG-3	37	G	GGA	CTTCGGATCAG	#REF!	#REF!	-0.0450937	-4.50937	0.472461	0.325634	0.505516	1	1	998	8	70	147	773	0	2	0	0.322581	839	10	53	138	638	0
merged	tRNA-Tyr-GTA-4	56	C	TCG	TGGTTCGACTC	#REF!	#REF!	0.00204499	0.204499	0.472517	0.325583	0.472008	1	1	547	0	0	547	0	0	0	0	0	489	0	1	488	0	0
merged	tRNA-Tyr-GTA-4	61	C	TCC	CGACTCCGGCT	#REF!	#REF!	0.00204499	0.204499	0.472517	0.325583	0.472008	1	1	547	0	0	547	0	0	0	0	0	489	0	1	488	0	0
merged	tRNA-Arg-TCG-1	66	C	CCG	CCTGCCGCGGT	#REF!	#REF!	0.000520833	0.0520833	0.472687	0.325426	0.472557	1	1	2143	0	0	2143	0	0	0	0	0	1920	0	1	1919	0	0
merged	tRNA-Thr-AGT-2	62	C	TCC	CGAATCCCAGC	#REF!	#REF!	0.000437445	0.0437445	0.472716	0.3254	0.472607	1	1	2551	0	0	2551	0	0	0	0	0	2286	0	1	2285	0	0
merged	tRNA-Lys-CTT-2	40	C	TCC	TTAATCCCAGG	#REF!	#REF!	0.000139315	0.0139315	0.472769	0.325351	1	1	1	8010	4	0	8006	0	0	1	0	0	7180	2	1	7177	0	0
merged	tRNA-Thr-AGT-3	72	C	GCC	CGGTGCCTCCA	#REF!	#REF!	0.00074129	0.074129	0.473186	0.324968	0.473001	1	1	1503	0	0	1503	0	0	0	20	0	1349	0	1	1348	0	0
merged	tRNA-Tyr-GTA-3	62	C	CCG	GATTCCGGCTC	#REF!	#REF!	0.00146628	0.146628	0.473319	0.324846	1	1	1	761	1	0	760	0	0	0	1	0	682	0	1	681	0	0
merged	tRNA-Tyr-GTA-4	62	C	CCG	GACTCCGGCTC	#REF!	#REF!	0.00204082	0.204082	0.473481	0.324697	0.472973	1	1	546	0	0	546	0	0	0	0	0	490	0	1	489	0	0
merged	tRNA-Tyr-GTA-3	67	C	TCG	CGGCTCGAAGG	#REF!	#REF!	0.00146628	0.146628	0.473648	0.324545	0.224169	1	1	759	0	0	759	0	0	0	0	0	683	1	1	681	0	0
merged	tRNA-Val-CAC-3	40	C	GCG	ACACGCGAGAG	#REF!	#REF!	0.00282486	0.282486	0.473965	0.324253	0.473262	1	1	394	0	0	394	0	0	0	0	0	354	0	1	353	0	0
merged	tRNA-Arg-ACG-3	72	C	TCG	TGGCTCGCCA	#REF!	#REF!	0.000334448	0.0334448	0.474085	0.324144	0.606505	1	1	3319	1	0	3318	0	0	0	42	0	2991	1	1	2989	0	0
merged	tRNA-Arg-ACG-1	59	C	ACT	TTCGACTCCTG	#REF!	#REF!	0.000341997	0.0341997	0.474299	0.323948	1	1	1	3243	0	0	3242	1	0	0	0	0	2924	0	1	2923	0	0
merged	tRNA-Phe-GAA-3	69	C	TCG	GGTTTCGGCAC	#REF!	#REF!	0.00344828	0.344828	0.474715	0.323567	0.473856	1	1	322	0	0	322	0	0	0	0	0	290	0	1	289	0	0
merged	tRNA-Ile-TAT-2	25	G	CGC	TTAGCGCGCGG	#REF!	#REF!	0.75	75	0.475	0.323306	0.338646	1	1	1401	1	0	3	1397	0	0	0	0	1022	2	3	1	1016	0
merged	tRNA-Phe-GAA-1	69	C	TCG	GGTTTCGGCAC	#REF!	#REF!	0.000683995	0.0683995	0.475309	0.323024	0.225837	1	1	1615	0	0	1615	0	0	0	0	0	1463	1	1	1461	0	0
merged	tRNA-Phe-GAA-1	61	C	CCC	CGATCCCGGGT	#REF!	#REF!	0.000684463	0.0684463	0.475911	0.322474	1	1	1	1612	2	0	1610	0	0	0	0	0	1461	0	1	1460	0	0
merged	tRNA-Phe-GAA-1	60	C	TCC	TCGATCCCGGG	#REF!	#REF!	0.000682128	0.0682128	0.476144	0.322262	1	1	1	1616	2	0	1614	0	0	0	0	0	1466	0	1	1465	0	0
merged	tRNA-Gln-TTG-1	40	C	TCC	TGAATCCAGCG	#REF!	#REF!	0.00085034	0.085034	0.476518	0.32192	1	1	1	1294	1	0	1293	0	0	1	0	0	1176	0	1	1175	0	0
merged	tRNA-Ser-GGA-1	13	C	TCA	TAGCTCAGTTG	#REF!	#REF!	0.00348432	0.348432	0.477612	0.320925	0.476744	1	1	315	0	0	315	0	0	3	0	0	287	0	1	286	0	0
merged	tRNA-Gln-TTG-1	49	C	CCG	CGATCCGAGTT	#REF!	#REF!	0.000846024	0.0846024	0.477787	0.320766	0.477576	1	1	1293	0	0	1293	0	0	0	0	0	1182	0	1	1181	0	0
merged	tRNA-Ser-AGA-2	67	A	GAA	GTTCGAATCCT	#REF!	#REF!	-0.0189445	-1.89445	0.4778	0.320754	0.766929	1	1	6135	210	1784	1064	3074	0	0	0	0.626404	6067	214	1710	1105	3038	0
merged	tRNA-iMet-CAT-3	9	G	TGG	AGAGTGGCGCA	#REF!	#REF!	0.121795	12.1795	0.478184	0.320405	1	1	1	55	0	5	34	16	0	3	0	0.128205	30	1	5	15	9	0
merged	tRNA-Leu-CAA-2	72	C	TCC	CGAATCCCACT	#REF!	#REF!	-0.000303122	-0.0303122	0.478608	0.32002	0.0251328	1	1	3303	4	1	3298	0	0	0	1	0.000303122	3595	0	0	3595	0	0
merged	tRNA-Leu-CAA-3	29	C	CCA	GGCGCCAGACT	#REF!	#REF!	-0.000266525	-0.0266525	0.478821	0.319827	0.229238	1	1	3753	1	1	3751	0	0	0	0	0.000266525	4085	0	0	4085	0	0
merged	tRNA-Ser-AGA-2	11	C	GCC	CGTGGCCGAGT	#REF!	#REF!	0.000381222	0.0381222	0.479767	0.31897	0.403767	1	1	7964	1	7	7955	1	0	1	0	0.000879176	7937	2	10	7924	0	0
merged	tRNA-His-GTG-2	56	C	TCG	CGGTTCGAATC	#REF!	#REF!	0.000623718	0.0623718	0.479857	0.318889	0.582509	1	1	5099	2	3	5093	0	0	0	3	0.000588697	4126	0	5	4119	0	0
merged	tRNA-Cys-GCA-3	36	G	AGA	CTGCAGATCAA	#REF!	#REF!	-0.0153944	-1.53944	0.480593	0.318223	0.0391136	1	1	5655	178	408	1223	3765	0	11	0	0.250153	4057	112	258	841	2782	0
merged	tRNA-Ser-GCT-4	70	C	TCC	CGAATCCCATC	#REF!	#REF!	0.0004662	0.04662	0.481598	0.317315	0.23188	1	1	2310	0	0	2310	0	0	0	0	0	2146	1	1	2144	0	0
merged	tRNA-His-GTG-3	39	C	GCC	TGTGGCCGCAG	#REF!	#REF!	0.00183486	0.183486	0.481906	0.317037	0.481449	1	1	587	0	0	587	0	0	12	0	0	545	0	1	544	0	0
merged	tRNA-Ser-GCT-4	75	C	TCC	CCCATCCTCGT	#REF!	#REF!	0.000465333	0.0465333	0.482279	0.316702	1	1	1	2309	1	0	2308	0	0	0	0	0	2149	0	1	2148	0	0
merged	tRNA-Gly-GCC-2	31	C	CCT	CTCGCCTGCCA	#REF!	#REF!	-0.000931099	-0.0931099	0.483798	0.315336	0.233948	1	1	1075	1	1	1073	0	0	4	1	0.000931099	1147	0	0	1147	0	0
merged	tRNA-Val-AAC-1	49	C	CCC	AGGTCCCCGGT	#REF!	#REF!	0.000510204	0.0510204	0.484198	0.314977	0.359773	1	1	2090	1	0	2089	0	0	0	0	0	1962	2	1	1959	0	0
merged	tRNA-His-GTG-3	61	C	TCC	CGAATCCGAGT	#REF!	#REF!	0.0017331	0.17331	0.484493	0.314713	0.234524	1	1	615	0	0	615	0	0	0	2	0	578	1	1	576	0	0
merged	tRNA-Tyr-GTA-2	37	G	AGA	CTGTAGATCCT	#REF!	#REF!	0.0724014	7.24014	0.48469	0.314536	0.918174	1	1	585	0	4	41	524	0	7	0	0.0888889	459	1	5	26	413	0
merged	tRNA-iMet-CAT-1	33	C	CCA	GGGCCCATAAC	#REF!	#REF!	0.000345742	0.0345742	0.484936	0.314316	1	1	1	7981	4	3	7972	2	0	0	3	0.000376176	6929	3	5	6921	0	0
merged	tRNA-Gly-GCC-2	47	C	CCC	GAGGCCCGGGT	#REF!	#REF!	-0.00082713	-0.082713	0.485164	0.314111	0.613913	1	1	1210	1	1	1208	0	0	0	1	0.00082713	1285	1	0	1284	0	0
merged	tRNA-Thr-TGT-2	20	T	TTA	GGGGTTAGAGC	#REF!	#REF!	-0.021791	-2.1791	0.485906	0.313447	0.166724	1	1	2689	42	1793	843	6	0	457	0	0.680197	2093	31	1355	703	2	0
merged	tRNA-iMet-CAT-1	39	C	CCC	ATAACCCAGAG	#REF!	#REF!	0.000333412	0.0333412	0.486861	0.312595	0.438702	1	1	7973	3	3	7967	0	0	0	0	0.000376412	7048	4	5	7039	0	0
merged	tRNA-Ile-AAT-3	64	C	CCG	ATCCCCGTACG	#REF!	#REF!	-0.0031746	-0.31746	0.486903	0.312558	0.486111	1	1	315	0	1	314	0	0	0	0	0.0031746	333	0	0	333	0	0
merged	tRNA-Thr-CGT-4	72	C	GCC	TGGGGCCTCCA	#REF!	#REF!	0.0107527	1.07527	0.487047	0.312429	0.484375	1	1	99	0	0	99	0	0	0	1	0	93	0	1	92	0	0
merged	tRNA-Val-AAC-1	29	C	TCG	ACGTTCGCCTA	#REF!	#REF!	0.000578369	0.0578369	0.487187	0.312305	0.615432	1	1	1822	1	0	1821	0	0	2	1	0	1730	1	1	1728	0	0
merged	tRNA-Leu-CAA-4	26	C	GCG	TAAGGCGCCAG	#REF!	#REF!	-0.00420168	-0.420168	0.487755	0.311798	0.486708	1	1	238	0	1	237	0	0	0	0	0.00420168	251	0	0	251	0	0
merged	tRNA-Cys-GCA-7	24	C	GCA	TAGAGCATTTG	#REF!	#REF!	0.00185185	0.185185	0.487827	0.311734	0.487365	1	1	568	0	0	568	0	0	0	0	0	540	0	1	539	0	0
merged	tRNA-Cys-GCA-17	67	C	GCC	AGGTGCCCCCT	#REF!	#REF!	0.05	5	0.488372	0.311249	0.47619	1	1	22	0	0	22	0	0	0	0	0	20	0	1	19	0	0
merged	tRNA-Gly-CCC-1	26	C	GCA	TCATGCAAGAT	#REF!	#REF!	0.000605327	0.0605327	0.48862	0.311029	0.488468	1	1	1730	0	0	1730	0	0	0	0	0	1652	0	1	1651	0	0
merged	tRNA-Ile-AAT-3	57	C	TCG	GGGTTCGATCC	#REF!	#REF!	-0.00315457	-0.315457	0.489231	0.310486	0.238962	1	1	318	1	1	316	0	0	0	0	0.00315457	332	0	0	332	0	0
merged	tRNA-Gly-CCC-1	61	C	CCG	ATTCCCGGGCG	#REF!	#REF!	-0.000590667	-0.0590667	0.489454	0.310288	1	1	1	1694	0	1	1692	1	0	0	0	0.000590667	1769	2	0	1767	0	0
merged	tRNA-Asn-GTT-3	10	G	GGC	CTGTGGCGCAA	#REF!	#REF!	1	100	0.489855	0.309932	0.534717	1	1	7303	18	0	2	7269	0	1	0	0	5764	3	22	0	5732	0
merged	tRNA-Leu-CAG-3	78	C	CCT	CACTCCTGACA	#REF!	#REF!	0.00833333	0.833333	0.489879	0.309912	0.487805	1	1	126	0	0	126	0	0	0	0	0	120	0	1	119	0	0
merged	tRNA-Gly-CCC-1	59	C	TCC	CGATTCCCGGG	#REF!	#REF!	-0.000584112	-0.0584112	0.49055	0.309317	1	1	1	1712	0	1	1711	0	0	0	0	0.000584112	1780	1	0	1779	0	0
merged	tRNA-Gly-GCC-4	54	C	TCG	GGGTTCGGTTC	#REF!	#REF!	-0.000672043	-0.0672043	0.491257	0.308691	0.491089	1	1	1488	0	1	1487	0	0	0	0	0.000672043	1542	0	0	1542	0	0
merged	tRNA-Lys-CTT-2	65	C	ACG	CCCCACGTTGG	#REF!	#REF!	-0.000538879	-0.0538879	0.491566	0.308418	0.219653	1	1	7861	2	12	7845	1	0	0	0	0.0015273	7083	0	7	7075	1	0
merged	tRNA-Arg-TCG-1	32	C	ACT	TCTGACTTCGG	#REF!	#REF!	-0.00191591	-0.191591	0.49214	0.307912	0.491994	1	1	2058	0	12	2046	0	0	0	0	0.0058309	1788	0	7	1781	0	0
merged	tRNA-Lys-CTT-3	74	C	GCC	GGGCGCCA	#REF!	#REF!	0.000133511	0.0133511	0.492699	0.307418	0.492666	1	1	7713	0	0	7713	0	0	0	44	0	7490	0	1	7489	0	0
merged	tRNA-Glu-CTC-1	50	G	CGG	GGCCCGGGTTC	#REF!	#REF!	-0.375	-37.5	0.492845	0.30729	0.175757	1	1	6752	2	7	1	6742	0	0	0	0.875	6248	4	6	6	6232	0
merged	tRNA-Glu-CTC-1	39	C	CCG	CTCACCGCCGC	#REF!	#REF!	0.000355812	0.0355812	0.493199	0.306978	0.816916	1	1	6757	6	3	6747	1	0	0	0	0.000444444	6251	2	5	6243	1	0
merged	tRNA-Glu-TTC-2	27	C	TCC	GGATTCCTGGT	#REF!	#REF!	0.000473934	0.0473934	0.493917	0.306346	1	1	1	2164	1	0	2163	0	0	2	0	0	2110	0	1	2109	0	0
merged	tRNA-Lys-TTT-7	40	C	TCT	TTAATCTGAGG	#REF!	#REF!	0.00233645	0.233645	0.49424	0.306062	0.619866	1	1	440	1	0	439	0	0	2	0	0	429	1	1	427	0	0
merged	tRNA-Trp-CCA-2	36	G	AGA	CTCCAGATCAG	#REF!	#REF!	-0.0458078	-4.58078	0.494495	0.305838	0.570712	1	1	3599	8	66	152	3095	0	6	1	0.302752	2484	4	37	107	2149	0
merged	tRNA-Lys-TTT-1	58	A	AAG	GTTCAAGTCCC	#REF!	#REF!	-0.0280982	-2.80982	0.495172	0.305244	0.0054212	1	0.628589	3435	756	2039	263	377	0	0	0	0.885752	2650	664	1440	239	307	0
merged	tRNA-Val-TAC-1	49	C	CCT	AGGTCCTGGGT	#REF!	#REF!	0.000347826	0.0347826	0.495264	0.305163	0.621353	1	1	2932	1	0	2931	0	0	0	0	0	2876	1	1	2874	0	0
merged	tRNA-Lys-TTT-7	48	C	TCC	AGGGTCCAGGG	#REF!	#REF!	-0.00210084	-0.210084	0.495327	0.305108	0.494802	1	1	476	0	1	475	0	0	0	0	0.00210084	486	0	0	486	0	0
merged	tRNA-Val-TAC-1	48	C	TCC	AAGGTCCTGGG	#REF!	#REF!	0.000347584	0.0347584	0.495353	0.305085	1	1	1	2933	1	0	2932	0	0	0	0	0	2877	0	1	2876	0	0
merged	tRNA-Glu-TTC-2	36	C	TCA	GTTTTCACCCA	#REF!	#REF!	0.000461467	0.0461467	0.495996	0.304522	1	1	1	2205	1	0	2203	0	0	2	1	0	2168	0	1	2166	0	0
merged	tRNA-Arg-CCT-3	58	A	GAG	GTTCGAGTCCC	#REF!	#REF!	-0.0831979	-8.31979	0.496098	0.304432	0.302119	1	1	668	24	182	39	422	0	0	0	0.823529	504	25	134	47	291	0
merged	tRNA-Ile-AAT-1	57	C	TCG	GGGTTCGATCC	#REF!	#REF!	0.000287942	0.0287942	0.496127	0.304407	0.254717	1	1	8012	1	3	8008	0	0	1	1	0.000374485	7551	3	5	7543	0	0
merged	tRNA-Val-TAC-1	72	C	CCA	GGAACCACCA	#REF!	#REF!	0.000354359	0.0354359	0.49692	0.303714	1	1	1	2860	1	0	2858	1	0	0	39	0	2823	1	1	2821	0	0
merged	tRNA-Gly-GCC-4	26	C	TCT	GAATTCTCGCC	#REF!	#REF!	0.000796178	0.0796178	0.497428	0.30327	0.624737	1	1	1273	3	0	1270	0	0	6	0	0	1256	0	1	1255	0	0
merged	tRNA-Gly-GCC-2	13	C	TCA	TGGTTCAGTGG	#REF!	#REF!	0.0015528	0.15528	0.497685	0.303045	1	1	1	652	1	0	651	0	0	3	0	0	644	0	1	643	0	0
merged	tRNA-Cys-GCA-7	69	C	CCC	GTGCCCCCTCC	#REF!	#REF!	0.0013587	0.13587	0.497973	0.302794	1	1	1	744	1	0	743	0	0	0	2	0	736	0	1	735	0	0
merged	tRNA-Gly-GCC-4	31	C	CCT	CTCGCCTGCCA	#REF!	#REF!	0.00075188	0.075188	0.498502	0.302333	0.24841	1	1	1339	0	0	1339	0	0	5	0	0	1331	1	1	1329	0	0
merged	tRNA-Arg-ACG-1	9	G	TGG	CCAGTGGCGCA	#REF!	#REF!	-0.0115339	-1.15339	0.49876	0.302109	0.622503	1	1	1895	34	117	894	850	0	2	0	0.115727	1439	19	82	705	633	0
merged	tRNA-Arg-CCT-4	7	G	AGT	CCCCAGTGGCC	#REF!	#REF!	0.0904215	9.04215	0.499399	0.301552	0.101609	1	1	2665	228	26	64	2329	0	0	0	0.288889	1510	93	22	36	1346	0
merged	tRNA-Ser-AGA-2	52	C	TCC	GGTCTCCCCGC	#REF!	#REF!	-0.000124642	-0.0124642	0.499658	0.301328	0.374611	1	1	8025	2	1	8022	0	0	0	0	0.000124642	8036	1	0	8035	0	0
merged	tRNA-Glu-TTC-2	62	C	CCG	ACTCCCGGTAT	#REF!	#REF!	-0.000870322	-0.0870322	0.499894	0.301122	1	1	1	2298	0	2	2296	0	0	0	0	0.000870322	2290	1	0	2289	0	0
merged	tRNA-Glu-TTC-2	48	C	CCC	GCGGCCCGGGT	#REF!	#REF!	-0.000863185	-0.0863185	0.4999	0.301117	0.624848	1	1	2318	1	2	2315	0	0	1	0	0.000863185	2301	1	0	2300	0	0
merged	tRNA-Gly-GCC-4	47	C	CCC	GAGGCCCGGGT	#REF!	#REF!	0.00130124	0.130124	0.499955	0.301069	0.683078	1	1	1495	3	0	1492	0	0	0	0	0	1537	0	2	1535	0	0
merged	tRNA-Gly-GCC-4	48	C	CCG	AGGCCCGGGTT	#REF!	#REF!	0.00129955	0.129955	0.49996	0.301064	1	1	1	1495	1	0	1493	1	0	0	0	0	1539	0	2	1537	0	0
merged	tRNA-Ser-AGA-2	53	C	CCC	GTCTCCCCGCG	#REF!	#REF!	0.00024888	0.024888	0.499969	0.301057	0.499969	1	1	8029	0	0	8029	0	0	0	0	0	8036	0	2	8034	0	0
merged	tRNA-Ser-AGA-2	71	C	CCT	GAATCCTGCCG	#REF!	#REF!	0.000251004	0.0251004	0.49997	0.301056	1	1	1	7947	1	0	7946	0	0	0	0	0	7968	0	2	7966	0	0
merged	tRNA-Leu-CAG-2	48	C	TCC	AGTCTCCCCTG	#REF!	#REF!	0.000271186	0.0271186	0.499977	0.30105	0.624964	1	1	7310	1	0	7309	0	0	1	0	0	7376	1	2	7373	0	0
merged	tRNA-Glu-TTC-2	16	C	GCG	TCTAGCGGTTA	#REF!	#REF!	-0.00106952	-0.106952	0.499984	0.301044	0.499976	1	1	1870	0	2	1868	0	0	56	0	0.00106952	1815	0	0	1815	0	0
merged	tRNA-Gly-GCC-4	60	C	CCC	GGTTCCCGGCC	#REF!	#REF!	0.00130548	0.130548	0.499989	0.30104	0.499977	1	1	1481	0	0	1481	0	0	0	0	0	1532	0	2	1530	0	0
merged	tRNA-Ile-TAT-1	25	G	CGC	TTAGCGCGCGG	#REF!	#REF!	-0.5	-50	0.5	0.30103	1	1	1	1063	1	2	2	1058	0	0	0	0.5	713	1	0	3	709	0
merged	tRNA-Arg-TCT-3	46	G	GGT	CAAAGGTTGTG	#REF!	#REF!	0.75	75	0.5	0.30103	0.389402	1	1	1523	3	0	2	1518	0	0	0	0	1214	3	3	1	1207	0
merged	tRNA-Lys-CTT-3	38	A	AAT	TCTTAATCTCA	#REF!	#REF!	0.8	80	0.5	0.30103	0.208581	1	1	7886	7872	1	4	3	0	1	0	0.2	7927	7919	2	0	2	0
merged	tRNA-Gly-CCC-1	46	C	ACC	TGCGACCCGGG	#REF!	#REF!	0.0011217	0.11217	0.500051	0.300985	0.50004	1	1	1716	0	0	1716	0	0	0	0	0	1783	0	2	1781	0	0
merged	tRNA-Gly-CCC-1	35	C	CCA	ATTCCCATTCT	#REF!	#REF!	0.00115407	0.115407	0.500138	0.30091	1	1	1	1656	2	0	1654	0	0	7	5	0	1733	0	2	1731	0	0
merged	tRNA-Ser-CGA-2	41	C	CCA	AAATCCAATGG	#REF!	#REF!	0.000493827	0.0493827	0.500183	0.300871	0.250271	1	1	3876	0	0	3876	0	0	0	0	0	4051	1	2	4048	0	0
merged	tRNA-Gly-GCC-2	59	C	TCC	CGATTCCCGGC	#REF!	#REF!	0.0015625	0.15625	0.500241	0.300821	0.125361	1	1	1208	0	0	1208	0	0	0	0	0	1282	1	2	1278	1	0
merged	tRNA-Glu-TTC-1	39	C	CCC	TTCACCCAGGC	#REF!	#REF!	0.000604047	0.0604047	0.500245	0.300817	1	1	1	3153	4	0	3149	0	0	0	1	0	3314	3	2	3309	0	0
merged	tRNA-Val-AAC-1	36	C	ACA	CCTAACACGCG	#REF!	#REF!	-0.000998502	-0.0998502	0.500255	0.300809	0.0628273	1	1	2006	1	2	2001	1	0	2	2	0.000998502	1897	0	0	1897	0	0
merged	tRNA-Ser-CGA-2	70	C	TCC	CGAATCCTGTT	#REF!	#REF!	0.00049838	0.049838	0.50029	0.300778	0.25043	1	1	3807	0	0	3807	0	0	0	0	0	4014	1	2	4011	0	0
merged	tRNA-Leu-CAA-2	48	C	TCC	GGTCTCCGTAT	#REF!	#REF!	0.000542299	0.0542299	0.500322	0.30075	0.125484	1	1	3489	0	0	3489	0	0	0	1	0	3690	1	2	3686	1	0
merged	tRNA-Leu-CAA-3	20	C	TCT	GTGGTCTAAGG	#REF!	#REF!	0.000513743	0.0513743	0.500388	0.300693	0.125583	1	1	3667	0	0	3667	0	0	13	0	0	3895	1	2	3891	1	0
merged	tRNA-His-GTG-3	31	C	GCG	CTCTGCGTTGT	#REF!	#REF!	-0.00373134	-0.373134	0.500701	0.300422	0.625913	1	1	537	1	2	534	0	0	3	0	0.00373134	489	0	0	488	0	0
merged	tRNA-Val-CAC-3	66	C	GCG	CCGGGCGGGAA	#REF!	#REF!	-0.00511509	-0.511509	0.500768	0.300363	0.500633	1	1	391	0	2	389	0	0	0	0	0.00511509	353	0	0	353	0	0
merged	tRNA-Arg-TCG-1	26	G	CGT	AAGGCGTCTGA	#REF!	#REF!	-0.0386639	-3.86639	0.500839	0.300302	0.227769	1	1	1921	1282	323	270	26	0	0	0	0.544688	1627	1080	252	246	31	0
merged	tRNA-Leu-CAA-3	79	C	TCT	CACTTCTGACA	#REF!	#REF!	0.000443754	0.0443754	0.50091	0.30024	0.221307	1	1	4130	1	0	4129	0	0	0	4	0	4510	3	2	4505	0	0
merged	tRNA-Gly-GCC-1	70	C	GCA	CCATGCACCA	#REF!	#REF!	-0.00576369	-0.576369	0.501725	0.299535	0.501524	1	1	347	0	2	345	0	0	0	2	0.00576369	303	0	0	303	0	0
merged	tRNA-Gln-TTG-3	57	A	AAA	GTTCAAATCTC	#REF!	#REF!	-0.0298947	-2.98947	0.501729	0.299531	0.149347	1	1	2563	430	1448	322	358	0	0	0	0.818079	2052	378	1094	294	283	0
merged	tRNA-Asn-GTT-1	61	C	GCC	TCGAGCCCACC	#REF!	#REF!	-0.00235571	-0.235571	0.501806	0.299464	0.127709	1	1	851	1	2	847	1	0	0	0	0.00235571	747	0	0	747	0	0
merged	tRNA-Val-AAC-5	72	C	ACA	GGAAACACCA	#REF!	#REF!	-0.00115875	-0.115875	0.501982	0.299312	0.501944	1	1	1726	0	2	1724	0	0	0	15	0.00115875	1516	0	0	1516	0	0
merged	tRNA-Asp-GTC-1	66	C	ACG	CCCGACGGGGA	#REF!	#REF!	-0.000385025	-0.0385025	0.502184	0.299137	0.284806	1	1	7901	1	11	7888	1	0	0	0	0.00139258	7940	0	8	7932	0	0
merged	tRNA-Val-AAC-5	38	C	ACG	TAACACGCGAA	#REF!	#REF!	-0.00113766	-0.113766	0.502292	0.299043	1	1	1	1758	0	2	1756	0	0	2	0	0.00113766	1531	0	0	1530	0	0
merged	tRNA-Arg-TCG-1	28	C	TCT	GGCGTCTGACT	#REF!	#REF!	-0.000988631	-0.0988631	0.50246	0.298899	1	1	1	2023	0	2	2021	0	0	4	0	0.000988631	1754	1	0	1753	0	0
merged	tRNA-Cys-GCA-1	19	T	GTA	AGTGGTAGAGC	#REF!	#REF!	-0.057377	-5.7377	0.50267	0.298717	0.485138	1	1	363	4	141	141	51	0	0	0	0.5	226	2	81	102	34	0
merged	tRNA-Leu-TAG-2	74	C	ACC	TCCCACCACTG	#REF!	#REF!	0.00101937	0.101937	0.503257	0.29821	0.503216	1	1	1665	0	0	1665	0	0	0	0	0	1962	0	2	1960	0	0
merged	tRNA-Ala-TGC-2	68	C	TCT	GGCATCTCCAC	#REF!	#REF!	-0.00104987	-0.104987	0.503296	0.298177	0.503253	1	1	1905	0	2	1903	0	0	0	0	0.00104987	1615	0	0	1615	0	0
merged	tRNA-Leu-TAG-2	46	C	TCT	CCAGTCTCTTC	#REF!	#REF!	0.00101163	0.101163	0.503374	0.298109	0.503332	1	1	1673	0	0	1673	0	0	2	0	0	1977	0	2	1975	0	0
merged	tRNA-Gly-GCC-4	9	G	TGG	TTGGTGGTTCA	#REF!	#REF!	-0.125	-12.5	0.503448	0.298045	0.721982	1	1	735	2	2	14	717	0	13	0	0.125	671	2	0	12	657	0
merged	tRNA-Ser-GGA-1	48	C	TCC	AAGGTCCCTGG	#REF!	#REF!	0.00148368	0.148368	0.503505	0.297996	0.630141	1	1	1137	1	0	1136	0	0	0	0	0	1349	1	2	1346	0	0
merged	tRNA-Ala-CGC-1	46	C	GCC	TGAGGCCCCGG	#REF!	#REF!	-0.00149477	-0.149477	0.504162	0.29743	0.504093	1	1	1338	0	2	1336	0	0	0	0	0.00149477	1111	0	0	1111	0	0
merged	tRNA-Ala-TGC-1	46	C	GCC	TGAGGCCCCGG	#REF!	#REF!	-0.00796813	-0.796813	0.50441	0.297216	0.504	1	1	251	0	2	249	0	0	0	0	0.00796813	205	0	0	205	0	0
merged	tRNA-Ser-GCT-3	40	C	TCC	CTAATCCATTG	#REF!	#REF!	0.000298552	0.0298552	0.504508	0.297132	0.386201	1	1	5535	1	0	5534	0	0	4	0	0	6701	2	2	6697	0	0
merged	tRNA-Leu-TAA-2	41	C	CCA	AGATCCAATGG	#REF!	#REF!	0.000755002	0.0755002	0.504518	0.297123	0.386196	1	1	2187	1	0	2186	0	0	0	0	0	2651	2	2	2647	0	0
merged	tRNA-Met-CAT-3	72	C	GCA	GAGGGCACCA	#REF!	#REF!	-0.00122175	-0.122175	0.504688	0.296977	0.504628	1	1	1637	0	2	1635	0	0	0	8	0.00122175	1345	0	0	1345	0	0
merged	tRNA-Phe-GAA-3	58	A	AAT	GTTCAATCCCG	#REF!	#REF!	0.0891577	8.91577	0.50552	0.296261	0.0732183	1	1	320	130	94	50	46	0	0	0	0.652778	293	141	92	32	28	0
merged	tRNA-Leu-AAG-3	72	C	CCA	AATCCCACCAC	#REF!	#REF!	0.000637755	0.0637755	0.505771	0.296046	0.633554	1	1	2526	1	0	2525	0	0	0	0	0	3137	1	2	3134	0	0
merged	tRNA-Leu-AAG-3	65	C	TCG	GGGTTCGAATC	#REF!	#REF!	0.000635526	0.0635526	0.505875	0.295957	0.50584	1	1	2529	0	0	2529	0	0	0	0	0	3147	0	2	3145	0	0
merged	tRNA-Leu-TAG-1	41	C	TCC	AGGCTCCAGTC	#REF!	#REF!	0.000514801	0.0514801	0.506844	0.295126	0.635148	1	1	3070	1	0	3069	0	0	2	1	0	3886	1	2	3883	0	0
merged	tRNA-Leu-TAG-1	57	C	GCG	GGAGGCGTGGG	#REF!	#REF!	0.000504923	0.0504923	0.50726	0.294769	1	1	1	3109	1	0	3107	0	0	0	1	0	3961	0	2	3959	0	0
merged	tRNA-Leu-TAG-1	75	C	CCG	CCCACCGCTGC	#REF!	#REF!	0.000509554	0.0509554	0.507333	0.294707	0.63587	1	1	3076	1	0	3075	0	0	0	0	0	3926	1	2	3923	0	0
merged	tRNA-Leu-TAG-1	77	C	GCT	CACCGCTGCCA	#REF!	#REF!	0.000509814	0.0509814	0.50738	0.294667	0.261047	1	1	3071	0	0	3071	0	0	0	1	0	3924	0	2	3921	1	0
merged	tRNA-Leu-TAG-1	81	C	CCA	GCTGCCACCA	#REF!	#REF!	0.000516129	0.0516129	0.507408	0.294643	0.261088	1	1	3032	0	0	3032	0	0	0	11	0	3876	1	2	3873	0	0
merged	tRNA-Arg-TCG-2	72	C	TCG	GTGGTCGCCA	#REF!	#REF!	-0.000647668	-0.0647668	0.507528	0.29454	0.636145	1	1	3089	1	2	3086	0	0	0	14	0.000647668	2412	1	0	2411	0	0
merged	tRNA-Leu-TAG-1	71	C	CCC	GAATCCCACCG	#REF!	#REF!	0.000509035	0.0509035	0.507611	0.294469	0.50758	1	1	3064	0	0	3064	0	0	0	2	0	3929	0	2	3927	0	0
merged	tRNA-Lys-TTT-1	63	C	CCT	AGTCCCTGTTC	#REF!	#REF!	-0.000589275	-0.0589275	0.507998	0.294138	0.367513	1	1	3400	6	2	3392	0	0	0	0	0.000589275	2633	3	0	2630	0	0
merged	tRNA-iMet-CAT-2	70	C	GCT	CTCTGCTACCA	#REF!	#REF!	0.00638978	0.638978	0.508245	0.293927	0.507823	1	1	240	0	0	240	0	0	0	5	0	313	0	2	311	0	0
merged	tRNA-Lys-TTT-1	56	C	TCA	GGGTTCAAGTC	#REF!	#REF!	-0.000581734	-0.0581734	0.508261	0.293913	0.262364	1	1	3439	1	2	3436	0	0	0	0	0.000581734	2653	0	0	2653	0	0
merged	tRNA-Tyr-GTA-1	32	C	ACT	GAGGACTGTAG	#REF!	#REF!	-0.00170794	-0.170794	0.508292	0.293887	0.508182	1	1	1171	0	2	1169	0	0	1	0	0.00170794	902	0	0	902	0	0
merged	tRNA-Leu-TAG-3	77	C	GCT	CACCGCTGCCA	#REF!	#REF!	0.000419111	0.0419111	0.508988	0.293293	1	1	1	3643	1	0	3642	0	0	0	0	0	4772	0	2	4770	0	0
merged	tRNA-Trp-CCA-3	7	G	CGT	GCCTCGTGGCG	#REF!	#REF!	0.118632	11.8632	0.509081	0.293213	0.742725	1	1	1706	1	53	40	1602	0	4	0	0.569892	1083	0	42	19	1021	0
merged	tRNA-Leu-TAG-3	51	C	TCG	CATTTCGATGG	#REF!	#REF!	0.000414336	0.0414336	0.509222	0.293093	0.509195	1	1	3671	0	0	3671	0	0	1	0	0	4827	0	2	4825	0	0
merged	tRNA-Arg-TCT-1	11	C	GCG	CGTGGCGCAAT	#REF!	#REF!	-0.000687758	-0.0687758	0.509403	0.292939	0.264069	1	1	2909	1	2	2906	0	0	12	0	0.000687758	2205	0	0	2205	0	0
merged	tRNA-Leu-TAG-3	71	C	CCC	GAATCCCACCG	#REF!	#REF!	0.000418235	0.0418235	0.509609	0.292763	0.264392	1	1	3616	0	0	3616	0	0	0	1	0	4783	1	2	4780	0	0
merged	tRNA-Leu-AAG-3	26	C	GCG	TAAGGCGCTGG	#REF!	#REF!	0.000797448	0.0797448	0.509707	0.292679	0.26452	1	1	1893	0	0	1893	0	0	0	0	0	2509	0	2	2506	1	0
merged	tRNA-Thr-AGT-2	21	T	TTA	CTGGTTAAAGC	#REF!	#REF!	0.0458592	4.58592	0.509836	0.29257	0.0236878	1	1	871	106	608	157	0	0	225	0	0.794771	639	67	480	91	0	0
merged	tRNA-Arg-CCT-2	41	C	CCA	TAAGCCAGGGA	#REF!	#REF!	-0.00112994	-0.112994	0.509837	0.292569	1	1	1	1770	0	2	1768	0	0	0	0	0.00112994	1334	1	0	1333	0	0
merged	tRNA-Lys-CTT-2	72	C	GCG	TTGGGCGCCA	#REF!	#REF!	0.000411712	0.0411712	0.511626	0.291047	0.42754	1	1	7749	2	9	7738	0	0	0	15	0.00116174	6994	3	11	6980	0	0
merged	tRNA-Ser-CGA-1	11	C	GCC	GATGGCCGAGT	#REF!	#REF!	-0.00132275	-0.132275	0.51187	0.29084	0.51177	1	1	1512	0	2	1510	0	0	1	0	0.00132275	1107	0	0	1107	0	0
merged	tRNA-Pro-AGG-1	36	G	GGT	TTAGGGTGCGA	#REF!	#REF!	-0.0190006	-1.90006	0.514095	0.288957	0.00014541	1	0.0293396	2772	24	454	898	1396	0	0	0	0.335799	2039	12	281	606	1140	0
merged	tRNA-Arg-ACG-3	4	C	GCC	GGGCCAGTG	#REF!	#REF!	-0.00112108	-0.112108	0.514951	0.288234	0.514857	1	1	1784	0	2	1782	0	0	0	0	0.00112108	1257	0	0	1257	0	0
merged	tRNA-Pro-CGG-1	39	C	GCG	GGGTGCGAGAG	#REF!	#REF!	-0.000314218	-0.0314218	0.515352	0.287896	0.515326	1	1	6365	0	2	6363	0	0	1	0	0.000314218	4466	0	0	4466	0	0
merged	tRNA-Ala-TGC-7	49	T	CTG	GGTCCTGGGTT	#REF!	#REF!	0.133333	13.3333	0.51567	0.287629	0.5	1	1	10	0	0	10	0	0	0	0	0	15	0	2	13	0	0
merged	tRNA-Ala-AGC-4	63	C	CCG	ATGCCCGCATC	#REF!	#REF!	-0.000335177	-0.0335177	0.515673	0.287626	0.148631	1	1	5969	2	2	5965	0	0	0	0	0.000335177	4171	0	0	4171	0	0
merged	tRNA-Leu-TAG-3	26	C	GCG	TAAGGCGCTGG	#REF!	#REF!	0.000544514	0.0544514	0.515811	0.287509	0.273681	1	1	2563	0	0	2563	0	0	0	0	0	3674	0	2	3671	1	0
merged	tRNA-Ala-TGC-4	57	A	AAT	GTTCAATCCCC	#REF!	#REF!	-0.0424471	-4.24471	0.51752	0.286073	1	1	1	2480	1438	785	114	143	0	0	0	0.873192	1800	1044	535	109	112	0
merged	tRNA-Leu-TAA-2	75	C	ACT	CCCCACTCCTG	#REF!	#REF!	0.000870701	0.0870701	0.517801	0.285837	1	1	1	1568	0	0	1567	1	0	0	0	0	2297	0	2	2295	0	0
merged	tRNA-Leu-TAA-2	71	C	CCC	CGAACCCCACT	#REF!	#REF!	0.000869187	0.0869187	0.518018	0.285655	1	1	1	1567	1	0	1566	0	0	0	0	0	2301	0	2	2299	0	0
merged	tRNA-Leu-TAA-2	66	C	TCG	GGGTTCGAACC	#REF!	#REF!	0.000867679	0.0867679	0.518237	0.285472	0.651727	1	1	1566	0	0	1565	0	0	0	1	0	2306	0	2	2303	0	0
merged	tRNA-Ser-GCT-2	48	C	GCT	TTGTGCTCTGC	#REF!	#REF!	-0.000557258	-0.0557258	0.518779	0.285017	0.518727	1	1	3589	0	2	3587	0	0	1	2	0.000557258	2423	0	0	2423	0	0
merged	tRNA-Leu-CAG-1	26	C	GCG	TAAGGCGCTGC	#REF!	#REF!	-0.000269288	-0.0269288	0.521383	0.282843	0.651509	1	1	7427	0	2	7425	0	0	1	0	0.000269288	4883	2	0	4881	0	0
merged	tRNA-Leu-AAG-1	65	C	TCG	GGGTTCGAATC	#REF!	#REF!	0.000383529	0.0383529	0.522873	0.281604	0.792811	1	1	5289	3	3	5282	0	0	0	1	0.000567644	6309	0	6	6302	0	0
merged	tRNA-Asp-GTC-1	48	C	CCG	GAGACCGGGGT	#REF!	#REF!	0.000501111	0.0501111	0.523178	0.281351	0.40447	1	1	7998	5	9	7983	1	0	0	0	0.00112613	7996	6	13	7976	1	0
merged	tRNA-Lys-TTT-1	17	C	TCG	TCAGTCGGTAG	#REF!	#REF!	-0.00083612	-0.083612	0.523374	0.281188	0.523288	1	1	2392	0	2	2390	0	0	15	0	0.00083612	1541	0	0	1541	0	0
merged	tRNA-His-GTG-2	63	G	CGA	AATCCGAGTCA	#REF!	#REF!	-0.75	-75	0.52381	0.280827	0.0730451	1	1	5055	1	2	0	5052	0	0	3	1	4087	3	1	3	4079	0
merged	tRNA-Glu-TTC-1	72	A	AAC	TGGGAACCA	#REF!	#REF!	0.75	75	0.52381	0.280827	0.718837	1	1	3007	3003	1	3	0	0	0	243	0.25	3197	3194	2	0	1	0
merged	tRNA-Val-CAC-2	66	C	GCG	CCGGGCGGAAA	#REF!	#REF!	-0.000619361	-0.0619361	0.526078	0.27895	0.546194	1	1	6804	1	22	6780	1	0	0	0	0.00323434	6503	0	17	6484	2	0
merged	tRNA-Ala-AGC-2	25	G	CGC	AGAGCGCGTGC	#REF!	#REF!	-0.0428694	-4.28694	0.527521	0.27776	0.950511	1	1	4838	4226	194	224	162	0	0	0	0.464115	3393	2993	115	158	115	0
merged	tRNA-Ala-TGC-3	36	A	CAT	TTTGCATGTAT	#REF!	#REF!	-0.0363813	-3.63813	0.527951	0.277407	0.0580496	1	1	1570	464	336	263	254	0	3	0	0.560935	1224	403	235	213	192	0
merged	tRNA-Thr-AGT-5	33	C	TCT	CCTGTCTAGTA	#REF!	#REF!	-0.444444	-44.4444	0.528571	0.276896	1	1	1	17	7	4	5	1	0	0	0	0.444444	12	6	0	3	3	0
merged	tRNA-Arg-TCG-1	7	G	CGT	GCCGCGTGGCC	#REF!	#REF!	0.018651	1.8651	0.530828	0.275046	0.000282198	1	0.0531715	1289	2	7	199	1080	0	0	0	0.0339806	911	3	5	90	813	0
merged	tRNA-Trp-CCA-5	25	G	CGT	AGCGCGTCTGA	#REF!	#REF!	-0.0338748	-3.38748	0.533739	0.272671	0.0210974	1	1	2531	1631	527	336	2	0	0	0	0.61066	1823	1238	323	237	8	0
merged	tRNA-Ala-AGC-7	50	C	GCG	GGTAGCGGGAT	#REF!	#REF!	-0.0033557	-0.33557	0.534427	0.272111	0.534015	1	1	596	0	2	594	0	0	0	0	0.0033557	348	0	0	348	0	0
merged	tRNA-Trp-CCA-1	9	G	TGG	CTCGTGGCGCA	#REF!	#REF!	0.166667	16.6667	0.5367	0.270269	0.32955	1	1	38	1	1	17	19	0	1	0	0.0555556	30	1	2	7	19	0
merged	tRNA-Glu-TTC-1	47	C	GCC	GGCGGCCCGGG	#REF!	#REF!	-0.000704183	-0.0704183	0.537295	0.269787	0.411275	1	1	3200	1	6	3192	1	0	2	0	0.00187617	3414	0	4	3409	1	0
merged	tRNA-Ser-AGA-2	10	G	GGC	TCGTGGCCGAG	#REF!	#REF!	-0.466667	-46.6667	0.537815	0.269367	0.365407	1	1	7932	31	2	1	7898	0	0	0	0.666667	7911	16	2	8	7885	0
merged	tRNA-iMet-CAT-1	10	G	GGC	GAGTGGCGCAG	#REF!	#REF!	0.18961	18.961	0.538213	0.269046	0.462673	1	1	7408	9	22	13	7364	0	0	0	0.628571	5155	3	18	4	5130	0
merged	tRNA-Leu-TAG-1	67	A	GAA	GTTCGAATCCC	#REF!	#REF!	0.0257243	2.57243	0.539018	0.268397	0.00297638	1	0.385406	2826	98	701	438	1589	0	0	0	0.615452	3606	180	872	488	2066	0
merged	tRNA-Gly-CCC-1	65	C	GCG	CCGGGCGGCGC	#REF!	#REF!	-0.0013052	-0.13052	0.539167	0.268277	0.169585	1	1	1689	3	6	1680	0	0	0	0	0.00355872	1775	0	4	1771	0	0
merged	tRNA-Ala-AGC-7	58	A	GAT	GATCGATGCCC	#REF!	#REF!	-0.0648077	-6.48077	0.539308	0.268163	0.769398	1	1	596	34	148	94	318	0	0	0	0.61157	349	18	76	63	192	0
merged	tRNA-Ala-AGC-6	32	T	CTT	CTCGCTTAGCA	#REF!	#REF!	-0.0252919	-2.52919	0.539922	0.267669	0.00080245	1	0.133525	2954	0	2778	173	3	0	1	1	0.941376	1720	0	1572	144	4	0
merged	tRNA-Asn-GTT-3	61	C	GCC	TCGAGCCCACC	#REF!	#REF!	-0.000378468	-0.0378468	0.540694	0.267048	0.689546	1	1	7973	0	13	7960	0	0	0	0	0.0016305	7988	1	10	7977	0	0
merged	tRNA-Cys-GCA-16	36	G	AGA	CTGCAGATCAA	#REF!	#REF!	0.4	40	0.541176	0.266661	0.0323612	1	1	16	0	0	3	13	0	1	0	0	17	0	4	6	7	0
merged	tRNA-Leu-CAG-4	51	C	CCT	CTCCCCTGGAG	#REF!	#REF!	0.094448	9.4448	0.541415	0.26647	0.0109453	1	1	186	71	67	19	29	0	0	1	0.77907	1234	487	442	64	241	0
merged	tRNA-Thr-CGT-4	33	C	TCT	CCTGTCTCGTA	#REF!	#REF!	0.0858586	8.58586	0.541454	0.266438	0.13861	1	1	76	14	15	39	8	0	0	0	0.277778	73	25	16	28	4	0
merged	tRNA-Cys-GCA-5	19	T	GTA	AGGGGTAGAGC	#REF!	#REF!	-0.0937229	-9.37229	0.541662	0.266272	0.656764	1	1	153	2	43	41	0	0	6	0	0.511905	92	0	23	32	0	0
merged	tRNA-Gly-GCC-4	66	A	CAA	CGGCCAATGCA	#REF!	#REF!	0.1	10	0.541667	0.266268	0.080357	1	1	1461	1450	0	11	0	0	0	0	0	1519	1497	2	18	2	0
merged	tRNA-Arg-ACG-3	58	A	GAC	GTTCGACTCCT	#REF!	#REF!	-0.02445	-2.445	0.542628	0.265497	0.139951	1	1	3373	347	838	497	1676	0	0	0	0.627715	3034	278	739	486	1523	0
merged	tRNA-Ala-AGC-2	39	C	GCA	GCATGCACGAG	#REF!	#REF!	0.000583434	0.0583434	0.544223	0.264223	0.439162	1	1	5406	0	5	5399	1	0	0	0	0.000925241	3979	0	6	3971	2	0
merged	tRNA-Ala-TGC-4	25	G	CGC	AGAGCGCATGC	#REF!	#REF!	0.0408602	4.08602	0.544463	0.264032	0.793893	1	1	1952	1749	32	123	39	0	0	0	0.206452	1251	1131	23	70	23	0
merged	tRNA-Leu-CAG-2	10	G	GGC	GGATGGCCGAG	#REF!	#REF!	-0.0674699	-6.74699	0.54538	0.263301	2.62966e-12	1	1.06961e-09	7937	35	1	4	7897	0	1	0	0.2	6614	28	11	72	6503	0
merged	tRNA-SeC-TCA-1	63	G	AGT	ACAGAGTGGTT	#REF!	#REF!	-0.8	-80	0.545455	0.263241	0.333857	1	1	4647	1	3	0	4643	0	0	0	1	3170	1	1	4	3164	0
merged	tRNA-Glu-TTC-2	44	C	GCG	CCAGGCGGCCC	#REF!	#REF!	0.000899512	0.0899512	0.545912	0.262877	0.772648	1	1	2315	0	4	2310	1	0	2	0	0.00172861	2283	0	6	2277	0	0
merged	tRNA-Leu-CAG-3	68	A	GAA	GTTCGAATCCC	#REF!	#REF!	-0.166969	-16.6969	0.548499	0.260824	0.119343	1	1	116	31	26	12	47	0	0	0	0.684211	114	42	15	14	43	0
merged	tRNA-Thr-AGT-2	7	G	CGT	GCTCCGTGGCT	#REF!	#REF!	0.164773	16.4773	0.548528	0.260801	0.657892	1	1	400	0	9	24	342	0	0	0	0.272727	264	0	7	9	222	0
merged	tRNA-Leu-TAA-1	32	C	ACT	TTGGACTTAAG	#REF!	#REF!	-0.00048079	-0.048079	0.549418	0.260097	0.666025	1	1	1063	0	1	1061	0	0	0	0	0.00094162	2172	1	1	2169	0	0
merged	tRNA-Arg-CCT-1	58	A	GAG	GTTCGAGTCCC	#REF!	#REF!	-0.0373503	-3.73503	0.549735	0.259846	0.669323	1	1	2454	116	659	173	1475	0	0	0	0.792067	1883	95	480	156	1125	0
merged	tRNA-Gln-TTG-3	44	C	GCG	TCCAGCGATCC	#REF!	#REF!	0.000957534	0.0957534	0.554294	0.25626	0.554136	1	1	2589	0	5	2584	0	0	0	0	0.00193125	2077	0	6	2071	0	0
merged	tRNA-Leu-AAG-2	42	C	CCA	GGCTCCAGTCT	#REF!	#REF!	0.000932546	0.0932546	0.555424	0.255376	0.555422	1	1	1599	0	0	1599	0	0	1	0	0	3217	0	3	3214	0	0
merged	tRNA-Leu-TAA-1	72	C	CCC	GAACCCCACTT	#REF!	#REF!	0.00123001	0.123001	0.555502	0.255314	0.555491	1	1	1185	0	0	1185	0	0	0	0	0	2439	0	3	2436	0	0
merged	tRNA-His-GTG-2	45	C	GCA	CGCAGCAACCT	#REF!	#REF!	0.000471884	0.0471884	0.555709	0.255153	0.555628	1	1	5134	0	5	5129	0	0	0	4	0.000973899	4150	0	6	4144	0	0
merged	tRNA-Leu-TAA-1	26	G	CGT	AAGGCGTTGGA	#REF!	#REF!	-0.0560902	-5.60902	0.558635	0.252872	0.490191	1	1	1056	596	271	63	4	0	0	0	0.811377	2131	1679	250	81	5	0
merged	tRNA-Ala-AGC-6	50	C	GCG	GGTAGCGGGAT	#REF!	#REF!	0.000738001	0.0738001	0.560672	0.251291	0.152568	1	1	3145	0	1	3144	0	0	0	0	0.000317965	1895	0	2	1892	1	0
merged	tRNA-Ala-AGC-6	61	C	GCC	CGATGCCCGCA	#REF!	#REF!	0.000740728	0.0740728	0.561167	0.250908	0.561123	1	1	3095	0	1	3094	0	0	0	0	0.000323102	1880	0	2	1878	0	0
merged	tRNA-Leu-CAA-1	68	A	GAA	GTTCGAATCCC	#REF!	#REF!	-0.0742996	-7.42996	0.561241	0.250851	0.0770664	1	1	483	24	98	47	314	0	0	0	0.675862	428	34	77	51	266	0
merged	tRNA-His-GTG-2	38	G	GGC	TTGTGGCCGCA	#REF!	#REF!	-0.0173069	-1.73069	0.562058	0.250219	6.87922e-05	1	0.0150667	5286	14	558	946	3721	0	1	138	0.371011	4302	8	382	698	3186	0
merged	tRNA-Met-CAT-5	58	A	AAA	GTTCAAACCTC	#REF!	#REF!	-0.0911715	-9.11715	0.563121	0.249398	0.626463	1	1	293	10	73	45	164	0	0	0	0.618644	183	8	48	43	83	0
merged	tRNA-Leu-AAG-2	16	C	GCG	CCGAGCGGTCT	#REF!	#REF!	-0.000525519	-0.0525519	0.563971	0.248743	1	1	1	691	0	1	690	0	0	6	0	0.00144718	2171	1	2	2168	0	0
merged	tRNA-SeC-TCA-1	22	C	TCT	GTGGTCTGGGG	#REF!	#REF!	0.000427884	0.0427884	0.567038	0.246388	0.239672	1	1	4755	4	1	4750	0	0	2	0	0.000210482	3138	4	2	3131	1	0
merged	tRNA-Ile-AAT-1	11	C	GCT	GTTAGCTCAGT	#REF!	#REF!	0.000253361	0.0253361	0.567573	0.245979	0.653369	1	1	7951	1	1	7949	0	0	1	0	0.000125786	5275	0	2	5273	0	0
merged	tRNA-Leu-CAG-1	35	C	TCA	GCGTTCAGGTC	#REF!	#REF!	0.000276291	0.0276291	0.567934	0.245702	0.395021	1	1	7245	1	1	7243	0	0	1	4	0.000138045	4828	0	2	4825	0	0
merged	tRNA-Arg-TCG-2	58	A	GAG	GTTCGAGTCCC	#REF!	#REF!	0.0310256	3.10256	0.570013	0.244115	0.175405	1	1	3169	195	764	265	1927	0	0	0	0.742468	2472	175	642	188	1452	0
merged	tRNA-Ser-GCT-3	9	G	TGG	GAGGTGGCCGA	#REF!	#REF!	0.666667	66.6667	0.571429	0.243038	0.725647	1	1	4874	1	1	2	4870	0	5	0	0.333333	4904	0	3	0	4901	0
merged	tRNA-Asn-GTT-3	32	G	GGC	GTTCGGCTGTT	#REF!	#REF!	-0.666667	-66.6667	0.571429	0.243038	0.823693	1	1	8011	8	3	0	8000	0	1	0	1	8002	6	1	2	7993	0
merged	tRNA-Ile-TAT-1	33	C	ACT	CGGTACTTATA	#REF!	#REF!	0.00146739	0.146739	0.572226	0.242432	1	1	1	1271	0	1	1269	1	0	1	0	0.000787402	887	0	2	885	0	0
merged	tRNA-Pro-CGG-1	26	C	TCT	TGATTCTCGCT	#REF!	#REF!	0.000297154	0.0297154	0.572277	0.242393	1	1	1	6277	2	1	6274	0	0	3	0	0.000159363	4381	0	2	4379	0	0
merged	tRNA-Pro-CGG-1	28	C	TCG	ATTCTCGCTTC	#REF!	#REF!	0.000293981	0.0293981	0.572543	0.242192	0.166746	1	1	6317	0	1	6316	0	0	2	0	0.000158303	4424	2	2	4420	0	0
merged	tRNA-Val-CAC-1	58	A	GAA	GTTCGAAACCG	#REF!	#REF!	-0.270175	-27.0175	0.572577	0.242166	0.824677	1	1	183	66	14	5	98	0	0	0	0.736842	169	59	7	8	95	0
merged	tRNA-Pro-CGG-1	30	C	GCT	TCTCGCTTCGG	#REF!	#REF!	0.000292857	0.0292857	0.572752	0.242033	0.312875	1	1	6321	0	1	6320	0	0	2	0	0.000158203	4435	1	2	4432	0	0
merged	tRNA-Met-CAT-1	61	C	CCT	CGATCCTCACA	#REF!	#REF!	0.000254128	0.0254128	0.573003	0.241843	0.238397	1	1	7258	1	1	7256	0	0	0	0	0.000137798	5105	2	2	5101	0	0
merged	tRNA-Leu-TAA-2	10	G	GGC	GGATGGCCGAG	#REF!	#REF!	-0.233333	-23.3333	0.574269	0.240885	0.349822	1	1	1592	25	2	3	1561	0	0	0	0.4	1112	16	2	10	1084	0
merged	tRNA-Arg-CCG-3	68	G	TGG	CATCTGGGTCG	#REF!	#REF!	-0.666667	-66.6667	0.575758	0.23976	1	1	1	3187	0	4	0	3183	0	0	0	1	2679	0	1	2	2676	0
merged	tRNA-Glu-CTC-1	29	G	GGC	ATTCGGCGCTC	#REF!	#REF!	0.5	50	0.575758	0.23976	1	1	1	6833	3	1	3	6826	0	3	5	0.25	6212	3	3	1	6205	0
merged	tRNA-Val-CAC-2	44	A	AAG	GCGAAAGGTCC	#REF!	#REF!	-0.666667	-66.6667	0.575758	0.23976	0.799729	1	1	6897	6890	4	0	3	0	0	0	1	6586	6578	1	2	5	0
merged	tRNA-Cys-GCA-3	55	C	TCA	CGGTTCAAATC	#REF!	#REF!	0.000299432	0.0299432	0.576892	0.238905	0.728277	1	1	5823	3	1	5819	0	0	0	1	0.000171821	4246	1	2	4242	0	0
merged	tRNA-Cys-GCA-3	68	C	CCC	GGTGCCCCCTC	#REF!	#REF!	0.000301853	0.0301853	0.577356	0.238556	0.706294	1	1	5740	4	1	5735	0	0	0	2	0.000174338	4200	0	2	4198	0	0
merged	tRNA-Ser-CGA-2	26	G	CGT	AAGGCGTTGGA	#REF!	#REF!	0.0317133	3.17133	0.577423	0.238506	0.319217	1	1	3570	2028	898	215	15	0	0	0	0.806828	3702	2365	805	155	10	0
merged	tRNA-Pro-AGG-1	55	C	TCA	GGGTTCAAATC	#REF!	#REF!	0.000587614	0.0587614	0.578393	0.237777	0.467628	1	1	2906	1	1	2903	0	0	0	1	0.000344353	2148	1	2	2144	0	0
merged	tRNA-Pro-AGG-1	49	C	CCG	GGTCCCGGGTT	#REF!	#REF!	0.000584513	0.0584513	0.578428	0.237751	1	1	1	2919	1	1	2917	0	0	0	0	0.0003427	2157	0	2	2155	0	0
merged	tRNA-Ala-AGC-2	70	C	TCC	CACCTCCACCA	#REF!	#REF!	0.000317578	0.0317578	0.579198	0.237173	1	1	1	5320	4	1	5315	0	0	0	67	0.000188111	3956	1	2	3953	0	0
merged	tRNA-Tyr-GTA-1	20	T	GTA	GTTGGTAGAGC	#REF!	#REF!	0.109375	10.9375	0.579961	0.236601	0.440038	1	1	77	1	25	39	8	0	1	0	0.390625	47	1	19	19	7	0
merged	tRNA-Leu-CAG-2	27	G	CGC	AAGGCGCTGCG	#REF!	#REF!	-0.0214431	-2.14431	0.580128	0.236476	0.0102861	1	1	7967	5965	887	612	50	0	0	0	0.591728	7945	6396	641	483	79	0
merged	tRNA-Arg-TCG-2	25	C	GCG	TAAGGCGTCTG	#REF!	#REF!	0.00056079	0.056079	0.580141	0.236466	0.320161	1	1	2972	0	1	2971	0	0	0	0	0.000336474	2230	0	2	2227	1	0
merged	tRNA-Ile-TAT-2	28	C	GCG	GCGCGCGGTAC	#REF!	#REF!	0.00111186	0.111186	0.580868	0.235923	0.580732	1	1	1484	0	1	1483	0	0	46	0	0.000673854	1120	0	2	1118	0	0
merged	tRNA-Thr-CGT-2	70	C	GCC	CCGTGCCTCCA	#REF!	#REF!	0.000596761	0.0596761	0.58184	0.235197	1	1	1	2732	1	1	2730	0	0	0	10	0.000366166	2077	0	2	2075	0	0
merged	tRNA-Ser-GCT-2	67	A	GAA	GTTCGAATCCC	#REF!	#REF!	0.0257041	2.57041	0.582891	0.234413	0.000851261	1	0.139093	3313	125	641	473	2073	0	0	0	0.575404	2281	130	434	288	1428	0
merged	tRNA-Lys-CTT-3	20	T	GTA	GTCGGTAGAGC	#REF!	#REF!	0.012224	1.2224	0.584414	0.23328	3.28493e-08	1	9.90309e-06	7908	4	7568	246	20	0	0	0	0.968518	7850	4	7639	150	11	0
merged	tRNA-Lys-CTT-3	73	G	CGC	TGGGCGCCA	#REF!	#REF!	-0.0833333	-8.33333	0.584464	0.233243	0.0544383	1	1	7621	5	26	46	7544	0	0	48	0.361111	7662	1	15	39	7607	0
merged	tRNA-Arg-ACG-3	11	C	GCG	AGTGGCGCAAT	#REF!	#REF!	0.000619052	0.0619052	0.584824	0.232975	1	1	1	2535	1	1	2533	0	0	25	0	0.000394633	1973	0	2	1971	0	0
merged	tRNA-Leu-CAG-1	68	A	GAA	GTTCGAATCCC	#REF!	#REF!	0.0176488	1.76488	0.58679	0.231517	1.03612e-10	1	3.73953e-08	6973	336	1843	1068	3725	0	0	0	0.633116	4708	365	1064	571	2708	0
merged	tRNA-Tyr-GTA-1	58	A	GAA	GTTCGAATCCG	#REF!	#REF!	-0.0322796	-3.22796	0.58818	0.23049	0.896467	1	1	1448	146	385	266	651	0	0	0	0.591398	1190	118	279	220	573	0
merged	tRNA-Arg-CCG-2	37	G	GGA	TTCCGGATCAG	#REF!	#REF!	-0.0469899	-4.69899	0.589178	0.229753	0.168466	1	1	541	9	26	87	419	0	0	0	0.230088	402	4	13	58	327	0
merged	tRNA-Lys-CTT-2	20	T	GTA	GTCGGTAGAGC	#REF!	#REF!	-0.0126979	-1.26979	0.590962	0.228441	0.000348567	1	0.0642591	7895	7	7607	196	23	0	0	0	0.974881	6632	4	6310	248	28	0
merged	tRNA-Ser-GGA-1	58	A	GAT	GTTTGATCCCG	#REF!	#REF!	-0.0316195	-3.16195	0.59127	0.228214	1	1	1	1131	2	478	220	430	0	0	0	0.684814	1341	2	501	266	569	0
merged	tRNA-Leu-TAA-1	68	A	GAA	GTTCGAACCCC	#REF!	#REF!	0.027586	2.7586	0.59201	0.227671	0.943561	1	1	1179	80	340	259	499	0	0	0	0.567613	2412	162	719	489	1042	0
merged	tRNA-Arg-TCG-3	26	G	CGT	AAGGCGTCTGA	#REF!	#REF!	-0.0386342	-3.86342	0.59272	0.22715	0.837735	1	1	919	542	156	197	14	0	0	0	0.441926	750	485	98	145	10	0
merged	tRNA-Ser-AGA-1	81	C	ACG	GACTACGCCA	#REF!	#REF!	0.000866545	0.0866545	0.593391	0.226659	0.593264	1	1	1632	0	1	1631	0	0	0	5	0.000612745	1352	0	2	1350	0	0
merged	tRNA-Trp-CCA-4	23	G	CGC	GTAGCGCGTCT	#REF!	#REF!	0.0128037	1.28037	0.594137	0.226114	0.556319	1	1	1490	3	1	108	1377	0	0	0	0.00917431	1111	1	2	89	1019	0
merged	tRNA-Asp-GTC-2	27	C	CCC	GTATCCCCGCC	#REF!	#REF!	0.000344217	0.0344217	0.594664	0.225728	1	1	1	4050	1	1	4048	0	0	1	0	0.000246975	3383	0	2	3381	0	0
merged	tRNA-Thr-AGT-2	27	G	CGC	AAAGCGCCTGT	#REF!	#REF!	-0.124552	-12.4552	0.595001	0.225482	0.733166	1	1	1736	1667	37	25	5	0	0	0	0.596774	1479	1434	17	19	3	0
merged	tRNA-Ala-CGC-1	65	C	GCA	CCCGGCATCTC	#REF!	#REF!	0.00104441	0.104441	0.59519	0.225345	0.337024	1	1	1326	0	1	1325	0	0	0	0	0.000754148	1113	1	2	1110	0	0
merged	tRNA-Arg-CCG-3	40	C	GCT	CGGAGCTGGGG	#REF!	#REF!	0.0004302	0.04302	0.595567	0.225069	0.595503	1	1	3206	0	1	3205	0	0	0	0	0.000311915	2695	0	2	2693	0	0
merged	tRNA-Gln-CTG-3	44	C	GCG	TCCAGCGATCC	#REF!	#REF!	0.00217712	0.217712	0.595715	0.224962	0.595386	1	1	632	0	1	631	0	0	0	0	0.00158228	532	0	2	530	0	0
merged	tRNA-Ser-GCT-1	74	C	ACC	TCCCACCTTCG	#REF!	#REF!	0.00449263	0.449263	0.596289	0.224543	0.595603	1	1	304	0	1	303	0	0	0	0	0.00328947	257	0	2	255	0	0
merged	tRNA-Arg-TCG-4	9	G	TGG	CACGTGGCCTA	#REF!	#REF!	-0.00962854	-0.962854	0.5963	0.224535	0.245592	1	1	1186	4	39	621	522	0	13	0	0.0590909	883	6	23	442	412	0
merged	tRNA-Pro-AGG-1	57	A	AAA	GTTCAAATCCC	#REF!	#REF!	-0.023241	-2.3241	0.596405	0.224459	0.718615	1	1	2875	558	1499	370	447	0	0	1	0.802033	2124	421	1109	315	278	0
merged	tRNA-Thr-AGT-1	63	C	CCC	GAATCCCAGCG	#REF!	#REF!	0.00052723	0.052723	0.596601	0.224316	1	1	1	2586	1	1	2584	0	0	0	0	0.000386847	2188	0	2	2186	0	0
merged	tRNA-Ala-TGC-2	62	C	CCG	ATCCCCGGCAT	#REF!	#REF!	0.000712534	0.0712534	0.59672	0.224229	0.666049	1	1	1911	1	1	1909	0	0	0	0	0.00052356	1619	0	2	1616	1	0
merged	tRNA-Leu-TAG-2	80	C	GCC	CACTGCCACCA	#REF!	#REF!	-0.000696632	-0.0696632	0.596837	0.224144	1	1	1	1654	0	2	1652	0	0	0	5	0.00120919	1952	1	1	1950	0	0
merged	tRNA-Ala-TGC-2	70	C	TCC	CATCTCCACCA	#REF!	#REF!	0.00071915	0.071915	0.597251	0.223843	0.597141	1	1	1881	0	1	1880	0	0	0	38	0.000531632	1599	0	2	1597	0	0
merged	tRNA-Ile-GAT-1	51	T	GTG	GTTCGTGGGTT	#REF!	#REF!	-0.181818	-18.1818	0.598261	0.223109	0.586466	1	1	11	0	3	8	0	0	0	0	0.272727	11	0	1	10	0	0
merged	tRNA-Thr-TGT-3	72	C	CCT	GGGGCCTCCA	#REF!	#REF!	0.000170406	0.0170406	0.598374	0.223027	0.101567	1	1	7839	0	1	7838	0	0	0	76	0.000127567	6715	3	2	6710	0	0
merged	tRNA-Gly-TCC-1	35	C	TCC	GCCTTCCAAGC	#REF!	#REF!	0.00019115	0.019115	0.602136	0.220305	0.530134	1	1	6702	2	1	6698	0	0	10	19	0.000149276	5879	1	2	5873	2	0
merged	tRNA-SeC-TCA-1	57	G	CGA	TTAGCGACAGA	#REF!	#REF!	-0.52381	-52.381	0.602941	0.219725	0.425593	1	1	4735	2	6	1	4725	0	1	0	0.857143	3223	1	1	2	3219	0
merged	tRNA-iMet-CAT-1	23	G	CGT	GAAGCGTGCTG	#REF!	#REF!	0.5	50	0.604396	0.218679	0.317324	1	1	7932	0	1	2	7929	0	1	0	0.333333	6749	0	5	1	6743	0
merged	tRNA-Glu-CTC-1	72	A	AAC	AGGGAACCA	#REF!	#REF!	0.3	30	0.604396	0.218679	0.798152	1	1	6294	6287	1	4	2	0	0	316	0.2	5842	5834	3	3	2	0
merged	tRNA-Thr-AGT-2	72	C	GCC	CGGGGCCTCCA	#REF!	#REF!	0.000488209	0.0488209	0.604921	0.218301	0.34897	1	1	2543	0	1	2542	0	0	0	13	0.000393236	2270	1	2	2267	0	0
merged	tRNA-Ser-TGA-1	59	C	GCA	CCGCGCAGGTT	#REF!	#REF!	0.000223403	0.0223403	0.604948	0.218282	0.604912	1	1	5556	0	1	5555	0	0	0	0	0.000179986	4958	0	2	4956	0	0
merged	tRNA-Ser-TGA-1	53	C	CCC	GTCTCCCCGCG	#REF!	#REF!	0.000223338	0.0223338	0.605007	0.218239	0.604971	1	1	5554	0	1	5553	0	0	0	1	0.00018005	4958	0	2	4956	0	0
merged	tRNA-Lys-CTT-2	42	C	CCA	AATCCCAGGGT	#REF!	#REF!	0.000153793	0.0153793	0.605716	0.217731	0.56642	1	1	8007	4	1	8002	0	0	1	0	0.000124953	7180	4	2	7173	1	0
merged	tRNA-Phe-GAA-1	62	C	CCG	GATCCCGGGTT	#REF!	#REF!	0.000753066	0.0753066	0.607132	0.216717	0.607006	1	1	1609	0	1	1608	0	0	0	0	0.000621504	1455	0	2	1453	0	0
merged	tRNA-Arg-ACG-1	72	C	TCG	TGGCTCGCCA	#REF!	#REF!	0.000381661	0.0381661	0.607133	0.216716	0.4571	1	1	3179	4	1	3174	0	0	0	44	0.000314961	2871	0	2	2869	0	0
merged	tRNA-Ser-GCT-4	48	C	GCT	TTGTGCTCTGC	#REF!	#REF!	0.000523169	0.0523169	0.608333	0.215859	0.608245	1	1	2286	0	1	2285	0	0	4	1	0.000437445	2082	0	2	2080	0	0
merged	tRNA-Leu-CAA-2	74	C	CCA	AATCCCACTTC	#REF!	#REF!	-0.000328727	-0.0328727	0.60928	0.215183	0.689205	1	1	3298	0	2	3296	0	0	0	0	0.000606428	3604	3	1	3600	0	0
merged	tRNA-Leu-AAG-3	27	G	CGC	AAGGCGCTGGA	#REF!	#REF!	0.030618	3.0618	0.610541	0.214285	0.769725	1	1	1891	1168	220	225	22	0	0	0	0.494382	2512	1692	252	228	26	0
merged	tRNA-Ser-CGA-1	67	A	GAA	GTTCGAATCCT	#REF!	#REF!	0.024998	2.4998	0.610818	0.214088	0.232827	1	1	1595	82	464	407	642	0	0	0	0.532721	1392	86	401	318	586	0
merged	tRNA-Glu-CTC-1	48	C	CCC	GCGGCCCGGGT	#REF!	#REF!	0.000171815	0.0171815	0.611033	0.213935	0.6763	1	1	6761	1	1	6759	0	0	0	6	0.000147929	6256	1	2	6253	0	0
merged	tRNA-Arg-CCG-3	37	G	GGA	CTCCGGAGCTG	#REF!	#REF!	-0.0155498	-1.55498	0.611274	0.213764	0.0736839	1	1	3153	54	521	811	1766	0	0	1	0.391141	2624	35	397	660	1532	0
merged	tRNA-Pro-TGG-1	9	G	TGG	TCGTTGGTCTA	#REF!	#REF!	-0.0137722	-1.37722	0.611567	0.213556	2.73811e-05	1	0.00620921	2226	40	209	862	1113	0	28	0	0.195145	1488	27	111	501	849	0
merged	tRNA-His-GTG-3	51	C	TCG	AACCTCGGTTC	#REF!	#REF!	0.00185671	0.185671	0.611984	0.21326	0.611662	1	1	619	0	1	618	0	0	0	0	0.00161551	576	0	2	574	0	0
merged	tRNA-Val-AAC-1	25	C	ACG	TATCACGTTCG	#REF!	#REF!	0.000636214	0.0636214	0.612591	0.212829	0.61248	1	1	1795	0	1	1794	0	0	5	0	0.000557103	1676	0	2	1674	0	0
merged	tRNA-Gly-GCC-2	61	C	CCG	ATTCCCGGCCA	#REF!	#REF!	-0.000892747	-0.0892747	0.61282	0.212667	0.273926	1	1	1196	2	2	1191	1	0	0	0	0.00167645	1277	1	1	1275	0	0
merged	tRNA-Glu-TTC-1	61	C	CCC	GACTCCCGGTG	#REF!	#REF!	-0.000336266	-0.0336266	0.612845	0.21265	1	1	1	3167	0	2	3165	0	0	0	5	0.000631512	3388	1	1	3386	0	0
merged	tRNA-Val-AAC-1	23	C	TCA	GTTATCACGTT	#REF!	#REF!	0.000644584	0.0644584	0.6131	0.212469	0.359315	1	1	1762	0	1	1761	0	0	2	0	0.000567537	1651	1	2	1648	0	0
merged	tRNA-Arg-CCG-2	9	G	TGG	CGCGTGGCCTA	#REF!	#REF!	0.0139419	1.39419	0.61323	0.212376	0.548604	1	1	356	2	9	256	89	0	0	0	0.0339623	222	5	8	159	50	0
merged	tRNA-Lys-CTT-2	24	G	AGC	GTAGAGCATGG	#REF!	#REF!	0.583333	58.3333	0.614403	0.211547	0.000558644	1	0.0973827	7853	7	1	2	7843	0	0	0	0.333333	6803	5	22	2	6774	0
merged	tRNA-Cys-GCA-2	57	A	AAA	GTTCAAATCCG	#REF!	#REF!	-0.0388248	-3.88248	0.615981	0.210433	0.104755	1	1	1007	210	586	108	103	0	0	0	0.84438	664	161	348	84	70	0
merged	tRNA-Thr-TGT-2	32	C	TCT	CTGGTCTTGTA	#REF!	#REF!	-0.0116555	-1.16555	0.617446	0.209401	0.519598	1	1	3524	809	942	1454	318	0	0	1	0.393155	2794	662	697	1130	303	0
merged	tRNA-Val-TAC-1	31	C	GCT	GTCTGCTTTAC	#REF!	#REF!	0.000404744	0.0404744	0.618225	0.208854	0.618152	1	1	2656	0	1	2655	0	0	5	0	0.000376506	2560	0	2	2558	0	0
merged	tRNA-Arg-ACG-2	9	G	TGG	CCAGTGGCGCA	#REF!	#REF!	-0.0191511	-1.91511	0.619615	0.207878	1	1	1	537	10	28	266	233	0	0	0	0.0952381	330	3	14	170	143	0
merged	tRNA-Gln-CTG-2	43	G	AGC	ATCCAGCGATC	#REF!	#REF!	-0.386364	-38.6364	0.621385	0.206639	0.199552	1	1	5024	4	7	4	5009	0	0	0	0.636364	4465	3	1	3	4458	0
merged	tRNA-Trp-CCA-4	25	G	CGT	AGCGCGTCTGA	#REF!	#REF!	-0.0390195	-3.90195	0.621714	0.206409	1	1	1	1498	1017	274	188	7	0	0	0	0.593074	1124	811	164	132	6	0
merged	tRNA-Met-CAT-6	56	T	TTG	GAGTTTGAACC	#REF!	#REF!	0.0324934	3.24934	0.622091	0.206146	0.620379	1	1	53	1	1	51	0	0	0	0	0.0192308	59	1	3	55	0	0
merged	tRNA-Trp-CCA-6	57	A	AAA	GTTCAAATCAC	#REF!	#REF!	0.120833	12.0833	0.622221	0.206055	0.662268	1	1	80	33	26	14	7	0	0	0	0.65	118	53	37	11	17	0
merged	tRNA-Cys-GCA-7	71	C	CCT	GCCCCCTCCA	#REF!	#REF!	0.00138463	0.138463	0.622717	0.205709	0.62246	1	1	740	0	1	739	0	0	0	13	0.00135135	731	0	2	729	0	0
merged	tRNA-Cys-GCA-7	36	G	AGA	CTGCAGATCAA	#REF!	#REF!	0.028997	2.8997	0.622911	0.205574	0.512129	1	1	608	30	37	146	384	0	4	0	0.202186	616	23	43	143	401	0
merged	tRNA-Cys-GCA-7	34	C	GCA	GACTGCAGATC	#REF!	#REF!	-0.00166634	-0.166634	0.62316	0.205401	0.622849	1	1	606	0	2	604	0	0	1	0	0.00330033	612	0	1	611	0	0
merged	tRNA-Leu-CAG-2	28	C	GCT	AGGCGCTGCGT	#REF!	#REF!	0.00012577	0.012577	0.624694	0.204332	1	1	1	7978	0	1	7976	0	0	1	0	0.00012536	7964	0	2	7962	0	0
merged	tRNA-Ser-AGA-2	41	C	CCA	AAATCCATTGG	#REF!	#REF!	0.000249128	0.0249128	0.624953	0.204152	0.580898	1	1	8026	4	1	8021	0	0	1	0	0.000124657	8031	4	3	8023	1	0
merged	tRNA-Leu-CAG-2	49	C	CCC	GTCTCCCCTGG	#REF!	#REF!	0.000270183	0.0270183	0.624963	0.204146	0.0702601	1	1	7309	0	1	7308	0	0	1	1	0.000136818	7375	3	3	7368	1	0
merged	tRNA-Glu-TTC-1	38	C	ACC	TTTCACCCAGG	#REF!	#REF!	0.000589751	0.0589751	0.625356	0.203872	0.687931	1	1	3146	1	1	3144	0	0	2	2	0.000317965	3306	1	3	3302	0	0
merged	tRNA-Ser-CGA-2	55	C	CCG	TTCCCCGCACA	#REF!	#REF!	0.000477809	0.0477809	0.625379	0.203857	0.62537	1	1	3881	0	1	3880	0	0	0	1	0.000257666	4079	0	3	4076	0	0
merged	tRNA-Glu-TTC-1	58	C	ACT	TTCGACTCCCG	#REF!	#REF!	0.000568095	0.0568095	0.625683	0.203646	0.376127	1	1	3190	0	1	3189	0	0	0	5	0.00031348	3404	0	3	3400	1	0
merged	tRNA-Ser-GCT-4	65	C	TCG	GGGTTCGAATC	#REF!	#REF!	-0.000834318	-0.0834318	0.625861	0.203522	0.727782	1	1	2308	2	3	2303	0	0	0	0	0.00130095	2145	0	1	2142	0	0
merged	tRNA-Glu-TTC-1	68	G	TGG	GGTGTGGGAAC	#REF!	#REF!	0.5	50	0.62704	0.202705	1	1	1	3119	0	2	2	3115	0	0	1	0.5	3356	0	4	0	3352	0
merged	tRNA-Ser-GCT-3	74	T	ATC	TCCCATCCTCG	#REF!	#REF!	-0.0124276	-1.24276	0.627324	0.202508	2.48049e-10	1	8.70719e-08	5592	0	5558	34	0	0	0	1	0.99392	6863	0	6735	127	0	0
merged	tRNA-Gln-CTG-2	49	C	CCG	CGATCCGAGTT	#REF!	#REF!	-0.000373977	-0.0373977	0.627423	0.202439	0.234906	1	1	5026	3	3	5018	2	0	0	0	0.000597491	4476	2	1	4473	0	0
merged	tRNA-Trp-CCA-5	9	G	TGG	CTCGTGGCGCA	#REF!	#REF!	-0.012336	-1.2336	0.627433	0.202432	0.508687	1	1	2164	13	75	557	1515	0	7	0	0.118671	1470	10	47	395	1014	0
merged	tRNA-Asn-GTT-1	24	C	GCG	GTCAGCGCGTT	#REF!	#REF!	-0.00224212	-0.224212	0.627704	0.202245	0.627595	1	1	831	0	3	828	0	0	0	0	0.00361011	731	0	1	730	0	0
merged	tRNA-Gly-TCC-1	61	C	CCC	GATTCCCGGCC	#REF!	#REF!	-0.000281011	-0.0281011	0.627771	0.202199	0.627758	1	1	6652	0	3	6649	0	0	0	0	0.000450992	5883	0	1	5882	0	0
merged	tRNA-Ala-TGC-1	25	G	CGC	AGAGCGCATGC	#REF!	#REF!	0.166667	16.6667	0.627805	0.202175	0.325601	1	1	185	166	2	13	1	0	0	0	0.133333	147	132	3	7	3	0
merged	tRNA-Ser-TGA-2	50	T	TTT	GGGGTTTCCCC	#REF!	#REF!	0.0162135	1.62135	0.628539	0.201668	5.22803e-21	1	3.52548e-18	4450	440	3760	122	128	0	2	5	0.968573	3686	203	3366	52	65	0
merged	tRNA-Thr-TGT-2	58	A	AAA	GTTCAAATCTC	#REF!	#REF!	-0.017299	-1.7299	0.628845	0.201457	0.00136042	1	0.205307	3808	652	2169	495	489	0	0	0	0.814189	3127	630	1640	418	435	0
merged	tRNA-Tyr-GTA-3	58	A	GAT	GTTCGATTCCG	#REF!	#REF!	-0.0438624	-4.38624	0.629698	0.200868	0.459315	1	1	761	108	454	48	148	0	0	0	0.904382	683	107	364	59	152	0
merged	tRNA-Leu-AAG-1	71	C	CCC	GAATCCCACCG	#REF!	#REF!	0.000287108	0.0287108	0.630897	0.200042	0.740301	1	1	5259	3	1	5254	1	0	0	3	0.000190295	6285	1	3	6281	0	0
merged	tRNA-Leu-CAA-3	69	A	GAA	GTTCGAATCCC	#REF!	#REF!	-0.018529	-1.8529	0.632212	0.199137	0.148533	1	1	3857	162	885	483	2327	0	0	0	0.64693	4206	150	947	560	2547	0
merged	tRNA-Ser-GCT-3	72	C	CCA	AATCCCATCCT	#REF!	#REF!	0.000261386	0.0261386	0.632539	0.198912	0.564993	1	1	5553	3	1	5549	0	0	0	0	0.00018018	6799	5	3	6791	0	0
merged	tRNA-Glu-TTC-1	50	G	CGG	GGCCCGGGTTC	#REF!	#REF!	0.5	50	0.632867	0.198687	0.305332	1	1	3196	1	2	2	3191	0	0	0	0.5	3418	5	5	0	3408	0
merged	tRNA-Gln-CTG-2	57	A	AAA	GTTCAAATCTC	#REF!	#REF!	-0.0143446	-1.43446	0.632998	0.198598	0.508043	1	1	4960	918	2618	733	681	0	0	0	0.781259	4426	843	2267	689	622	0
merged	tRNA-Ser-CGA-1	26	G	CGT	AAGGCGTTGGA	#REF!	#REF!	-0.0453275	-4.53275	0.633659	0.198144	1	1	1	1643	962	406	77	4	0	0	0	0.84058	1363	897	268	69	4	0
merged	tRNA-Gln-CTG-3	9	G	TGG	TCCATGGTGTA	#REF!	#REF!	-0.0348331	-3.48331	0.634576	0.197517	1	1	1	313	12	30	129	142	0	0	0	0.188679	221	4	18	99	100	0
merged	tRNA-Leu-AAG-3	16	C	GCG	CCGAGCGGTCT	#REF!	#REF!	0.000772795	0.0772795	0.634831	0.197342	0.634765	1	1	1784	0	1	1783	0	0	5	0	0.000560538	2250	0	3	2247	0	0
merged	tRNA-Ile-TAT-2	61	C	GCC	TCGAGCCTCAC	#REF!	#REF!	-0.000920436	-0.0920436	0.635883	0.196622	1	1	1	1872	0	3	1869	0	0	0	0	0.00160256	1467	1	1	1465	0	0
merged	tRNA-Leu-TAG-1	65	C	TCG	GGGTTCGAATC	#REF!	#REF!	0.000435483	0.0435483	0.636276	0.196355	1	1	1	3080	1	1	3078	0	0	0	2	0.000324781	3946	0	3	3943	0	0
merged	tRNA-Lys-CTT-2	44	G	AGG	TCCCAGGGTCG	#REF!	#REF!	0.5	50	0.637186	0.195734	1	1	1	8003	1	3	3	7995	0	0	0	0.5	7173	3	4	0	7166	0
merged	tRNA-Pro-TGG-2	49	C	CCG	GGTCCCGGGTT	#REF!	#REF!	-0.000207834	-0.0207834	0.640174	0.193702	0.247304	1	1	8018	2	3	8013	0	0	0	0	0.000374251	6009	0	1	6008	0	0
merged	tRNA-Ala-AGC-2	49	C	CCG	GGCCCCGGGTT	#REF!	#REF!	-0.000304778	-0.0304778	0.641503	0.192801	1	1	1	5413	0	3	5407	3	0	0	0	0.000554529	4007	1	1	4003	2	0
merged	tRNA-Glu-TTC-3	34	T	TTT	GCGCTTTCACC	#REF!	#REF!	0.066359	6.6359	0.644314	0.190902	0.0845977	1	1	165	1	128	36	0	0	75	0	0.780488	222	0	188	34	0	0
merged	tRNA-Val-CAC-3	58	A	GAA	GTTCGAAACCG	#REF!	#REF!	-0.141457	-14.1457	0.6451	0.190373	0.0715715	1	1	336	91	21	13	211	0	0	0	0.617647	308	104	10	11	183	0
merged	tRNA-Leu-CAG-1	10	G	GGC	GGATGGCCGAG	#REF!	#REF!	-0.218045	-21.8045	0.645555	0.190067	0.000434734	1	0.0779024	7344	29	3	4	7308	0	1	0	0.428571	3819	20	4	15	3777	0
merged	tRNA-SeC-TCA-1	39	A	AAA	CTTCAAACCTG	#REF!	#REF!	0.555556	55.5556	0.64582	0.189888	0.490791	1	1	4741	4728	4	5	3	0	1	0	0.444444	3221	3215	4	0	2	0
merged	tRNA-Met-CAT-1	65	C	ACA	CCTCACACGGG	#REF!	#REF!	-0.000217907	-0.0217907	0.647239	0.188935	1	1	1	7250	0	3	7247	0	0	0	0	0.000413793	5106	1	1	5104	0	0
merged	tRNA-iMet-CAT-1	31	C	GCC	CTGGGCCCATA	#REF!	#REF!	0.000315581	0.0315581	0.649462	0.187446	1	1	1	8006	2	9	7993	2	0	0	6	0.00112472	6944	0	10	6933	1	0
merged	tRNA-Ser-GCT-2	55	C	ACG	CTGCACGCATG	#REF!	#REF!	-0.000423542	-0.0423542	0.650754	0.186583	0.650698	1	1	3635	0	3	3632	0	0	1	0	0.000825309	2489	0	1	2488	0	0
merged	tRNA-Arg-CCG-1	7	G	CGT	GCCGCGTGGCC	#REF!	#REF!	-0.1	-10	0.651117	0.186341	0.231206	1	1	713	1	5	25	682	0	0	0	0.166667	539	1	1	14	523	0
merged	tRNA-Lys-CTT-3	65	C	ACG	CCCCACGTTGG	#REF!	#REF!	0.000477811	0.0477811	0.651376	0.186168	0.770693	1	1	7814	2	20	7792	0	0	0	0	0.00256016	7901	1	24	7876	0	0
merged	tRNA-Met-CAT-1	25	C	GCG	TAGCGCGTCAG	#REF!	#REF!	-0.000227862	-0.0227862	0.651752	0.185918	1	1	1	6710	1	3	6706	0	0	0	0	0.000447161	4561	1	1	4559	0	0
merged	tRNA-Glu-CTC-1	62	C	CCG	ATTCCCGGTCA	#REF!	#REF!	-0.000359244	-0.0359244	0.65189	0.185825	0.368862	1	1	6614	6	11	6595	2	0	0	0	0.00166515	6130	2	8	6118	2	0
merged	tRNA-Met-CAT-1	23	C	GCG	GGTAGCGCGTC	#REF!	#REF!	-0.000221454	-0.0221454	0.652377	0.185501	1	1	1	6873	1	3	6869	0	0	0	0	0.000436554	4650	1	1	4648	0	0
merged	tRNA-Ala-AGC-3	57	A	GAT	GTTCGATCCCC	#REF!	#REF!	-0.161905	-16.1905	0.653843	0.184526	0.68709	1	1	568	501	24	11	32	0	0	0	0.685714	422	376	11	10	25	0
merged	tRNA-iMet-CAT-1	16	C	GCG	CGCAGCGGAAG	#REF!	#REF!	0.000366676	0.0366676	0.653886	0.184498	0.668051	1	1	7935	1	10	7924	0	0	0	0	0.0012604	6147	1	10	6136	0	0
merged	tRNA-Trp-CCA-2	16	C	ACG	CGCAACGGTAG	#REF!	#REF!	-0.000752529	-0.0752529	0.654283	0.184234	1	1	1	3350	0	4	3346	0	0	10	0	0.00119403	2266	1	1	2264	0	0
merged	tRNA-Ala-AGC-4	29	C	TCG	GCGCTCGCTTA	#REF!	#REF!	-0.00044404	-0.044404	0.654422	0.184142	1	1	1	5709	0	4	5705	0	0	4	0	0.000700648	3898	1	1	3896	0	0
merged	tRNA-Ala-CGC-2	19	T	GTA	AGTGGTAGAGC	#REF!	#REF!	-0.0309905	-3.09905	0.654956	0.183788	0.415501	1	1	800	6	409	187	144	0	3	0	0.686242	587	8	287	151	94	0
merged	tRNA-Pro-TGG-1	49	C	CCG	GGTCCCGGGTT	#REF!	#REF!	0.000823115	0.0823115	0.655368	0.183515	0.243553	1	1	2649	0	2	2647	0	0	0	0	0.000755002	1902	1	3	1898	0	0
merged	tRNA-Lys-TTT-1	68	C	TCG	CTGTTCGGGCG	#REF!	#REF!	0.000550802	0.0550802	0.658913	0.181172	0.478711	1	1	3409	1	2	3406	0	0	0	0	0.000586854	2638	1	3	2634	0	0
merged	tRNA-Ala-TGC-1	36	A	CAT	TTTGCATGCAT	#REF!	#REF!	0.127106	12.7106	0.659288	0.180925	0.395609	1	1	193	56	49	16	20	0	0	0	0.753846	155	38	37	5	20	0
merged	tRNA-Arg-TCT-3	66	C	CCA	CCCACCAGAGT	#REF!	#REF!	0.00116126	0.116126	0.660907	0.17986	0.66082	1	1	1515	0	2	1513	0	0	0	0	0.00132013	1209	0	3	1206	0	0
merged	tRNA-Gln-TTG-3	48	C	TCC	GCGATCCGAGT	#REF!	#REF!	0.000670801	0.0670801	0.661436	0.179512	0.707194	1	1	2591	1	2	2588	0	0	0	0	0.000772201	2080	1	3	2076	0	0
merged	tRNA-Lys-CTT-3	45	G	GGG	CTCAGGGTCGT	#REF!	#REF!	-0.509091	-50.9091	0.661836	0.17925	0.188965	1	1	8012	3	10	1	7998	0	0	0	0.909091	7990	2	2	3	7983	0
merged	tRNA-Thr-TGT-3	27	C	ACT	GAGCACTGGTC	#REF!	#REF!	0.0002066	0.02066	0.663348	0.178259	0.480572	1	1	8007	1	2	8004	0	0	0	0	0.000249813	6575	1	3	6570	0	0
merged	tRNA-Ser-AGA-1	74	C	GCC	TCCTGCCGACT	#REF!	#REF!	0.000977051	0.0977051	0.664303	0.177634	0.664214	1	1	1647	0	2	1645	0	0	0	0	0.00121433	1369	0	3	1366	0	0
merged	tRNA-Ser-TGA-2	75	C	CCG	CCTGCCGACTA	#REF!	#REF!	0.000362984	0.0362984	0.664566	0.177462	1	1	1	4417	1	2	4414	0	0	0	0	0.000452899	3677	0	3	3674	0	0
merged	tRNA-Arg-ACG-2	37	G	GGA	CTACGGATCAG	#REF!	#REF!	-0.0350877	-3.50877	0.665154	0.177078	0.0642108	1	1	869	13	39	132	685	0	3	0	0.22807	713	10	22	92	589	0
merged	tRNA-Arg-TCT-3	58	A	GAG	GTTCGAGTCCC	#REF!	#REF!	-0.0339046	-3.39046	0.665188	0.177056	0.887231	1	1	1524	120	458	146	764	0	0	0	0.758278	1220	98	318	121	663	0
merged	tRNA-Leu-AAG-1	57	C	GCG	GGGGGCGTGGG	#REF!	#REF!	-0.000247023	-0.0247023	0.665424	0.176901	0.563092	1	1	5345	3	3	5339	0	0	0	0	0.000561587	6361	2	2	6356	1	0
merged	tRNA-Thr-TGT-3	46	G	GGT	CAGGGGTCGCG	#REF!	#REF!	-0.393939	-39.3939	0.665525	0.176836	0.353298	1	1	8011	45	8	3	7955	0	0	1	0.727273	6860	33	2	4	6821	0
merged	tRNA-Leu-AAG-1	74	C	ACC	TCCCACCGCTG	#REF!	#REF!	-0.00024888	-0.024888	0.665693	0.176726	0.422082	1	1	5284	1	3	5280	0	0	0	0	0.000567859	6270	0	2	6268	0	0
merged	tRNA-Arg-ACG-3	7	G	AGT	GGCCAGTGGCG	#REF!	#REF!	0.0873819	8.73819	0.66659	0.176141	0.151952	1	1	1779	69	96	21	1579	0	0	0	0.820513	1269	34	69	7	1147	0
merged	tRNA-Ala-AGC-2	57	A	AAT	GTTCAATCCCC	#REF!	#REF!	-0.0514294	-5.14294	0.667092	0.175814	1	1	1	5419	5041	300	34	44	0	0	0	0.898204	4016	3736	210	38	32	0
merged	tRNA-Gln-CTG-2	32	C	ACT	CTGGACTCTGA	#REF!	#REF!	0.000856169	0.0856169	0.667397	0.175616	0.590464	1	1	4715	2	24	4688	1	0	4	0	0.00509338	4205	3	25	4177	0	0
merged	tRNA-Ser-CGA-2	32	C	ACT	TTGGACTCGAA	#REF!	#REF!	-0.00898878	-0.898878	0.667871	0.175308	0.445895	1	1	3596	1002	822	1427	345	0	0	0	0.365496	3741	991	841	1518	391	0
merged	tRNA-Glu-CTC-1	31	G	CGC	TCGGCGCTCTC	#REF!	#REF!	-0.428571	-42.8571	0.669269	0.174399	1	1	1	6854	14	6	1	6833	0	8	8	0.857143	6290	11	3	4	6271	0
merged	tRNA-Trp-CCA-2	7	G	CGT	ACCTCGTGGCG	#REF!	#REF!	0.0960145	9.60145	0.669304	0.174377	1	1	1	2183	2	51	21	2090	0	4	0	0.708333	1341	2	37	9	1284	0
merged	tRNA-Gly-TCC-1	36	C	CCA	CCTTCCAAGCA	#REF!	#REF!	0.000212334	0.0212334	0.669869	0.17401	1	1	1	6692	3	2	6685	1	0	3	0	0.000299088	5869	2	3	5863	0	0
merged	tRNA-iMet-CAT-1	67	C	TCT	ATCCTCTGCTA	#REF!	#REF!	0.000175704	0.0175704	0.671445	0.172989	0.795433	1	1	7820	5	2	7812	0	0	0	0	0.000255951	6953	3	3	6947	0	0
merged	tRNA-Arg-ACG-3	24	G	CGC	ATAACGCGTCT	#REF!	#REF!	0.0197928	1.97928	0.671529	0.172935	0.0136565	1	1	3034	2	14	145	2873	0	0	0	0.0880503	2633	1	11	91	2530	0
merged	tRNA-Ser-CGA-2	11	C	GCC	GGTGGCCGAGT	#REF!	#REF!	0.000392123	0.0392123	0.672293	0.172441	0.672246	1	1	3437	0	2	3435	0	0	2	0	0.000581903	3080	0	3	3077	0	0
merged	tRNA-Ile-AAT-1	25	G	AGC	TTAGAGCGTGG	#REF!	#REF!	0.333333	33.3333	0.672984	0.171995	0.0103927	1	1	7897	330	2	2	7563	0	0	0	0.5	7003	227	10	2	6764	0
merged	tRNA-Arg-ACG-1	70	C	GCT	GCTGGCTCGCC	#REF!	#REF!	0.000410068	0.0410068	0.673534	0.17164	1	1	1	3205	1	2	3201	1	0	0	11	0.000624415	2900	0	3	2897	0	0
merged	tRNA-Gln-TTG-1	44	C	GCG	TCCAGCGATCC	#REF!	#REF!	0.000997739	0.0997739	0.674318	0.171136	0.674192	1	1	1293	0	2	1291	0	0	0	1	0.00154679	1179	0	3	1176	0	0
merged	tRNA-Ala-CGC-2	36	A	CAT	TTCGCATGTGT	#REF!	#REF!	0.0601771	6.01771	0.674587	0.170962	0.0744431	1	1	907	422	149	52	101	0	0	0	0.741294	669	342	109	27	75	0
merged	tRNA-Met-CAT-2	11	C	GCG	CTTAGCGCAGT	#REF!	#REF!	0.000365761	0.0365761	0.675666	0.170268	0.269962	1	1	5922	0	3	5919	0	0	1	0	0.000506586	3440	1	3	3436	0	0
merged	tRNA-Glu-CTC-1	36	C	TCA	GCTCTCACCGC	#REF!	#REF!	0.000185546	0.0185546	0.675979	0.170067	0.149799	1	1	6748	5	2	6739	0	0	5	7	0.000296692	6221	0	3	6218	0	0
merged	tRNA-His-GTG-2	58	A	GAA	GTTCGAATCCG	#REF!	#REF!	-0.0153143	-1.53143	0.676744	0.169576	0.0444994	1	1	4604	305	1276	648	2373	0	0	0	0.663202	3739	291	920	500	2026	0
merged	tRNA-Val-CAC-2	31	C	GCC	GTTCGCCTCAC	#REF!	#REF!	0.00018686	0.018686	0.676919	0.169463	0.727952	1	1	6572	3	2	6567	0	0	2	3	0.00030446	6106	0	3	6103	0	0
merged	tRNA-Lys-CTT-3	19	G	GGT	AGTCGGTAGAG	#REF!	#REF!	0.433333	43.3333	0.677025	0.169395	0.27931	1	1	7844	12	2	3	7827	0	0	0	0.4	7844	7	15	3	7819	0
merged	tRNA-Thr-CGT-2	9	G	TGG	GCGGTGGCCAA	#REF!	#REF!	-0.00827991	-0.827991	0.67704	0.169386	0.00224561	1	0.306084	1464	18	76	860	510	0	29	0	0.0811966	832	8	35	445	344	0
merged	tRNA-Arg-CCT-4	9	G	TGG	CCAGTGGCCTA	#REF!	#REF!	-0.00577634	-0.577634	0.677359	0.169181	0.00222801	1	0.305699	2735	45	225	1866	598	0	31	0	0.107604	1586	25	117	1032	412	0
merged	tRNA-Arg-CCG-2	58	A	GAG	GTTCGAGTCCC	#REF!	#REF!	-0.0591272	-5.91272	0.678151	0.168673	0.343309	1	1	574	123	151	44	254	0	0	0	0.774359	436	82	108	43	199	0
merged	tRNA-Thr-AGT-1	33	C	TCT	CCTGTCTAGTA	#REF!	#REF!	-0.015472	-1.5472	0.67834	0.168553	0.826073	1	1	2051	738	482	580	250	0	2	0	0.453861	1654	599	370	474	209	0
merged	tRNA-Asp-GTC-1	71	A	GAG	CGGGGAGCCA	#REF!	#REF!	-0.4	-40	0.679185	0.168012	0.347965	1	1	7715	7698	8	0	9	0	0	84	1	7705	7682	3	2	18	0
merged	tRNA-Ile-TAT-2	59	A	GAG	GTTCGAGCCTC	#REF!	#REF!	-0.0252792	-2.52792	0.680245	0.167335	0.110182	1	1	1884	115	590	216	963	0	0	0	0.73201	1469	111	441	183	734	0
merged	tRNA-Val-CAC-2	50	C	CCC	GGTCCCCGGTT	#REF!	#REF!	0.000168842	0.0168842	0.680603	0.167106	0.540246	1	1	6764	2	2	6760	0	0	0	2	0.00029577	6460	3	3	6454	0	0
merged	tRNA-Arg-TCT-1	58	A	GAG	GTTCGAGTCCC	#REF!	#REF!	-0.0188641	-1.88641	0.680993	0.166857	0.382169	1	1	3781	214	1159	388	1958	0	0	0	0.749192	3105	192	891	329	1660	0
merged	tRNA-Arg-TCT-2	58	A	GAA	GTTCGAATCCC	#REF!	#REF!	-0.0419688	-4.19688	0.681102	0.166788	0.328944	1	1	909	33	228	100	544	0	0	0	0.695122	730	20	145	77	488	0
merged	tRNA-Pro-TGG-1	57	A	AAA	GTTCAAATCCC	#REF!	#REF!	-0.0192478	-1.92478	0.681932	0.166259	0.0508622	1	1	2624	456	1475	299	394	0	0	0	0.831454	1878	370	1038	240	230	0
merged	tRNA-Phe-GAA-3	26	G	CGT	AGAGCGTTAGA	#REF!	#REF!	-0.107843	-10.7843	0.682197	0.16609	1	1	1	155	126	18	9	0	0	0	0	0.666667	160	121	19	15	1	0
merged	tRNA-Met-CAT-1	11	C	GCG	GTTAGCGCAGT	#REF!	#REF!	0.000264018	0.0264018	0.684281	0.164765	0.719406	1	1	6374	1	3	6370	0	0	3	0	0.000470736	4084	1	3	4080	0	0
merged	tRNA-Asp-GTC-1	42	G	GGG	ACGCGGGAGAC	#REF!	#REF!	-0.4	-40	0.68599	0.163682	0.42399	1	1	7995	5	10	0	7980	0	0	0	1	7994	5	3	2	7984	0
merged	tRNA-Arg-TCT-2	9	G	TGG	TCTGTGGCGCA	#REF!	#REF!	0.00862826	0.862826	0.686368	0.163443	0.544637	1	1	570	14	33	424	98	0	1	0	0.0722101	414	14	27	307	65	0
merged	tRNA-Thr-CGT-4	59	A	GAA	GTTCGAATCCC	#REF!	#REF!	0.160131	16.0131	0.688084	0.162358	0.614735	1	1	93	1	21	13	58	0	0	0	0.617647	89	2	21	6	60	0
merged	tRNA-Arg-ACG-1	66	C	GCT	CCTGGCTGGCT	#REF!	#REF!	-0.0005491	-0.05491	0.690011	0.161144	0.689984	1	1	3234	0	4	3230	0	0	0	2	0.00123686	2908	0	2	2906	0	0
merged	tRNA-Lys-CTT-2	41	C	CCC	TAATCCCAGGG	#REF!	#REF!	-0.000221013	-0.0221013	0.690247	0.160995	1	1	1	8006	4	4	7998	0	0	0	0	0.000499875	7177	5	2	7170	0	0
merged	tRNA-Met-CAT-1	12	G	CGC	TTAGCGCAGTA	#REF!	#REF!	0.4	40	0.691138	0.160435	0.146609	1	1	6344	6	3	2	6333	0	17	0	0.6	4104	1	12	0	4091	0
merged	tRNA-Arg-TCG-1	58	A	GAG	GTTCGAGTCCT	#REF!	#REF!	-0.0220711	-2.20711	0.69134	0.160308	0.0969035	1	1	2150	218	748	253	854	0	0	0	0.747253	1925	227	599	227	793	0
merged	tRNA-Trp-CCA-3	45	G	GGT	AGAAGGTTGCG	#REF!	#REF!	-0.333333	-33.3333	0.691355	0.160299	0.801873	1	1	2618	3	6	0	2609	0	1	0	1	1757	1	4	2	1750	0
merged	tRNA-Ala-AGC-4	46	G	GGT	GAGAGGTAGCG	#REF!	#REF!	0.333333	33.3333	0.691355	0.160299	1	1	1	6035	18	4	2	6011	0	1	0	0.666667	4203	10	6	0	4187	0
merged	tRNA-Asp-GTC-2	50	G	GGG	GACCGGGGTTC	#REF!	#REF!	0.333333	33.3333	0.691355	0.160299	0.782447	1	1	4169	0	4	2	4163	0	1	0	0.666667	3683	1	6	0	3676	0
merged	tRNA-Lys-CTT-2	32	C	ACT	TGGGACTCTTA	#REF!	#REF!	-0.000214953	-0.0214953	0.691441	0.160245	0.440973	1	1	8011	1	4	7999	0	0	0	2	0.000499813	7034	1	2	7019	0	0
merged	tRNA-Ile-TAT-2	9	G	TGG	CCAGTGGCGCA	#REF!	#REF!	-0.0100523	-1.00523	0.694118	0.158567	0.902349	1	1	757	24	20	417	296	0	2	0	0.0457666	440	14	9	243	174	0
merged	tRNA-Leu-AAG-3	67	A	GAA	GTTCGAATCCC	#REF!	#REF!	0.0191878	1.91878	0.69428	0.158465	0.372661	1	1	2312	106	596	310	1300	0	0	0	0.657837	2892	118	719	343	1712	0
merged	tRNA-Leu-CAA-2	38	G	AGT	CTCAAGTTCTG	#REF!	#REF!	0.00984869	0.984869	0.695994	0.157395	0.978298	1	1	2924	29	736	1174	985	0	19	0	0.38534	3129	35	805	1232	1056	0
merged	tRNA-Ser-GCT-3	25	C	GCG	TAAGGCGATGG	#REF!	#REF!	0.000245181	0.0245181	0.69666	0.156979	0.737169	1	1	5202	1	2	5199	0	0	0	0	0.000384541	6353	0	4	6348	1	0
merged	tRNA-Ser-TGA-1	5	C	GCG	GCAGCGATGG	#REF!	#REF!	-0.000345211	-0.0345211	0.696733	0.156933	1	1	1	4504	0	4	4500	0	0	8	0	0.000888099	3685	1	2	3682	0	0
merged	tRNA-Thr-TGT-2	10	G	AGC	CTATAGCTCAG	#REF!	#REF!	0.333333	33.3333	0.69683	0.156873	0.222666	1	1	2001	20	6	3	1972	0	6	0	0.666667	1554	10	5	0	1539	0
merged	tRNA-Ala-AGC-7	26	G	CGC	AGAGCGCTCGC	#REF!	#REF!	-0.153509	-15.3509	0.698197	0.156022	0.33869	1	1	535	434	42	15	0	0	0	0	0.736842	274	225	14	10	1	0
merged	tRNA-Lys-CTT-3	18	G	CGG	CAGTCGGTAGA	#REF!	#REF!	0.428571	42.8571	0.700273	0.154733	0.280566	1	1	7824	6	3	3	7812	0	0	0	0.5	7834	5	13	1	7815	0
merged	tRNA-Ala-AGC-2	31	T	CTT	CGTGCTTAGCA	#REF!	#REF!	-0.011764	-1.1764	0.701232	0.154138	0.0156811	1	1	4928	0	4581	337	10	0	5	1	0.931476	3492	2	3196	279	14	0
merged	tRNA-Val-CAC-1	27	C	GCT	TCACGCTCGCC	#REF!	#REF!	-0.00769231	-0.769231	0.701532	0.153953	0.700576	1	1	182	0	4	178	0	0	0	0	0.021978	140	0	2	138	0	0
merged	tRNA-Lys-CTT-16	61	A	GAG	GTTCGAGCCCC	#REF!	#REF!	-0.333333	-33.3333	0.702107	0.153597	0.52439	1	1	15	0	7	2	6	0	0	0	0.777778	26	2	4	5	15	0
merged	tRNA-Cys-GCA-7	57	A	AAA	GTTCAAATCCG	#REF!	#REF!	-0.0342575	-3.42575	0.704876	0.151887	0.783205	1	1	735	255	313	73	94	0	0	0	0.810881	727	247	299	86	95	0
merged	tRNA-Arg-TCG-3	58	A	GAA	GTTCGAATCCC	#REF!	#REF!	0.0394558	3.94558	0.705289	0.151633	0.42268	1	1	1005	28	149	96	732	0	0	0	0.608163	857	30	136	74	617	0
merged	tRNA-Asp-GTC-1	45	G	AGA	CGGGAGACCGG	#REF!	#REF!	-0.333333	-33.3333	0.705492	0.151508	0.423991	1	1	8003	5	9	0	7988	0	1	1	1	7999	4	4	2	7989	0
merged	tRNA-Val-TAC-1	58	A	GAG	GTTCGAGCCCC	#REF!	#REF!	0.0162621	1.62621	0.706155	0.1511	0.313532	1	1	2926	696	889	426	904	0	0	0	0.676046	2889	720	819	364	980	0
merged	tRNA-Gln-TTG-3	32	C	ACT	CTGGACTTTGA	#REF!	#REF!	0.000808302	0.0808302	0.706757	0.15073	0.757638	1	1	2547	0	3	2542	0	0	0	0	0.00117878	2014	1	4	2009	0	0
merged	tRNA-Gln-CTG-1	57	A	AAA	GTTCAAATCTC	#REF!	#REF!	-0.0401124	-4.01124	0.706888	0.150649	0.461505	1	1	495	82	293	60	59	0	0	0	0.830028	349	65	188	50	45	0
merged	tRNA-Gln-CTG-2	44	C	GCG	TCCAGCGATCC	#REF!	#REF!	-0.000498817	-0.0498817	0.707729	0.150133	0.580689	1	1	5029	0	16	5012	1	0	1	0	0.00318218	4472	0	12	4460	0	0
merged	tRNA-Leu-AAG-1	39	C	GCT	TAAGGCTCCAG	#REF!	#REF!	-0.000328957	-0.0328957	0.707876	0.150043	0.468651	1	1	4794	0	4	4728	0	0	60	0	0.000845309	5899	2	3	5807	2	0
merged	tRNA-Ala-TGC-8	36	A	CAT	TTTGCATGTAT	#REF!	#REF!	-0.166667	-16.6667	0.709806	0.14886	1	1	1	21	3	7	7	4	0	0	0	0.5	19	2	3	6	4	0
merged	tRNA-Leu-CAA-2	27	G	CGC	AAGGCGCCAGA	#REF!	#REF!	-0.0196397	-1.96397	0.709854	0.148831	0.183843	1	1	2912	2221	297	326	55	0	0	0	0.476726	3129	2539	229	272	75	0
merged	tRNA-Met-CAT-2	58	A	GAA	GTTCGAACCTC	#REF!	#REF!	-0.00916232	-0.916232	0.71155	0.147795	0.00215121	1	0.297971	7987	372	2269	1542	3799	0	0	0	0.595382	5898	344	1608	1135	2806	0
merged	tRNA-Cys-GCA-2	36	G	AGA	CTGCAGATCAA	#REF!	#REF!	-0.0254712	-2.54712	0.712442	0.147251	0.865431	1	1	981	28	54	180	709	0	5	1	0.230769	652	20	31	120	474	0
merged	tRNA-Arg-TCT-1	46	G	GGT	CAAAGGTTCCG	#REF!	#REF!	-0.4	-40	0.71314	0.146825	0.150642	1	1	3783	10	7	0	3766	0	12	0	1	3108	13	6	4	3085	0
merged	tRNA-iMet-CAT-1	61	C	CCA	GAAACCATCCT	#REF!	#REF!	0.000190162	0.0190162	0.713447	0.146638	1	1	1	7883	1	3	7879	0	0	0	0	0.000380614	7008	0	4	7004	0	0
merged	tRNA-Arg-ACG-3	37	G	GGA	CTACGGATCAG	#REF!	#REF!	-0.0121353	-1.21353	0.714647	0.145908	0.344335	1	1	3244	55	187	512	2490	0	5	0	0.267525	2884	38	154	449	2243	0
merged	tRNA-Val-CAC-2	10	G	AGT	CCGTAGTGTAG	#REF!	#REF!	-0.3	-30	0.716292	0.14491	0.242049	1	1	4317	1	6	0	4310	0	3	0	1	3742	1	7	3	3731	0
merged	tRNA-Leu-CAA-3	59	C	GCG	GGAGGCGTGGG	#REF!	#REF!	-0.00029498	-0.029498	0.716605	0.14472	0.49222	1	1	4202	1	4	4197	0	0	0	0	0.000952154	4565	0	3	4562	0	0
merged	tRNA-Glu-CTC-1	34	C	TCT	GCGCTCTCACC	#REF!	#REF!	0.000194011	0.0194011	0.717023	0.144467	0.460049	1	1	6861	5	3	6851	0	0	11	46	0.000437701	6334	2	4	6328	0	0
merged	tRNA-Glu-CTC-1	66	C	TCA	CCGGTCAGGGA	#REF!	#REF!	0.000200104	0.0200104	0.717952	0.143904	0.236496	1	1	6466	13	3	6450	0	0	0	2	0.0004649	6020	5	4	6011	0	0
merged	tRNA-Glu-TTC-1	62	C	CCG	ACTCCCGGTGT	#REF!	#REF!	-0.000378035	-0.0378035	0.718369	0.143653	0.798459	1	1	3156	4	4	3148	0	0	0	2	0.00126904	3371	4	3	3364	0	0
merged	tRNA-Glu-TTC-2	9	G	TGG	CATATGGTCTA	#REF!	#REF!	0.00877914	0.877914	0.719876	0.142742	1	1	1	1180	10	38	363	769	0	100	0	0.0947631	1074	8	38	329	699	0
merged	tRNA-Ile-TAT-1	9	G	TGG	CCAGTGGCGCA	#REF!	#REF!	-0.0134602	-1.34602	0.721722	0.14163	0.334818	1	1	625	15	27	340	243	0	5	0	0.0735695	337	12	11	172	142	0
merged	tRNA-Gly-GCC-4	64	C	GCC	CCCGGCCAATG	#REF!	#REF!	-0.000747043	-0.0747043	0.721956	0.141489	0.721863	1	1	1473	0	4	1469	0	0	0	1	0.00271555	1524	0	3	1521	0	0
merged	tRNA-iMet-CAT-1	57	A	GAA	GATCGAAACCA	#REF!	#REF!	0.0149171	1.49171	0.722885	0.140931	0.443311	1	1	4592	1077	551	574	2379	0	0	0	0.489778	3909	945	430	422	2103	0
merged	tRNA-Asp-GTC-1	15	G	AGT	GTATAGTGGTG	#REF!	#REF!	0.395434	39.5434	0.725746	0.139216	4.00813e-192	1	8.55903e-189	7765	2	3	2	7758	0	1	0	0.6	7758	2	654	3	7097	0
merged	tRNA-Asp-GTC-2	34	G	TGT	CGCCTGTCACG	#REF!	#REF!	-0.11086	-11.086	0.726263	0.138906	0.911479	1	1	4092	4	33	6	4047	0	13	30	0.846154	3512	2	25	9	3475	0
merged	tRNA-Ser-AGA-2	65	C	TCG	AGGTTCGAATC	#REF!	#REF!	0.000250089	0.0250089	0.7265	0.138764	0.773864	1	1	7907	1	3	7901	0	0	0	0	0.000379555	7941	0	5	7936	0	0
merged	tRNA-Leu-AAG-2	27	G	CGC	AAGGCGCTGGA	#REF!	#REF!	-0.026462	-2.6462	0.727048	0.138437	0.140785	1	1	855	517	109	102	39	0	0	0	0.516588	2502	1546	273	284	85	0
merged	tRNA-Ser-TGA-2	24	G	GGC	TTAAGGCGATG	#REF!	#REF!	0.353535	35.3535	0.728237	0.137727	0.516303	1	1	4096	1	5	4	4086	0	0	0	0.555556	3330	0	10	1	3319	0
merged	tRNA-Cys-GCA-3	45	G	GGT	AAGAGGTCCCC	#REF!	#REF!	0.272727	27.2727	0.732528	0.135176	1	1	1	5829	31	8	3	5786	0	0	0	0.727273	4249	23	7	0	4218	0
merged	tRNA-Thr-TGT-3	71	C	GCC	TGGGGCCTCCA	#REF!	#REF!	-0.00019302	-0.019302	0.732587	0.135141	0.732571	1	1	7846	0	5	7841	0	0	0	22	0.000637267	6753	0	3	6750	0	0
merged	tRNA-Ser-CGA-2	50	T	TTT	GGGGTTTCCCC	#REF!	#REF!	0.0110288	1.10288	0.733731	0.134463	9.62721e-08	1	2.86857e-05	3878	93	3628	101	56	0	5	7	0.972915	4077	58	3922	64	33	0
merged	tRNA-Asp-GTC-1	49	G	CGG	AGACCGGGGTT	#REF!	#REF!	0.298077	29.8077	0.734239	0.134162	0.0573183	1	1	7993	3	5	3	7982	0	0	0	0.625	7990	9	12	1	7968	0
merged	tRNA-Leu-TAG-3	38	G	GGC	TTTAGGCTCCA	#REF!	#REF!	-0.0112267	-1.12267	0.735902	0.13318	0.0340296	1	1	2714	68	168	407	2061	0	8	5	0.292174	3938	95	261	668	2899	0
merged	tRNA-Met-CAT-1	58	A	GAT	GTTCGATCCTC	#REF!	#REF!	-0.0100972	-1.00972	0.736044	0.133096	0.268435	1	1	7260	367	2342	1136	3400	0	0	0	0.673376	5095	281	1566	795	2435	0
merged	tRNA-Lys-TTT-2	58	A	AAG	GTTCAAGTCCC	#REF!	#REF!	0.232143	23.2143	0.736324	0.132931	0.622479	1	1	46	17	10	6	13	0	0	0	0.625	27	12	6	1	8	0
merged	tRNA-Gly-TCC-1	10	G	GGT	TGGTGGTATAG	#REF!	#REF!	0.285714	28.5714	0.736472	0.132844	0.0742909	1	1	4755	2	5	2	4745	0	112	0	0.714286	3646	1	14	0	3630	0
merged	tRNA-Ser-GCT-3	65	C	TCG	GGGTTCGAATC	#REF!	#REF!	0.000193125	0.0193125	0.737769	0.132079	0.761045	1	1	5553	2	3	5548	0	0	0	1	0.000540443	6816	0	5	6811	0	0
merged	tRNA-Arg-CCG-2	26	G	CGT	AAGGCGTCTGA	#REF!	#REF!	-0.0370003	-3.70003	0.738121	0.131873	0.331001	1	1	496	311	69	80	26	0	0	0	0.463087	371	238	49	66	14	0
merged	tRNA-Asp-GTC-1	72	G	AGC	GGGGAGCCA	#REF!	#REF!	0.136364	13.6364	0.738745	0.131505	0.199098	1	1	7636	0	4	7	7625	0	0	220	0.363636	7602	0	9	9	7584	0
merged	tRNA-iMet-CAT-1	21	G	AGC	CGGAAGCGTGC	#REF!	#REF!	0.309524	30.9524	0.741068	0.130142	9.77306e-09	1	3.17006e-06	7843	2	4	2	7835	0	1	0	0.666667	6640	2	41	1	6596	0
merged	tRNA-iMet-CAT-1	70	C	GCT	CTCTGCTACCA	#REF!	#REF!	0.000209143	0.0209143	0.743024	0.128997	0.76521	1	1	7740	0	4	7735	1	0	0	41	0.000516863	6888	0	5	6882	0	0
merged	tRNA-Lys-CTT-2	62	C	CCC	GAGCCCCACGT	#REF!	#REF!	0.00019745	0.019745	0.743853	0.128513	1	1	1	7841	5	4	7832	0	0	0	2	0.000510465	7067	3	5	7058	1	0
merged	tRNA-Leu-AAG-1	67	A	GAA	GTTCGAATCCC	#REF!	#REF!	0.0104736	1.04736	0.745135	0.127765	0.501846	1	1	4864	202	1230	721	2710	0	0	0	0.630446	5757	255	1394	781	3325	0
merged	tRNA-SeC-TCA-1	86	C	GCG	TCGGGCGCCA	#REF!	#REF!	-0.000573604	-0.0573604	0.749185	0.125411	0.381484	1	1	4549	2	7	4540	0	0	0	33	0.00153948	3106	0	3	3103	0	0
merged	tRNA-Met-CAT-2	10	G	AGC	CCTTAGCGCAG	#REF!	#REF!	0.169231	16.9231	0.752099	0.123725	0.794611	1	1	5878	29	6	4	5839	0	2	0	0.6	3399	11	10	3	3375	0
merged	tRNA-Thr-AGT-2	33	C	TCT	CCTGTCTAGTA	#REF!	#REF!	-0.0128786	-1.28786	0.753606	0.122856	0.247283	1	1	1803	614	414	528	246	0	2	0	0.43949	1525	596	311	418	200	0
merged	tRNA-Val-TAC-1	16	C	GCG	TGTAGCGGTTA	#REF!	#REF!	-0.00145713	-0.145713	0.755019	0.122042	1	1	1	1168	0	6	1162	0	0	5	0	0.00513699	1088	0	4	1083	1	0
merged	tRNA-Met-CAT-1	26	G	CGT	AGCGCGTCAGT	#REF!	#REF!	-0.0099124	-0.99124	0.75509	0.122001	0.911265	1	1	6771	3548	1866	977	49	0	0	0	0.656349	4603	2565	1161	635	34	0
merged	tRNA-Tyr-GTA-2	20	T	GTA	GTTGGTAGAGC	#REF!	#REF!	0.138462	13.8462	0.755126	0.121981	0.516995	1	1	25	0	8	12	4	0	0	0	0.4	16	1	7	6	1	0
merged	tRNA-Leu-TAG-1	16	C	GCG	CCGAGCGGTCT	#REF!	#REF!	-0.000498448	-0.0498448	0.756261	0.121328	0.773645	1	1	2218	1	5	2212	0	0	7	0	0.0022553	2847	1	5	2841	0	0
merged	tRNA-Arg-CCT-3	32	C	CCT	TTGGCCTCCTA	#REF!	#REF!	-0.00774934	-0.774934	0.758241	0.120193	1	1	1	624	58	63	487	16	0	2	0	0.114545	472	42	44	368	18	0
merged	tRNA-Trp-CCA-2	57	A	GAA	GTTCGAATCAC	#REF!	#REF!	-0.0162457	-1.62457	0.758701	0.119929	0.231749	1	1	3645	151	739	372	2382	0	0	0	0.665167	2533	121	451	244	1715	0
merged	tRNA-Ser-AGA-1	32	C	ACT	ATGGACTAGAA	#REF!	#REF!	0.0220395	2.20395	0.759396	0.119532	0.858309	1	1	1339	631	353	192	162	0	0	0	0.647706	1021	468	290	143	120	0
merged	tRNA-Asp-GTC-1	41	G	CGG	CACGCGGGAGA	#REF!	#REF!	-0.25	-25	0.759945	0.119218	0.742539	1	1	7997	7	11	1	7978	0	1	0	0.916667	7998	5	8	4	7981	0
merged	tRNA-Leu-CAA-4	69	A	GAA	GTTCGAATCCC	#REF!	#REF!	0.0783208	7.83208	0.760656	0.118812	0.382317	1	1	135	6	26	16	87	0	0	0	0.619048	221	6	53	23	139	0
merged	tRNA-Lys-TTT-1	37	A	TAA	CTTTTAATCTG	#REF!	#REF!	0.0291531	2.91531	0.761065	0.118578	0.0253779	1	1	1203	683	326	110	4	0	7	1	0.747706	787	487	188	54	4	0
merged	tRNA-Arg-TCT-1	32	C	ACT	TTGGACTTCTA	#REF!	#REF!	-0.00747859	-0.747859	0.761211	0.118495	0.815326	1	1	3409	888	836	1407	276	0	0	0	0.372715	2775	725	664	1154	231	0
merged	tRNA-Ser-CGA-3	50	C	TCT	GGGTTCTTCCC	#REF!	#REF!	-0.0501984	-5.01984	0.762691	0.117651	0.304523	1	1	158	21	90	26	8	0	1	0	0.775862	145	13	82	31	8	0
merged	tRNA-Ser-TGA-2	74	C	GCC	TCCTGCCGACT	#REF!	#REF!	-0.000273318	-0.0273318	0.763695	0.11708	1	1	1	4409	1	6	4402	0	0	0	0	0.00136116	3678	1	4	3673	0	0
merged	tRNA-Thr-TGT-3	10	G	AGC	CCATAGCTCAG	#REF!	#REF!	0.171429	17.1429	0.765608	0.115994	0.259176	1	1	7914	39	6	8	7860	0	0	0	0.428571	5258	25	12	8	5213	0
merged	tRNA-Lys-TTT-7	72	T	GTG	TCGGGTGCCAA	#REF!	#REF!	-0.00300493	-0.300493	0.7687	0.114243	0.768431	1	1	408	1	6	401	0	0	0	0	0.014742	427	0	5	421	1	0
merged	tRNA-Arg-TCG-2	26	G	CGT	AAGGCGTCTGA	#REF!	#REF!	0.0130773	1.30773	0.76898	0.114085	0.0991671	1	1	2982	1605	499	568	272	0	0	0	0.467666	2240	1282	362	391	175	0
merged	tRNA-Ala-AGC-5	26	G	CGC	AGAGCGCTCGC	#REF!	#REF!	-0.182353	-18.2353	0.769404	0.113846	1	1	1	282	242	15	2	2	0	0	0	0.882353	166	140	7	3	1	0
merged	tRNA-Val-CAC-2	56	C	TCG	CGGTTCGAAAC	#REF!	#REF!	0.000185361	0.0185361	0.769849	0.113594	0.482478	1	1	6891	3	5	6880	0	0	0	2	0.000726216	6583	0	6	6576	1	0
merged	tRNA-Cys-GCA-3	10	G	AGC	GTATAGCTCAG	#REF!	#REF!	0.206061	20.6061	0.77108	0.112901	0.640548	1	1	5047	13	8	3	5023	0	8	0	0.727273	3376	4	14	1	3357	0
merged	tRNA-SeC-TCA-1	71	A	AAT	GTTCAATTCCA	#REF!	#REF!	-0.010985	-1.0985	0.772494	0.112105	0.884665	1	1	4629	916	3261	143	306	0	0	0	0.957991	3152	619	2198	123	208	0
merged	tRNA-Asp-GTC-1	55	C	TCG	GGGTTCGATTC	#REF!	#REF!	0.000250626	0.0250626	0.774329	0.111074	1	1	1	7993	5	5	7982	1	0	0	3	0.000626017	7988	3	7	7978	0	0
merged	tRNA-Lys-CTT-3	34	C	TCT	AGACTCTTAAT	#REF!	#REF!	0.00025	0.025	0.77433	0.111074	1	1	1	8011	1	5	8002	0	0	0	0	0.000624454	8007	2	7	7998	0	0
merged	tRNA-Leu-AAG-1	38	G	GGC	TTAAGGCTCCA	#REF!	#REF!	0.00733269	0.733269	0.776495	0.109861	0.505047	1	1	4571	80	350	799	3325	0	8	1	0.304613	5688	99	457	1008	4103	0
merged	tRNA-iMet-CAT-1	45	G	GGT	CAGAGGTCGAT	#REF!	#REF!	-0.166667	-16.6667	0.778014	0.109012	0.481615	1	1	7993	57	8	0	7928	0	0	0	1	7059	41	20	4	6994	0
merged	tRNA-Ser-GCT-3	32	C	ACT	ATGGACTGCTA	#REF!	#REF!	0.0075543	0.75543	0.778532	0.108723	0.6611	1	1	5113	2078	1270	1098	661	0	0	2	0.536318	6200	2609	1562	1310	711	0
merged	tRNA-Ile-AAT-1	47	G	GGT	CCAAGGTCGCG	#REF!	#REF!	-0.153846	-15.3846	0.77993	0.107944	0.0495237	1	1	8025	45	12	1	7967	0	1	0	0.923077	7553	23	10	3	7517	0
merged	tRNA-Leu-AAG-1	80	C	GCC	CGCTGCCACCA	#REF!	#REF!	0.000329393	0.0329393	0.782309	0.106622	1	1	1	5254	1	5	5248	0	0	0	18	0.000951837	6244	0	8	6236	0	0
merged	tRNA-Gly-TCC-1	65	C	GCC	CCCGGCCAACG	#REF!	#REF!	0.000288825	0.0288825	0.782533	0.106497	1	1	1	6646	1	6	6638	1	0	0	1	0.00090307	5873	0	7	5866	0	0
merged	tRNA-Trp-CCA-1	25	G	CGT	AGCGCGTCTGA	#REF!	#REF!	0.12709	12.709	0.784062	0.105649	0.485915	1	1	69	42	13	10	1	0	0	0	0.565217	73	60	9	4	0	0
merged	tRNA-Thr-TGT-1	59	A	GAA	GTTCGAATCCC	#REF!	#REF!	-0.177778	-17.7778	0.784899	0.105186	0.630117	1	1	58	2	14	4	38	0	0	0	0.777778	35	2	9	6	18	0
merged	tRNA-Leu-TAG-3	27	G	CGC	AAGGCGCTGGA	#REF!	#REF!	-0.0146091	-1.46091	0.784906	0.105182	0.945861	1	1	2562	1545	327	274	96	0	0	0	0.544093	3668	2290	431	383	136	0
merged	tRNA-Ala-TGC-2	57	A	GAT	GTTCGATCCCC	#REF!	#REF!	-0.0304365	-3.04365	0.785765	0.104708	0.0119795	1	1	1926	1355	231	80	259	0	0	0	0.742765	1635	1213	156	63	203	0
merged	tRNA-Gly-GCC-4	6	G	TGG	GCATTGGTGGT	#REF!	#REF!	0.0836443	8.36443	0.786735	0.104171	0.100758	1	1	693	13	60	7	613	0	1	0	0.895522	617	6	47	1	563	0
merged	tRNA-Val-AAC-4	58	A	GAA	GTTCGAAACCG	#REF!	#REF!	-0.128205	-12.8205	0.786779	0.104147	0.660867	1	1	218	65	18	9	126	0	0	0	0.666667	189	52	7	6	124	0
merged	tRNA-Gln-CTG-3	57	A	AAA	GTTCAAATCTC	#REF!	#REF!	-0.0246342	-2.46342	0.787588	0.103701	0.546475	1	1	609	116	356	70	67	0	0	0	0.835681	509	105	279	65	60	0
merged	tRNA-Asp-GTC-1	50	G	GGG	GACCGGGGTTC	#REF!	#REF!	-0.2	-20	0.787608	0.10369	0.742524	1	1	7993	2	14	1	7976	0	1	0	0.933333	7991	4	11	4	7972	0
merged	tRNA-Ser-TGA-1	26	G	CGT	AAGGCGTTGGA	#REF!	#REF!	-0.0136697	-1.36697	0.787894	0.103532	0.833959	1	1	4703	2721	1157	202	11	0	0	0	0.851361	4251	2673	929	180	11	0
merged	tRNA-SeC-TCA-1	30	C	GCA	GGGTGCAGGCT	#REF!	#REF!	-0.000317733	-0.0317733	0.793104	0.10067	0.612366	1	1	4765	2	9	4754	0	0	0	0	0.00188957	3181	0	5	3176	0	0
merged	tRNA-Leu-CAA-1	38	G	AGT	CTCAAGTTCTG	#REF!	#REF!	-0.016963	-1.6963	0.795599	0.0993059	5.08738e-06	1	0.00131088	496	3	117	201	175	0	0	0	0.367925	422	1	73	135	212	0
merged	tRNA-Ala-AGC-4	32	T	CTT	CTCGCTTAGCA	#REF!	#REF!	-0.0075266	-0.75266	0.79804	0.0979752	0.115745	1	1	5677	0	5266	399	12	0	4	0	0.929568	3875	1	3560	301	13	0
merged	tRNA-His-GTG-2	35	G	TGT	GCGTTGTGGCC	#REF!	#REF!	0.164286	16.4286	0.799859	0.0969866	0.454567	1	1	5394	4	11	3	5372	0	4	159	0.785714	4433	3	19	1	4410	0
merged	tRNA-Trp-CCA-4	9	G	TGG	CTCGTGGCGCA	#REF!	#REF!	0.0084199	0.84199	0.803126	0.0952163	0.694941	1	1	1017	10	42	415	543	0	8	0	0.0919037	711	7	31	278	387	0
merged	tRNA-Asp-GTC-1	40	C	GCG	TCACGCGGGAG	#REF!	#REF!	0.000126206	0.0126206	0.803435	0.095049	1	1	1	7998	3	7	7988	0	0	1	0	0.000875547	7988	2	8	7978	0	0
merged	tRNA-Ser-GCT-1	67	A	GAA	GTTCGAATCCC	#REF!	#REF!	-0.0561594	-5.61594	0.804189	0.094642	0.0724114	1	1	295	10	68	28	189	0	0	0	0.708333	240	17	45	24	154	0
merged	tRNA-Val-CAC-2	58	A	GAA	GTTCGAAACCG	#REF!	#REF!	0.0127149	1.27149	0.805113	0.0941434	0.0421991	1	1	5625	1692	490	392	3049	0	0	0	0.555556	5485	1748	437	332	2968	0
merged	tRNA-Arg-CCT-1	7	G	AGT	CCCCAGTGGCC	#REF!	#REF!	-0.0774457	-7.74457	0.805927	0.0937041	0.698927	1	1	1610	40	15	17	1535	0	0	0	0.46875	1006	17	9	14	963	0
merged	tRNA-Thr-AGT-4	59	A	AAA	GTTCAAATCCC	#REF!	#REF!	0.0157254	1.57254	0.810038	0.0914944	0.849181	1	1	1306	323	587	206	190	0	0	0	0.740227	1095	267	508	164	156	0
merged	tRNA-Gly-TCC-1	18	G	GGT	TAGTGGTGAGC	#REF!	#REF!	0.142857	14.2857	0.810804	0.0910841	0.518788	1	1	5399	2	18	3	5376	0	7	0	0.857143	4406	0	15	0	4391	0
merged	tRNA-Ala-AGC-2	36	A	CAT	TTAGCATGCAC	#REF!	#REF!	-0.0133482	-1.33482	0.812425	0.090217	0.132412	1	1	4937	1198	1349	174	628	0	1	0	0.885752	3525	906	882	129	464	0
merged	tRNA-His-GTG-2	11	G	CGT	TGATCGTATAG	#REF!	#REF!	0.174603	17.4603	0.813533	0.0896249	0.396494	1	1	4923	6	14	4	4898	0	10	0	0.777778	3906	5	20	1	3880	0
merged	tRNA-Phe-GAA-1	26	G	CGT	AGAGCGTTAGA	#REF!	#REF!	-0.0269239	-2.69239	0.817453	0.0875374	0.873098	1	1	992	741	143	67	19	0	0	0	0.680952	987	721	138	73	20	0
merged	tRNA-Phe-GAA-1	58	A	GAT	GTTCGATCCCG	#REF!	#REF!	-0.0144039	-1.44039	0.818641	0.0869065	0.00463741	1	0.555298	1618	407	450	244	516	0	0	0	0.648415	1467	436	343	198	489	0
merged	tRNA-Glu-CTC-1	47	C	GCC	CGCGGCCCGGG	#REF!	#REF!	0.000266164	0.0266164	0.819323	0.0865448	1	1	1	6765	2	9	6754	0	0	0	1	0.00133077	6263	0	10	6252	1	0
merged	tRNA-Ala-AGC-2	19	T	GTA	AGTGGTAGAGC	#REF!	#REF!	-0.00722354	-0.722354	0.819421	0.0864926	0.186458	1	1	4723	30	3024	878	534	0	18	0	0.774987	3281	24	2053	621	383	0
merged	tRNA-Glu-TTC-2	57	A	GAC	GTTCGACTCCC	#REF!	#REF!	-0.038821	-3.8821	0.819545	0.0864269	0.0267607	1	1	2313	2048	70	37	158	0	0	4	0.654206	2300	2083	56	35	126	0
merged	tRNA-Trp-CCA-1	57	A	AAA	GTTCAAATCAC	#REF!	#REF!	-0.0402477	-4.02477	0.819776	0.0863049	0.320541	1	1	156	42	72	23	19	0	0	0	0.757895	154	50	61	24	19	0
merged	tRNA-Leu-TAG-2	67	A	GAA	GTTCGAATCCC	#REF!	#REF!	-0.0129075	-1.29075	0.820964	0.085676	0.00250126	1	0.332097	1518	44	373	227	874	0	0	0	0.621667	1795	89	417	268	1020	0
merged	tRNA-Asp-GTC-1	38	C	ACG	TGTCACGCGGG	#REF!	#REF!	0.000130829	0.0130829	0.823344	0.0844184	0.347443	1	1	7979	1	9	7962	2	0	0	0	0.00112909	7950	1	10	7927	1	0
merged	tRNA-Ala-CGC-1	19	T	GTA	AGTGGTAGAGC	#REF!	#REF!	-0.0143988	-1.43988	0.823616	0.0842752	0.760823	1	1	938	7	503	223	135	0	2	0	0.692837	670	3	365	173	86	0
merged	tRNA-Arg-TCG-2	32	C	ACT	TCTGACTTCGG	#REF!	#REF!	-0.000520646	-0.0520646	0.824176	0.0839801	0.824148	1	1	3126	0	12	3114	0	0	0	2	0.00383877	2411	0	8	2403	0	0
merged	tRNA-Ala-TGC-8	33	T	TTG	TGCTTTGCATG	#REF!	#REF!	-0.105263	-10.5263	0.824291	0.0839197	0.219231	1	1	21	0	21	0	0	0	0	0	1	19	0	17	2	0	0
merged	tRNA-Met-CAT-6	58	A	GAA	GTTTGAACCTC	#REF!	#REF!	-0.0669643	-6.69643	0.824965	0.0835645	1	1	1	53	0	15	13	25	0	0	0	0.535714	59	1	15	17	26	0
merged	tRNA-Ala-TGC-6	36	A	CAT	TTTGCATGTAT	#REF!	#REF!	-0.102122	-10.2122	0.826136	0.0829485	0.203623	1	1	41	1	17	9	13	0	0	0	0.653846	44	5	16	13	9	0
merged	tRNA-Met-CAT-2	72	C	GCA	GGGGGCACCA	#REF!	#REF!	-0.000280637	-0.0280637	0.826156	0.0829381	0.413726	1	1	7857	3	13	7841	0	0	0	51	0.00165521	5820	0	8	5812	0	0
merged	tRNA-Leu-CAA-4	38	G	AGT	CTCAAGTTCTG	#REF!	#REF!	-0.0260094	-2.60094	0.826827	0.0825852	0.11302	1	1	234	2	62	88	82	0	0	0	0.413333	249	2	55	87	105	0
merged	tRNA-Leu-AAG-1	7	G	CGT	GTAGCGTGGCC	#REF!	#REF!	0.046248	4.6248	0.829451	0.0812093	0.366113	1	1	4321	3	95	6	4217	0	1	0	0.940594	3673	0	75	1	3596	0
merged	tRNA-Arg-TCT-1	7	G	CGT	GCTCCGTGGCG	#REF!	#REF!	0.114583	11.4583	0.830058	0.0808917	0.446589	1	1	2721	0	19	13	2586	0	2	0	0.59375	1992	2	17	7	1903	0
merged	tRNA-Thr-CGT-1	31	C	TCT	TCGGTCTCGTA	#REF!	#REF!	-0.00723418	-0.723418	0.830214	0.0808101	0.892312	1	1	2086	593	423	850	220	0	0	0	0.332286	1591	473	314	652	152	0
merged	tRNA-Ile-TAT-1	21	T	TTA	TCGGTTAGCGC	#REF!	#REF!	0.0121653	1.21653	0.831192	0.0802989	0.531555	1	1	945	27	546	351	1	0	129	0	0.608696	631	13	375	229	1	0
merged	tRNA-Ile-AAT-1	27	G	CGT	AGAGCGTGGTG	#REF!	#REF!	-0.00770241	-0.770241	0.832785	0.0794673	0.0187606	1	1	7923	4170	3111	427	84	0	0	0	0.87931	7007	4337	2152	317	105	0
merged	tRNA-Gly-TCC-1	9	G	TGG	TTGGTGGTATA	#REF!	#REF!	-0.00550541	-0.550541	0.832843	0.0794369	8.68908e-05	1	0.0188693	4465	62	66	617	3719	0	82	0	0.0966325	3389	39	38	379	2932	0
merged	tRNA-Met-CAT-2	26	G	CGT	AGCGCGTCAGT	#REF!	#REF!	-0.00857855	-0.857855	0.833587	0.0790492	0.0681718	1	1	7702	5092	1624	589	101	0	0	0	0.733845	5564	3864	1019	386	95	0
merged	tRNA-Pro-CGG-1	45	G	GGT	GAGAGGTCCCG	#REF!	#REF!	0.116522	11.6522	0.834827	0.0784033	0.235124	1	1	6371	33	21	4	6313	0	1	0	0.84	4483	8	22	1	4452	0
merged	tRNA-Thr-CGT-2	57	A	GAA	GTTCGAACCCC	#REF!	#REF!	-0.00869988	-0.869988	0.835419	0.0780955	0.464182	1	1	2757	160	798	545	1254	0	0	0	0.594192	2075	131	565	400	979	0
merged	tRNA-His-GTG-2	31	C	GCG	CTCTGCGTTGT	#REF!	#REF!	0.000267961	0.0267961	0.835506	0.0780502	0.606239	1	1	5535	1	12	5518	0	0	1	2	0.00216998	4518	2	11	4501	0	0
merged	tRNA-Arg-ACG-1	26	G	CGT	AACGCGTCTGA	#REF!	#REF!	-0.0128628	-1.28628	0.836371	0.0776011	0.145969	1	1	2983	2361	320	218	66	0	0	0	0.594796	2600	2068	277	199	43	0
merged	tRNA-Ser-CGA-3	67	A	AAA	GTTCAAATCCT	#REF!	#REF!	0.038961	3.8961	0.837597	0.0769647	0.593023	1	1	159	35	90	20	14	0	0	0	0.818182	152	38	84	14	16	0
merged	tRNA-Leu-CAG-2	6	G	GGA	GTCAGGATGGC	#REF!	#REF!	-0.0288515	-2.88515	0.840304	0.0755638	0.000260759	1	0.049496	7939	7	209	1	7722	0	1	0	0.995238	6507	11	230	8	6258	0
merged	tRNA-Arg-ACG-2	26	G	CGT	AACGCGTCTGA	#REF!	#REF!	0.0292341	2.92341	0.841948	0.0747149	0.537355	1	1	823	645	92	53	26	0	0	0	0.634483	659	525	75	38	17	0
merged	tRNA-Thr-AGT-3	21	T	TTA	CTGGTTAAAGC	#REF!	#REF!	0.0263184	2.63184	0.842054	0.0746602	1	1	1	319	22	255	41	1	0	127	0	0.861486	228	23	182	23	0	0
merged	tRNA-Met-CAT-3	26	G	CGT	AGCGCGTCAGT	#REF!	#REF!	0.0187078	1.87078	0.845416	0.0729297	0.525346	1	1	1526	1074	262	126	20	0	0	0	0.675258	1239	945	161	71	20	0
merged	tRNA-Gly-GCC-1	56	A	GAT	GTTCGATTCCC	#REF!	#REF!	0.0282967	2.82967	0.845554	0.0728587	1	1	1	355	38	248	12	57	0	0	0	0.953846	306	33	220	4	49	0
merged	tRNA-Leu-CAG-3	51	C	CCT	CTCCCCTGGAG	#REF!	#REF!	-0.0276899	-2.76899	0.846732	0.0722538	0.889397	1	1	106	23	17	62	4	0	0	0	0.21519	108	17	15	65	11	0
merged	tRNA-Gly-TCC-1	6	G	TGG	GCGTTGGTGGT	#REF!	#REF!	-0.0275121	-2.75121	0.849785	0.0706912	0.471514	1	1	4201	49	309	9	3829	0	22	0	0.971698	3040	36	203	12	2786	0
merged	tRNA-Cys-GCA-3	34	C	GCA	GACTGCAGATC	#REF!	#REF!	-0.000291837	-0.0291837	0.849889	0.0706377	0.720933	1	1	5680	1	17	5660	1	0	1	1	0.00299454	4071	0	11	4059	1	0
merged	tRNA-Val-AAC-1	26	G	CGT	ATCACGTTCGC	#REF!	#REF!	0.119312	11.9312	0.851692	0.0697175	0.0191115	1	1	1778	0	36	7	1734	0	4	0	0.837209	1679	0	22	1	1656	0
merged	tRNA-Ala-TGC-3	19	T	GTA	AGTGGTAGAGC	#REF!	#REF!	-0.0100461	-1.00461	0.851818	0.0696532	0.261203	1	1	1457	14	700	408	227	0	5	0	0.631769	1089	9	498	303	185	0
merged	tRNA-Lys-CTT-2	10	G	AGC	GGCTAGCTCAG	#REF!	#REF!	0.0757576	7.57576	0.853277	0.0689097	0.302776	1	1	7121	99	26	18	6978	0	1	0	0.590909	4742	49	22	11	4660	0
merged	tRNA-Cys-GCA-5	57	A	AAA	GTTCAAATCCG	#REF!	#REF!	-0.0388171	-3.88171	0.853511	0.068791	0.909832	1	1	251	58	131	36	26	0	0	0	0.784431	190	45	85	29	31	0
merged	tRNA-Ser-GCT-2	26	G	CGA	AAGGCGATGGA	#REF!	#REF!	0.0153655	1.53655	0.85357	0.0687607	0.892295	1	1	3435	1692	902	63	35	0	0	0	0.934715	2306	1236	590	31	22	0
merged	tRNA-Ala-TGC-2	19	T	GTA	AGTGGTAGAGC	#REF!	#REF!	-0.00949995	-0.949995	0.855099	0.0679835	0.724446	1	1	1477	8	678	410	233	0	6	0	0.623162	1176	10	548	345	163	0
merged	tRNA-Gln-CTG-2	20	T	TTA	ATGGTTAGCAC	#REF!	#REF!	0.00630226	0.630226	0.855371	0.0678457	0.000186294	1	0.0358932	3946	0	3913	33	0	0	220	0	0.991637	3397	0	3390	7	0	0
merged	tRNA-Gln-TTG-2	49	T	CTG	CAATCTGAGTT	#REF!	#REF!	-0.0714286	-7.14286	0.856443	0.0673016	0.206557	1	1	33	0	33	0	0	0	0	0	1	28	0	26	2	0	0
merged	tRNA-Ala-AGC-3	31	T	CTT	CATGCTTAGCA	#REF!	#REF!	0.0259098	2.59098	0.857515	0.0667584	0.0386533	1	1	376	0	361	13	2	0	2	0	0.965241	226	0	224	2	0	0
merged	tRNA-Asp-GTC-1	34	G	TGT	CGCCTGTCACG	#REF!	#REF!	-0.0327629	-3.27629	0.85779	0.0666189	0.114272	1	1	8010	14	126	33	7835	0	0	11	0.792453	8006	11	98	31	7860	0
merged	tRNA-Ser-GGA-1	14	A	CAG	AGCTCAGTTGG	#REF!	#REF!	0.0219604	2.19604	0.858006	0.0665099	0.859215	1	1	334	17	291	22	4	0	1	0	0.929712	292	16	256	13	7	0
merged	tRNA-Leu-TAG-1	38	G	GGC	TTTAGGCTCCA	#REF!	#REF!	0.00693961	0.693961	0.858457	0.0662813	0.0613193	1	1	2446	78	161	394	1798	0	6	7	0.29009	3321	85	210	497	2514	0
merged	tRNA-Gly-GCC-4	56	G	GGT	GTTCGGTTCCC	#REF!	#REF!	-0.0138574	-1.38574	0.858929	0.0660426	0.201884	1	1	1483	0	781	32	670	0	0	1	0.96064	1539	0	765	43	731	0
merged	tRNA-Leu-CAA-2	6	G	GGA	GTCAGGATGGC	#REF!	#REF!	0.0364171	3.64171	0.85981	0.0655973	0.00119953	1	0.187608	2786	13	202	10	2561	0	1	0	0.95283	1704	1	92	1	1610	0
merged	tRNA-Glu-CTC-1	6	G	TGG	TCCCTGGTGGT	#REF!	#REF!	-0.0219283	-2.19283	0.863931	0.0635209	0.186891	1	1	5404	60	344	26	4971	0	2	0	0.92973	4581	51	256	26	4247	0
merged	tRNA-Leu-TAG-2	38	G	GGC	TTTAGGCTCCA	#REF!	#REF!	0.0118031	1.18031	0.865521	0.0627222	0.897774	1	1	1292	31	78	208	968	0	2	0	0.272727	1667	49	103	259	1253	0
merged	tRNA-Ser-CGA-1	6	G	TGA	GCTGTGATGGC	#REF!	#REF!	0.0555556	5.55556	0.868823	0.0610687	0.177686	1	1	1496	0	51	3	1441	0	4	0	0.944444	1085	2	27	0	1056	0
merged	tRNA-Ser-TGA-2	26	G	CGA	AAGGCGATGGA	#REF!	#REF!	0.0118837	1.18837	0.871147	0.0599088	0.231751	1	1	4094	2124	1166	54	34	0	0	0	0.955738	3331	2010	777	26	37	0
merged	tRNA-Pro-CGG-1	57	A	AAA	GTTCAAATCCC	#REF!	#REF!	0.0050502	0.50502	0.871227	0.0598687	0.785253	1	1	6277	1222	3366	838	851	0	0	0	0.800666	4407	868	2368	571	600	0
merged	tRNA-Ala-CGC-2	25	G	CGC	AGAGCGCGCGC	#REF!	#REF!	0.0584795	5.84795	0.871389	0.0597877	0.783989	1	1	854	745	41	16	7	0	0	0	0.719298	620	548	28	8	6	0
merged	tRNA-Leu-CAG-4	45	T	GTC	CGCAGTCTCCC	#REF!	#REF!	0.0218234	2.18234	0.872771	0.0590995	0.307841	1	1	207	0	197	9	1	0	0	0	0.956311	1388	5	1342	30	11	0
merged	tRNA-Lys-CTT-3	6	G	GGC	GCCCGGCTAGC	#REF!	#REF!	0.0132226	1.32226	0.874648	0.0581667	0.845947	1	1	7810	107	749	24	6930	0	0	0	0.968952	5517	67	551	10	4889	0
merged	tRNA-Gly-GCC-4	68	T	ATG	GCCAATGCACC	#REF!	#REF!	-0.00917431	-0.917431	0.876751	0.0571237	0.000121557	1	0.0249192	1475	0	1475	0	0	0	0	2	1	1526	0	1512	14	0	0
merged	tRNA-Asn-GTT-3	27	G	CGT	AGCGCGTTCGG	#REF!	#REF!	-0.00468683	-0.468683	0.877854	0.0565776	0.321113	1	1	7994	2809	4616	236	15	0	1	0	0.95136	7909	3541	3728	210	21	0
merged	tRNA-Leu-TAA-2	68	A	GAA	GTTCGAACCCC	#REF!	#REF!	-0.00888139	-0.888139	0.878734	0.0561424	0.283325	1	1	1550	105	486	244	714	0	0	0	0.665753	2274	176	693	362	1042	0
merged	tRNA-Ala-CGC-1	57	A	GAT	GTTCGATCCCC	#REF!	#REF!	0.011374	1.1374	0.880253	0.0553924	0.0117034	1	1	1341	259	394	174	513	0	0	0	0.693662	1126	265	294	123	442	0
merged	tRNA-Ile-AAT-2	59	A	GAT	GTTCGATCCCC	#REF!	#REF!	0.0192466	1.92466	0.88044	0.0553001	0.568605	1	1	455	1	192	81	180	0	0	0	0.703297	308	2	125	48	133	0
merged	tRNA-Ala-AGC-6	26	G	CGC	AGAGCGCTCGC	#REF!	#REF!	-0.0224135	-2.24135	0.88205	0.0545067	0.345569	1	1	2944	2331	230	100	10	0	0	0	0.69697	1694	1344	114	55	9	0
merged	tRNA-Gly-GCC-2	6	G	TGG	GCATTGGTGGT	#REF!	#REF!	0.0460554	4.60554	0.882506	0.0542823	0.0101736	1	0.998848	546	17	62	5	462	0	1	0	0.925373	446	9	34	1	402	0
merged	tRNA-Gln-TTG-1	57	A	AAA	GTTCAAATCTC	#REF!	#REF!	0.00862267	0.862267	0.88262	0.0542263	0.0640353	1	1	1277	194	697	195	187	0	0	0	0.78139	1169	211	617	164	175	0
merged	tRNA-Lys-CTT-3	22	G	AGA	CGGTAGAGCAT	#REF!	#REF!	0.0736709	7.36709	0.882636	0.0542182	1.7736e-108	1	2.16422e-105	7814	4	23	2	7785	0	1	0	0.92	7813	0	471	3	7337	0
merged	tRNA-Thr-CGT-1	19	T	GTA	AGTGGTAAGGC	#REF!	#REF!	-0.00761148	-0.761148	0.884549	0.053278	0.579257	1	1	1956	199	1304	174	187	0	11	0	0.882273	1435	144	970	139	119	0
merged	tRNA-Gly-CCC-1	6	G	CGC	GCGCCGCTGGT	#REF!	#REF!	0.0420643	4.20643	0.884663	0.0532219	0.520161	1	1	1345	11	56	13	1264	0	6	0	0.811594	927	7	35	6	878	0
merged	tRNA-Ala-AGC-4	37	A	CAT	TTAGCATGCGA	#REF!	#REF!	-0.00867384	-0.867384	0.885031	0.0530415	3.1629e-07	1	9.00547e-05	5546	1458	1577	58	732	0	3	0	0.964526	3823	1191	931	43	462	0
merged	tRNA-Gly-TCC-1	57	A	GAT	GTTCGATTCCC	#REF!	#REF!	0.00472644	0.472644	0.885968	0.0525821	0.432457	1	1	6676	958	4134	228	1340	0	0	0	0.94773	5889	875	3586	179	1233	0
merged	tRNA-Glu-TTC-1	53	T	GTT	CCGGGTTCGAC	#REF!	#REF!	-0.00519188	-0.519188	0.888613	0.0512876	0.0922862	1	1	3186	5	3150	20	11	0	0	1	0.993691	3408	8	3352	39	9	0
merged	tRNA-Ala-AGC-5	32	T	CTT	CTCGCTTAGCA	#REF!	#REF!	0.0206499	2.06499	0.890001	0.0506093	0.373139	1	1	286	0	270	16	0	0	0	0	0.944056	170	0	164	6	0	0
merged	tRNA-Val-TAC-1	20	T	TTA	GCGGTTATCAC	#REF!	#REF!	0.00659292	0.659292	0.890408	0.0504109	0.133124	1	1	1973	2	1920	51	0	0	205	0	0.974125	1867	0	1831	36	0	0
merged	tRNA-Met-CAT-6	47	T	GTC	GAAGGTCCTGA	#REF!	#REF!	0.0636364	6.36364	0.891091	0.0500779	0.408382	1	1	55	0	46	9	0	0	0	0	0.836364	60	0	54	6	0	0
merged	tRNA-Thr-CGT-1	25	G	CGT	AAGGCGTCGGT	#REF!	#REF!	-0.00966	-0.966	0.891421	0.049917	0.571413	1	1	2065	1180	507	188	8	0	0	0	0.729496	1558	939	352	137	4	0
merged	tRNA-Ala-AGC-5	37	A	CAT	TTAGCATGCGA	#REF!	#REF!	-0.0481728	-4.81728	0.893011	0.0491432	0.331764	1	1	286	74	84	2	28	0	1	0	0.976744	172	52	39	3	20	0
merged	tRNA-Thr-AGT-4	33	C	TCT	CCTGTCTAGTA	#REF!	#REF!	0.00850503	0.850503	0.893694	0.048811	0.864736	1	1	897	360	180	242	115	0	1	0	0.42654	704	283	144	187	90	0
merged	tRNA-Thr-CGT-3	21	T	TTA	CTGGTTAAAGC	#REF!	#REF!	-0.0404858	-4.04858	0.8953	0.0480316	0.736648	1	1	98	18	62	16	0	0	7	0	0.794872	64	7	43	14	0	0
merged	tRNA-Arg-ACG-2	58	A	GAC	GTTCGACTCCT	#REF!	#REF!	-0.0116337	-1.16337	0.897006	0.0472049	0.435858	1	1	909	58	222	133	496	0	0	0	0.625352	754	56	170	107	419	0
merged	tRNA-iMet-CAT-1	15	G	AGC	GCGCAGCGGAA	#REF!	#REF!	-0.0487862	-4.87862	0.900712	0.0454142	0.436387	1	1	7854	5	67	1	7781	0	0	0	0.985294	6008	1	59	4	5944	0
merged	tRNA-Thr-AGT-2	59	A	GAA	GTTCGAATCCC	#REF!	#REF!	-0.00652973	-0.652973	0.901335	0.0451137	0.000615095	1	0.106499	2301	152	520	360	1265	0	0	0	0.590909	2065	195	419	298	1147	0
merged	tRNA-Arg-TCG-1	9	G	TGG	CGCGTGGCCTA	#REF!	#REF!	-0.00227552	-0.227552	0.902385	0.0446082	0.0102367	1	1	1318	15	44	875	384	0	2	0	0.0478781	954	11	28	586	327	0
merged	tRNA-Ser-GCT-1	26	G	CGA	AAGGCGATGGA	#REF!	#REF!	0.0333072	3.33072	0.903152	0.0442393	0.0758988	1	1	295	163	79	9	5	0	0	0	0.897727	217	131	54	4	0	0
merged	tRNA-Glu-CTC-1	57	A	GAT	GTTCGATTCCC	#REF!	#REF!	-0.0044302	-0.44302	0.90345	0.0440961	0.690436	1	1	6688	1778	3371	181	1344	0	0	2	0.949043	6203	1669	3121	183	1219	0
merged	tRNA-Thr-AGT-3	33	C	TCT	CCTGTCTAGTA	#REF!	#REF!	0.0084117	0.84117	0.90349	0.0440768	0.30244	1	1	939	329	219	255	135	0	1	0	0.462025	826	315	183	206	121	0
merged	tRNA-Ser-TGA-2	67	A	GAA	GTTCGAATCCT	#REF!	#REF!	0.00465519	0.465519	0.904185	0.0437427	1	1	1	3508	145	987	559	1817	0	0	0	0.638422	2925	121	836	464	1501	0
merged	tRNA-Ala-AGC-3	36	A	CAT	TTAGCATGCAT	#REF!	#REF!	-0.0450911	-4.50911	0.906546	0.0426099	0.445371	1	1	380	101	100	6	50	0	1	0	0.943396	233	55	53	6	30	0
merged	tRNA-Thr-CGT-2	19	T	GTA	AGTGGTAAGGC	#REF!	#REF!	-0.00543824	-0.543824	0.906602	0.0425831	0.219277	1	1	2380	54	2178	68	58	0	22	0	0.969724	1673	39	1512	56	48	0
merged	tRNA-Gly-CCC-1	56	A	GAT	GTTCGATTCCC	#REF!	#REF!	-0.0067417	-0.67417	0.907411	0.042196	0.50772	1	1	1706	142	1122	65	375	0	0	0	0.94524	1776	160	1175	77	361	0
merged	tRNA-Trp-CCA-3	57	A	AAA	GTTCAAATCAC	#REF!	#REF!	-0.00669605	-0.669605	0.908701	0.0415792	0.585729	1	1	2601	609	1412	292	287	0	0	0	0.828638	1751	423	914	198	215	0
merged	tRNA-Lys-TTT-7	58	G	AGG	GTTCAGGTCCC	#REF!	#REF!	-0.0438554	-4.38554	0.908964	0.0414532	0.201182	1	1	478	5	80	3	390	0	0	0	0.963855	503	2	69	6	426	0
merged	tRNA-Leu-TAG-3	19	T	GTC	AGTGGTCTAAG	#REF!	#REF!	0.00430142	0.430142	0.910756	0.0405982	0.237541	1	1	2491	0	2461	26	1	0	17	0	0.989546	3422	4	3392	21	4	0
merged	tRNA-Trp-CCA-5	57	A	AAG	GTTCAAGTCAC	#REF!	#REF!	-0.00534351	-0.534351	0.914657	0.0387419	0.0127851	1	1	2927	519	1577	206	625	0	0	0	0.884464	2186	448	1120	154	464	0
merged	tRNA-Phe-GAA-1	14	A	CAG	AGCTCAGTTGG	#REF!	#REF!	0.0247982	2.47982	0.915395	0.0383915	0.870802	1	1	548	442	93	10	1	0	5	0	0.902913	426	341	77	6	1	0
merged	tRNA-Lys-CTT-2	6	G	GGC	GCCCGGCTAGC	#REF!	#REF!	0.0137756	1.37756	0.916391	0.037919	0.0175682	1	1	6987	55	517	13	6402	0	5	0	0.975472	4511	43	276	3	4189	0
merged	tRNA-Ala-AGC-4	26	G	CGC	AGAGCGCTCGC	#REF!	#REF!	-0.00770987	-0.770987	0.916844	0.0377045	0.547116	1	1	5658	4465	392	197	30	0	1	0	0.665535	3813	3042	248	129	16	0
merged	tRNA-Leu-CAG-4	38	G	GGT	TTCAGGTCGCA	#REF!	#REF!	-0.0145996	-1.45996	0.916915	0.0376712	3.17386e-09	1	1.0427e-06	206	1	41	62	102	0	0	0	0.398058	1394	7	153	246	988	0
merged	tRNA-Cys-GCA-2	19	T	GTA	AGTGGTAGAGC	#REF!	#REF!	-0.00663798	-0.663798	0.917236	0.0375191	0.263155	1	1	942	12	371	342	171	0	3	0	0.520337	617	8	225	213	113	0
merged	tRNA-Arg-TCG-4	58	A	GAA	GTTCGAATCCC	#REF!	#REF!	0.00731722	0.731722	0.920116	0.0361572	0.740013	1	1	1942	84	340	165	1353	0	0	0	0.673267	1667	68	326	153	1120	0
merged	tRNA-Arg-ACG-3	26	G	CGT	AACGCGTCTGA	#REF!	#REF!	0.00879752	0.879752	0.920163	0.036135	0.51201	1	1	3079	2452	363	222	22	0	0	0	0.620513	2663	2162	292	172	15	0
merged	tRNA-Pro-TGG-2	6	G	CGT	GGCTCGTTGGT	#REF!	#REF!	0.0116071	1.16071	0.92089	0.0357925	0.223472	1	1	6930	12	550	10	6356	0	6	0	0.982143	4259	4	318	2	3934	0
merged	tRNA-Arg-ACG-1	20	T	ATA	ATGGATAACGC	#REF!	#REF!	-0.00434264	-0.434264	0.921909	0.0353121	0.00654818	1	0.729553	2852	12	2827	10	1	0	64	0	0.996475	2438	23	2396	19	0	0
merged	tRNA-Pro-TGG-2	46	T	GTC	AGAGGTCCCGG	#REF!	#REF!	0.00248578	0.248578	0.922957	0.0348184	0.132465	1	1	8019	1	7953	64	0	0	0	0	0.992017	6006	2	5970	33	0	0
merged	tRNA-Ala-AGC-7	37	A	CAT	TTAGCATGTGA	#REF!	#REF!	0.0163863	1.63863	0.923207	0.034701	0.231099	1	1	544	155	134	56	70	0	0	0	0.705263	283	92	70	27	30	0
merged	tRNA-Asp-GTC-1	9	A	TAG	TCGTTAGTATA	#REF!	#REF!	-0.00347972	-0.347972	0.923555	0.0345371	2.52214e-10	1	8.73376e-08	6543	2895	3150	283	186	0	0	0	0.917565	5159	2586	2213	208	137	0
merged	tRNA-Ser-AGA-1	67	A	GAA	GTTCGAATCCT	#REF!	#REF!	0.00732009	0.732009	0.92392	0.0343656	0.170668	1	1	1341	62	386	200	693	0	0	0	0.658703	1107	65	345	173	524	0
merged	tRNA-Gly-CCC-1	31	T	ATT	CAAGATTCCCA	#REF!	#REF!	0.00558466	0.558466	0.924435	0.0341235	0.0973421	1	1	1791	0	1771	16	4	0	13	6	0.991046	1785	1	1775	6	3	0
merged	tRNA-Met-CAT-1	20	T	GTA	GTAGGTAGCGC	#REF!	#REF!	0.00286196	0.286196	0.924728	0.033986	0.809047	1	1	6943	4	6766	124	9	0	33	0	0.982003	4670	7	4555	70	3	0
merged	tRNA-Lys-CTT-3	16	T	GTC	CTCAGTCGGTA	#REF!	#REF!	0.00236679	0.236679	0.926113	0.0333361	0.139189	1	1	7829	9	7751	60	9	0	0	0	0.992319	7167	5	7112	38	12	0
merged	tRNA-Glu-TTC-1	57	A	GAC	GTTCGACTCCC	#REF!	#REF!	-0.0133137	-1.33137	0.92724	0.0328077	0.0918583	1	1	3191	2754	96	58	283	0	0	2	0.623377	3408	2989	97	62	259	0
merged	tRNA-Ser-CGA-2	67	A	GAA	GTTCGAATCCT	#REF!	#REF!	-0.00403999	-0.403999	0.92796	0.0324706	0.433622	1	1	3021	133	896	457	1532	0	0	0	0.662232	3226	156	932	484	1654	0
merged	tRNA-Leu-CAG-3	79	T	CTG	ACTCCTGACAC	#REF!	#REF!	-0.0166667	-1.66667	0.928267	0.0323271	0.236934	1	1	126	0	126	0	0	0	0	1	1	120	0	118	2	0	0
merged	tRNA-Thr-AGT-1	59	A	GAA	GTTCGAATCCC	#REF!	#REF!	-0.00573572	-0.573572	0.931705	0.0307215	0.157523	1	1	2317	295	475	324	1223	0	0	0	0.594493	1959	221	398	278	1061	0
merged	tRNA-Pro-CGG-1	19	T	GTA	AGGGGTATGAT	#REF!	#REF!	0.00243268	0.243268	0.931931	0.0306161	0.0751587	1	1	6096	1	6062	28	1	0	10	0	0.995402	4161	0	4148	9	0	0
merged	tRNA-Asp-GTC-2	57	A	AAT	GTTCAATTCCC	#REF!	#REF!	-0.00493077	-0.493077	0.931937	0.0306136	0.0025482	1	0.334859	4149	2633	1361	49	106	0	0	3	0.965248	3668	2448	1089	45	86	0
merged	tRNA-Arg-CCT-2	9	G	TGG	CCAGTGGCCTA	#REF!	#REF!	0.00275741	0.275741	0.932689	0.0302631	0.124943	1	1	1235	12	107	837	279	0	13	0	0.113347	732	10	62	472	188	0
merged	tRNA-Ala-CGC-2	57	A	AAT	GTTCAATCCCC	#REF!	#REF!	-0.00759793	-0.759793	0.933944	0.029679	0.825973	1	1	1081	247	630	94	110	0	0	0	0.870166	819	191	477	76	75	0
merged	tRNA-Arg-TCG-1	37	G	GGA	CTTCGGATCAG	#REF!	#REF!	-0.00619823	-0.619823	0.935103	0.0291408	0.000915996	1	0.147625	2059	21	92	268	1678	0	3	0	0.255556	1803	23	97	292	1391	0
merged	tRNA-Ser-CGA-2	39	T	ATC	CGAAATCCAAT	#REF!	#REF!	0.00263637	0.263637	0.936418	0.0285303	0.00120221	1	0.187608	3848	0	3831	13	2	0	39	0	0.996618	4024	0	4021	3	0	0
merged	tRNA-Pro-TGG-2	57	A	AAA	GTTCAAATCCC	#REF!	#REF!	-0.00213439	-0.213439	0.936628	0.028433	0.028784	1	1	7909	1462	4162	1043	1240	0	0	1	0.799616	5908	1180	3103	788	837	0
merged	tRNA-Leu-CAG-1	6	G	GGA	GTCAGGATGGC	#REF!	#REF!	0.0162551	1.62551	0.936862	0.0283244	0.871655	1	1	7296	23	235	8	7030	0	8	0	0.967078	3719	13	118	2	3586	0
merged	tRNA-His-GTG-3	58	A	GAA	GTTCGAATCCG	#REF!	#REF!	-0.00934945	-0.934945	0.937137	0.0281968	0.743312	1	1	554	90	142	83	239	0	0	0	0.631111	520	89	120	73	237	0
merged	tRNA-Ser-AGA-2	44	T	TTG	TCCATTGGGGT	#REF!	#REF!	0.00178582	0.178582	0.937184	0.028175	0.0369799	1	1	8003	5	7851	40	107	0	1	0	0.994931	8011	4	7893	26	88	0
merged	tRNA-Cys-GCA-1	57	A	AAA	GTTCAAATCCA	#REF!	#REF!	0.0108108	1.08108	0.937809	0.0278855	0.625509	1	1	359	88	192	48	31	0	0	0	0.8	226	60	120	28	18	0
merged	tRNA-Gly-GCC-4	52	T	GTT	CCGGGTTCGGT	#REF!	#REF!	0.00405858	0.405858	0.938593	0.0275229	0.0610977	1	1	1494	0	1486	8	0	0	0	0	0.994645	1543	0	1541	2	0	0
merged	tRNA-Val-AAC-1	20	T	TTA	GTGGTTATCAC	#REF!	#REF!	0.00431507	0.431507	0.938597	0.027521	0.0363336	1	1	1575	2	1563	10	0	0	104	0	0.993643	1469	0	1466	3	0	0
merged	tRNA-Val-AAC-1	58	A	GAA	GTTCGAAACCG	#REF!	#REF!	-0.0076068	-0.76068	0.938646	0.0274984	0.514083	1	1	1742	600	141	113	888	0	0	0	0.555118	1656	552	121	100	882	0
merged	tRNA-Val-AAC-4	20	T	TTA	GTGGTTATCAC	#REF!	#REF!	0.0132732	1.32732	0.939648	0.0270348	0.463733	1	1	194	0	189	5	0	0	36	0	0.974227	160	0	158	2	0	0
merged	tRNA-Ile-AAT-1	20	T	GTT	GTTGGTTAGAG	#REF!	#REF!	0.00184442	0.184442	0.94084	0.0264842	0.134596	1	1	7908	45	7778	80	0	0	0	0	0.989819	5666	26	5591	47	0	0
merged	tRNA-Arg-CCT-1	9	G	TGG	CCAGTGGCCTA	#REF!	#REF!	0.00147875	0.147875	0.942293	0.0258139	0.131138	1	1	1655	23	139	1099	394	0	20	0	0.112278	1044	12	86	670	276	0
merged	tRNA-Asn-GTT-1	55	T	GTT	GGTGGTTCGAG	#REF!	#REF!	0.00625811	0.625811	0.943054	0.0254635	1	1	1	855	0	833	11	11	0	0	0	0.986967	752	1	733	5	13	0
merged	tRNA-Leu-TAG-2	27	G	CGC	AAGGCGCTGGA	#REF!	#REF!	0.0107391	1.07391	0.943242	0.0253769	1	1	1	1185	788	133	122	6	0	0	0	0.521569	1552	1046	173	152	7	0
merged	tRNA-Glu-TTC-1	34	T	TTT	TGGTTTTCACC	#REF!	#REF!	0.00275679	0.275679	0.94325	0.0253731	0.420108	1	1	3076	3	3055	16	2	0	8	52	0.99479	3270	9	3253	8	0	0
merged	tRNA-Cys-GCA-2	46	T	GTC	AGAGGTCCCTG	#REF!	#REF!	0.00631876	0.631876	0.94399	0.0250324	0.182343	1	1	1022	0	1011	11	0	0	1	0	0.989237	675	0	672	3	0	0
merged	tRNA-Gly-GCC-2	19	T	GTA	AGTGGTAGAAT	#REF!	#REF!	-0.00603387	-0.603387	0.944269	0.0249042	0.661632	1	1	823	0	814	2	3	0	46	0	0.997549	830	0	818	7	5	0
merged	tRNA-iMet-CAT-1	46	T	GTC	AGAGGTCGATG	#REF!	#REF!	0.00183286	0.183286	0.94473	0.0246923	0.0647641	1	1	7996	2	7958	35	0	0	1	0	0.995621	7072	0	7052	18	1	0
merged	tRNA-Arg-CCG-1	20	T	ATA	ATGGATAAGGC	#REF!	#REF!	0.00489113	0.489113	0.945954	0.0241299	0.363675	1	1	976	2	968	6	0	0	16	0	0.99384	790	1	787	1	1	0
merged	tRNA-Glu-TTC-2	20	T	TTA	GCGGTTAGGAT	#REF!	#REF!	0.00339245	0.339245	0.9463	0.023971	0.188754	1	1	2013	0	1999	14	0	0	37	0	0.993045	1965	0	1958	7	0	0
merged	tRNA-Asn-GTT-3	55	T	GTT	GGTGGTTCGAG	#REF!	#REF!	-0.00165148	-0.165148	0.946429	0.0239121	0.000972421	1	0.155739	8046	2	7988	26	29	0	0	0	0.996756	8026	8	7927	39	51	0
merged	tRNA-Asn-GTT-1	27	G	CGT	AGCGCGTTCGG	#REF!	#REF!	-0.0128161	-1.28161	0.946763	0.0237587	1	1	1	834	493	252	19	3	0	0	0	0.929889	727	460	188	17	3	0
merged	tRNA-Gln-TTG-3	20	T	TTA	ATGGTTAGCAC	#REF!	#REF!	0.00364978	0.364978	0.946813	0.0237358	0.0954533	1	1	2369	0	2355	14	0	0	65	0	0.99409	1770	0	1766	4	0	0
merged	tRNA-Leu-AAG-3	19	T	GTC	AGCGGTCTAAG	#REF!	#REF!	-0.0035928	-0.35928	0.947091	0.0236084	0.429582	1	1	1828	2	1813	9	0	0	19	0	0.99506	2350	1	2324	20	2	0
merged	tRNA-Val-TAC-1	4	T	TTC	GGTTCCATA	#REF!	#REF!	-0.00486027	-0.486027	0.947355	0.0234874	0.0380929	1	1	1038	0	1038	0	0	0	18	0	1	823	0	819	4	0	0
merged	tRNA-Leu-CAG-1	19	T	GTC	AGCGGTCTAAG	#REF!	#REF!	-0.00203658	-0.203658	0.947581	0.0233836	0.0947807	1	1	7402	1	7380	16	1	0	19	0	0.997837	4766	1	4742	20	0	0
merged	tRNA-Leu-CAA-3	19	T	GTC	AGTGGTCTAAG	#REF!	#REF!	0.00230085	0.230085	0.947723	0.0233184	0.176575	1	1	3634	0	3617	15	0	0	17	0	0.99587	3830	0	3820	7	1	0
merged	tRNA-Leu-TAA-1	37	G	AGA	CTTAAGATCCA	#REF!	#REF!	-0.00246557	-0.246557	0.947901	0.0232372	1	1	1	1074	31	105	443	494	0	15	0	0.191606	2160	60	209	896	993	0
merged	tRNA-Arg-ACG-1	37	G	GGA	CTACGGATCAG	#REF!	#REF!	0.00280356	0.280356	0.948036	0.023175	0.262988	1	1	3136	53	159	517	2407	0	3	0	0.235207	2786	50	134	429	2173	0
merged	tRNA-Glu-CTC-1	20	T	TTA	GTGGTTAGGAT	#REF!	#REF!	0.00180916	0.180916	0.948062	0.0231631	0.203946	1	1	6304	2	6250	51	1	0	101	0	0.991906	5570	1	5534	35	0	0
merged	tRNA-Asp-GTC-2	9	A	TAG	TCGTTAGTATA	#REF!	#REF!	-0.00439694	-0.439694	0.948628	0.0229039	0.000102406	1	0.0216873	2239	912	1233	59	31	0	35	0	0.954334	1573	741	759	40	31	0
merged	tRNA-Leu-CAG-1	45	T	GTC	CGCAGTCTCCC	#REF!	#REF!	-0.00166092	-0.166092	0.948811	0.0228204	0.143288	1	1	7629	3	7593	22	11	0	2	0	0.997111	5066	3	5032	23	8	0
merged	tRNA-Gln-TTG-1	20	T	TTA	ATGGTTAGCAC	#REF!	#REF!	-0.00489635	-0.489635	0.948905	0.0227772	0.245514	1	1	1045	0	1041	4	0	0	51	0	0.996172	917	0	909	8	0	0
merged	tRNA-Arg-CCG-1	32	T	ATT	TCTGATTCCGG	#REF!	#REF!	-0.00593682	-0.593682	0.949304	0.0225945	0.18721	1	1	1082	0	1077	3	2	0	0	0	0.997222	919	1	910	8	0	0
merged	tRNA-Ser-AGA-2	26	G	CGA	AAGGCGATGGA	#REF!	#REF!	-0.00311393	-0.311393	0.950144	0.0222106	0.279722	1	1	7936	3923	2331	109	66	0	0	0	0.955328	7944	4213	2172	109	80	0
merged	tRNA-Ala-AGC-5	50	T	GTG	GGTAGTGGGAT	#REF!	#REF!	-0.013839	-1.3839	0.950391	0.0220978	0.276395	1	1	326	0	323	3	0	0	1	0	0.990798	217	0	212	5	0	0
merged	tRNA-Lys-CTT-2	16	T	GTC	CTCAGTCGGTA	#REF!	#REF!	0.0015739	0.15739	0.950684	0.0219639	0.217594	1	1	7502	3	7459	35	5	0	273	0	0.99533	5819	3	5795	18	3	0
merged	tRNA-Ile-TAT-1	34	T	CTT	GGTACTTATAA	#REF!	#REF!	-0.00412946	-0.412946	0.950781	0.0219197	0.352674	1	1	1280	0	1271	9	0	0	9	3	0.992969	896	0	886	10	0	0
merged	tRNA-Gln-CTG-3	4	T	TTC	GGTTCCATG	#REF!	#REF!	-0.00881057	-0.881057	0.9512	0.0217282	0.169286	1	1	324	0	324	0	0	0	2	0	1	227	0	225	2	0	0
merged	tRNA-Pro-AGG-1	31	T	CTT	CTCGCTTAGGG	#REF!	#REF!	-0.00319962	-0.319962	0.951466	0.0216068	0.540399	1	1	2884	0	2861	18	5	0	0	6	0.993748	2117	0	2096	20	1	0
merged	tRNA-Met-CAT-2	22	G	AGC	AGGCAGCGCGT	#REF!	#REF!	-0.00802901	-0.802901	0.952048	0.021341	0.00136737	1	0.205307	7643	3	283	3	7354	0	1	0	0.98951	5473	0	265	5	5203	0
merged	tRNA-Arg-CCG-3	16	T	ATG	CCTAATGGATA	#REF!	#REF!	-0.00306883	-0.306883	0.952401	0.02118	0.00685307	1	0.756939	2836	0	2835	0	1	0	141	0	1	2283	0	2274	7	1	0
merged	tRNA-Pro-CGG-1	6	G	CGT	GGCTCGTTGGT	#REF!	#REF!	0.00705882	0.705882	0.952939	0.0209349	0.0292126	1	1	5062	8	422	3	4628	0	13	0	0.992941	3092	6	216	0	2869	0
merged	tRNA-SeC-TCA-1	6	G	GGA	GCCCGGATGAT	#REF!	#REF!	0.0124858	1.24858	0.952956	0.0209271	0.0249277	1	1	4581	5	405	7	4164	0	0	0	0.98301	2939	2	221	1	2715	0
merged	tRNA-Cys-GCA-1	46	T	GTC	AGAGGTCCCTG	#REF!	#REF!	-0.012605	-1.2605	0.953256	0.0207903	0.0572286	1	1	378	0	378	0	0	0	0	0	1	238	0	235	3	0	0
merged	tRNA-Lys-CTT-2	47	T	GTC	CAGGGTCGTGG	#REF!	#REF!	-0.00150209	-0.150209	0.954134	0.0203904	0.394546	1	1	8014	2	7982	27	0	0	1	0	0.996629	7183	0	7147	35	0	0
merged	tRNA-Arg-ACG-3	20	T	ATA	ATGGATAACGC	#REF!	#REF!	-0.00244209	-0.244209	0.954162	0.0203779	0.302202	1	1	3014	15	2985	13	0	0	57	0	0.995664	2523	14	2491	17	0	0
merged	tRNA-Ser-TGA-1	39	T	ATC	TGAAATCCAAT	#REF!	#REF!	0.00179186	0.179186	0.955287	0.0198661	0.0152523	1	1	5432	0	5420	12	0	0	86	0	0.997791	4793	0	4791	2	0	0
merged	tRNA-Ile-AAT-3	60	T	ATC	TTCGATCCCCG	#REF!	#REF!	0.00632911	0.632911	0.955649	0.0197014	0.615892	1	1	316	0	314	2	0	0	0	0	0.993671	331	1	330	0	0	0
merged	tRNA-Leu-CAA-2	19	T	GTC	AGTGGTCTAAG	#REF!	#REF!	-0.00218951	-0.218951	0.955894	0.0195905	0.100515	1	1	2893	0	2880	10	0	0	22	0	0.99654	3016	2	2992	17	2	0
merged	tRNA-Ala-TGC-4	16	T	GTG	CTCAGTGGTAG	#REF!	#REF!	0.00348783	0.348783	0.957529	0.0188481	0.737786	1	1	1849	2	1827	8	0	0	68	0	0.99564	1162	0	1146	1	0	0
merged	tRNA-Ala-AGC-7	32	T	CTT	CTCGCTTAGCA	#REF!	#REF!	-0.00644434	-0.644434	0.958052	0.0186109	0.747635	1	1	540	0	512	27	1	0	0	2	0.949907	283	0	267	16	0	0
merged	tRNA-Ile-AAT-2	21	T	TTA	TTGGTTAGAGC	#REF!	#REF!	-0.0109504	-1.09504	0.9581	0.0185893	0.163605	1	1	453	0	452	1	0	0	1	0	0.997792	304	0	300	4	0	0
merged	tRNA-Arg-TCT-1	47	T	GTT	AAAGGTTCCGG	#REF!	#REF!	-0.00214239	-0.214239	0.95901	0.0181771	0.228792	1	1	3785	0	3770	15	0	0	1	1	0.996037	3112	0	3093	19	0	0
merged	tRNA-Thr-CGT-1	16	T	GTG	CCAAGTGGTAA	#REF!	#REF!	-0.00273223	-0.273223	0.959324	0.0180345	0.000404833	1	0.0730552	1860	0	1857	2	0	0	341	0	0.998924	1323	1	1308	5	1	0
merged	tRNA-SeC-TCA-1	21	T	GTC	AGTGGTCTGGG	#REF!	#REF!	0.00201621	0.201621	0.960902	0.0173207	0.0144932	1	1	4714	1	4695	11	0	0	5	0	0.997663	3115	0	3112	1	1	0
merged	tRNA-Pro-CGG-1	4	T	CTC	GGCTCGTTG	#REF!	#REF!	-0.00184075	-0.184075	0.96101	0.0172723	0.304851	1	1	4997	0	4970	27	0	0	6	0	0.994597	3037	0	3015	22	0	0
merged	tRNA-Ser-CGA-2	44	T	ATG	TCCAATGGGGT	#REF!	#REF!	-0.00189148	-0.189148	0.96173	0.0169466	0.308693	1	1	3871	1	3819	9	42	0	1	0	0.997649	4056	3	3990	17	46	0
merged	tRNA-Ala-TGC-2	69	T	CTC	GCATCTCCACC	#REF!	#REF!	-0.00265612	-0.265612	0.961854	0.0168907	0.154022	1	1	1905	0	1903	2	0	0	0	0	0.99895	1619	0	1613	6	0	0
merged	tRNA-Ala-TGC-4	36	A	CAT	TTTGCATGTAT	#REF!	#REF!	-0.00377514	-0.377514	0.961876	0.016881	0.264546	1	1	2020	604	433	372	318	0	3	0	0.537888	1310	416	274	239	199	0
merged	tRNA-Lys-TTT-7	47	T	GTC	GAGGGTCCAGG	#REF!	#REF!	0.00442061	0.442061	0.963378	0.0162032	0.642567	1	1	475	0	465	10	0	0	3	0	0.978947	481	0	473	8	0	0
merged	tRNA-Leu-CAA-1	45	T	GTC	TCTGGTCTCCC	#REF!	#REF!	-0.00718615	-0.718615	0.963498	0.016149	0.0985158	1	1	525	0	524	1	0	0	1	1	0.998095	441	1	436	4	0	0
merged	tRNA-Ala-AGC-3	49	T	CTG	GGTCCTGGGTT	#REF!	#REF!	0.00528169	0.528169	0.963705	0.0160558	0.266087	1	1	568	0	565	3	0	0	0	0	0.994718	420	0	420	0	0	0
merged	tRNA-Gly-GCC-2	5	T	TTG	GCATTGGTGG	#REF!	#REF!	-0.00681818	-0.681818	0.963854	0.0159886	0.0393951	1	1	547	0	547	0	0	0	4	0	1	441	1	437	3	0	0
merged	tRNA-Lys-TTT-7	66	T	GTT	CCCTGTTCGGG	#REF!	#REF!	0.00421053	0.421053	0.963933	0.0159533	0.235634	1	1	475	0	473	2	0	0	0	0	0.995789	503	0	503	0	0	0
merged	tRNA-Lys-TTT-7	60	T	GTC	TCAGGTCCCTG	#REF!	#REF!	0.00428808	0.428808	0.963971	0.0159361	0.361949	1	1	478	0	475	3	0	0	0	0	0.993724	503	0	502	1	0	0
merged	tRNA-Lys-CTT-3	54	T	GTT	GTGGGTTCGAG	#REF!	#REF!	0.0011303	0.11303	0.964053	0.0158991	0.373141	1	1	7968	14	7835	85	31	0	0	0	0.989268	7957	10	7839	76	28	0
merged	tRNA-Trp-CCA-3	19	T	GTA	AACGGTAGCGC	#REF!	#REF!	-0.00288873	-0.288873	0.964055	0.0158981	0.198837	1	1	2488	0	2473	11	0	0	6	0	0.995572	1644	1	1628	12	2	0
merged	tRNA-Ala-AGC-4	20	T	GTA	AATGGTAGAGC	#REF!	#REF!	-0.00170701	-0.170701	0.964089	0.0158829	0.0542957	1	1	5566	0	5544	13	9	0	16	0	0.997661	3718	1	3692	15	8	0
merged	tRNA-Pro-TGG-1	19	T	GTA	AGGGGTATGAT	#REF!	#REF!	0.00254782	0.254782	0.965094	0.0154302	0.396283	1	1	2537	1	2521	15	0	0	7	0	0.994085	1783	0	1776	6	0	0
merged	tRNA-Arg-CCT-1	47	T	ATT	AGGGATTGTGG	#REF!	#REF!	-0.00225333	-0.225333	0.965407	0.0152897	0.0844756	1	1	2454	0	2452	1	1	0	1	0	0.999592	1880	0	1874	5	1	0
merged	tRNA-Trp-CCA-5	19	T	GTA	AATGGTAGCGC	#REF!	#REF!	0.00224012	0.224012	0.965785	0.0151197	0.378285	1	1	2614	1	2592	17	1	0	15	0	0.993484	1874	1	1863	8	2	0
merged	tRNA-Glu-TTC-2	34	T	TTT	TGGTTTTCACC	#REF!	#REF!	0.00220032	0.220032	0.965922	0.0150577	0.214202	1	1	2221	5	2201	13	2	0	13	10	0.994128	2183	4	2171	8	0	0
merged	tRNA-Leu-AAG-3	33	T	ATT	CTGGATTAAGG	#REF!	#REF!	-0.00192753	-0.192753	0.965978	0.0150328	0.03031	1	1	1909	0	1908	0	1	0	0	1	1	2599	1	2589	5	4	0
merged	tRNA-Gln-CTG-3	65	T	GTG	CTCGGTGGGAC	#REF!	#REF!	-0.00395257	-0.395257	0.966031	0.0150091	0.207207	1	1	605	0	605	0	0	0	0	0	1	506	0	504	2	0	0
merged	tRNA-Pro-TGG-1	46	T	GTC	AGAGGTCCCGG	#REF!	#REF!	0.0019012	0.19012	0.966075	0.0149892	0.633339	1	1	2649	0	2637	12	0	0	0	0	0.99547	1903	1	1897	5	0	0
merged	tRNA-Pro-CGG-1	46	T	GTC	AGAGGTCCCGG	#REF!	#REF!	0.00143817	0.143817	0.966973	0.0145858	0.298894	1	1	6372	1	6332	39	0	0	1	0	0.993879	4484	0	4463	21	0	0
merged	tRNA-Ser-GCT-2	16	T	GTG	CCGAGTGGTTA	#REF!	#REF!	-0.00164486	-0.164486	0.968395	0.0139475	0.0327506	1	1	3347	0	3346	1	0	0	3	0	0.999701	2059	0	2054	4	1	0
merged	tRNA-Met-CAT-1	47	T	GTC	GAAGGTCGTGA	#REF!	#REF!	0.00110351	0.110351	0.969185	0.0135934	0.235115	1	1	7322	0	7290	28	2	0	1	0	0.996174	5143	1	5128	14	0	0
merged	tRNA-Arg-TCT-2	16	T	ATG	CGCAATGGATA	#REF!	#REF!	0.00476785	0.476785	0.969575	0.0134186	0.474869	1	1	782	0	777	5	0	0	32	0	0.993606	616	0	614	1	1	0
merged	tRNA-Ile-AAT-1	16	T	GTT	CTCAGTTGGTT	#REF!	#REF!	0.00107675	0.107675	0.96984	0.0133	0.847313	1	1	7895	2	7879	10	0	0	0	0	0.998732	5251	1	5239	1	2	0
merged	tRNA-Leu-CAA-2	16	T	GTG	CCGAGTGGTCT	#REF!	#REF!	0.00177618	0.177618	0.969968	0.0132427	0.236636	1	1	2823	0	2812	10	0	0	5	0	0.996456	2830	0	2824	5	1	0
merged	tRNA-Glu-TTC-1	20	T	TTA	GCGGTTAGGAT	#REF!	#REF!	0.00155836	0.155836	0.970278	0.0131037	0.550117	1	1	2828	0	2814	14	0	0	30	0	0.99505	2949	1	2938	10	0	0
merged	tRNA-Val-TAC-1	47	T	GTC	GAAGGTCCTGG	#REF!	#REF!	0.00193757	0.193757	0.970347	0.0130727	0.428886	1	1	2934	0	2911	22	1	0	0	1	0.992499	2877	1	2860	16	0	0
merged	tRNA-Pro-TGG-2	19	T	GTA	AGGGGTATGAT	#REF!	#REF!	-0.000959217	-0.0959217	0.970476	0.0130152	0.26956	1	1	7875	1	7840	30	0	0	1	0	0.996188	5665	2	5632	27	0	0
merged	tRNA-Arg-TCG-3	16	T	ATG	CCTAATGGATA	#REF!	#REF!	-0.00460123	-0.460123	0.970528	0.0129921	0.0835715	1	1	838	0	838	0	0	0	48	0	1	652	0	649	3	0	0
merged	tRNA-Arg-CCG-3	47	T	ATT	GGGGATTGTGG	#REF!	#REF!	-0.00171551	-0.171551	0.970546	0.012984	0.186184	1	1	3216	1	3211	4	0	0	1	3	0.998756	2704	1	2695	8	0	0
merged	tRNA-Arg-CCG-3	54	T	GTT	GTGGGTTCGAG	#REF!	#REF!	-0.00153807	-0.153807	0.970558	0.0129785	0.0525585	1	1	3215	0	3214	1	0	0	0	0	0.999689	2705	0	2699	5	1	0
merged	tRNA-Glu-TTC-2	6	T	ATA	TCCCATATGGT	#REF!	#REF!	-0.00285307	-0.285307	0.970722	0.0129052	0.104344	1	1	788	0	788	0	0	0	22	0	1	702	0	699	2	1	0
merged	tRNA-Lys-TTT-1	54	T	GTT	CAGGGTTCAAG	#REF!	#REF!	-0.00173621	-0.173621	0.970798	0.0128713	0.667591	1	1	3435	3	3424	7	1	0	0	0	0.99796	2649	0	2638	10	1	0
merged	tRNA-Val-CAC-2	54	T	GTT	CCCGGTTCGAA	#REF!	#REF!	-0.000997295	-0.0997295	0.970833	0.0128556	0.492935	1	1	6897	0	6882	13	1	0	0	4	0.998115	6591	0	6572	19	0	0
merged	tRNA-Arg-TCT-3	6	T	CTG	GGCTCTGTGGC	#REF!	#REF!	-0.00309598	-0.309598	0.97116	0.012709	0.215945	1	1	946	3	938	0	0	0	0	0	1	646	0	644	2	0	0
merged	tRNA-Arg-TCG-3	20	T	ATA	ATGGATAAGGC	#REF!	#REF!	-0.00363922	-0.363922	0.971494	0.0125597	0.232494	1	1	883	4	876	3	0	0	3	0	0.996587	715	6	704	5	0	0
merged	tRNA-Asn-GTT-1	49	T	TTG	AAGGTTGGTGG	#REF!	#REF!	0.00350058	0.350058	0.971821	0.0124139	0.252665	1	1	857	0	854	3	0	0	0	0	0.996499	753	0	753	0	0	0
merged	tRNA-Asp-GTC-2	20	T	TTA	GTGGTTAGTAT	#REF!	#REF!	0.00158784	0.158784	0.972049	0.0123121	0.396058	1	1	3637	0	3627	7	3	0	69	0	0.998074	2966	1	2954	1	10	0
merged	tRNA-Ser-CGA-2	16	T	GTG	CCGAGTGGTTA	#REF!	#REF!	-0.001725	-0.1725	0.972182	0.0122523	0.178179	1	1	3417	0	3410	7	0	0	15	0	0.997951	3181	0	3168	12	1	0
merged	tRNA-iMet-CAT-1	54	T	ATC	ATGGATCGAAA	#REF!	#REF!	0.000937807	0.0937807	0.972351	0.012177	0.315622	1	1	7998	0	7968	29	0	0	0	5	0.996374	7067	0	7048	19	0	0
merged	tRNA-Ser-TGA-2	16	T	GTG	CCGAGTGGTTA	#REF!	#REF!	-0.00148342	-0.148342	0.972476	0.012121	0.129094	1	1	3972	0	3966	5	1	0	6	0	0.998741	2919	1	2909	8	1	0
merged	tRNA-Arg-TCT-2	48	T	TTG	AAGGTTGTGGG	#REF!	#REF!	-0.00262467	-0.262467	0.972591	0.0120697	0.197272	1	1	953	0	953	0	0	0	0	0	1	762	0	760	2	0	0
merged	tRNA-Arg-TCT-2	50	T	GTG	GGTTGTGGGTT	#REF!	#REF!	-0.0026178	-0.26178	0.972605	0.0120637	0.198078	1	1	952	0	952	0	0	0	0	0	1	764	0	762	2	0	0
merged	tRNA-Ile-AAT-1	60	T	ATC	TTCGATCCCCG	#REF!	#REF!	-0.000818298	-0.0818298	0.97281	0.0119721	0.169102	1	1	7977	1	7973	3	0	0	0	1	0.999624	7535	0	7526	9	0	0
merged	tRNA-Leu-CAA-2	69	A	GAA	GTTCGAATCCC	#REF!	#REF!	-0.00233686	-0.233686	0.972863	0.0119485	0.0163048	1	1	3068	88	693	387	1900	0	0	0	0.641667	3335	133	725	409	2064	0
merged	tRNA-Asp-GTC-1	19	T	GTG	AGTGGTGAGTA	#REF!	#REF!	-0.000777166	-0.0777166	0.973013	0.0118815	0.192573	1	1	7905	5	7875	20	0	0	0	0	0.997467	7869	5	7828	26	5	0
merged	tRNA-Asp-GTC-1	33	T	CTG	CCGCCTGTCAC	#REF!	#REF!	-0.000874812	-0.0874812	0.97323	0.0117846	0.440195	1	1	8005	2	7987	12	4	0	0	0	0.9985	8005	1	7981	19	2	0
merged	tRNA-Lys-CTT-3	35	T	CTT	GACTCTTAATC	#REF!	#REF!	0.00075075	0.075075	0.973234	0.0117827	0.0160276	1	1	8006	4	7984	12	3	0	1	0	0.998499	8002	0	7994	6	1	0
merged	tRNA-Lys-CTT-3	47	T	GTC	CAGGGTCGTGG	#REF!	#REF!	-0.000881929	-0.0881929	0.973237	0.0117813	0.139355	1	1	8023	0	7991	30	0	0	1	0	0.99626	8013	1	7968	37	1	0
merged	tRNA-Leu-CAA-2	45	T	GTC	TCTGGTCTCCG	#REF!	#REF!	0.00146179	0.146179	0.973251	0.0117752	0.898673	1	1	3483	1	3452	25	5	0	7	0	0.99281	3676	2	3645	21	8	0
merged	tRNA-Lys-CTT-3	50	T	GTG	GGTCGTGGGTT	#REF!	#REF!	-0.000874546	-0.0874546	0.973261	0.0117708	0.228926	1	1	8022	2	8013	6	1	0	0	0	0.999252	8013	0	7998	13	1	0
merged	tRNA-Leu-CAA-3	16	T	GTG	CCGAGTGGTCT	#REF!	#REF!	0.0014491	0.14491	0.973381	0.011717	0.419659	1	1	3565	0	3551	14	0	0	8	0	0.996073	3633	0	3623	9	0	0
merged	tRNA-Leu-TAA-1	16	T	GTG	CCGAGTGGTTA	#REF!	#REF!	0.00401619	0.401619	0.973711	0.0115699	0.344524	1	1	951	0	944	7	0	0	15	0	0.992639	897	0	894	3	0	0
merged	tRNA-Ile-TAT-2	20	T	GTT	ATCGGTTAGCG	#REF!	#REF!	0.00278813	0.278813	0.973711	0.0115699	0.86614	1	1	1147	0	1126	9	1	0	26	0	0.99207	790	3	774	4	0	0
merged	tRNA-Arg-TCG-3	71	T	GTT	CGTGGTTGCCA	#REF!	#REF!	-0.00234192	-0.234192	0.973734	0.0115599	0.211585	1	1	1002	0	1002	0	0	0	0	3	1	854	0	852	2	0	0
merged	tRNA-Met-CAT-3	16	T	GTA	CGCAGTAGGCA	#REF!	#REF!	0.00267618	0.267618	0.973798	0.0115312	1	1	1	1122	0	1118	3	0	0	331	0	0.997324	792	1	790	0	1	0
merged	tRNA-SeC-TCA-1	51	T	GTT	AGCTGTTTAGC	#REF!	#REF!	-0.00110198	-0.110198	0.974535	0.0112025	0.171484	1	1	4847	1	4844	2	0	0	0	3	0.999587	3302	0	3296	5	1	0
merged	tRNA-SeC-TCA-1	49	T	CTG	GTAGCTGTTTA	#REF!	#REF!	-0.00110271	-0.110271	0.974552	0.0111948	0.171244	1	1	4861	1	4858	2	0	0	1	2	0.999588	3303	1	3297	5	0	0
merged	tRNA-Ser-TGA-2	44	T	TTG	TCCATTGGGGT	#REF!	#REF!	0.00129966	0.129966	0.974702	0.0111281	0.392886	1	1	4445	3	4392	13	37	0	5	1	0.997049	3663	1	3627	6	29	0
merged	tRNA-Phe-GAA-1	33	T	CTG	TAGACTGAAGA	#REF!	#REF!	-0.00197239	-0.197239	0.975003	0.010994	0.21669	1	1	1023	0	1022	0	0	0	0	0	1	1016	0	1012	2	0	0
merged	tRNA-Arg-TCT-3	16	T	ATG	CGCAATGGATA	#REF!	#REF!	0.00216479	0.216479	0.975428	0.0108048	0.247061	1	1	1232	0	1227	4	0	0	29	0	0.996751	922	0	921	1	0	0
merged	tRNA-Ala-AGC-4	17	T	ATG	TCAAATGGTAG	#REF!	#REF!	0.000999672	0.0999672	0.975796	0.010641	0.384609	1	1	5482	0	5473	7	1	0	107	0	0.998723	3603	1	3600	1	1	0
merged	tRNA-Leu-CAA-3	45	T	GTC	TCTGGTCTCCG	#REF!	#REF!	-0.000921244	-0.0921244	0.976083	0.0105133	0.663701	1	1	4344	1	4305	28	10	0	7	1	0.993538	4617	3	4571	34	9	0
merged	tRNA-Val-AAC-5	20	T	TTA	GTGGTTATCAC	#REF!	#REF!	-0.00209895	-0.209895	0.976166	0.0104763	0.336723	1	1	1229	0	1228	1	0	0	137	0	0.999186	1030	0	1027	3	0	0
merged	tRNA-Ser-TGA-1	27	T	GTT	AGGCGTTGGAC	#REF!	#REF!	-0.000933925	-0.0933925	0.97621	0.0104569	0.0585531	1	1	4737	1	4736	0	0	0	4	0	1	4285	0	4279	4	0	0
merged	tRNA-Ser-TGA-1	34	T	TTG	GGACTTGAAAT	#REF!	#REF!	0.00101532	0.101532	0.976373	0.0103844	0.29428	1	1	4815	0	4809	6	0	0	82	0	0.998754	4334	1	4332	1	0	0
merged	tRNA-His-GTG-2	55	T	TTC	TCGGTTCGAAT	#REF!	#REF!	-0.00101557	-0.101557	0.976378	0.0103821	0.0155567	1	1	5104	0	5102	1	0	0	0	3	0.999804	4131	0	4122	5	2	0
merged	tRNA-His-GTG-2	50	T	CTC	CAACCTCGGTT	#REF!	#REF!	-0.00110397	-0.110397	0.976404	0.0103703	0.151832	1	1	5113	1	5109	3	0	0	0	3	0.999413	4141	1	4133	7	0	0
merged	tRNA-Arg-CCT-2	16	T	ATG	CCTAATGGATA	#REF!	#REF!	0.00322365	0.322365	0.976498	0.0103288	0.771163	1	1	1414	1	1406	6	1	0	88	0	0.995751	978	1	974	1	0	0
merged	tRNA-Ala-AGC-2	58	T	ATC	TTCAATCCCCG	#REF!	#REF!	-0.00106076	-0.106076	0.976502	0.0103267	0.0898922	1	1	5418	0	5417	1	0	0	0	0	0.999815	4015	0	4010	5	0	0
merged	tRNA-Val-AAC-1	16	T	GTG	TGTAGTGGTTA	#REF!	#REF!	-0.00187733	-0.187733	0.976538	0.0103107	0.434767	1	1	1209	0	1207	1	1	0	2	0	0.999172	1110	0	1106	3	1	0
merged	tRNA-Arg-TCT-3	20	T	ATA	ATGGATAGCGC	#REF!	#REF!	0.00242619	0.242619	0.976557	0.0103024	0.800338	1	1	1318	1	1309	7	1	0	27	0	0.994681	1040	2	1034	3	1	0
merged	tRNA-His-GTG-2	36	T	GTG	CGTTGTGGCCG	#REF!	#REF!	0.000963577	0.0963577	0.976659	0.0102568	0.227408	1	1	5227	0	5184	5	20	0	3	9	0.999036	4277	0	4251	0	16	0
merged	tRNA-His-GTG-2	21	T	TTA	GTGGTTAGTAC	#REF!	#REF!	0.00102625	0.102625	0.976705	0.0102366	0.284362	1	1	5241	1	5226	14	0	0	36	0	0.997328	4254	0	4247	7	0	0
merged	tRNA-Ala-CGC-1	67	T	ATC	CGGCATCTCCA	#REF!	#REF!	-0.00179533	-0.179533	0.977111	0.0100561	0.0941215	1	1	1335	0	1335	0	0	0	0	0	1	1115	0	1112	2	1	0
merged	tRNA-Arg-TCT-3	27	T	ATT	GCGCATTGGAC	#REF!	#REF!	-0.00184332	-0.184332	0.977149	0.0100391	0.192081	1	1	1390	0	1390	0	0	0	1	0	1	1085	0	1083	2	0	0
merged	tRNA-Gln-TTG-1	53	T	GTT	CCGAGTTCAAA	#REF!	#REF!	0.00225212	0.225212	0.97724	0.00999886	1	1	1	1293	0	1285	4	0	0	0	2	0.996897	1181	0	1174	1	0	0
merged	tRNA-Ser-GGA-1	47	T	GTC	AAAGGTCCCTG	#REF!	#REF!	0.00244194	0.244194	0.977265	0.00998776	0.401011	1	1	1138	0	1131	7	0	0	0	0	0.993849	1348	0	1343	5	0	0
merged	tRNA-Ala-TGC-4	19	T	GTA	AGTGGTAGAGC	#REF!	#REF!	0.00156344	0.156344	0.977296	0.00997398	0.894306	1	1	1910	5	1485	234	133	0	9	0	0.863874	1204	3	939	146	70	0
merged	tRNA-Gln-TTG-1	47	T	ATC	AGCGATCCGAG	#REF!	#REF!	-0.00169205	-0.169205	0.977311	0.0099672	0.22761	1	1	1295	0	1295	0	0	0	0	0	1	1182	0	1180	2	0	0
merged	tRNA-Glu-CTC-1	5	T	CTG	TCCCTGGTGG	#REF!	#REF!	-0.000947311	-0.0947311	0.977316	0.0099651	0.588199	1	1	5419	3	5413	2	1	0	2	0	0.999631	4558	1	4551	6	0	0
merged	tRNA-His-GTG-2	33	T	GTT	CTGCGTTGTGG	#REF!	#REF!	0.000907771	0.0907771	0.977331	0.00995831	0.403414	1	1	5518	0	5503	5	4	0	0	12	0.999092	4510	0	4502	0	4	0
merged	tRNA-Ala-AGC-4	47	T	GTA	AGAGGTAGCGG	#REF!	#REF!	0.000849644	0.0849644	0.977333	0.00995742	0.54196	1	1	6036	0	6028	8	0	0	0	0	0.998675	4205	0	4202	2	1	0
merged	tRNA-Gly-GCC-2	52	T	GTT	CCGGGTTCGAT	#REF!	#REF!	0.00248344	0.248344	0.977379	0.00993679	0.1139	1	1	1208	0	1205	3	0	0	0	0	0.997517	1283	0	1283	0	0	0
merged	tRNA-Leu-TAG-2	19	T	GTC	AGCGGTCTAAG	#REF!	#REF!	-0.00182345	-0.182345	0.97768	0.00980336	0.501177	1	1	1146	0	1139	5	1	0	9	0	0.995629	1457	2	1444	9	0	0
merged	tRNA-Trp-CCA-4	19	T	GTA	AACGGTAGCGC	#REF!	#REF!	-0.00270949	-0.270949	0.977834	0.00973504	0.414323	1	1	1532	0	1526	4	0	0	7	0	0.997386	1128	0	1121	6	1	0
merged	tRNA-Ser-TGA-1	49	T	GTC	TGGGGTCTCCC	#REF!	#REF!	0.00106051	0.106051	0.977923	0.00969517	0.0422101	1	1	5546	3	5536	7	0	0	7	1	0.998737	4943	0	4941	1	0	0
merged	tRNA-Tyr-GTA-1	66	T	CTC	CCGGCTCGAAG	#REF!	#REF!	0.00202156	0.202156	0.978193	0.00957553	0.256934	1	1	1484	0	1481	3	0	0	0	0	0.997978	1219	0	1219	0	0	0
merged	tRNA-Ala-TGC-3	31	T	CTT	CATGCTTTGCA	#REF!	#REF!	-0.00288945	-0.288945	0.97827	0.00954131	0.251089	1	1	1549	0	1547	2	0	0	0	0	0.998709	1196	0	1191	5	0	0
merged	tRNA-Leu-AAG-3	6	T	GTG	GGTAGTGTGGC	#REF!	#REF!	0.00213353	0.213353	0.97845	0.00946146	0.771551	1	1	1691	0	1683	8	0	0	8	0	0.995269	1156	1	1152	3	0	0
merged	tRNA-Ile-TAT-2	34	T	CTT	GGTACTTATAA	#REF!	#REF!	-0.00165582	-0.165582	0.978776	0.00931656	0.436443	1	1	1638	0	1625	13	0	0	12	5	0.992063	1253	2	1239	12	0	0
merged	tRNA-Ser-GCT-3	20	T	TTA	GTGGTTAAGGC	#REF!	#REF!	0.000984268	0.0984268	0.978791	0.00930983	0.131734	1	1	5179	6	5158	15	0	0	35	0	0.9971	6268	3	6253	12	0	0
merged	tRNA-Thr-AGT-3	61	T	ATC	TCGAATCCCAG	#REF!	#REF!	-0.00229764	-0.229764	0.978879	0.00927082	0.195079	1	1	1513	0	1512	1	0	0	0	1	0.999339	1352	0	1348	4	0	0
merged	tRNA-Leu-TAA-2	16	T	GTG	CCGAGTGGTTA	#REF!	#REF!	0.0027282	0.27282	0.979106	0.00917027	0.16124	1	1	1611	1	1601	8	1	0	4	0	0.995028	1337	0	1334	3	0	0
merged	tRNA-Gly-CCC-1	19	T	GTA	AGTGGTATCAT	#REF!	#REF!	0.00258303	0.258303	0.979211	0.00912372	0.834916	1	1	1566	0	1553	13	0	0	92	0	0.991699	1401	2	1391	8	0	0
merged	tRNA-Met-CAT-3	47	T	GTC	GAAGGTCCTGA	#REF!	#REF!	-0.00147929	-0.147929	0.979316	0.00907722	0.202343	1	1	1653	0	1653	0	0	0	0	0	1	1352	0	1350	2	0	0
merged	tRNA-Ser-GCT-3	26	G	CGA	AAGGCGATGGA	#REF!	#REF!	-0.00170336	-0.170336	0.979329	0.00907156	0.753817	1	1	5193	2706	1412	68	43	0	0	0	0.954054	6309	3711	1499	75	49	0
merged	tRNA-Ser-GCT-3	44	T	TTG	TCCATTGTGCT	#REF!	#REF!	0.000875302	0.0875302	0.979482	0.00900363	0.0214232	1	1	5547	1	5502	18	26	0	4	0	0.996739	6723	2	6691	16	14	0
merged	tRNA-Phe-GAA-1	47	T	GTC	AAAGGTCCCTG	#REF!	#REF!	-0.00226656	-0.226656	0.979562	0.00896786	0.323237	1	1	1608	0	1605	3	0	0	5	0	0.998134	1452	0	1446	6	0	0
merged	tRNA-Leu-CAG-1	47	T	CTC	CAGTCTCCCCT	#REF!	#REF!	-0.00078877	-0.078877	0.979563	0.00896746	0.032662	1	1	7633	0	7630	3	0	0	4	0	0.999607	5079	1	5071	6	1	0
merged	tRNA-Arg-CCT-1	16	T	ATG	CCTAATGGATA	#REF!	#REF!	-0.0018941	-0.18941	0.979859	0.00883631	0.291681	1	1	1876	1	1873	2	0	0	117	0	0.998933	1352	0	1347	4	1	0
merged	tRNA-Glu-CTC-1	25	T	ATT	TAGGATTCGGC	#REF!	#REF!	-0.000707922	-0.0707922	0.980059	0.00874774	0.284708	1	1	6768	1	6763	3	1	0	6	0	0.999557	6082	2	6073	7	0	0
merged	tRNA-Ile-TAT-2	55	T	GTT	GTGAGTTCGAG	#REF!	#REF!	-0.00189383	-0.189383	0.980297	0.00864233	0.453445	1	1	1883	0	1869	8	6	0	0	0	0.995738	1468	2	1453	9	4	0
merged	tRNA-Arg-TCG-4	20	T	ATA	ACGGATAAGGC	#REF!	#REF!	0.00230184	0.230184	0.980309	0.00863711	0.660532	1	1	1817	1	1805	9	1	0	12	0	0.995039	1508	3	1500	4	1	0
merged	tRNA-Gln-CTG-2	4	T	TTC	GGTTCCATG	#REF!	#REF!	-0.00140351	-0.140351	0.980502	0.00855151	0.17014	1	1	2029	0	2029	0	0	0	57	0	1	1425	0	1423	2	0	0
merged	tRNA-Pro-TGG-2	31	T	CTT	CTCGCTTTGGG	#REF!	#REF!	-0.000788153	-0.0788153	0.980523	0.00854214	0.378436	1	1	7889	0	7873	14	2	0	0	1	0.998225	5854	0	5837	15	2	0
merged	tRNA-Lys-CTT-3	12	T	CTC	CTAGCTCAGTC	#REF!	#REF!	0.000682191	0.0682191	0.980551	0.00852967	0.0422283	1	1	7843	6	7827	8	2	0	1	0	0.998979	5904	2	5900	2	0	0
merged	tRNA-Val-CAC-2	55	T	TTC	CCGGTTCGAAA	#REF!	#REF!	-0.000627251	-0.0627251	0.980557	0.00852715	0.29213	1	1	6894	0	6889	3	0	0	0	2	0.999565	6590	1	6581	7	1	0
merged	tRNA-Lys-TTT-1	35	T	TTT	GACTTTTAATC	#REF!	#REF!	-0.00145879	-0.145879	0.980563	0.00852457	0.235618	1	1	2204	0	2185	0	1	0	4	30	1	1387	1	1369	2	0	0
merged	tRNA-Met-CAT-2	47	T	GTC	GAAGGTCCTGA	#REF!	#REF!	0.000864039	0.0864039	0.980645	0.00848821	0.174435	1	1	8016	0	8005	11	0	0	0	0	0.998628	5903	0	5900	3	0	0
merged	tRNA-Met-CAT-2	54	T	GTT	CTGAGTTCGAA	#REF!	#REF!	0.00065949	0.065949	0.980649	0.00848628	0.373866	1	1	8015	0	8007	8	0	0	0	0	0.999002	5907	1	5904	2	0	0
merged	tRNA-Pro-TGG-2	59	T	ATC	TCAAATCCCGG	#REF!	#REF!	-0.000585405	-0.0585405	0.980712	0.0084583	0.145941	1	1	7995	0	7993	2	0	0	0	0	0.99975	5984	0	5979	5	0	0
merged	tRNA-Lys-TTT-1	33	T	CTT	CAGACTTTTAA	#REF!	#REF!	0.00198912	0.198912	0.980735	0.00844843	0.707229	1	1	2230	0	2213	6	0	0	0	7	0.997296	1411	0	1398	1	0	0
merged	tRNA-Gln-TTG-3	16	T	ATG	TGTAATGGTTA	#REF!	#REF!	-0.00224282	-0.224282	0.980886	0.00838155	0.0194464	1	1	2133	0	2131	1	0	0	27	0	0.999531	1479	1	1471	4	1	0
merged	tRNA-Ser-CGA-1	44	T	ATG	TCCAATGGGGT	#REF!	#REF!	-0.00134937	-0.134937	0.980888	0.00838061	1	1	1	1933	1	1910	1	21	0	6	0	0.999477	1619	0	1599	3	17	0
merged	tRNA-Leu-TAG-2	78	T	CTG	ACCACTGCCAC	#REF!	#REF!	-0.00203874	-0.203874	0.981208	0.00823914	0.129718	1	1	1668	0	1668	0	0	0	0	1	1	1962	0	1958	4	0	0
merged	tRNA-Ser-CGA-1	63	T	GTT	GCAGGTTCGAA	#REF!	#REF!	-0.00126786	-0.126786	0.981237	0.00822615	0.342393	1	1	1951	0	1950	1	0	0	0	0	0.999487	1685	0	1682	3	0	0
merged	tRNA-Leu-TAG-2	47	T	CTC	CAGTCTCTTCG	#REF!	#REF!	0.00119261	0.119261	0.98128	0.00820719	0.210221	1	1	1677	0	1675	2	0	0	4	0	0.998807	1980	0	1980	0	0	0
merged	tRNA-Arg-CCT-1	20	T	ATA	ATGGATAAGGC	#REF!	#REF!	0.00135645	0.135645	0.981309	0.00819441	1	1	1	2153	1	2145	7	0	0	19	0	0.996747	1585	3	1579	3	0	0
merged	tRNA-Leu-TAA-2	19	T	GTT	AGTGGTTAAGG	#REF!	#REF!	-0.0014742	-0.14742	0.981339	0.00818113	0.257569	1	1	1659	0	1659	0	0	0	32	0	1	2035	0	2032	3	0	0
merged	tRNA-Pro-AGG-1	4	T	CTC	GGCTCGTTG	#REF!	#REF!	-0.00149546	-0.149546	0.981376	0.00816439	0.704283	1	1	2298	0	2282	16	0	0	3	0	0.993037	1537	0	1524	13	0	0
merged	tRNA-Thr-TGT-3	66	T	CTG	CTCGCTGGGGC	#REF!	#REF!	-0.000752456	-0.0752456	0.981406	0.00815149	0.0282616	1	1	7984	0	7983	1	0	0	0	0	0.999875	6837	0	6830	6	1	0
merged	tRNA-iMet-CAT-1	27	T	CTG	CGTGCTGGGCC	#REF!	#REF!	-0.000770188	-0.0770188	0.98144	0.0081361	0.0293986	1	1	8012	0	8010	2	0	0	0	0	0.99975	6866	1	6857	7	1	0
merged	tRNA-Arg-TCG-4	68	T	GTG	CTTCGTGGTTA	#REF!	#REF!	-0.00116009	-0.116009	0.981472	0.00812191	0.213675	1	1	2005	0	2005	0	0	0	0	0	1	1724	0	1722	2	0	0
merged	tRNA-iMet-CAT-1	35	T	ATA	GCCCATAACCC	#REF!	#REF!	-0.000728705	-0.0728705	0.981541	0.00809154	0.0925849	1	1	7984	0	7982	1	0	0	3	2	0.999875	7027	1	7020	6	0	0
merged	tRNA-Lys-CTT-2	54	T	GTT	GTGGGTTCGAG	#REF!	#REF!	-0.000740948	-0.0740948	0.981543	0.00809055	0.204008	1	1	7977	8	7890	59	19	0	0	3	0.992578	7141	10	7047	58	25	0
merged	tRNA-Arg-TCG-1	29	T	CTG	GCGTCTGACTT	#REF!	#REF!	-0.00113766	-0.113766	0.981601	0.008065	0.100756	1	1	2020	0	2020	0	0	0	6	0	1	1759	1	1756	2	0	0
merged	tRNA-Lys-TTT-1	20	T	GTA	GTCGGTAGAGC	#REF!	#REF!	-0.00140756	-0.140756	0.981615	0.00805875	1	1	1	2407	0	2395	9	1	0	1	0	0.996256	1553	0	1545	8	0	0
merged	tRNA-Lys-CTT-2	50	T	GTG	GGTCGTGGGTT	#REF!	#REF!	-0.00060031	-0.060031	0.981662	0.00803793	0.439156	1	1	8014	1	8008	3	1	0	1	0	0.999626	7183	1	7174	7	0	0
merged	tRNA-Leu-CAG-2	68	A	GAA	GTTCGAATCCC	#REF!	#REF!	-0.00118805	-0.118805	0.981769	0.00799054	1.21294e-22	1	8.63376e-20	7403	213	1687	900	4602	0	0	0	0.652107	7369	457	1488	798	4624	0
merged	tRNA-Ile-AAT-1	66	T	GTA	CCCCGTACGGG	#REF!	#REF!	-0.00068756	-0.068756	0.981867	0.00794747	0.289888	1	1	7984	2	7979	3	0	0	0	0	0.999624	7524	1	7515	8	0	0
merged	tRNA-Ile-AAT-1	48	T	GTC	CAAGGTCGCGG	#REF!	#REF!	-0.000675344	-0.0675344	0.981901	0.00793219	0.665747	1	1	8027	2	8004	19	1	0	0	0	0.997632	7559	1	7534	23	0	0
merged	tRNA-Ser-AGA-2	20	T	TTA	GTGGTTAAGGC	#REF!	#REF!	0.000628851	0.0628851	0.982091	0.00784812	0.237618	1	1	7946	1	7934	11	0	0	1	0	0.998615	7940	0	7934	6	0	0
merged	tRNA-Ser-AGA-2	63	T	GTT	GCAGGTTCGAA	#REF!	#REF!	-0.000625462	-0.0625462	0.982116	0.00783718	0.266664	1	1	7947	0	7943	2	0	0	0	0	0.999748	7982	0	7973	7	2	0
merged	tRNA-Leu-CAG-2	47	T	CTC	CAGTCTCCCCT	#REF!	#REF!	-0.000503215	-0.0503215	0.982164	0.00781593	0.166136	1	1	8021	0	8015	6	0	0	1	0	0.999252	7994	0	7982	10	1	0
merged	tRNA-Lys-CTT-3	33	T	CTC	GAGACTCTTAA	#REF!	#REF!	-0.00074883	-0.074883	0.982165	0.00781541	0.663414	1	1	8011	0	8002	5	0	0	0	0	0.999376	8011	1	7999	11	0	0
merged	tRNA-Leu-CAG-2	39	T	GTC	TCAGGTCGCAG	#REF!	#REF!	-0.000625874	-0.0625874	0.98217	0.00781322	0.108612	1	1	8027	0	8025	1	0	0	1	0	0.999875	7996	1	7989	6	0	0
merged	tRNA-Asn-GTT-3	34	T	CTG	TCGGCTGTTAA	#REF!	#REF!	-0.000500435	-0.0500435	0.982176	0.00781075	0.117867	1	1	8028	2	8024	2	0	0	0	0	0.999751	8008	2	7998	6	0	0
merged	tRNA-Ser-AGA-2	39	T	ATC	AGAAATCCATT	#REF!	#REF!	-0.000623597	-0.0623597	0.982176	0.00781074	0.280574	1	1	8024	1	8012	6	3	0	0	0	0.999252	8026	0	8007	11	2	0
merged	tRNA-Arg-TCG-1	63	T	CTG	AGTCCTGCCGC	#REF!	#REF!	-0.00104004	-0.104004	0.982283	0.00776326	0.0500102	1	1	2144	0	2144	0	0	0	0	0	1	1925	0	1921	2	0	0
merged	tRNA-Val-AAC-1	47	T	GTC	AAAGGTCCCCG	#REF!	#REF!	0.00107717	0.107717	0.982327	0.00774412	0.851847	1	1	2106	0	2091	15	0	0	2	0	0.992877	1986	1	1973	12	0	0
merged	tRNA-Val-AAC-1	54	T	GTT	CCCGGTTCGAA	#REF!	#REF!	-0.00103405	-0.103405	0.982375	0.00772263	0.360612	1	1	2112	0	2111	1	0	0	0	1	0.999527	1990	0	1987	3	0	0
merged	tRNA-Glu-TTC-2	25	T	ATT	TAGGATTCCTG	#REF!	#REF!	0.0013934	0.13934	0.982652	0.00760038	0.625046	1	1	2153	0	2150	3	0	0	6	0	0.998607	2080	1	2079	0	0	0
merged	tRNA-Arg-CCT-1	60	T	GTC	TCGAGTCCCAC	#REF!	#REF!	-0.00159405	-0.159405	0.982708	0.00757559	0.0818088	1	1	2452	0	2452	0	0	0	0	0	1	1882	0	1879	3	0	0
merged	tRNA-Arg-CCT-1	54	T	GTT	GTGGGTTCGAG	#REF!	#REF!	-0.00106045	-0.106045	0.982728	0.00756653	0.188614	1	1	2456	0	2456	0	0	0	0	1	1	1886	0	1884	2	0	0
merged	tRNA-Arg-CCT-1	55	T	TTC	TGGGTTCGAGT	#REF!	#REF!	-0.00105988	-0.105988	0.982729	0.00756606	0.188814	1	1	2455	0	2455	0	0	0	0	0	1	1887	0	1885	2	0	0
merged	tRNA-Leu-AAG-2	78	T	CTG	ACCGCTGCCAC	#REF!	#REF!	0.000928307	0.0928307	0.982835	0.00751955	0.258027	1	1	1618	0	1616	2	0	0	0	0	0.998764	3249	0	3248	1	0	0
merged	tRNA-Ala-AGC-6	33	T	TTA	TCGCTTAGCAT	#REF!	#REF!	0.00101626	0.101626	0.982883	0.00749832	1	1	1	2952	0	2949	3	0	0	0	1	0.998984	1719	0	1718	0	0	0
merged	tRNA-Glu-TTC-2	35	T	TTC	GGTTTTCACCC	#REF!	#REF!	-0.000924638	-0.0924638	0.982995	0.00744849	0.370457	1	1	2221	0	2220	1	0	0	5	30	0.99955	2182	0	2179	3	0	0
merged	tRNA-Pro-TGG-1	53	T	GTT	CCGGGTTCAAA	#REF!	#REF!	0.000984224	0.0984224	0.983051	0.00742403	0.407847	1	1	2650	0	2646	4	0	0	0	0	0.998491	1904	0	1903	1	0	0
merged	tRNA-Gln-TTG-3	28	T	CTG	CACTCTGGACT	#REF!	#REF!	-0.00101061	-0.101061	0.983061	0.00741966	0.0164367	1	1	2523	0	2523	0	0	0	5	0	1	1982	2	1977	2	1	0
merged	tRNA-Ser-GCT-4	63	T	GTT	GTGGGTTCGAA	#REF!	#REF!	-0.000931099	-0.0931099	0.983123	0.00739202	0.0530624	1	1	2328	0	2328	0	0	0	0	0	1	2150	0	2146	2	0	0
merged	tRNA-Gln-TTG-3	72	T	CTC	GGACCTCCA	#REF!	#REF!	-0.00109143	-0.109143	0.983143	0.0073835	0.329111	1	1	2521	0	2520	1	0	0	0	113	0.999603	2016	0	2013	3	0	0
merged	tRNA-Gln-TTG-3	33	T	CTT	TGGACTTTGAA	#REF!	#REF!	0.00117739	0.117739	0.983202	0.00735712	0.0706798	1	1	2550	0	2545	3	0	0	7	0	0.998823	2024	0	2024	0	0	0
merged	tRNA-Glu-TTC-2	65	T	GTA	CCCGGTATGGG	#REF!	#REF!	-0.000879894	-0.0879894	0.983279	0.00732339	0.249286	1	1	2279	0	2279	0	0	0	0	1	1	2273	0	2271	2	0	0
merged	tRNA-Gln-TTG-3	34	T	TTT	GGACTTTGAAT	#REF!	#REF!	0.000970759	0.0970759	0.98328	0.00732274	0.820467	1	1	2572	5	2562	5	0	0	17	3	0.998052	2054	7	2045	2	0	0
merged	tRNA-Ala-AGC-6	67	T	ATT	CCGCATTCTCC	#REF!	#REF!	-0.00108167	-0.108167	0.983402	0.00726873	0.0527879	1	1	3080	0	3080	0	0	0	0	0	1	1850	0	1847	2	1	0
merged	tRNA-Trp-CCA-5	28	T	CTG	GCGTCTGACTC	#REF!	#REF!	-0.00146699	-0.146699	0.983579	0.00719065	0.031879	1	1	2794	0	2794	0	0	0	18	0	1	2046	1	2042	3	0	0
merged	tRNA-Ala-AGC-6	47	T	GTA	AGAGGTAGCGG	#REF!	#REF!	0.00149023	0.149023	0.983592	0.00718482	0.337436	1	1	3144	0	3136	8	0	0	0	0	0.997455	1897	0	1895	2	0	0
merged	tRNA-Thr-CGT-2	46	T	ATC	GAAGATCGCGG	#REF!	#REF!	0.00108108	0.108108	0.983674	0.00714877	0.139504	1	1	2776	1	2772	3	0	0	2	1	0.998919	2096	0	2096	0	0	0
merged	tRNA-Pro-AGG-1	25	T	TTC	ATGATTCTCGC	#REF!	#REF!	-0.00121665	-0.121665	0.983758	0.00711194	0.464733	1	1	2862	1	2859	2	0	0	2	0	0.999301	2088	0	2084	4	0	0
merged	tRNA-Arg-ACG-3	16	T	ATG	CGCAATGGATA	#REF!	#REF!	-0.00107303	-0.107303	0.983778	0.00710305	0.314931	1	1	2688	1	2685	2	0	0	137	0	0.999256	2203	0	2197	4	2	0
merged	tRNA-Leu-TAA-2	44	T	ATG	TCCAATGGACA	#REF!	#REF!	-0.00115411	-0.115411	0.983908	0.00704572	0.869023	1	1	2218	3	2201	3	11	0	21	2	0.998639	2796	2	2776	7	11	0
merged	tRNA-Pro-AGG-1	46	T	GTC	AGAGGTCCCGG	#REF!	#REF!	-0.00150247	-0.150247	0.983941	0.00703113	0.768861	1	1	2917	1	2891	24	0	0	1	0	0.991767	2157	0	2136	21	0	0
merged	tRNA-Cys-GCA-3	57	A	AAA	GTTCAAATCCG	#REF!	#REF!	-0.00093098	-0.093098	0.984174	0.00692797	0.0441333	1	1	5691	1517	2783	696	695	0	0	0	0.799943	4151	1183	1940	488	540	0
merged	tRNA-Leu-TAG-1	19	T	GTC	AGCGGTCTAAG	#REF!	#REF!	0.00119637	0.119637	0.984212	0.00691143	0.864077	1	1	2246	0	2232	14	0	0	12	0	0.993767	2983	0	2963	15	3	0
merged	tRNA-Asp-GTC-2	11	T	GTA	GTTAGTATAGT	#REF!	#REF!	-0.000862069	-0.0862069	0.984405	0.00682597	0.65877	1	1	3004	2	3002	0	0	0	65	0	1	2321	1	2318	2	0	0
merged	tRNA-Arg-CCT-4	20	T	ATA	ATGGATAAGGC	#REF!	#REF!	0.00129656	0.129656	0.984451	0.00680603	1	1	1	3336	4	3316	15	1	0	12	0	0.995497	2189	6	2176	7	0	0
merged	tRNA-Glu-TTC-1	13	T	CTA	TGGTCTAGCGG	#REF!	#REF!	0.000766871	0.0766871	0.984458	0.00680275	0.684187	1	1	2609	1	2606	2	0	0	12	0	0.999233	2664	2	2662	0	0	0
merged	tRNA-Arg-TCT-1	16	T	ATG	CGCAATGGATA	#REF!	#REF!	-0.00148385	-0.148385	0.984578	0.00674977	0.44154	1	1	3047	0	3034	12	1	0	87	0	0.99606	2398	1	2384	13	0	0
merged	tRNA-Leu-TAG-1	33	T	ATT	CTGGATTTAGG	#REF!	#REF!	-0.00145106	-0.145106	0.984594	0.00674286	0.771258	1	1	2320	0	2316	1	3	0	0	4	0.999568	3189	0	3181	6	2	0
merged	tRNA-Val-TAC-1	33	T	TTT	CTGCTTTACAC	#REF!	#REF!	-0.000753296	-0.0753296	0.984616	0.00673316	0.243581	1	1	2724	0	2724	0	0	0	29	15	1	2655	0	2653	2	0	0
merged	tRNA-Arg-TCG-2	34	T	TTC	TGACTTCGGAT	#REF!	#REF!	-0.00101871	-0.101871	0.984713	0.00669027	0.413656	1	1	3130	0	3128	2	0	0	7	1	0.999361	2413	0	2409	4	0	0
merged	tRNA-Trp-CCA-2	19	T	GTA	AACGGTAGCGC	#REF!	#REF!	-0.000816073	-0.0816073	0.984727	0.00668432	0.820163	1	1	3375	0	3364	9	0	0	11	0	0.997332	2297	0	2288	8	0	0
merged	tRNA-Glu-TTC-1	19	T	GTT	AGCGGTTAGGA	#REF!	#REF!	0.000754676	0.0754676	0.984937	0.00659172	0.721329	1	1	2752	0	2748	4	0	0	26	0	0.998547	2863	1	2860	2	0	0
merged	tRNA-Arg-CCT-4	33	T	CTC	TGGCCTCCTAA	#REF!	#REF!	-0.000849618	-0.0849618	0.984978	0.00657333	0.160614	1	1	3519	0	3519	0	0	0	29	1	1	2354	0	2352	2	0	0
merged	tRNA-Ser-GCT-2	43	T	ATT	ATCCATTGTGC	#REF!	#REF!	-0.00125104	-0.125104	0.985096	0.00652142	0.0650527	1	1	3563	0	3563	0	0	0	1	0	1	2398	0	2395	3	0	0
merged	tRNA-Ser-GCT-2	49	T	CTC	TGTGCTCTGCA	#REF!	#REF!	-0.00123508	-0.123508	0.985168	0.00648962	0.791955	1	1	3590	4	3581	0	4	0	4	1	1	2431	2	2426	3	0	0
merged	tRNA-Trp-CCA-2	28	T	CTG	GCGTCTGACTC	#REF!	#REF!	-0.00122449	-0.122449	0.985187	0.00648144	0.0677631	1	1	3558	0	3558	0	0	0	11	0	1	2450	0	2447	3	0	0
merged	tRNA-Val-TAC-1	66	T	GTG	CCCAGTGGAAC	#REF!	#REF!	-0.000702968	-0.0702968	0.985193	0.00647865	0.724529	1	1	2925	1	2922	2	0	0	0	0	0.999316	2884	0	2880	4	0	0
merged	tRNA-Val-TAC-1	50	T	CTG	GGTCCTGGGTT	#REF!	#REF!	-0.00069541	-0.069541	0.985197	0.0064771	0.121356	1	1	2933	0	2933	0	0	0	0	0	1	2877	1	2874	2	0	0
merged	tRNA-Arg-CCT-4	60	T	GTC	TCGAGTCCCAT	#REF!	#REF!	-0.000948173	-0.0948173	0.985209	0.00647145	0.310192	1	1	3593	0	3592	1	0	0	0	0	0.999722	2446	0	2443	3	0	0
merged	tRNA-Val-TAC-1	54	T	GTT	CTGGGTTCGAG	#REF!	#REF!	-0.00104724	-0.104724	0.985213	0.00646968	0.5044	1	1	2935	0	2932	2	1	0	0	4	0.999318	2892	0	2887	5	0	0
merged	tRNA-Arg-CCG-3	65	T	ATC	TCCCATCTGGG	#REF!	#REF!	-0.000804058	-0.0804058	0.98522	0.00646672	0.421851	1	1	3189	1	3187	1	0	0	0	0	0.999686	2685	0	2681	3	0	0
merged	tRNA-Arg-CCG-3	41	T	CTG	GGAGCTGGGGA	#REF!	#REF!	0.00124805	0.124805	0.985255	0.00645137	0.13046	1	1	3205	0	3201	4	0	0	0	0	0.998752	2696	0	2696	0	0	0
merged	tRNA-Ser-GCT-2	74	T	ATC	TCCCATCCTCG	#REF!	#REF!	0.000703236	0.0703236	0.985281	0.00643972	0.411367	1	1	3614	1	3609	4	0	0	0	0	0.998893	2476	0	2475	1	0	0
merged	tRNA-Ser-GCT-2	59	T	ATG	ACGCATGGGTT	#REF!	#REF!	-0.000803213	-0.0803213	0.985325	0.00642049	0.165174	1	1	3636	0	3636	0	0	0	0	0	1	2490	0	2488	2	0	0
merged	tRNA-Lys-TTT-1	47	T	GTC	GAGGGTCCAGG	#REF!	#REF!	-0.00124715	-0.124715	0.985362	0.00640436	0.56736	1	1	3433	0	3419	14	0	0	4	0	0.995922	2629	0	2615	14	0	0
merged	tRNA-Lys-TTT-1	64	T	CTG	GTCCCTGTTCG	#REF!	#REF!	0.000703284	0.0703284	0.985396	0.00638919	0.706288	1	1	3426	0	3421	5	0	0	0	1	0.998541	2645	0	2643	2	0	0
merged	tRNA-Trp-CCA-2	53	T	GTT	GCGTGTTCGAA	#REF!	#REF!	0.00108844	0.108844	0.985482	0.00635131	0.0825571	1	1	3676	0	3671	4	0	0	0	0	0.998912	2564	0	2564	0	0	0
merged	tRNA-Arg-TCT-1	34	T	TTC	GGACTTCTAAT	#REF!	#REF!	-0.00078489	-0.078489	0.985589	0.00630412	0.737631	1	1	3416	4	3411	1	0	0	1	0	0.999707	2783	0	2780	3	0	0
merged	tRNA-Glu-TTC-1	25	T	ATT	TAGGATTCCTG	#REF!	#REF!	0.000994695	0.0994695	0.98562	0.00629068	0.364738	1	1	3016	0	3013	3	0	0	10	0	0.999005	3145	1	3144	0	0	0
merged	tRNA-Leu-CAA-2	34	T	CTC	CAGACTCAAGT	#REF!	#REF!	-0.000889521	-0.0889521	0.985651	0.00627665	0.0996844	1	1	2990	1	2985	2	0	0	16	0	0.99933	3215	6	3202	5	0	0
merged	tRNA-Arg-ACG-3	67	T	CTG	CTGGCTGGCTC	#REF!	#REF!	-0.00102941	-0.102941	0.985812	0.00620609	0.19708	1	1	3334	0	3333	1	0	0	0	0	0.9997	3009	0	3005	4	0	0
merged	tRNA-Leu-CAA-2	39	T	GTT	TCAAGTTCTGG	#REF!	#REF!	-0.000871532	-0.0871532	0.986045	0.00610327	0.219822	1	1	3174	0	3173	1	0	0	34	0	0.999685	3372	1	3367	4	0	0
merged	tRNA-Glu-TTC-1	59	T	CTC	TCGACTCCCGG	#REF!	#REF!	-0.000882094	-0.0882094	0.986085	0.00608568	1	1	1	3184	2	3182	0	0	0	0	0	1	3401	0	3398	3	0	0
merged	tRNA-Arg-TCT-1	39	T	ATT	TCTAATTCAAA	#REF!	#REF!	-0.00105037	-0.105037	0.986187	0.00604078	0.181092	1	1	3713	0	3712	1	0	0	97	0	0.999731	3031	0	3027	4	0	0
merged	tRNA-Thr-TGT-2	73	T	CTC	GGGCCTCCA	#REF!	#REF!	0.000811469	0.0811469	0.98619	0.00603959	0.256975	1	1	3697	0	3694	3	0	0	0	206	0.999189	3042	0	3042	0	0	0
merged	tRNA-Gln-CTG-2	19	T	GTT	AATGGTTAGCA	#REF!	#REF!	-0.00069403	-0.069403	0.986209	0.00603124	0.710068	1	1	3643	2	3640	1	0	0	513	0	0.999725	3098	1	3094	3	0	0
merged	tRNA-Ala-AGC-2	8	T	GTA	GGGTGTAGCTC	#REF!	#REF!	0.000919118	0.0919118	0.986339	0.0059738	0.16021	1	1	4352	0	4348	4	0	0	34	0	0.999081	2805	0	2805	0	0	0
merged	tRNA-Arg-TCT-1	55	T	TTC	CGGGTTCGAGT	#REF!	#REF!	0.000791975	0.0791975	0.986351	0.00596868	0.632036	1	1	3788	0	3785	3	0	0	0	2	0.999208	3113	0	3112	0	0	0
merged	tRNA-Leu-CAA-2	80	T	CTG	ACTTCTGACAC	#REF!	#REF!	-0.000833797	-0.0833797	0.986428	0.00593464	0.251058	1	1	3325	0	3325	0	0	0	0	1	1	3598	0	3595	3	0	0
merged	tRNA-Leu-CAA-2	71	T	ATC	TCGAATCCCAC	#REF!	#REF!	-0.000828729	-0.0828729	0.98645	0.00592497	0.251226	1	1	3327	0	3327	0	0	0	0	0	1	3620	0	3617	3	0	0
merged	tRNA-Leu-TAG-1	63	T	GTT	GTGGGTTCGAA	#REF!	#REF!	-0.00094293	-0.094293	0.986457	0.00592172	0.239062	1	1	3097	0	3096	1	0	0	0	1	0.999677	3950	0	3945	5	0	0
merged	tRNA-Leu-TAG-1	45	T	GTC	TCCAGTCTCTT	#REF!	#REF!	0.000645369	0.0645369	0.986459	0.00592086	0.0851181	1	1	3100	0	3097	2	1	0	9	0	0.999355	3946	0	3946	0	0	0
merged	tRNA-Gly-TCC-1	5	T	TTG	GCGTTGGTGG	#REF!	#REF!	0.00061975	0.061975	0.986495	0.00590505	0.743408	1	1	4194	2	4188	4	0	0	17	0	0.999046	2992	2	2989	1	0	0
merged	tRNA-Leu-CAA-2	47	T	CTC	TGGTCTCCGTA	#REF!	#REF!	0.000588302	0.0588302	0.986675	0.0058258	0.361803	1	1	3490	0	3487	3	0	0	4	0	0.99914	3686	0	3685	1	0	0
merged	tRNA-Ser-TGA-2	20	T	TTA	GTGGTTAAGGC	#REF!	#REF!	0.00080152	0.080152	0.986816	0.00576391	0.407301	1	1	4102	2	4093	7	0	0	16	0	0.998293	3313	1	3309	3	0	0
merged	tRNA-SeC-TCA-1	11	T	ATC	GATGATCCTCA	#REF!	#REF!	-0.00100817	-0.100817	0.98683	0.0057576	0.168016	1	1	4665	0	4662	3	0	0	14	0	0.999357	3029	1	3023	5	0	0
merged	tRNA-SeC-TCA-1	18	T	GTG	CTCAGTGGTCT	#REF!	#REF!	-0.000983428	-0.0983428	0.986849	0.00574941	0.100745	1	1	4619	0	4616	3	0	0	3	0	0.999351	3064	1	3057	5	1	0
merged	tRNA-Gly-TCC-1	8	T	GTG	GTTGGTGGTAT	#REF!	#REF!	0.000611369	0.0611369	0.986884	0.00573379	1	1	1	4342	1	4337	4	0	0	65	0	0.999079	3227	2	3224	1	0	0
merged	tRNA-Asp-GTC-2	33	T	CTG	CCGCCTGTCAC	#REF!	#REF!	0.000775907	0.0775907	0.986977	0.00569305	1	1	1	4072	0	4063	9	0	0	6	1	0.99779	3488	1	3481	5	0	0
merged	tRNA-SeC-TCA-1	80	T	TTT	CACCTTTCGGG	#REF!	#REF!	0.000754886	0.0754886	0.987025	0.00567178	0.747177	1	1	4675	0	4669	5	0	0	0	1	0.99893	3178	1	3175	1	1	0
merged	tRNA-SeC-TCA-1	73	T	TTC	TCAATTCCACC	#REF!	#REF!	-0.000629129	-0.0629129	0.987032	0.00566884	0.0268237	1	1	4677	0	4677	0	0	0	0	0	1	3181	1	3177	2	0	0
merged	tRNA-SeC-TCA-1	35	T	CTT	CAGGCTTCAAA	#REF!	#REF!	-0.000829679	-0.0829679	0.987114	0.00563267	0.2806	1	1	4777	0	4774	2	1	0	3	6	0.999581	3205	0	3200	4	1	0
merged	tRNA-SeC-TCA-1	53	T	TTA	CTGTTTAGCGA	#REF!	#REF!	0.000741822	0.0741822	0.987124	0.00562838	0.411695	1	1	4752	0	4747	5	0	0	3	8	0.998948	3222	0	3221	1	0	0
merged	tRNA-Asp-GTC-2	58	T	ATT	TTCAATTCCCC	#REF!	#REF!	-0.000849929	-0.0849929	0.987194	0.0055974	0.53089	1	1	4134	1	4130	1	2	0	0	1	0.999758	3665	2	3659	4	0	0
merged	tRNA-SeC-TCA-1	43	T	CTG	AAACCTGTAGC	#REF!	#REF!	-0.000609385	-0.0609385	0.987248	0.00557381	0.16518	1	1	4850	0	4849	0	1	0	1	0	1	3284	1	3280	2	0	0
merged	tRNA-Ser-CGA-2	63	T	GTT	ACAGGTTCGAA	#REF!	#REF!	0.000534887	0.0534887	0.987279	0.00556007	0.719874	1	1	3835	0	3831	3	0	0	0	1	0.999218	4041	0	4038	1	2	0
merged	tRNA-Ser-CGA-2	69	T	ATC	TCGAATCCTGT	#REF!	#REF!	0.000521241	0.0521241	0.98729	0.00555519	0.362013	1	1	3838	0	3835	2	0	0	0	1	0.999479	4050	0	4049	0	1	0
merged	tRNA-Val-CAC-2	11	T	GTG	CGTAGTGTAGT	#REF!	#REF!	0.000661701	0.0661701	0.987387	0.00551254	0.381021	1	1	4305	0	4301	4	0	0	0	0	0.999071	3739	0	3738	1	0	0
merged	tRNA-Ser-TGA-2	63	T	GTT	GCAGGTTCGAA	#REF!	#REF!	0.000860767	0.0860767	0.987413	0.00550116	0.735154	1	1	4417	0	4412	5	0	0	0	1	0.998868	3689	0	3686	1	0	0
merged	tRNA-Cys-GCA-3	12	T	CTC	ATAGCTCAGTG	#REF!	#REF!	-0.000981431	-0.0981431	0.987498	0.0054638	0.498138	1	1	5094	2	5090	1	1	0	6	0	0.999804	3397	1	3392	4	0	0
merged	tRNA-Ser-TGA-1	16	T	GTG	CCGAGTGGTTA	#REF!	#REF!	-0.000694475	-0.0694475	0.987525	0.00545169	0.661987	1	1	4490	0	4480	10	0	0	9	0	0.997773	3765	0	3754	11	0	0
merged	tRNA-Leu-TAG-3	54	T	ATG	TTCGATGGCGT	#REF!	#REF!	-0.000621762	-0.0621762	0.987648	0.00539786	0.138703	1	1	3675	0	3675	0	0	0	4	1	1	4826	0	4822	3	1	0
merged	tRNA-His-GTG-2	9	T	ATC	CGTGATCGTAT	#REF!	#REF!	-0.000524521	-0.0524521	0.987802	0.00532996	0.0845943	1	1	4873	0	4873	0	0	0	7	0	1	3814	1	3811	2	0	0
merged	tRNA-His-GTG-2	17	T	GTG	TATAGTGGTTA	#REF!	#REF!	-0.00081624	-0.081624	0.987993	0.00524617	0.421774	1	1	4992	0	4986	6	0	0	12	0	0.998798	3964	0	3956	8	0	0
merged	tRNA-Ser-TGA-1	20	T	TTA	GTGGTTAAGGC	#REF!	#REF!	-0.000560004	-0.0560004	0.988012	0.00523763	0.783311	1	1	4658	2	4652	4	0	0	25	0	0.999141	4229	1	4222	6	0	0
merged	tRNA-Gln-CTG-2	33	T	CTC	TGGACTCTGAA	#REF!	#REF!	0.000788751	0.0788751	0.988074	0.00521045	0.351874	1	1	4757	0	4750	6	0	0	30	0	0.998738	4231	1	4228	2	0	0
merged	tRNA-Gln-CTG-2	72	T	CTC	GAACCTCCA	#REF!	#REF!	-0.000757736	-0.0757736	0.988127	0.00518724	0.264704	1	1	4808	0	4806	2	0	0	0	324	0.999584	4260	0	4255	5	0	0
merged	tRNA-His-GTG-2	66	T	GTC	CCGAGTCACGG	#REF!	#REF!	0.000451656	0.0451656	0.988146	0.00517904	0.739722	1	1	5068	0	5062	6	0	0	0	0	0.998816	4097	0	4094	3	0	0
merged	tRNA-Ala-AGC-2	53	T	GTT	CCGGGTTCAAT	#REF!	#REF!	0.000673319	0.0673319	0.98825	0.00513328	0.706176	1	1	5420	0	5415	5	0	0	0	0	0.999077	4014	0	4012	1	1	0
merged	tRNA-Gln-CTG-2	61	T	CTC	AAATCTCGGTG	#REF!	#REF!	0.000750371	0.0750371	0.988381	0.00507578	0.351617	1	1	5006	1	4999	6	0	0	0	1	0.998801	4461	1	4458	2	0	0
merged	tRNA-Gln-CTG-2	53	T	GTT	CCGAGTTCAAA	#REF!	#REF!	0.000499431	0.0499431	0.988386	0.00507341	0.22751	1	1	5028	1	5007	7	0	0	2	3	0.998604	4469	2	4457	4	1	0
merged	tRNA-Cys-GCA-3	65	T	GTG	CCGGGTGCCCC	#REF!	#REF!	-0.000482975	-0.0482975	0.98846	0.00504095	0.03198	1	1	5652	0	5652	0	0	0	0	0	1	4143	0	4139	2	0	0
merged	tRNA-Cys-GCA-3	72	T	CTC	CCCCCTCCA	#REF!	#REF!	0.000634788	0.0634788	0.988489	0.00502796	0.250702	1	1	5710	0	5704	5	1	0	0	189	0.999124	4149	0	4148	1	0	0
merged	tRNA-Leu-AAG-1	19	T	GTC	AGCGGTCTAAG	#REF!	#REF!	-0.000466316	-0.0466316	0.988549	0.0050018	0.922894	1	1	4441	1	4393	38	2	0	21	0	0.991424	5430	1	5370	49	3	0
merged	tRNA-Ser-GCT-3	8	T	GTG	CGAGGTGGCCG	#REF!	#REF!	0.000412456	0.0412456	0.988555	0.00499931	0.12423	1	1	4850	0	4847	2	1	0	13	0	0.999588	4869	0	4869	0	0	0
merged	tRNA-Val-CAC-2	19	T	GTT	AGTGGTTATCA	#REF!	#REF!	0.000509757	0.0509757	0.988573	0.00499133	0.396847	1	1	5174	2	5166	6	0	0	657	0	0.99884	4614	1	4610	3	0	0
merged	tRNA-Cys-GCA-3	46	T	GTC	AGAGGTCCCCG	#REF!	#REF!	0.000790921	0.0790921	0.988599	0.00498	0.553233	1	1	5828	1	5783	43	1	0	0	0	0.992619	4249	0	4221	28	0	0
merged	tRNA-Cys-GCA-3	53	T	GTT	CCCGGTTCAAA	#REF!	#REF!	0.0004313	0.04313	0.988616	0.00497241	0.771398	1	1	5827	0	5819	8	0	0	0	3	0.998627	4248	0	4244	4	0	0
merged	tRNA-Pro-CGG-1	21	T	ATG	GGGTATGATTC	#REF!	#REF!	0.000482315	0.0482315	0.988782	0.00489955	0.650621	1	1	6220	0	6217	3	0	0	18	0	0.999518	4263	0	4262	0	1	0
merged	tRNA-Pro-CGG-1	31	T	CTT	CTCGCTTCGGG	#REF!	#REF!	-0.00077869	-0.077869	0.988784	0.00489871	0.343381	1	1	6146	2	6125	18	1	0	2	3	0.99707	4318	2	4298	16	2	0
merged	tRNA-Leu-AAG-1	34	T	TTA	TGGATTAAGGC	#REF!	#REF!	-0.000526408	-0.0526408	0.988805	0.00488944	1	1	1	4583	1	4581	0	0	0	0	7	1	5699	0	5696	3	0	0
merged	tRNA-Pro-CGG-1	27	T	CTC	GATTCTCGCTT	#REF!	#REF!	-0.000454133	-0.0454133	0.988914	0.00484162	0.572582	1	1	6287	1	6286	0	0	0	6	0	1	4404	0	4402	2	0	0
merged	tRNA-Ser-TGA-1	63	T	GTT	GCAGGTTCGAA	#REF!	#REF!	0.000704641	0.0704641	0.988925	0.00483675	0.129156	1	1	5506	1	5500	5	0	0	0	3	0.999092	4911	0	4910	1	0	0
merged	tRNA-Pro-CGG-1	59	T	ATC	TCAAATCCCGG	#REF!	#REF!	0.000562412	0.0562412	0.988972	0.00481596	1	1	1	6353	0	6348	5	0	0	0	1	0.999213	4454	1	4451	1	1	0
merged	tRNA-Pro-CGG-1	54	T	TTC	CGGGTTCAAAT	#REF!	#REF!	0.000719344	0.0719344	0.989	0.00480379	0.251478	1	1	6367	0	6361	6	0	0	0	10	0.999058	4484	0	4483	1	0	0
merged	tRNA-Leu-AAG-1	40	T	CTC	AAGGCTCCAGT	#REF!	#REF!	-0.00062605	-0.062605	0.989191	0.00471991	0.245815	1	1	4965	0	4962	1	0	0	22	0	0.999799	6046	0	6037	5	1	0
merged	tRNA-Asn-GTT-3	6	T	CTG	GTCTCTGTGGC	#REF!	#REF!	0.0004455	0.04455	0.989207	0.00471277	0.187596	1	1	6772	10	6731	3	1	0	0	0	0.999554	4617	8	4598	0	0	0
merged	tRNA-Asn-GTT-3	8	T	GTG	CTCTGTGGCGC	#REF!	#REF!	-0.000421852	-0.0421852	0.989331	0.00465835	0.074083	1	1	6851	4	6817	0	0	0	0	0	1	4752	0	4739	2	0	0
merged	tRNA-Lys-CTT-2	12	T	CTC	CTAGCTCAGTC	#REF!	#REF!	0.000494321	0.0494321	0.98946	0.0046017	0.747942	1	1	7116	1	7110	5	0	0	4	0	0.999297	4800	2	4797	1	0	0
merged	tRNA-Leu-CAG-1	33	T	GTT	CTGCGTTCAGG	#REF!	#REF!	-0.000353625	-0.0353625	0.989464	0.00460008	0.783965	1	1	7200	3	7168	17	12	0	0	2	0.997634	4790	1	4767	13	9	0
merged	tRNA-Leu-AAG-1	69	T	ATC	TCGAATCCCAC	#REF!	#REF!	-0.000444707	-0.0444707	0.989472	0.00459644	0.384784	1	1	5274	0	5273	1	0	0	0	0	0.99981	6306	0	6302	4	0	0
merged	tRNA-Leu-AAG-1	64	T	TTC	TGGGTTCGAAT	#REF!	#REF!	-0.000601575	-0.0601575	0.989516	0.00457713	0.303316	1	1	5336	0	5334	1	0	0	0	3	0.999813	6338	0	6332	5	0	0
merged	tRNA-Leu-AAG-1	59	T	GTG	GGGCGTGGGTT	#REF!	#REF!	0.000433898	0.0433898	0.98953	0.0045709	0.31644	1	1	5347	1	5341	4	1	0	0	0	0.999252	6361	1	6358	2	0	0
merged	tRNA-Leu-AAG-1	49	T	CTT	GTCTCTTCGGG	#REF!	#REF!	0.000403465	0.0403465	0.989533	0.00456981	0.33775	1	1	5350	0	5347	3	0	0	1	2	0.999439	6358	0	6357	1	0	0
merged	tRNA-Leu-CAG-1	21	T	CTA	CGGTCTAAGGC	#REF!	#REF!	-0.000630484	-0.0630484	0.989585	0.00454706	0.152778	1	1	7458	2	7453	3	0	0	6	0	0.999598	4844	3	4836	5	0	0
merged	tRNA-Met-CAT-1	55	T	TTC	TGAGTTCGATC	#REF!	#REF!	0.000414022	0.0414022	0.989683	0.00450373	0.590744	1	1	7260	0	7243	3	0	0	0	1	0.999586	5107	0	5092	0	0	0
merged	tRNA-Asn-GTT-3	4	T	CTC	GTCTCTGTG	#REF!	#REF!	-0.000398645	-0.0398645	0.989685	0.00450322	0.163021	1	1	7408	0	7408	0	0	0	1	0	1	5017	0	5015	2	0	0
merged	tRNA-Met-CAT-1	62	T	CTC	GATCCTCACAC	#REF!	#REF!	-0.000370498	-0.0370498	0.989705	0.00449434	0.287394	1	1	7282	0	7279	3	0	0	0	3	0.999588	5113	0	5108	4	0	0
merged	tRNA-Met-CAT-1	50	T	GTG	GGTCGTGAGTT	#REF!	#REF!	-0.000388727	-0.0388727	0.989737	0.00448031	1	1	1	7324	1	7322	0	1	0	1	1	1	5145	0	5143	2	0	0
merged	tRNA-iMet-CAT-1	8	T	GTG	CAGAGTGGCGC	#REF!	#REF!	-0.000393701	-0.0393701	0.989748	0.00447555	0.309916	1	1	7498	1	7497	0	0	0	121	0	1	5081	1	5078	2	0	0
merged	tRNA-Ser-GCT-3	80	T	GTC	CCTCGTCGCCA	#REF!	#REF!	-0.000408047	-0.0408047	0.989824	0.00444202	0.30779	1	1	5599	1	5597	1	0	0	0	29	0.999821	6820	2	6814	4	0	0
merged	tRNA-Ser-GCT-3	64	T	TTC	TGGGTTCGAAT	#REF!	#REF!	-0.000581564	-0.0581564	0.989857	0.00442741	0.387373	1	1	5626	0	5625	0	1	0	0	4	1	6878	0	6874	4	0	0
merged	tRNA-Val-CAC-2	28	T	TTC	CACGTTCGCCT	#REF!	#REF!	-0.000347914	-0.0347914	0.989883	0.00441599	0.355726	1	1	6486	0	6485	1	0	0	32	0	0.999846	5975	0	5972	3	0	0
merged	tRNA-Gly-TCC-1	58	T	ATT	TTCGATTCCCG	#REF!	#REF!	-0.00054893	-0.054893	0.989907	0.00440565	0.32101	1	1	6662	0	6659	2	0	0	0	0	0.9997	5889	0	5883	5	0	0
merged	tRNA-Thr-TGT-3	4	T	CTC	GGCTCCATA	#REF!	#REF!	-0.000460922	-0.0460922	0.989908	0.00440525	0.20781	1	1	7905	0	7901	4	0	0	1	0	0.999494	5172	1	5166	5	0	0
merged	tRNA-Ile-AAT-1	7	T	GTT	GCCGGTTAGCT	#REF!	#REF!	-0.000515583	-0.0515583	0.989911	0.00440367	0.778162	1	1	7867	5	7860	2	0	0	2	0	0.999746	5197	1	5191	4	1	0
merged	tRNA-Gly-TCC-1	54	T	TTC	CGGGTTCGATT	#REF!	#REF!	0.000448632	0.0448632	0.989921	0.00439929	0.252896	1	1	6687	0	6684	3	0	0	0	4	0.999551	5897	0	5897	0	0	0
merged	tRNA-Gly-TCC-1	59	T	TTC	TCGATTCCCGG	#REF!	#REF!	0.000447427	0.0447427	0.989931	0.00439492	0.252959	1	1	6705	0	6702	3	0	0	0	0	0.999553	5905	0	5905	0	0	0
merged	tRNA-Thr-TGT-3	19	T	GTT	AGGGGTTAGAG	#REF!	#REF!	-0.000399796	-0.0399796	0.989936	0.00439268	0.276457	1	1	7783	2	7736	13	0	0	0	0	0.998322	5325	5	5284	11	0	0
merged	tRNA-Thr-TGT-3	8	T	ATA	CTCCATAGCTC	#REF!	#REF!	0.000377548	0.0377548	0.989965	0.00437996	0.156513	1	1	7947	0	7943	3	0	0	1	0	0.999622	5249	0	5249	0	0	0
merged	tRNA-Thr-TGT-3	12	T	CTC	ATAGCTCAGGG	#REF!	#REF!	0.000630199	0.0630199	0.989977	0.00437484	0.254961	1	1	7935	1	7929	5	0	0	1	0	0.99937	5277	1	5276	0	0	0
merged	tRNA-Glu-CTC-1	53	T	GTT	CCGGGTTCGAT	#REF!	#REF!	-0.00052304	-0.052304	0.99002	0.00435583	0.719005	1	1	6711	6	6612	71	22	0	0	5	0.989376	6218	5	6121	69	23	0
merged	tRNA-Val-CAC-2	33	T	CTC	TCGCCTCACAC	#REF!	#REF!	0.00059541	0.059541	0.990027	0.00435317	0.148219	1	1	6613	2	6604	5	2	0	10	33	0.999243	6208	2	6205	1	0	0
merged	tRNA-Glu-CTC-1	59	T	TTC	TCGATTCCCGG	#REF!	#REF!	-0.000494846	-0.0494846	0.990061	0.00433809	0.436973	1	1	6700	1	6698	1	0	0	0	2	0.999851	6210	0	6206	4	0	0
merged	tRNA-Glu-CTC-1	33	T	CTC	GGCGCTCTCAC	#REF!	#REF!	-0.000378488	-0.0378488	0.990163	0.00429348	0.441035	1	1	6862	1	6856	5	0	0	17	21	0.999271	6324	1	6315	7	1	0
merged	tRNA-Val-CAC-2	47	T	GTC	AAAGGTCCCCG	#REF!	#REF!	-0.000528808	-0.0528808	0.990258	0.00425177	0.92545	1	1	6897	2	6839	55	1	0	2	0	0.992022	6584	1	6527	56	0	0
merged	tRNA-Met-CAT-2	33	T	CTC	CAGTCTCATAA	#REF!	#REF!	-0.00043508	-0.043508	0.990289	0.00423825	0.575717	1	1	8005	2	7999	2	2	0	1	1	0.99975	5841	1	5835	4	0	0
merged	tRNA-Pro-TGG-2	24	T	ATT	TATGATTCTCG	#REF!	#REF!	-0.000475134	-0.0475134	0.990296	0.00423491	0.296527	1	1	7971	0	7968	3	0	0	1	0	0.999624	5872	0	5867	5	0	0
merged	tRNA-Asn-GTT-3	16	T	ATC	CGCAATCGGTT	#REF!	#REF!	0.000554358	0.0554358	0.990482	0.0041534	0.883395	1	1	7891	2	7864	23	1	0	1	0	0.997084	6356	1	6336	15	3	0
merged	tRNA-Thr-TGT-3	28	T	CTG	AGCACTGGTCT	#REF!	#REF!	0.000347848	0.0347848	0.990605	0.00409962	1	1	1	8004	1	7994	4	5	0	0	0	0.9995	6574	0	6566	1	6	0
merged	tRNA-iMet-CAT-1	24	T	GTG	AAGCGTGCTGG	#REF!	#REF!	0.00031291	0.031291	0.990672	0.00406994	0.519828	1	1	7945	0	7939	6	0	0	1	0	0.999245	6783	0	6780	3	0	0
merged	tRNA-Thr-TGT-3	62	T	CTC	AAATCTCGCTG	#REF!	#REF!	-0.000438853	-0.0438853	0.990701	0.00405751	0.0982794	1	1	7976	0	7976	0	0	0	0	0	1	6836	0	6833	3	0	0
merged	tRNA-Thr-TGT-3	47	T	GTC	AGGGGTCGCGA	#REF!	#REF!	-0.000418249	-0.0418249	0.990716	0.00405087	0.592791	1	1	8019	1	7991	27	0	0	1	0	0.996633	6870	0	6842	26	0	0
merged	tRNA-Thr-TGT-3	60	T	ATC	TCAAATCTCGC	#REF!	#REF!	0.000374579	0.0374579	0.990717	0.0040503	0.629441	1	1	8009	0	8006	3	0	0	0	0	0.999625	6857	0	6856	0	1	0
merged	tRNA-Thr-TGT-3	54	T	GTT	GCGAGTTCAAA	#REF!	#REF!	0.000374485	0.0374485	0.990721	0.00404879	0.358122	1	1	8015	1	8008	3	1	0	0	0	0.999626	6867	0	6864	0	0	0
merged	tRNA-Asn-GTT-3	20	T	GTT	ATCGGTTAGCG	#REF!	#REF!	0.00033066	0.033066	0.990728	0.00404539	0.0139514	1	1	7896	14	7727	20	0	0	0	0	0.997418	7207	6	7092	16	1	0
merged	tRNA-Lys-CTT-2	68	T	TTG	CACGTTGGGCG	#REF!	#REF!	0.00049192	0.049192	0.990784	0.0040211	0.184903	1	1	7910	1	7903	5	1	0	0	0	0.999368	7126	1	7124	1	0	0
merged	tRNA-Lys-CTT-2	67	T	GTT	CCACGTTGGGC	#REF!	#REF!	-0.000308696	-0.0308696	0.990796	0.00401572	0.743636	1	1	7941	0	7937	2	2	0	0	0	0.999748	7136	1	7131	4	0	0
merged	tRNA-Leu-CAG-2	33	T	GTT	CTGCGTTCAGG	#REF!	#REF!	0.000395568	0.0395568	0.990844	0.00399488	0.127338	1	1	7631	3	7581	19	28	0	0	1	0.9975	7622	0	7587	16	19	0
merged	tRNA-Ile-AAT-1	37	T	ATA	GCTAATAACGC	#REF!	#REF!	0.000365339	0.0365339	0.990929	0.00395752	0.688561	1	1	8015	0	8011	4	0	0	1	0	0.999501	7479	1	7477	1	0	0
merged	tRNA-Ser-AGA-2	19	T	GTT	AGTGGTTAAGG	#REF!	#REF!	-0.00038938	-0.038938	0.990957	0.00394504	0.122617	1	1	7836	0	7835	1	0	0	1	0	0.999872	7738	0	7733	4	1	0
merged	tRNA-Leu-CAG-2	76	T	CTT	CCCACTTCTGA	#REF!	#REF!	-0.000257957	-0.0257957	0.990964	0.00394191	0.452152	1	1	7813	0	7811	2	0	0	0	0	0.999744	7783	0	7779	4	0	0
merged	tRNA-Lys-CTT-3	68	T	TTG	CACGTTGGGCG	#REF!	#REF!	-0.000377026	-0.0377026	0.991047	0.00390596	0.374923	1	1	7933	0	7932	1	0	0	0	0	0.999874	7951	0	7947	4	0	0
merged	tRNA-Leu-CAG-2	45	T	GTC	CGCAGTCTCCC	#REF!	#REF!	-0.000285135	-0.0285135	0.991057	0.00390126	0.189989	1	1	8021	2	7954	53	12	0	0	0	0.993381	7994	9	7911	55	17	0
merged	tRNA-Lys-CTT-3	67	T	GTT	CCACGTTGGGC	#REF!	#REF!	0.000252549	0.0252549	0.991057	0.00390116	0.689637	1	1	7962	1	7949	10	2	0	0	0	0.998744	7972	2	7961	8	1	0
merged	tRNA-Asp-GTC-1	53	T	GTT	CGGGGTTCGAT	#REF!	#REF!	-0.000376849	-0.0376849	0.991068	0.00389661	0.309941	1	1	7989	0	7975	14	0	0	0	1	0.998248	7987	2	7967	17	1	0
merged	tRNA-Leu-CAG-2	64	T	GTT	GTGGGTTCGAA	#REF!	#REF!	0.00037525	0.037525	0.99107	0.00389587	0.453023	1	1	7991	0	7986	4	0	0	0	0	0.999499	7977	0	7975	1	0	0
merged	tRNA-Lys-CTT-3	36	T	TTA	ACTCTTAATCT	#REF!	#REF!	-0.00025072	-0.025072	0.991076	0.00389318	0.628548	1	1	8007	1	8000	1	2	0	0	2	0.999875	7991	1	7982	3	3	0
merged	tRNA-Ser-AGA-2	49	T	GTC	TGGGGTCTCCC	#REF!	#REF!	0.000374158	0.0374158	0.991096	0.00388428	0.0126437	1	1	8032	1	8019	4	0	0	1	0	0.999501	8040	0	8037	1	0	0
merged	tRNA-Ser-AGA-2	51	T	CTC	GGGTCTCCCCG	#REF!	#REF!	0.000249376	0.0249376	0.991098	0.00388343	0.726341	1	1	8029	0	8025	4	0	0	1	0	0.999502	8039	0	8036	2	1	0
merged	tRNA-Asn-GTT-3	56	T	TTC	GTGGTTCGAGC	#REF!	#REF!	0.000496553	0.0496553	0.991099	0.00388307	0.226406	1	1	8048	0	8040	6	0	0	0	0	0.999254	8028	0	8025	2	0	0
merged	tRNA-Ile-GAT-1	69	A	CAG	CGTACAGGTCA	#REF!	#REF!		0	1	0	1	1	1	10	0	0	0	10	0	0	0		10	0	0	0	10	0
merged	tRNA-Gly-GCC-3	8	T	GTG	ATTGGTGGTTC	#REF!	#REF!	0	0	1	0	1	1	1	10	0	10	0	0	0	0	0	1	10	0	10	0	0	0
merged	tRNA-Gly-GCC-3	11	T	GTT	GGTGGTTCAGT	#REF!	#REF!	0	0	1	0	1	1	1	10	0	10	0	0	0	0	0	1	10	0	10	0	0	0
merged	tRNA-Gly-GCC-3	12	T	TTC	GTGGTTCAGTG	#REF!	#REF!	0	0	1	0	1	1	1	10	0	10	0	0	0	0	0	1	10	0	10	0	0	0
merged	tRNA-Gly-GCC-3	13	C	TCA	TGGTTCAGTGG	#REF!	#REF!	0	0	1	0	1	1	1	10	0	0	10	0	0	0	0	0	10	0	0	10	0	0
merged	tRNA-Gly-GCC-3	9	G	TGG	TTGGTGGTTCA	#REF!	#REF!		0	1	0	1	1	1	10	0	0	0	10	0	0	0		10	0	0	0	10	0
merged	tRNA-Gly-GCC-3	10	G	GGT	TGGTGGTTCAG	#REF!	#REF!		0	1	0	1	1	1	10	0	0	0	10	0	0	0		10	0	0	0	10	0
merged	tRNA-Gly-GCC-3	14	A	CAG	GGTTCAGTGGT	#REF!	#REF!		0	1	0	1	1	1	10	10	0	0	0	0	0	0		10	10	0	0	0	0
merged	tRNA-Gly-GCC-3	15	G	AGT	GTTCAGTGGTA	#REF!	#REF!		0	1	0	1	1	1	10	0	0	0	10	0	0	0		10	0	0	0	10	0
merged	tRNA-Ile-AAT-3	12	T	CTC	TTAGCTCAGTT	#REF!	#REF!	0	0	1	0	1	1	1	10	0	10	0	0	0	0	0	1	11	0	11	0	0	0
merged	tRNA-Ile-AAT-3	16	T	GTT	CTCAGTTGGTT	#REF!	#REF!	0	0	1	0	1	1	1	10	0	10	0	0	0	0	0	1	11	0	11	0	0	0
merged	tRNA-Cys-GCA-17	34	C	GCA	GACTGCAGATC	#REF!	#REF!	0	0	1	0	1	1	1	10	0	0	10	0	0	0	0	0	11	0	0	11	0	0
merged	tRNA-Cys-GCA-17	35	A	CAG	ACTGCAGATCA	#REF!	#REF!		0	1	0	1	1	1	10	10	0	0	0	0	0	0		11	11	0	0	0	0
merged	tRNA-Ala-TGC-7	41	T	ATG	ATGTATGGGGT	#REF!	#REF!	0	0	1	0	1	1	1	10	0	10	0	0	0	0	0	1	14	0	14	0	0	0
merged	tRNA-Ala-TGC-7	46	T	GTC	TGGGGTCCTGG	#REF!	#REF!	0	0	1	0	1	1	1	10	0	0	10	0	0	0	0	0	14	0	0	14	0	0
merged	tRNA-Ala-TGC-7	47	C	TCC	GGGGTCCTGGG	#REF!	#REF!	0	0	1	0	1	1	1	10	0	0	10	0	0	0	0	0	14	0	0	14	0	0
merged	tRNA-Ala-TGC-7	48	C	CCT	GGGTCCTGGGT	#REF!	#REF!	0	0	1	0	1	1	1	10	0	0	10	0	0	0	0	0	14	0	0	14	0	0
merged	tRNA-Ala-TGC-7	42	G	TGG	TGTATGGGGTC	#REF!	#REF!		0	1	0	1	1	1	10	0	0	0	10	0	0	0		14	0	0	0	14	0
merged	tRNA-Ala-TGC-7	43	G	GGG	GTATGGGGTCC	#REF!	#REF!		0	1	0	1	1	1	10	10	0	0	0	0	0	0		14	14	0	0	0	0
merged	tRNA-Ala-TGC-7	44	G	GGG	TATGGGGTCCT	#REF!	#REF!		0	1	0	1	1	1	10	0	0	0	10	0	0	0		14	0	0	0	14	0
merged	tRNA-Ala-TGC-7	45	G	GGT	ATGGGGTCCTG	#REF!	#REF!		0	1	0	1	1	1	10	0	0	0	10	0	0	0		14	0	0	0	14	0
merged	tRNA-Cys-GCA-21	24	C	GCA	TAGAGCATTTG	#REF!	#REF!	0	0	1	0	1	1	1	10	0	0	10	0	0	0	0	0	15	0	0	15	0	0
merged	tRNA-Cys-GCA-21	26	T	ATT	GAGCATTTGAC	#REF!	#REF!	0	0	1	0	1	1	1	10	0	10	0	0	0	0	0	1	15	0	15	0	0	0
merged	tRNA-Cys-GCA-21	27	T	TTT	AGCATTTGACT	#REF!	#REF!	0	0	1	0	1	1	1	10	0	10	0	0	0	0	0	1	15	0	15	0	0	0
merged	tRNA-Cys-GCA-21	28	T	TTG	GCATTTGACTG	#REF!	#REF!	0	0	1	0	1	1	1	10	0	10	0	0	0	0	0	1	15	0	15	0	0	0
merged	tRNA-Cys-GCA-21	25	A	CAT	AGAGCATTTGA	#REF!	#REF!		0	1	0	1	1	1	10	10	0	0	0	0	0	0		15	15	0	0	0	0
merged	tRNA-Cys-GCA-16	23	G	AGC	GTAGAGCATTT	#REF!	#REF!	0	0	1	0	1	1	1	10	0	1	0	9	0	0	0	1	15	0	2	0	13	0
merged	tRNA-Ala-TGC-7	12	T	CTC	GTAGCTCAGTG	#REF!	#REF!	0	0	1	0	1	1	1	10	0	10	0	0	0	0	0	1	15	0	15	0	0	0
merged	tRNA-Ala-TGC-7	13	C	TCA	TAGCTCAGTGG	#REF!	#REF!	0	0	1	0	1	1	1	10	0	0	10	0	0	0	0	0	15	0	0	15	0	0
merged	tRNA-Ala-TGC-7	39	T	GTA	GCATGTATGGG	#REF!	#REF!	0	0	1	0	1	1	1	10	0	10	0	0	0	0	0	1	15	0	15	0	0	0
merged	tRNA-Ala-TGC-7	53	T	GTT	CTGGGTTCGAT	#REF!	#REF!	0	0	1	0	1	1	1	10	0	10	0	0	0	0	0	1	15	0	15	0	0	0
merged	tRNA-Ala-TGC-7	54	T	TTC	TGGGTTCGATT	#REF!	#REF!	0	0	1	0	1	1	1	10	0	10	0	0	0	0	0	1	15	0	15	0	0	0
merged	tRNA-Ala-TGC-7	55	C	TCG	GGGTTCGATTC	#REF!	#REF!	0	0	1	0	1	1	1	10	0	0	10	0	0	0	0	0	15	0	0	15	0	0
merged	tRNA-Ala-TGC-7	58	T	ATT	TTCGATTCCCG	#REF!	#REF!	0	0	1	0	1	1	1	10	0	10	0	0	0	0	0	1	15	0	15	0	0	0
merged	tRNA-Ala-TGC-7	59	T	TTC	TCGATTCCCGG	#REF!	#REF!	0	0	1	0	1	1	1	10	0	0	10	0	0	0	0	0	15	0	0	15	0	0
merged	tRNA-Ala-TGC-7	60	C	TCC	CGATTCCCGGC	#REF!	#REF!	0	0	1	0	1	1	1	10	0	0	10	0	0	0	0	0	15	0	0	15	0	0
merged	tRNA-Ala-TGC-7	61	C	CCC	GATTCCCGGCA	#REF!	#REF!	0	0	1	0	1	1	1	10	0	0	10	0	0	0	0	0	15	0	0	15	0	0
merged	tRNA-Ala-TGC-7	62	C	CCG	ATTCCCGGCAT	#REF!	#REF!	0	0	1	0	1	1	1	10	0	0	10	0	0	0	0	0	15	0	0	15	0	0
merged	tRNA-Ala-TGC-7	65	C	GCA	CCCGGCATCTC	#REF!	#REF!	0	0	1	0	1	1	1	10	0	0	10	0	0	0	0	0	15	0	0	15	0	0
merged	tRNA-Ala-TGC-7	67	T	ATC	CGGCATCTCCA	#REF!	#REF!	0	0	1	0	1	1	1	10	0	10	0	0	0	0	0	1	15	0	15	0	0	0
merged	tRNA-Ala-TGC-7	68	C	TCT	GGCATCTCCAC	#REF!	#REF!	0	0	1	0	1	1	1	10	0	0	10	0	0	0	0	0	15	0	0	15	0	0
merged	tRNA-Ala-TGC-7	69	T	CTC	GCATCTCCACC	#REF!	#REF!	0	0	1	0	1	1	1	10	0	10	0	0	0	0	0	1	15	0	15	0	0	0
merged	tRNA-Ala-TGC-7	70	C	TCC	CATCTCCACCA	#REF!	#REF!	0	0	1	0	1	1	1	10	0	0	10	0	0	0	0	0	15	0	0	15	0	0
merged	tRNA-Ala-TGC-7	71	C	CCA	ATCTCCACCA	#REF!	#REF!	0	0	1	0	1	1	1	10	0	0	10	0	0	0	0	0	15	0	0	15	0	0
merged	tRNA-Ala-TGC-7	57	A	GAT	GTTCGATTCCC	#REF!	#REF!	-0.25	-25	1	0	1	1	1	10	0	2	0	8	0	0	0	1	15	1	6	2	6	0
merged	tRNA-Ala-TGC-7	50	G	TGG	GTCCTGGGTTC	#REF!	#REF!		0	1	0	1	1	1	10	0	0	0	10	0	0	0		15	0	0	0	15	0
merged	tRNA-Ala-TGC-7	51	G	GGG	TCCTGGGTTCG	#REF!	#REF!		0	1	0	1	1	1	10	0	0	0	10	0	0	0		15	0	0	0	15	0
merged	tRNA-Ala-TGC-7	52	G	GGT	CCTGGGTTCGA	#REF!	#REF!		0	1	0	1	1	1	10	0	0	0	10	0	0	0		15	0	0	0	15	0
merged	tRNA-Ala-TGC-7	56	G	CGA	GGTTCGATTCC	#REF!	#REF!		0	1	0	1	1	1	10	0	0	0	10	0	0	0		15	0	0	0	15	0
merged	tRNA-Ala-TGC-7	63	G	CGG	TTCCCGGCATC	#REF!	#REF!		0	1	0	1	1	1	10	0	0	0	10	0	0	0		15	0	0	0	15	0
merged	tRNA-Ala-TGC-7	64	G	GGC	TCCCGGCATCT	#REF!	#REF!		0	1	0	1	1	1	10	0	0	0	10	0	0	0		15	0	0	0	15	0
merged	tRNA-Ala-TGC-7	66	A	CAT	CCGGCATCTCC	#REF!	#REF!		0	1	0	1	1	1	10	10	0	0	0	0	0	0		15	15	0	0	0	0
merged	tRNA-Cys-GCA-16	24	C	GCA	TAGAGCATTTG	#REF!	#REF!	0	0	1	0	1	1	1	10	0	0	10	0	0	0	0	0	16	0	0	16	0	0
merged	tRNA-Ala-TGC-7	35	C	GCA	CTTTGCATGTA	#REF!	#REF!	0	0	1	0	1	1	1	10	0	0	10	0	0	0	0	0	16	0	0	16	0	0
merged	tRNA-Ala-TGC-7	37	T	ATG	TTGCATGTATG	#REF!	#REF!	0	0	1	0	1	1	1	10	0	10	0	0	0	0	0	1	16	0	16	0	0	0
merged	tRNA-Ala-TGC-7	36	A	CAT	TTTGCATGTAT	#REF!	#REF!	-0.114286	-11.4286	1	0	1	1	1	10	0	2	3	2	0	0	0	0.4	16	1	2	5	6	0
merged	tRNA-Cys-GCA-16	26	T	ATT	GAGCATTTGAC	#REF!	#REF!	0	0	1	0	1	1	1	10	0	10	0	0	0	0	0	1	17	0	17	0	0	0
merged	tRNA-Cys-GCA-16	27	T	TTT	AGCATTTGACT	#REF!	#REF!	0	0	1	0	1	1	1	10	0	10	0	0	0	0	0	1	17	0	17	0	0	0
merged	tRNA-Cys-GCA-16	25	A	CAT	AGAGCATTTGA	#REF!	#REF!		0	1	0	1	1	1	10	10	0	0	0	0	0	0		17	17	0	0	0	0
merged	tRNA-Ala-TGC-7	19	T	GTA	AGTGGTAGAGC	#REF!	#REF!	-0.0588235	-5.88235	1	0	1	1	1	10	0	10	0	0	0	0	0	1	17	0	16	1	0	0
merged	tRNA-Lys-CTT-16	30	T	ATG	GAGCATGAGAC	#REF!	#REF!	0	0	1	0	1	1	1	10	0	10	0	0	0	0	0	1	24	0	24	0	0	0
merged	tRNA-Lys-CTT-16	31	G	TGA	AGCATGAGACT	#REF!	#REF!		0	1	0	1	1	1	10	0	0	0	10	0	0	0		24	0	0	0	24	0
merged	tRNA-Lys-CTT-16	32	A	GAG	GCATGAGACTC	#REF!	#REF!		0	1	0	1	1	1	10	10	0	0	0	0	0	0		24	24	0	0	0	0
merged	tRNA-Lys-CTT-16	33	G	AGA	CATGAGACTCT	#REF!	#REF!		0	1	0	1	1	1	10	0	0	0	10	0	0	0		24	0	0	0	24	0
merged	tRNA-Ile-GAT-1	68	C	ACA	CCGTACAGGTC	#REF!	#REF!	0	0	1	0	1	1	1	11	0	0	11	0	0	0	0	0	10	0	0	10	0	0
merged	tRNA-Ile-GAT-1	70	G	AGG	GTACAGGTCAC	#REF!	#REF!		0	1	0	1	1	1	11	0	0	0	11	0	0	0		10	0	0	0	10	0
merged	tRNA-Ile-GAT-1	71	G	GGT	TACAGGTCACC	#REF!	#REF!		0	1	0	1	1	1	11	0	0	0	11	0	0	0		10	0	0	0	10	0
merged	tRNA-Ile-AAT-3	2	G	GGC	GGCCGGT	#REF!	#REF!		0	1	0	1	1	1	11	0	0	0	11	0	0	0		10	0	0	0	10	0
merged	tRNA-Ile-GAT-1	60	T	TTC	TTCGTTCCCCG	#REF!	#REF!	0	0	1	0	1	1	1	11	0	11	0	0	0	0	0	1	11	0	11	0	0	0
merged	tRNA-Ile-GAT-1	61	C	TCC	TCGTTCCCCGT	#REF!	#REF!	0	0	1	0	1	1	1	11	0	0	11	0	0	0	0	0	11	0	0	11	0	0
merged	tRNA-Ile-GAT-1	62	C	CCC	CGTTCCCCGTA	#REF!	#REF!	0	0	1	0	1	1	1	11	0	0	11	0	0	0	0	0	11	0	0	11	0	0
merged	tRNA-Ile-GAT-1	63	C	CCC	GTTCCCCGTAC	#REF!	#REF!	0	0	1	0	1	1	1	11	0	0	11	0	0	0	0	0	11	0	0	11	0	0
merged	tRNA-Ile-GAT-1	64	C	CCG	TTCCCCGTACA	#REF!	#REF!	0	0	1	0	1	1	1	11	0	0	11	0	0	0	0	0	11	0	0	11	0	0
merged	tRNA-Ile-GAT-1	66	T	GTA	CCCCGTACAGG	#REF!	#REF!	0	0	1	0	1	1	1	11	0	11	0	0	0	0	0	1	11	0	11	0	0	0
merged	tRNA-Ile-GAT-1	59	T	GTT	GTTCGTTCCCC	#REF!	#REF!	-0.111111	-11.1111	1	0	1	1	1	11	0	8	0	3	0	0	0	1	11	0	8	1	2	0
merged	tRNA-Ile-GAT-1	47	T	GTT	CCAAGTTCGTG	#REF!	#REF!	-0.5	-50	1	0	0.586466	1	1	11	2	3	0	6	0	0	0	1	11	2	1	1	7	0
merged	tRNA-Ile-GAT-1	41	G	TGC	ATAATGCCAAG	#REF!	#REF!		0	1	0	1	1	1	11	0	0	0	11	0	0	0		11	0	0	0	11	0
merged	tRNA-Ile-GAT-1	58	G	CGT	GGTTCGTTCCC	#REF!	#REF!		0	1	0	1	1	1	11	0	0	0	11	0	0	0		11	0	0	0	11	0
merged	tRNA-Ile-GAT-1	65	G	CGT	TCCCCGTACAG	#REF!	#REF!		0	1	0	1	1	1	11	0	0	0	11	0	0	0		11	0	0	0	11	0
merged	tRNA-Ile-GAT-1	67	A	TAC	CCCGTACAGGT	#REF!	#REF!		0	1	0	1	1	1	11	11	0	0	0	0	0	0		11	11	0	0	0	0
merged	tRNA-Ile-AAT-3	7	T	GTT	GCCGGTTAGCT	#REF!	#REF!	0	0	1	0	1	1	1	11	0	11	0	0	0	0	0	1	11	0	11	0	0	0
merged	tRNA-Ile-AAT-3	10	G	AGC	GGTTAGCTCAG	#REF!	#REF!		0	1	0	1	1	1	11	0	0	0	11	0	0	0		11	0	0	0	11	0
merged	tRNA-Ile-GAT-1	40	T	ATG	GATAATGCCAA	#REF!	#REF!	0.0909091	9.09091	1	0	1	1	1	11	0	0	11	0	0	0	0	0	12	0	1	10	0	0
merged	tRNA-Ile-GAT-1	42	C	GCC	TAATGCCAAGT	#REF!	#REF!	0	0	1	0	1	1	1	11	0	0	11	0	0	0	0	0	12	0	0	12	0	0
merged	tRNA-Ile-GAT-1	43	C	CCA	AATGCCAAGTT	#REF!	#REF!	0	0	1	0	1	1	1	11	0	0	11	0	0	0	0	0	12	0	0	12	0	0
merged	tRNA-Ile-GAT-1	49	C	TCG	AAGTTCGTGGG	#REF!	#REF!	0	0	1	0	1	1	1	11	0	0	11	0	0	0	0	0	12	0	0	12	0	0
merged	tRNA-Ile-GAT-1	55	T	GTT	GTGGGTTCGTT	#REF!	#REF!	0	0	1	0	1	1	1	11	0	11	0	0	0	0	0	1	12	0	12	0	0	0
merged	tRNA-Ile-GAT-1	56	T	TTC	TGGGTTCGTTC	#REF!	#REF!	0	0	1	0	1	1	1	11	0	11	0	0	0	0	0	1	12	0	12	0	0	0
merged	tRNA-Ile-GAT-1	48	T	TTC	CAAGTTCGTGG	#REF!	#REF!	-0.0833333	-8.33333	1	0	1	1	1	11	0	11	0	0	0	0	0	1	12	0	11	1	0	0
merged	tRNA-Ile-GAT-1	44	A	CAA	ATGCCAAGTTC	#REF!	#REF!		0	1	0	1	1	1	11	11	0	0	0	0	0	0		12	12	0	0	0	0
merged	tRNA-Ile-GAT-1	45	A	AAG	TGCCAAGTTCG	#REF!	#REF!		0	1	0	1	1	1	11	11	0	0	0	0	0	0		12	12	0	0	0	0
merged	tRNA-Ile-GAT-1	46	G	AGT	GCCAAGTTCGT	#REF!	#REF!		0	1	0	1	1	1	11	0	0	0	11	0	0	0		12	0	0	0	12	0
merged	tRNA-Ile-GAT-1	50	G	CGT	AGTTCGTGGGT	#REF!	#REF!		0	1	0	0.478261	1	1	11	0	1	0	10	0	0	0	1	12	0	0	0	12	0
merged	tRNA-Ile-GAT-1	52	G	TGG	TTCGTGGGTTC	#REF!	#REF!		0	1	0	1	1	1	11	0	0	0	11	0	0	0		12	0	0	0	12	0
merged	tRNA-Ile-GAT-1	53	G	GGG	TCGTGGGTTCG	#REF!	#REF!		0	1	0	1	1	1	11	0	0	0	11	0	0	0		12	0	0	0	12	0
merged	tRNA-Ile-GAT-1	54	G	GGT	CGTGGGTTCGT	#REF!	#REF!		0	1	0	1	1	1	11	0	0	0	11	0	0	0		12	0	0	0	12	0
merged	tRNA-Thr-CGT-4	9	G	TGG	TCCGTGGCTTA	#REF!	#REF!	0	0	1	0	1	1	1	11	0	0	2	9	0	0	0	0	13	0	0	3	10	0
merged	tRNA-Ala-TGC-7	33	T	TTG	TGCTTTGCATG	#REF!	#REF!	0	0	1	0	1	1	1	11	0	11	0	0	0	0	0	1	16	0	16	0	0	0
merged	tRNA-Ala-TGC-7	34	G	TGC	GCTTTGCATGT	#REF!	#REF!		0	1	0	1	1	1	11	0	0	0	11	0	0	1		16	0	0	0	16	0
merged	tRNA-Cys-GCA-16	29	G	TGA	CATTTGACTGC	#REF!	#REF!		0	1	0	1	1	1	11	0	0	0	11	0	0	0		17	0	0	0	17	0
merged	tRNA-Cys-GCA-16	30	A	GAC	ATTTGACTGCA	#REF!	#REF!		0	1	0	1	1	1	11	11	0	0	0	0	0	0		17	17	0	0	0	0
merged	tRNA-Ala-TGC-7	16	T	GTG	CTCAGTGGTAG	#REF!	#REF!	0	0	1	0	1	1	1	11	0	11	0	0	0	0	0	1	17	0	17	0	0	0
merged	tRNA-Ala-TGC-7	24	C	GCA	TAGAGCACATG	#REF!	#REF!	0	0	1	0	1	1	1	11	0	0	11	0	0	0	0	0	17	0	0	17	0	0
merged	tRNA-Ala-TGC-7	26	C	ACA	GAGCACATGCT	#REF!	#REF!	0	0	1	0	1	1	1	11	0	0	11	0	0	0	0	0	17	0	0	17	0	0
merged	tRNA-Ala-TGC-7	28	T	ATG	GCACATGCTTT	#REF!	#REF!	0	0	1	0	1	1	1	11	0	11	0	0	0	0	0	1	17	0	17	0	0	0
merged	tRNA-Ala-TGC-7	30	C	GCT	ACATGCTTTGC	#REF!	#REF!	0	0	1	0	1	1	1	11	0	0	11	0	0	0	0	0	17	0	0	17	0	0
merged	tRNA-Ala-TGC-7	31	T	CTT	CATGCTTTGCA	#REF!	#REF!	0	0	1	0	1	1	1	11	0	11	0	0	0	0	0	1	17	0	17	0	0	0
merged	tRNA-Ala-TGC-7	32	T	TTT	ATGCTTTGCAT	#REF!	#REF!	0	0	1	0	1	1	1	11	0	11	0	0	0	0	0	1	17	0	17	0	0	0
merged	tRNA-Ala-TGC-7	17	G	TGG	TCAGTGGTAGA	#REF!	#REF!		0	1	0	1	1	1	11	0	0	0	11	0	0	0		17	0	0	0	17	0
merged	tRNA-Ala-TGC-7	18	G	GGT	CAGTGGTAGAG	#REF!	#REF!		0	1	0	1	1	1	11	0	0	0	11	0	0	0		17	0	0	0	17	0
merged	tRNA-Ala-TGC-7	20	A	TAG	GTGGTAGAGCA	#REF!	#REF!		0	1	0	1	1	1	11	11	0	0	0	0	0	0		17	17	0	0	0	0
merged	tRNA-Ala-TGC-7	21	G	AGA	TGGTAGAGCAC	#REF!	#REF!		0	1	0	1	1	1	11	0	0	0	11	0	0	0		17	0	0	0	17	0
merged	tRNA-Ala-TGC-7	22	A	GAG	GGTAGAGCACA	#REF!	#REF!		0	1	0	1	1	1	11	11	0	0	0	0	0	0		17	17	0	0	0	0
merged	tRNA-Ala-TGC-7	23	G	AGC	GTAGAGCACAT	#REF!	#REF!		0	1	0	1	1	1	11	0	0	0	11	0	0	0		17	0	0	0	17	0
merged	tRNA-Ala-TGC-7	25	A	CAC	AGAGCACATGC	#REF!	#REF!		0	1	0	1	1	1	11	11	0	0	0	0	0	0		17	17	0	0	0	0
merged	tRNA-Ala-TGC-7	27	A	CAT	AGCACATGCTT	#REF!	#REF!		0	1	0	1	1	1	11	11	0	0	0	0	0	0		17	17	0	0	0	0
merged	tRNA-Ala-TGC-7	29	G	TGC	CACATGCTTTG	#REF!	#REF!		0	1	0	1	1	1	11	0	0	0	11	0	0	0		17	0	0	0	17	0
merged	tRNA-Lys-CTT-16	35	C	ACT	TGAGACTCTTA	#REF!	#REF!	0	0	1	0	1	1	1	11	0	0	11	0	0	0	0	0	24	0	0	24	0	0
merged	tRNA-Lys-CTT-16	36	T	CTC	GAGACTCTTAA	#REF!	#REF!	0	0	1	0	1	1	1	11	0	11	0	0	0	0	0	1	24	0	24	0	0	0
merged	tRNA-Lys-TTT-2	33	T	CTT	CAGACTTTTAA	#REF!	#REF!	0	0	1	0	0.454545	1	1	12	0	12	0	0	0	0	0	1	10	0	9	0	0	0
merged	tRNA-Lys-TTT-2	34	T	TTT	AGACTTTTAAT	#REF!	#REF!	0	0	1	0	0.454545	1	1	12	0	12	0	0	0	0	0	1	10	0	9	0	0	0
merged	tRNA-Ile-AAT-3	17	T	TTG	TCAGTTGGTTA	#REF!	#REF!	0	0	1	0	1	1	1	12	0	12	0	0	0	0	0	1	10	0	10	0	0	0
merged	tRNA-Ile-AAT-3	5	G	CGG	GGCCGGTTAG	#REF!	#REF!		0	1	0	1	1	1	12	0	0	0	12	0	0	0		10	0	0	0	10	0
merged	tRNA-Gln-TTG-2	5	C	CCC	GGTCCCATGG	#REF!	#REF!	0	0	1	0	1	1	1	12	0	0	12	0	0	0	0	0	10	0	0	10	0	0
merged	tRNA-Gln-TTG-2	8	T	ATG	TCCCATGGTGT	#REF!	#REF!	0	0	1	0	1	1	1	12	0	12	0	0	0	0	0	1	10	0	10	0	0	0
merged	tRNA-Gln-TTG-2	7	A	CAT	GTCCCATGGTG	#REF!	#REF!		0	1	0	1	1	1	12	12	0	0	0	0	0	0		10	10	0	0	0	0
merged	tRNA-Gln-TTG-2	9	G	TGG	CCCATGGTGTA	#REF!	#REF!		0	1	0	0.323308	1	1	12	0	2	2	8	0	0	0	0.5	10	1	0	0	9	0
merged	tRNA-Ile-AAT-3	8	T	TTA	CCGGTTAGCTC	#REF!	#REF!	0	0	1	0	1	1	1	12	0	12	0	0	0	0	0	1	11	0	11	0	0	0
merged	tRNA-Ile-AAT-3	11	C	GCT	GTTAGCTCAGT	#REF!	#REF!	0	0	1	0	1	1	1	12	0	0	12	0	0	0	0	0	11	0	0	11	0	0
merged	tRNA-Ile-AAT-3	13	C	TCA	TAGCTCAGTTG	#REF!	#REF!	0	0	1	0	1	1	1	12	0	0	12	0	0	0	0	0	11	0	0	11	0	0
merged	tRNA-Ile-AAT-3	6	G	GGT	GGCCGGTTAGC	#REF!	#REF!		0	1	0	0.478261	1	1	12	0	0	0	12	0	0	0		11	0	1	0	10	0
merged	tRNA-Ile-AAT-3	9	A	TAG	CGGTTAGCTCA	#REF!	#REF!		0	1	0	1	1	1	12	12	0	0	0	0	0	0		11	11	0	0	0	0
merged	tRNA-Ile-AAT-3	14	A	CAG	AGCTCAGTTGG	#REF!	#REF!		0	1	0	1	1	1	12	12	0	0	0	0	0	0		11	11	0	0	0	0
merged	tRNA-Ile-AAT-3	15	G	AGT	GCTCAGTTGGT	#REF!	#REF!		0	1	0	1	1	1	12	0	0	0	12	0	0	0		11	0	0	0	11	0
merged	tRNA-Gly-GCC-3	18	G	GGT	CAGTGGTAGAA	#REF!	#REF!		0	1	0	1	1	1	12	0	0	0	12	0	0	0		11	0	0	0	11	0
merged	tRNA-Ile-AAT-3	20	T	GTT	GTTGGTTAGAG	#REF!	#REF!	0	0	1	0	1	1	1	12	0	12	0	0	0	0	0	1	12	0	12	0	0	0
merged	tRNA-Ile-AAT-3	18	G	TGG	CAGTTGGTTAG	#REF!	#REF!		0	1	0	1	1	1	12	0	0	0	12	0	0	0		12	0	0	0	12	0
merged	tRNA-Ile-AAT-3	19	G	GGT	AGTTGGTTAGA	#REF!	#REF!		0	1	0	1	1	1	12	0	0	0	12	0	0	0		12	0	0	0	12	0
merged	tRNA-Cys-GCA-4	7	A	TAT	GGGGTATAGCT	#REF!	#REF!		0	1	0	1	1	1	12	12	0	0	0	0	0	0		13	13	0	0	0	0
merged	tRNA-Cys-GCA-16	32	T	CTG	TTGACTGCAGA	#REF!	#REF!	0	0	1	0	1	1	1	12	0	12	0	0	0	0	0	1	17	0	17	0	0	0
merged	tRNA-Lys-CTT-16	38	T	CTT	GACTCTTAATC	#REF!	#REF!	0	0	1	0	1	1	1	12	0	12	0	0	0	0	0	1	25	0	25	0	0	0
merged	tRNA-Lys-CTT-16	39	T	TTA	ACTCTTAATCT	#REF!	#REF!	0	0	1	0	1	1	1	12	0	12	0	0	0	0	0	1	27	0	27	0	0	0
merged	tRNA-Lys-TTT-7	17	C	TCG	TCAGTCGGTAG	#REF!	#REF!	0	0	1	0	1	1	1	13	0	0	13	0	0	0	0	0	10	0	0	10	0	0
merged	tRNA-Lys-TTT-2	32	C	ACT	TCAGACTTTTA	#REF!	#REF!	0	0	1	0	1	1	1	13	0	0	13	0	0	0	0	0	10	0	0	10	0	0
merged	tRNA-Lys-TTT-2	23	A	GAG	GGTAGAGCATC	#REF!	#REF!		0	1	0	1	1	1	13	13	0	0	0	0	0	0		10	10	0	0	0	0
merged	tRNA-Gln-TTG-2	3	T	GTC	GGTCCCAT	#REF!	#REF!	0	0	1	0	1	1	1	13	0	13	0	0	0	0	0	1	10	0	10	0	0	0
merged	tRNA-Gln-TTG-2	6	C	CCA	GGTCCCATGGT	#REF!	#REF!	0	0	1	0	1	1	1	13	0	0	13	0	0	0	0	0	10	0	0	10	0	0
merged	tRNA-Gln-TTG-2	2	G	GGT	GGTCCCA	#REF!	#REF!		0	1	0	1	1	1	13	0	0	0	13	0	0	0		10	0	0	0	10	0
merged	tRNA-Ile-GAT-1	19	G	GGT	AGTTGGTTAGA	#REF!	#REF!		0	1	0	1	1	1	13	0	0	0	13	0	0	0		13	0	0	0	13	0
merged	tRNA-Thr-CGT-4	10	G	GGC	CCGTGGCTTAG	#REF!	#REF!		0	1	0	1	1	1	13	0	0	0	13	0	0	0		14	0	0	0	14	0
merged	tRNA-Cys-GCA-16	34	C	GCA	GACTGCAGATC	#REF!	#REF!	0	0	1	0	1	1	1	13	0	0	13	0	0	0	0	0	17	0	0	17	0	0
merged	tRNA-Lys-CTT-16	72	G	TGG	ACGTTGGGTGC	#REF!	#REF!		0	1	0	1	1	1	13	0	0	0	13	0	0	0		22	0	0	0	22	0
merged	tRNA-Lys-CTT-16	73	G	GGG	CGTTGGGTGCC	#REF!	#REF!		0	1	0	1	1	1	13	0	0	0	13	0	0	2		22	0	0	0	22	0
merged	tRNA-Lys-CTT-16	41	A	AAT	TCTTAATCTCA	#REF!	#REF!		0	1	0	1	1	1	13	13	0	0	0	0	0	0		27	27	0	0	0	0
merged	tRNA-Lys-TTT-2	17	C	TCG	TCAGTCGGTAG	#REF!	#REF!	0	0	1	0	1	1	1	14	0	0	14	0	0	0	0	0	10	0	0	10	0	0
merged	tRNA-Lys-TTT-2	20	T	GTA	GTCGGTAGAGC	#REF!	#REF!	0	0	1	0	1	1	1	14	0	14	0	0	0	0	0	1	10	0	10	0	0	0
merged	tRNA-Lys-TTT-2	27	T	ATC	GAGCATCAGAC	#REF!	#REF!	0	0	1	0	1	1	1	14	0	14	0	0	0	0	0	1	10	0	10	0	0	0
merged	tRNA-Lys-TTT-2	28	C	TCA	AGCATCAGACT	#REF!	#REF!	0	0	1	0	1	1	1	14	0	0	14	0	0	0	0	0	10	0	0	10	0	0
merged	tRNA-Lys-TTT-2	18	G	CGG	CAGTCGGTAGA	#REF!	#REF!		0	1	0	1	1	1	14	0	0	0	14	0	0	0		10	0	0	0	10	0
merged	tRNA-Lys-TTT-2	19	G	GGT	AGTCGGTAGAG	#REF!	#REF!		0	1	0	1	1	1	14	0	0	0	14	0	0	0		10	0	0	0	10	0
merged	tRNA-Lys-TTT-2	21	A	TAG	TCGGTAGAGCA	#REF!	#REF!		0	1	0	1	1	1	14	14	0	0	0	0	0	0		10	10	0	0	0	0
merged	tRNA-Lys-TTT-2	22	G	AGA	CGGTAGAGCAT	#REF!	#REF!		0	1	0	1	1	1	14	0	0	0	14	0	0	0		10	0	0	0	10	0
merged	tRNA-Lys-TTT-2	24	G	AGC	GTAGAGCATCA	#REF!	#REF!		0	1	0	1	1	1	14	0	0	0	14	0	0	0		10	0	0	0	10	0
merged	tRNA-Lys-TTT-2	26	A	CAT	AGAGCATCAGA	#REF!	#REF!		0	1	0	1	1	1	14	14	0	0	0	0	0	0		10	10	0	0	0	0
merged	tRNA-Lys-TTT-2	29	A	CAG	GCATCAGACTT	#REF!	#REF!		0	1	0	1	1	1	14	14	0	0	0	0	0	0		10	10	0	0	0	0
merged	tRNA-Lys-TTT-2	30	G	AGA	CATCAGACTTT	#REF!	#REF!		0	1	0	1	1	1	14	0	0	0	14	0	0	0		10	0	0	0	10	0
merged	tRNA-Lys-TTT-2	31	A	GAC	ATCAGACTTTT	#REF!	#REF!		0	1	0	1	1	1	14	14	0	0	0	0	0	0		10	10	0	0	0	0
merged	tRNA-Gly-CCC-2	12	T	TTC	GTAGTTCAATG	#REF!	#REF!	0	0	1	0	1	1	1	14	0	14	0	0	0	0	0	1	10	0	10	0	0	0
merged	tRNA-Cys-GCA-21	31	C	ACT	TTTGACTGCAG	#REF!	#REF!	0	0	1	0	1	1	1	14	0	0	14	0	0	0	0	0	16	0	0	16	0	0
merged	tRNA-Cys-GCA-21	32	T	CTG	TTGACTGCAGA	#REF!	#REF!	0	0	1	0	1	1	1	14	0	14	0	0	0	0	0	1	16	0	16	0	0	0
merged	tRNA-Cys-GCA-21	30	A	GAC	ATTTGACTGCA	#REF!	#REF!		0	1	0	1	1	1	14	14	0	0	0	0	0	0		16	16	0	0	0	0
merged	tRNA-Ala-TGC-8	46	T	GTC	TGGGGTCCTGG	#REF!	#REF!	0	0	1	0	1	1	1	14	0	0	14	0	0	0	0	0	16	0	0	16	0	0
merged	tRNA-Ala-TGC-8	47	C	TCC	GGGGTCCTGGG	#REF!	#REF!	0	0	1	0	1	1	1	14	0	0	14	0	0	0	0	0	16	0	0	16	0	0
merged	tRNA-Ala-TGC-8	48	C	CCT	GGGTCCTGGGT	#REF!	#REF!	0	0	1	0	1	1	1	14	0	0	14	0	0	0	0	0	16	0	0	16	0	0
merged	tRNA-Ala-TGC-8	49	T	CTG	GGTCCTGGGTT	#REF!	#REF!	0	0	1	0	1	1	1	14	1	0	13	0	0	0	0	0	16	0	0	16	0	0
merged	tRNA-Ala-TGC-8	53	T	GTT	CTGGGTTCAAT	#REF!	#REF!	0	0	1	0	1	1	1	14	0	14	0	0	0	0	0	1	16	0	16	0	0	0
merged	tRNA-Ala-TGC-8	54	T	TTC	TGGGTTCAATT	#REF!	#REF!	0	0	1	0	1	1	1	14	0	14	0	0	0	0	0	1	16	0	16	0	0	0
merged	tRNA-Ala-TGC-8	55	C	TCA	GGGTTCAATTC	#REF!	#REF!	0	0	1	0	1	1	1	14	0	0	14	0	0	0	0	0	16	0	0	16	0	0
merged	tRNA-Ala-TGC-8	58	T	ATT	TTCAATTCCCG	#REF!	#REF!	0	0	1	0	1	1	1	14	0	14	0	0	0	0	0	1	16	0	16	0	0	0
merged	tRNA-Ala-TGC-8	59	T	TTC	TCAATTCCCGG	#REF!	#REF!	0	0	1	0	1	1	1	14	0	0	14	0	0	0	0	0	16	0	0	16	0	0
merged	tRNA-Ala-TGC-8	60	C	TCC	CAATTCCCGGC	#REF!	#REF!	0	0	1	0	1	1	1	14	0	0	14	0	0	0	0	0	16	0	0	16	0	0
merged	tRNA-Ala-TGC-8	61	C	CCC	AATTCCCGGCA	#REF!	#REF!	0	0	1	0	1	1	1	14	0	0	14	0	0	0	0	0	16	0	0	16	0	0
merged	tRNA-Ala-TGC-8	62	C	CCG	ATTCCCGGCAT	#REF!	#REF!	0	0	1	0	1	1	1	14	0	0	14	0	0	0	0	0	16	0	0	16	0	0
merged	tRNA-Ala-TGC-8	65	C	GCA	CCCGGCATCTC	#REF!	#REF!	0	0	1	0	1	1	1	14	0	0	14	0	0	0	0	0	16	0	0	16	0	0
merged	tRNA-Ala-TGC-8	67	T	ATC	CGGCATCTCCA	#REF!	#REF!	0	0	1	0	1	1	1	14	0	14	0	0	0	0	0	1	16	0	16	0	0	0
merged	tRNA-Ala-TGC-8	68	C	TCT	GGCATCTCCAC	#REF!	#REF!	0	0	1	0	1	1	1	14	0	0	14	0	0	0	0	0	16	0	0	16	0	0
merged	tRNA-Ala-TGC-8	69	T	CTC	GCATCTCCACC	#REF!	#REF!	0	0	1	0	1	1	1	14	0	14	0	0	0	0	0	1	16	0	16	0	0	0
merged	tRNA-Ala-TGC-8	70	C	TCC	CATCTCCACCA	#REF!	#REF!	0	0	1	0	1	1	1	14	0	0	14	0	0	0	0	0	16	0	0	16	0	0
merged	tRNA-Ala-TGC-8	71	C	CCA	ATCTCCACCA	#REF!	#REF!	0	0	1	0	1	1	1	14	0	0	14	0	0	0	0	0	16	0	0	16	0	0
merged	tRNA-Ala-TGC-8	57	A	AAT	GTTCAATTCCC	#REF!	#REF!	-0.0461538	-4.61538	1	0	1	1	1	14	0	11	2	1	0	0	0	0.846154	16	0	12	3	1	0
merged	tRNA-Ala-TGC-8	43	G	GGG	GTATGGGGTCC	#REF!	#REF!		0	1	0	1	1	1	14	14	0	0	0	0	0	0		16	16	0	0	0	0
merged	tRNA-Ala-TGC-8	44	G	GGG	TATGGGGTCCT	#REF!	#REF!		0	1	0	1	1	1	14	0	0	0	14	0	0	0		16	0	0	0	16	0
merged	tRNA-Ala-TGC-8	45	G	GGT	ATGGGGTCCTG	#REF!	#REF!		0	1	0	1	1	1	14	0	0	0	14	0	0	0		16	0	0	0	16	0
merged	tRNA-Ala-TGC-8	50	G	TGG	GTCCTGGGTTC	#REF!	#REF!		0	1	0	1	1	1	14	0	0	0	14	0	0	0		16	0	0	0	16	0
merged	tRNA-Ala-TGC-8	51	G	GGG	TCCTGGGTTCA	#REF!	#REF!		0	1	0	1	1	1	14	0	0	0	14	0	0	0		16	0	0	0	16	0
merged	tRNA-Ala-TGC-8	52	G	GGT	CCTGGGTTCAA	#REF!	#REF!		0	1	0	1	1	1	14	0	0	0	14	0	0	0		16	0	0	0	16	0
merged	tRNA-Ala-TGC-8	56	A	CAA	GGTTCAATTCC	#REF!	#REF!		0	1	0	1	1	1	14	14	0	0	0	0	0	0		16	16	0	0	0	0
merged	tRNA-Ala-TGC-8	63	G	CGG	TTCCCGGCATC	#REF!	#REF!		0	1	0	1	1	1	14	0	0	0	14	0	0	0		16	0	0	0	16	0
merged	tRNA-Ala-TGC-8	64	G	GGC	TCCCGGCATCT	#REF!	#REF!		0	1	0	1	1	1	14	0	0	0	14	0	0	0		16	0	0	0	16	0
merged	tRNA-Ala-TGC-8	66	A	CAT	CCGGCATCTCC	#REF!	#REF!		0	1	0	1	1	1	14	14	0	0	0	0	0	0		16	16	0	0	0	0
merged	tRNA-Gly-CCC-2	11	T	GTT	GGTAGTTCAAT	#REF!	#REF!	0	0	1	0	1	1	1	15	0	15	0	0	0	0	0	1	10	0	10	0	0	0
merged	tRNA-Gly-CCC-2	13	C	TCA	TAGTTCAATGG	#REF!	#REF!	0	0	1	0	1	1	1	15	0	0	15	0	0	0	0	0	10	0	0	10	0	0
merged	tRNA-Gly-CCC-2	14	A	CAA	AGTTCAATGGT	#REF!	#REF!		0	1	0	1	1	1	15	15	0	0	0	0	0	0		10	10	0	0	0	0
merged	tRNA-Gly-CCC-2	15	A	AAT	GTTCAATGGTA	#REF!	#REF!		0	1	0	1	1	1	15	15	0	0	0	0	0	0		10	10	0	0	0	0
merged	tRNA-Gln-TTG-2	11	T	GTG	CATGGTGTAAT	#REF!	#REF!	0	0	1	0	1	1	1	15	0	15	0	0	0	0	0	1	11	0	11	0	0	0
merged	tRNA-Gln-TTG-2	13	T	GTA	TGGTGTAATGG	#REF!	#REF!	0	0	1	0	1	1	1	15	0	15	0	0	0	0	0	1	11	0	11	0	0	0
merged	tRNA-Gln-TTG-2	12	G	TGT	ATGGTGTAATG	#REF!	#REF!		0	1	0	1	1	1	15	0	0	0	15	0	0	0		11	0	0	0	11	0
merged	tRNA-Gln-TTG-2	14	A	TAA	GGTGTAATGGT	#REF!	#REF!		0	1	0	1	1	1	15	15	0	0	0	0	0	0		11	11	0	0	0	0
merged	tRNA-Lys-TTT-7	19	G	GGT	AGTCGGTAGAG	#REF!	#REF!		0	1	0	1	1	1	15	0	0	0	15	0	0	0		12	0	0	0	12	0
[truncated: 9,880 more rows]

## Sheet: 1b_Mm_WT_v_KO_merged_reps
rep	gene	txcoor	refSeq	window.1	window.5	start.ratio.WT.v.KO	stop.ratio.WT.v.KO	C2T.MRD	C2T.MRD*100	pval.C2T	neglog10pval.C2T	pval.sub	FDR.C2T	FDR.sub	depth.KO	A.KO	T.KO	C.KO	G.KO	N.KO	starts.KO	ends.KO	depth.WT	A.WT	T.WT	C.WT	G.WT	N.WT	starts.WT	ends.WT
merged	tRNA-Ser-TGA-1	12	C	CCG	ATGGCCGAGTG	#DIV/0!	#DIV/0!	0.371029	37.1029	0	#NUM!	0	0	0	3898	0	5	3893	0	0	0	0	3747	26	1385	2335	1	0	9	0
merged	tRNA-Ser-GCT-3	12	C	CCG	GTGGCCGAGTG	#DIV/0!	#DIV/0!	0.450805	45.0805	0	#NUM!	0	0	0	3921	1	8	3912	0	0	0	0	4967	40	2228	2692	7	0	7	0
merged	tRNA-Ser-AGA-2	12	C	CCG	GTGGCCGAGTG	0	0	0.372098	37.2098	0	#NUM!	0	0	0	7010	1	10	6999	0	0	3	0	7925	42	2943	4936	3	0	0	0
merged	tRNA-Ser-CGA-2	12	C	CCG	GTGGCCGAGTG	#DIV/0!	#DIV/0!	0.425853	42.5853	4.01e-252	251.397	0	2.65e-248	0	2127	0	3	2124	0	0	0	0	3079	19	1307	1752	1	0	7	0
merged	tRNA-Ser-TGA-2	12	C	CCG	GTGGCCGAGTG	#DIV/0!	#DIV/0!	0.351065	35.1065	2.57e-246	245.59	0	1.36e-242	0	2584	1	2	2581	0	0	0	0	2897	12	1014	1868	3	0	3	0
merged	tRNA-Leu-CAG-1	12	C	CCG	ATGGCCGAGCG	2.5	0	0.146589	14.6589	3.71e-197	196.431	2.1e-218	1.64e-193	9.29e-215	5339	2	4	5333	0	0	2	0	3899	6	573	3316	2	0	5	0
merged	tRNA-Leu-CAG-2	12	C	CCG	ATGGCCGAGCG	#DIV/0!	#DIV/0!	0.156273	15.6273	6.04e-162	161.219	5.58e-186	2.28e-158	1.85e-182	3273	1	5	3267	0	0	0	0	6744	10	1062	5668	2	0	10	0
merged	tRNA-Leu-AAG-1	12	C	CCG	GTGGCCGAGCG	6.25	0	0.270994	27.0994	4.87e-160	159.312	1.29e-203	1.61e-156	4.88e-200	1908	0	3	1905	0	0	4	0	3952	8	1075	2869	0	0	25	0
merged	tRNA-Ser-GCT-2	12	C	CCG	GTGGCCGAGTG	#DIV/0!	#DIV/0!	0.178675	17.8675	5.63e-128	127.249	8.07e-148	1.66e-124	2.14e-144	2815	0	1	2814	0	0	0	0	2031	8	362	1660	1	0	0	0
merged	tRNA-Leu-CAA-3	12	C	CCG	ATGGCCGAGTG	6.6	0	0.238479	23.8479	3.27e-125	124.485	3.22e-154	8.67e-122	9.48e-151	1855	0	4	1851	0	0	5	0	2466	9	591	1865	0	0	33	0
merged	tRNA-Ser-GCT-4	12	C	CCG	GTGGCCGAGTG	3	0	0.258297	25.8297	2.86e-116	115.544	1.48e-140	6.88e-113	3.56e-137	1732	1	2	1729	0	0	1	0	1540	5	398	1136	1	0	3	0
merged	tRNA-Ser-CGA-1	12	C	CCG	ATGGCCGAGTG	#DIV/0!	#DIV/0!	0.347923	34.7923	1.56e-106	105.807	2.99e-139	3.44e-103	6.59e-136	1175	0	1	1174	0	0	0	0	1106	4	384	717	1	0	1	0
merged	tRNA-Leu-CAA-2	12	C	CCG	ATGGCCGAGTG	17	0	0.236271	23.6271	5.24e-102	101.281	9.33e-125	1.07e-98	1.9e-121	1491	0	1	1490	0	0	2	0	1866	7	440	1417	2	0	34	0
merged	tRNA-Leu-TAG-1	12	C	CCG	GTGGCCGAGCG	6.4	0	0.239186	23.9186	1.39e-93	92.857	3.89e-113	2.63e-90	7.35e-110	1343	0	1	1342	0	0	5	0	1739	1	417	1321	0	0	32	0
merged	tRNA-Leu-TAG-3	12	C	CCG	GTGGCCGAGTG	15.6667	0	0.255862	25.5862	3.52e-89	88.4535	4.86e-112	6.21e-86	8.59e-109	1220	0	5	1215	0	0	3	0	2011	3	522	1486	0	0	47	0
merged	tRNA-Ser-AGA-1	12	C	CCG	GTGGCCGAGTG	#DIV/0!	#DIV/0!	0.298326	29.8326	5.45e-77	76.2636	9.97e-98	9.02e-74	1.65e-94	971	0	1	970	0	0	0	0	938	6	279	653	0	0	1	0
merged	tRNA-Leu-AAG-3	12	C	CCG	GTGGCCGAGCG	#DIV/0!	#DIV/0!	0.251229	25.1229	7.54e-50	49.1226	3.17e-62	1.17e-46	4.67e-59	628	0	1	627	0	0	0	0	1331	2	336	993	0	0	25	0
merged	tRNA-Leu-TAG-2	12	C	CCG	GTGGCCGAGCG	26	0	0.233126	23.3126	4.2e-44	43.3768	4.48e-54	6.17e-41	6.24e-51	690	0	2	688	0	0	1	0	809	4	190	615	0	0	26	0
merged	tRNA-Leu-TAA-2	12	C	CCG	ATGGCCGAGTG	#DIV/0!	#DIV/0!	0.179443	17.9443	2.92e-34	33.5346	2.53e-40	4.08e-31	3.19e-37	600	0	1	599	0	0	0	0	1157	2	209	945	1	0	8	0
merged	tRNA-Leu-AAG-2	12	C	CCG	GTGGCCGAGCG	19.5	0	0.255569	25.5569	1.49e-16	15.8268	4.42e-21	1.97e-13	4.68e-18	177	0	0	177	0	0	2	0	855	2	218	635	0	0	39	0
merged	tRNA-Leu-CAG-4	12	C	CCG	ATGGCCGAGCA	9.66667	0	0.303502	30.3502	1.36e-14	13.8665	2.48e-18	1.72e-11	2.27e-15	151	0	0	151	0	0	3	0	257	0	78	179	0	0	29	0
merged	tRNA-Leu-TAA-1	12	C	CCG	ATGGCCGAGTG	#DIV/0!	#DIV/0!	0.317073	31.7073	2.98e-14	13.5258	3.56e-19	3.58e-11	3.37e-16	125	0	0	125	0	0	0	0	656	0	208	448	0	0	5	0
merged	tRNA-Ser-CGA-3	12	C	CCG	ATGGCCGAGTG	#DIV/0!	#DIV/0!	0.390476	39.0476	9.32e-10	9.03058	2.9e-13	1.07e-06	2.07e-10	86	0	0	86	0	0	0	0	105	0	41	64	0	0	0	0
merged	tRNA-Leu-CAA-1	12	C	CCG	ATGGCCGAGTG	#DIV/0!	#DIV/0!	0.146417	14.6417	1.78e-09	8.74958	2.22e-10	1.97e-06	1.34e-07	187	0	0	187	0	0	0	0	321	0	47	274	0	0	1	0
merged	tRNA-Ser-GCT-1	12	C	CCG	GTGGCCGAGTG	#DIV/0!	#DIV/0!	0.154286	15.4286	2.74e-09	8.56225	2.91e-10	2.9e-06	1.71e-07	203	0	0	203	0	0	0	0	175	0	27	148	0	0	0	0
merged	tRNA-Leu-CAG-4	77	C	TCC	CCACTCCTGAC	#DIV/0!	#DIV/0!	0.241515	24.1515	2.76e-08	7.55909	3.67e-16	2.82e-05	3.04e-13	326	0	73	253	0	0	0	0	1360	0	633	727	0	0	0	1
merged	tRNA-Ser-GCT-3	76	C	CCT	CCATCCTCGTC	#DIV/0!	#DIV/0!	0.0118687	1.18687	7.1e-08	7.14874	1.07e-07	6.96e-05	4.65e-05	4625	2	33	4590	0	0	0	0	6790	3	129	6658	0	0	0	0
merged	tRNA-Ser-TGA-1	50	C	TCT	GGGGTCTCCCC	0.5	0.625	-0.0283382	-2.83382	4.84e-06	5.31515	8.1e-20	0.00457628	7.94e-17	4801	454	391	3834	122	0	8	3	4940	280	294	4285	81	0	4	5
merged	Mouse_18S_Rn18s_NR_003278.3	978	C	GCG	ACCGGCGCAAG	1.22222	0	-0.0138984	-1.38984	6.59e-06	5.18111	9.82e-06	0.00602155	0.00313373	1275	0	23	1252	0	0	9	0	3865	1	16	3848	0	0	11	0
merged	tRNA-Ser-GCT-2	32	C	ACT	ATGGACTGCTA	#DIV/0!	#DIV/0!	-0.130177	-13.0177	1.11e-05	4.95468	1.16e-14	0.00981923	9.05e-12	2866	1224	600	717	319	0	0	0	2272	850	383	794	245	0	0	0
merged	tRNA-Leu-CAA-4	12	C	CCG	ATGGCCGAGTG	#DIV/0!	#DIV/0!	0.27972	27.972	1.57e-05	4.8041	5.97e-07	0.0134518	0.000232547	54	0	0	54	0	0	0	0	143	0	40	103	0	0	1	0
merged	Mouse_18S_Rn18s_NR_003278.3	503	C	CCC	CCGACCCGGGG	0.5	1.5	0.0187446	1.87446	2.24e-05	4.64975	0.000157277	0.0185026	0.0404371	1520	3	16	1501	0	0	6	6	4166	1	122	4043	0	0	3	9
merged	Mouse_Rn28s1_28S_NR_003279.1	455	C	CCG	CAGTCCGCCCG	0.333333	0	0.0131236	1.31236	2.75e-05	4.56067	1.66e-05	0.0220774	0.0050628	1410	0	3	1407	0	0	3	2	2886	1	44	2841	0	0	1	0
merged	Mouse_Rn28s1_28S_NR_003279.1	3511	C	CCA	CTATCCAGCGA	3.33333	1.33333	0.0521062	5.21062	0.000145825	3.83617	2.94e-05	0.11358	0.00863845	552	0	24	528	0	0	3	4	1928	3	184	1741	0	0	10	4
merged	tRNA-Leu-CAG-1	51	C	CCT	CTCCCCTGGAG	#DIV/0!	#DIV/0!	-0.108467	-10.8467	0.000226129	3.64564	1.85e-11	0.171096	1.22e-08	5241	2006	1813	795	627	0	0	0	4676	1745	1350	951	630	0	0	0
merged	Mouse_18S_Rn18s_NR_003278.3	458	C	CCA	GCTACCACATC	2	5	0.0242403	2.42403	0.000347935	3.4585	0.00015125	0.255945	0.0400541	1226	0	31	1195	0	0	3	4	3797	1	188	3608	0	0	6	15
merged	Mouse_5.8S_Rs5-8s1	149	C	GCG	CTGAGCGTCGG	#DIV/0!	#DIV/0!	0.00305082	0.305082	0.00157893	2.80164	0.000598458	1	0.134308	7553	0	14	7538	1	0	0	18	7344	4	36	7304	0	0	0	15
merged	Mouse_Rn28s1_28S_NR_003279.1	3502	C	ACC	CCCTACCTACT	#DIV/0!	#DIV/0!	0.0357482	3.57482	0.0020547	2.68725	0.00114525	1	0.240702	602	0	21	581	0	0	0	2	2152	0	152	2000	0	0	4	7
merged	tRNA-Leu-TAG-3	75	C	CCG	CCCACCGCTGC	#DIV/0!	#DIV/0!	-0.00300094	-0.300094	0.0026469	2.57726	0.00795331	1	1	1869	0	6	1863	0	0	0	0	4778	1	1	4776	0	0	0	0
merged	tRNA-iMet-CAT-1	9	G	TGG	AGAGTGGCGCA	1.47826	0	-0.01977	-1.977	0.00353577		0.415651	1	1	4760	79	305	3239	1137	0	23	0	4942	71	247	3479	1145	0	34	0
merged	tRNA-Asn-GTT-3	57	C	TCG	TGGTTCGAGCC	#DIV/0!	#DIV/0!	-0.000998627	-0.0998627	0.00389554	2.40943	0.0190911	1	1	8017	4	8	8003	0	0	0	0	8025	3	0	8021	1	0	0	1
merged	tRNA-Leu-AAG-3	10	G	GGC	GTGTGGCCGAG	#DIV/0!	#DIV/0!	-1	-100	0.00547345		0.0110872	1	1	615	3	3	0	609	0	0	0	1252	12	0	23	1217	0	3	0
merged	tRNA-Leu-TAG-3	10	G	GGC	GCGTGGCCGAG	#DIV/0!	#DIV/0!	-0.972222	-97.2222	0.00611782		0.000380941	1	0.0917097	1199	13	3	0	1183	0	0	0	1834	26	1	35	1772	0	0	0
merged	tRNA-Ser-GCT-2	50	C	TCT	GTGCTCTGCAC	1.35714	0	-0.0969563	-9.69563	0.00617588	2.2093	3.64e-11	1	2.29e-08	3040	1465	538	537	498	0	14	0	2448	1080	414	612	342	0	19	0
merged	tRNA-iMet-CAT-1	65	C	CCT	CCATCCTCTGC	#DIV/0!	#DIV/0!	-0.00163698	-0.163698	0.00682319	2.16601	0.0176833	1	1	6776	5	14	6757	0	0	0	0	6970	4	3	6963	0	0	0	0
merged	tRNA-Leu-CAG-2	51	C	CCT	CTCCCCTGGAG	#DIV/0!	#DIV/0!	-0.083114	-8.3114	0.00773268	2.11167	4.69e-09	1	2.48e-06	3153	1298	938	494	423	0	0	2	7368	2830	2020	1512	1006	0	0	0
merged	tRNA-Leu-AAG-1	10	G	GGC	GCGTGGCCGAG	#DIV/0!	#DIV/0!	-0.399725	-39.9725	0.00800496		5.38e-09	1	2.8e-06	1868	18	3	4	1843	0	0	0	3752	48	3	101	3600	0	4	0
merged	Mouse_Rn28s1_28S_NR_003279.1	4138	C	CCA	TTCACCAAGCG	#DIV/0!	#DIV/0!	0.0266714	2.66714	0.0102627	1.98874	0.00526252	1	0.82572	876	0	40	836	0	0	0	2	2447	0	177	2270	0	0	6	1
merged	Mouse_5.8S_Rs5-8s1	97	C	ACT	CGACACTTCGA	1.24444	1.46667	0.00122077	0.122077	0.0127336	1.89505	0.11412	1	1	7424	4	2	7418	0	0	45	60	7383	2	11	7370	0	0	56	66
merged	tRNA-SeC-TCA-1	78	C	CCT	TCCACCTTTCG	#DIV/0!	#DIV/0!	-0.00337609	-0.337609	0.0169895	1.76982	0.0168661	1	1	3016	0	14	3002	0	0	0	1	3160	0	4	3156	0	0	0	2
merged	Mouse_18S_Rn18s_NR_003278.3	798	C	GCG	CGAAGCGTTTA	1.5	0.5	-0.0077194	-0.77194	0.01898	1.7217	0.0383647	1	1	551	0	5	546	0	0	2	12	1477	1	2	1474	0	0	3	1
merged	tRNA-Val-CAC-2	34	C	TCA	CGCCTCACACG	1.1875	0.4375	-0.00177898	-0.177898	0.0209185	1.67947	0.290055	1	1	6017	0	10	4516	1490	0	16	4	6258	0	2	4644	1612	0	19	7
merged	tRNA-Gln-CTG-2	49	C	CCG	CGATCCGAGTT	0	0	-0.00162644	-0.162643	0.022542	1.64701	0.0229385	1	1	4869	3	9	4856	1	0	1	0	4476	2	1	4473	0	0	0	0
merged	Mouse_18S_Rn18s_NR_003278.3	1646	C	CCA	ATTCCCAGTAA	4	4.33333	0.00239019	0.239019	0.0234257	1.63031	0.0259372	1	1	2628	1	1	2626	0	0	3	6	7222	1	20	7198	2	0	12	13
merged	tRNA-Lys-CTT-2	34	C	TCT	GGACTCTTAAT	1.2	0	-0.000772082	-0.0772082	0.0253198	1.59654	0.132639	1	1	6479	3	5	6471	0	0	5	0	7039	1	0	7036	0	0	6	0
merged	tRNA-Ser-GCT-3	81	C	TCG	CTCGTCGCCA	#DIV/0!	#DIV/0!	-0.000872791	-0.0872791	0.0270255	1.56823	0.0269694	1	1	4583	0	4	4579	0	0	0	9	6724	0	0	6724	0	0	0	17
merged	Mouse_Rn28s1_28S_NR_003279.1	883	C	CCC	CTCTCCCTCTC	1	2.5	-0.0493449	-4.93449	0.0273135	1.56362	0.00823006	1	1	642	0	131	511	0	0	2	3	1254	0	194	1060	0	0	2	5
merged	tRNA-Leu-AAG-1	28	C	GCT	AGGCGCTGGAT	5.5	0	-0.00218996	-0.218996	0.0279954	1.55291	0.0523757	1	1	2071	1	6	2064	0	0	2	0	5647	1	4	5641	0	0	11	0
merged	Mouse_18S_Rn18s_NR_003278.3	125	C	TCG	TTGGTCGCTCG	4.16667	0.5	0.0030837	0.30837	0.0282196	1.54945	0.0382768	1	1	1495	1	0	1494	0	0	6	0	4545	5	14	4526	0	0	25	3
merged	tRNA-Leu-CAG-4	20	C	TCT	GCAGTCTAAGG	2.72727	0	-0.00743494	-0.743494	0.0291072	1.536	0.0287509	1	1	269	0	2	267	0	0	11	0	1315	0	0	1315	0	0	30	0
merged	tRNA-Arg-TCG-4	9	G	TGG	CACGTGGCCTA	0.7	0	0.0282359	2.8236	0.0311443		1	1	1	803	4	9	415	375	0	10	0	883	6	23	442	412	0	7	0
merged	tRNA-Lys-CTT-3	32	C	ACT	TGAGACTCTTA	0	1	0.000750281	0.0750281	0.0312208	1.50556	0.168291	1	1	8007	0	0	7998	0	0	1	0	8008	2	6	7991	1	0	0	1
merged	tRNA-Gln-TTG-3	23	C	GCA	GTTAGCACTCT	0	0	-0.00294551	-0.294551	0.0320361	1.49436	0.072005	1	1	2038	1	6	2031	0	0	2	0	1872	0	0	1871	1	0	0	0
merged	Mouse_18S_Rn18s_NR_003278.3	1249	C	TCA	TGACTCAACAC	1.575	0	-0.00921735	-0.921735	0.0320637	1.49399	0.0313148	1	1	387	0	4	383	0	0	120	0	894	0	1	893	0	0	189	0
merged	Mouse_18S_Rn18s_NR_003278.3	1783	C	GCG	CGGAGCGCTGA	1.14634	0.0243902	0.00183374	0.183374	0.0334129	1.47609	0.0333438	1	1	2506	0	0	2506	0	0	41	0	4908	0	9	4899	0	0	47	1
merged	tRNA-His-GTG-2	10	C	TCG	GTGATCGTATA	0.866667	0	-0.00227264	-0.227264	0.0351051	1.45463	0.0960713	1	1	3939	1	12	3926	0	0	30	0	3875	2	3	3870	0	0	26	0
merged	tRNA-Ser-TGA-1	11	C	GCC	GATGGCCGAGT	2	0	0.00188718	0.188718	0.0352704	1.45259	0.0351267	1	1	3900	0	2	3898	0	0	3	0	3750	0	9	3741	0	0	6	0
merged	Mouse_Rn28s1_28S_NR_003279.1	4110	C	TCT	CGGCTCTTCCT	2.5	4.5	-0.00254576	-0.254576	0.0360248	1.4434	0.108967	1	1	1314	0	4	1310	0	0	2	1	4015	2	2	4011	0	0	5	9
merged	Mouse_18S_Rn18s_NR_003278.3	192	C	ACC	GCTGACCCCCC	2	2.5	-0.0011034	-0.11034	0.0367572	1.43466	0.0366387	1	1	3689	0	5	3684	0	0	2	5	7937	0	2	7935	0	0	4	5
merged	Mouse_Rn28s1_28S_NR_003279.1	2093	C	CCG	GCCGCCGCAGG	1.66667	1.66667	-0.00134195	-0.134195	0.0369597	1.43227	0.0647614	1	1	2905	0	5	2900	0	0	3	0	7912	1	3	7908	0	0	5	5
merged	tRNA-Ala-TGC-3	25	G	CGC	AGAGCGCATGC	#DIV/0!	#DIV/0!	-0.198044	-19.8044	0.0376545		0.0439295	1	1	960	877	22	41	20	0	0	0	1157	1055	13	73	11	0	0	0
merged	Mouse_18S_Rn18s_NR_003278.3	661	C	GCT	AGTTGCTGCAG	1	5	0.0408345	4.08345	0.0379598	1.42068	0.0166023	1	1	461	0	40	421	0	0	1	1	1489	0	190	1299	0	0	1	5
merged	tRNA-Leu-AAG-1	77	C	GCT	CACCGCTGCCA	#DIV/0!	#DIV/0!	-0.00165207	-0.165207	0.0389774	1.40919	0.0808989	1	1	2349	1	5	2343	0	0	0	0	6286	1	3	6281	1	0	0	0
merged	tRNA-Ser-AGA-2	74	C	GCC	TCCTGCCGACT	#DIV/0!	#DIV/0!	-0.00114297	-0.114297	0.0408328	1.38899	0.016552	1	1	7901	2	14	7885	0	0	0	0	7944	0	5	7939	0	0	0	1
merged	tRNA-Met-CAT-2	24	G	CGC	GCAGCGCGTCA	#DIV/0!	#DIV/0!	0.175018	17.5018	0.0462376		0.168517	1	1	5463	5	29	84	5344	0	0	0	5496	2	60	79	5354	0	0	0
merged	tRNA-Asp-GTC-1	26	C	TCC	AGTATCCCCGC	#DIV/0!	#DIV/0!	0.00112539	0.112539	0.0489252	1.31047	0.10983	1	1	7997	7	4	7986	0	0	0	0	8003	8	13	7982	0	0	0	0
merged	tRNA-Leu-AAG-3	42	C	CCA	GGCTCCAGTCT	1.5	0	-0.0026059	-0.260591	0.049585	1.30465	0.0493164	1	1	1025	0	3	1022	0	0	2	0	3116	0	1	3115	0	0	3	0
merged	tRNA-Leu-AAG-1	74	C	ACC	TCCCACCGCTG	#DIV/0!	#DIV/0!	-0.00138823	-0.138823	0.0505569	1.29622	0.0503809	1	1	2343	0	4	2339	0	0	0	2	6270	0	2	6268	0	0	0	1
merged	tRNA-Arg-ACG-3	70	C	GCT	GCTGGCTCGCC	#DIV/0!	#DIV/0!	-0.00147059	-0.147059	0.0509094	1.2932	0.0584755	1	1	2722	1	4	2716	1	0	0	5	3010	1	0	3009	0	0	0	4
merged	Mouse_18S_Rn18s_NR_003278.3	1395	C	GCA	TCTGGCATGCT	1.75	1.75	-0.00195312	-0.195312	0.0520566	1.28352	0.094977	1	1	1661	0	4	1657	0	0	4	7	4396	1	2	4393	0	0	7	7
merged	Mouse_5.8S_Rs5-8s1	106	C	GCA	GAACGCACTTG	0	1.33333	-0.00093585	-0.093585	0.0532323	1.27382	0.0718555	1	1	7601	1	10	7590	0	0	3	8	7897	1	3	7893	0	0	0	4
merged	tRNA-Pro-TGG-2	66	C	ACG	CCGGACGAGCC	#DIV/0!	#DIV/0!	0.00119834	0.119834	0.0534797	1.27181	0.0720985	1	1	6145	1	3	6141	0	0	0	0	5930	0	10	5919	1	0	0	0
merged	Mouse_Rn28s1_28S_NR_003279.1	3858	C	ACC	GTACACCTGTC	1.5	1.5	-0.00287397	-0.287397	0.0536323	1.27057	0.0533159	1	1	925	0	3	922	0	0	2	0	2708	0	1	2707	0	0	3	3
merged	tRNA-His-GTG-3	62	C	CCG	GAATCCGAGTC	#DIV/0!	#DIV/0!	-0.00750469	-0.750469	0.0538762	1.2686	0.200785	1	1	533	0	4	529	0	0	0	0	577	0	0	576	1	0	0	0
merged	Mouse_Rn28s1_28S_NR_003279.1	1622	C	GCG	GCTGGCGTGGA	2	36	-0.00622726	-0.622726	0.0557174	1.25401	0.0550122	1	1	426	0	3	423	0	0	1	14	1227	0	1	1226	0	0	2	36
merged	Mouse_Rn28s1_28S_NR_003279.1	1629	C	GCC	TGGAGCCGGGC	#DIV/0!	#DIV/0!	-0.00629876	-0.629876	0.0560628	1.25133	0.0781516	1	1	422	1	3	418	0	0	0	0	1211	2	1	1208	0	0	0	0
merged	Mouse_18S_Rn18s_NR_003278.3	388	C	CCT	CGTGCCTACCA	1.5	76.5	-0.0021645	-0.21645	0.0568237	1.24547	0.14292	1	1	924	0	2	922	0	0	6	120	2958	1	0	2957	0	0	9	459
merged	Mouse_18S_Rn18s_NR_003278.3	1423	C	GCG	CCGAGCGGTCG	2.15789	0.157895	0.00271723	0.271723	0.0573088	1.24178	0.113639	1	1	2013	0	2	2010	1	0	19	2	5391	1	20	5369	1	0	41	3
merged	Mouse_Rn28s1_28S_NR_003279.1	3750	C	GCC	GCGAGCCCCGA	1	1.33333	-0.00469376	-0.469376	0.0574215	1.24093	0.0568755	1	1	564	0	3	561	0	0	3	1	1599	0	1	1598	0	0	3	4
merged	tRNA-Arg-ACG-1	61	C	TCC	CGACTCCTGGC	#DIV/0!	#DIV/0!	-0.00143421	-0.143421	0.0574637	1.24061	0.208982	1	1	2789	0	4	2785	0	0	0	0	2911	1	0	2910	0	0	0	1
merged	tRNA-Ala-TGC-4	62	C	CCG	ATCCCCGGCAT	#DIV/0!	#DIV/0!	-0.00232829	-0.232829	0.0578272	1.23787	0.0575534	1	1	1718	0	4	1714	0	0	0	0	1788	0	0	1788	0	0	0	0
merged	Mouse_Rn28s1_28S_NR_003279.1	2532	C	GCC	CCGGGCCGTAC	#DIV/0!	#DIV/0!	0.00319506	0.319506	0.0579867	1.23667	0.0578563	1	1	1484	0	1	1483	0	0	0	14	4394	0	17	4377	0	0	0	31
merged	tRNA-Thr-AGT-1	9	G	TGG	GCCGTGGCTTA	0.333333	0	0.0388533	3.88533	0.0591265		0.352614	1	1	606	7	21	361	217	0	6	0	664	4	38	367	255	0	2	0
merged	Mouse_Rn28s1_28S_NR_003279.1	2329	C	GCG	CAGTGCGGTAA	0.727273	0.454545	-0.00355204	-0.355204	0.0594007	1.22621	0.0216488	1	1	865	1	4	860	0	0	11	3	2784	0	3	2781	0	0	8	5
merged	Mouse_Rn28s1_28S_NR_003279.1	357	C	TCA	ATAGTCAACAA	1.09524	0.142857	0.00102485	0.102485	0.0598366	1.22303	0.454341	1	1	3797	3	0	3793	0	0	21	0	7812	5	8	7798	0	0	23	3
merged	Mouse_18S_Rn18s_NR_003278.3	688	C	TCT	TGGATCTTGGG	1.33333	1	-0.00538716	-0.538716	0.0600079	1.22179	0.0458703	1	1	491	0	3	487	1	0	3	2	1361	1	1	1359	0	0	4	3
merged	Mouse_18S_Rn18s_NR_003278.3	854	C	GCA	TACCGCAGCTA	1.71429	0.857143	-0.00222454	-0.222454	0.0602156	1.22029	0.120485	1	1	1186	0	3	1183	0	0	7	1	3280	1	1	3278	0	0	12	6
merged	Mouse_Rn28s1_28S_NR_003279.1	4595	C	TCG	ACGTTCGTGTG	1.5	0.5	-0.00316456	-0.316456	0.0604551	1.21857	0.0601673	1	1	632	0	2	630	0	0	6	7	1943	0	0	1943	0	0	9	3
merged	Mouse_Rn28s1_28S_NR_003279.1	1557	C	TCT	GAGGTCTTGGG	#DIV/0!	#DIV/0!	-0.00643087	-0.643087	0.0616584	1.21001	0.0610657	1	1	311	0	2	309	0	0	0	5	946	0	0	946	0	0	1	6
merged	tRNA-Gly-CCC-1	59	C	TCC	CGATTCCCGGG	#DIV/0!	#DIV/0!	-0.00225989	-0.225989	0.0620437	1.2073	0.217172	1	1	1770	0	4	1766	0	0	0	0	1780	1	0	1779	0	0	0	0
merged	Mouse_5.8S_Rs5-8s1	134	C	GCT	CGGGGCTACGC	#DIV/0!	#DIV/0!	-0.000632591	-0.0632591	0.0624606	1.20439	0.453021	1	1	7904	0	5	7899	0	0	0	107	7904	2	0	7902	0	0	0	240
merged	tRNA-Tyr-GTA-2	37	G	AGA	CTGTAGATCCT	2	0	0.16129	16.129	0.0651205		1	1	1	339	0	0	27	306	0	3	0	459	1	5	26	413	0	6	0
merged	tRNA-Leu-CAA-3	35	C	TCA	AGACTCAAGTT	#DIV/0!	#DIV/0!	0.00701749	0.701749	0.0652123	1.18567	0.15074	1	1	2067	16	27	2022	0	0	0	0	4144	28	83	4027	1	0	7	0
merged	tRNA-Pro-TGG-2	60	C	TCC	CAAATCCCGGA	#DIV/0!	#DIV/0!	0.00084226	0.084226	0.0657341	1.18221	0.139292	1	1	6197	2	1	6194	0	0	0	0	5980	2	6	5972	0	0	0	0
merged	Mouse_18S_Rn18s_NR_003278.3	1544	C	TCA	TGGCTCAGCGT	#DIV/0!	#DIV/0!	-0.00651466	-0.651466	0.0660366	1.18022	0.16263	1	1	307	0	2	305	0	0	0	7	893	1	0	892	0	0	0	11
merged	Mouse_18S_Rn18s_NR_003278.3	1527	C	GCG	ACGCGCGCTAC	#DIV/0!	#DIV/0!	-0.00257732	-0.257732	0.0661273	1.17962	0.0658746	1	1	776	0	2	774	0	0	0	0	2246	0	0	2246	0	0	0	3
merged	Mouse_18S_Rn18s_NR_003278.3	1147	C	ACC	GGAAACCAAAG	#DIV/0!	#DIV/0!	-0.0018797	-0.18797	0.0664785	1.17732	0.0662933	1	1	1064	0	2	1062	0	0	0	132	3067	0	0	3067	0	0	1	199
merged	Mouse_18S_Rn18s_NR_003278.3	335	C	GCG	GGCGGCGACGA	#DIV/0!	#DIV/0!	-0.00198045	-0.198045	0.0681245	1.1667	0.182711	1	1	1771	0	5	1766	0	0	0	2	4748	2	4	4742	0	0	0	0
merged	Mouse_18S_Rn18s_NR_003278.3	1040	C	TCG	AAAGTCGGAGG	1.625	0	0.00316017	0.316017	0.06997	1.15509	0.0458744	1	1	2403	1	7	2395	0	0	8	3	6592	6	40	6545	1	0	13	0
merged	tRNA-His-GTG-2	40	C	CCG	GTGGCCGCAGC	0.714286	0.571429	-0.00141336	-0.141336	0.0702626	1.15328	0.0653493	1	1	4236	1	7	4227	0	0	7	4	4169	1	1	4167	0	0	5	4
merged	Mouse_5.8S_Rs5-8s1	53	C	GCT	GCTAGCTGCGA	0.138889	0.0277778	0.000752179	0.0752179	0.0703369	1.15282	0.00342198	1	0.588447	7813	0	1	7812	0	0	36	1	7958	4	7	7946	1	0	5	1
merged	tRNA-Pro-TGG-2	49	C	CCG	GGTCCCGGGTT	#DIV/0!	#DIV/0!	-0.000962069	-0.0962069	0.070516	1.15171	0.0117953	1	1	6206	3	7	6196	0	0	0	0	6009	0	1	6008	0	0	0	0
merged	tRNA-Val-CAC-2	72	C	ACA	GGAAACACCA	#DIV/0!	#DIV/0!	0.000950069	0.0950069	0.0706897	1.15064	0.267857	1	1	6027	2	1	6023	1	0	0	69	6274	1	7	6265	1	0	0	98
merged	Mouse_Rn28s1_28S_NR_003279.1	4674	C	TCG	TCCCTCGCTGC	1.5	0.5	-0.00119559	-0.119559	0.072095	1.14209	0.293763	1	1	6245	0	13	6232	0	0	2	0	7903	3	7	7893	0	0	3	1
merged	Mouse_Rn28s1_28S_NR_003279.1	350	C	CCG	GAGACCGATAG	0	4	0.00127372	0.127372	0.0727227	1.13833	0.425107	1	1	3206	2	0	3203	0	0	2	2	7855	3	10	7841	1	0	0	8
merged	tRNA-Leu-TAG-1	10	G	GGC	GCGTGGCCGAG	#DIV/0!	#DIV/0!	-0.261905	-26.1905	0.0738462		1.37e-05	1	0.00432577	1312	8	2	5	1297	0	0	0	1611	17	1	41	1552	0	1	0
merged	tRNA-Gln-TTG-1	23	C	GCA	GTTAGCACTCT	1.25	0	-0.00510215	-0.510215	0.0747114	1.12661	0.0743448	1	1	1149	0	7	1142	0	0	4	0	1010	0	1	1009	0	0	5	0
merged	Mouse_Rn28s1_28S_NR_003279.1	1085	C	GCC	CGAAGCCGAGC	#DIV/0!	#DIV/0!	0.00262743	0.262743	0.0751068	1.12432	0.0749431	1	1	1285	0	0	1285	0	0	0	3	3806	0	10	3796	0	0	5	7
merged	tRNA-Asp-GTC-1	60	C	TCC	CGATTCCCCGA	#DIV/0!	#DIV/0!	-0.00100604	-0.100604	0.0766664	1.11539	0.135616	1	1	7960	6	12	7942	0	0	0	0	7964	6	4	7954	0	0	0	2
merged	tRNA-Lys-CTT-3	13	C	TCA	TAGCTCAGTCG	1.25	0	0.00148569	0.148569	0.0784203	1.10557	0.22952	1	1	5874	7	6	5861	0	0	8	0	5986	6	15	5965	0	0	10	0
merged	Mouse_Rn28s1_28S_NR_003279.1	3391	G	TGA	TCAATGAAGCG	#DIV/0!	#DIV/0!	-0.137895	-13.7895	0.0788797		0.241569	1	1	913	0	3	16	894	0	0	18	3272	0	1	49	3222	0	2	32
merged	Mouse_18S_Rn18s_NR_003278.3	1740	C	CCT	AGGCCCTCGGA	0.25	0.5	-0.00234192	-0.234192	0.0800608	1.09658	0.0797924	1	1	854	0	2	852	0	0	4	2	2168	0	0	2168	0	0	1	2
merged	Mouse_18S_Rn18s_NR_003278.3	1708	C	TCG	CCCGTCGCTAC	0.666667	1.33333	-0.00235294	-0.235294	0.0804808	1.09431	0.625868	1	1	850	0	2	848	0	0	3	2	2153	2	0	2150	1	0	2	4
merged	tRNA-Leu-TAG-3	6	C	GCG	GGTAGCGTGGC	1.42857	0	-0.00289322	-0.289322	0.0819174	1.08662	0.0814096	1	1	1159	0	4	1155	0	0	7	0	1792	0	1	1791	0	0	10	0
merged	tRNA-Leu-TAA-1	40	C	TCC	AAGATCCAATG	#DIV/0!	#DIV/0!	-0.00469484	-0.469484	0.082276	1.08473	0.157106	1	1	213	0	1	212	0	0	0	0	2388	1	0	2387	0	0	5	0
merged	tRNA-Lys-CTT-2	73	G	CGC	TGGGCGCCA	#DIV/0!	#DIV/0!	-0.317841	-31.7841	0.0829535		0.22693	1	1	6378	2	13	16	6347	0	0	328	6873	1	3	20	6849	0	0	369
merged	tRNA-Leu-CAG-3	77	C	TCC	CCACTCCTGAC	#DIV/0!	#DIV/0!	0.0504202	5.04202	0.0832137	1.07981	0.0831984	1	1	82	0	0	82	0	0	0	0	119	0	6	113	0	0	0	0
merged	Mouse_18S_Rn18s_NR_003278.3	1434	C	CCC	GCGTCCCCCAA	0.8	6.2	-0.00153157	-0.153157	0.0847207	1.07201	0.220109	1	1	1908	0	4	1904	0	0	5	17	5312	1	3	5308	0	0	4	31
merged	Mouse_Rn28s1_28S_NR_003279.1	2243	C	GCC	GATGGCCTCCG	1	3	-0.00167024	-0.167024	0.0861696	1.06465	0.0858308	1	1	1745	0	4	1741	0	0	6	13	4823	0	3	4820	0	0	6	18
merged	tRNA-Ser-GCT-4	32	C	ACT	ATGGACTGCTA	#DIV/0!	#DIV/0!	-0.0602345	-6.02345	0.0880767	1.05514	8.94e-06	1	0.00292341	1812	743	361	478	229	0	0	0	1921	717	373	635	194	0	0	0
merged	Mouse_5.8S_Rs5-8s1	129	C	CCG	CCTCCCGGGGC	0	2	-0.000882947	-0.0882947	0.0921536	1.03549	0.201927	1	1	7948	18	10	7918	2	0	1	1	7945	15	3	7925	2	0	0	2
merged	Mouse_18S_Rn18s_NR_003278.3	326	C	CCC	GCCCCCCGTGG	1	0.5	-0.00162475	-0.162475	0.0925952	1.03341	0.0123117	1	1	1776	2	4	1769	1	0	2	1	4753	1	3	4749	0	0	2	1
merged	tRNA-Val-CAC-2	38	C	ACG	TCACACGCGAA	0.25	0.25	0.0010529	0.10529	0.0932174	1.0305	0.119627	1	1	6234	0	3	6230	0	0	4	0	6519	0	10	6508	0	0	1	1
merged	tRNA-Gln-CTG-2	44	C	GCG	TCCAGCGATCC	1.5	0	-0.00225389	-0.225389	0.0946491	1.02388	0.094465	1	1	4861	0	24	4837	0	0	2	0	4472	0	12	4460	0	0	3	0
merged	Mouse_Rn28s1_28S_NR_003279.1	735	C	CCG	ACGGCCGGGAA	1.38889	0.166667	-0.00335571	-0.33557	0.0963917	1.01596	0.0959468	1	1	596	0	2	594	0	0	18	0	1327	0	0	1327	0	0	25	3
merged	tRNA-Glu-TTC-1	48	C	CCC	GCGGCCCGGGT	#DIV/0!	#DIV/0!	-0.0010377	-0.10377	0.0964192	1.01584	0.665984	1	1	2891	0	3	2888	0	0	0	0	3418	1	0	3416	1	0	1	1
merged	tRNA-Ala-TGC-3	55	C	TCG	GGGTTCGATCC	#DIV/0!	#DIV/0!	-0.00225056	-0.225056	0.0967521	1.01434	0.0963993	1	1	1333	0	3	1330	0	0	0	0	1573	0	0	1573	0	0	0	0
merged	Mouse_18S_Rn18s_NR_003278.3	194	C	CCC	TGACCCCCCTT	#DIV/0!	#DIV/0!	-0.00068733	-0.068733	0.0975957	1.01057	0.218683	1	1	3689	1	3	3685	0	0	0	0	7931	2	1	7928	0	0	0	0
merged	tRNA-Ser-GCT-3	70	C	TCC	CGAATCCCATC	#DIV/0!	#DIV/0!	-0.00119903	-0.119903	0.100208	0.999096	0.213145	1	1	4652	0	9	4643	0	0	0	0	6799	2	5	6792	0	0	0	0
merged	Mouse_Rn28s1_28S_NR_003279.1	3987	C	TCA	GGCCTCACGAT	3.5	1	-0.00241151	-0.241151	0.10284	0.98784	0.375802	1	1	969	0	3	966	0	0	2	1	2924	2	2	2920	0	0	7	2
merged	tRNA-Ser-AGA-2	32	C	ACT	ATGGACTAGAA	0	0	0.0384872	3.84872	0.102902	0.987574	7.26e-05	1	0.0206619	7080	3101	1609	1460	909	0	1	0	7519	3426	1744	1355	991	0	0	0
merged	tRNA-Pro-TGG-2	12	C	TCT	TTGGTCTAGGG	1.42857	0	0.000916638	0.0916638	0.10315	0.986531	0.0104884	1	1	5756	2	2	5752	0	0	7	0	5545	8	7	5530	0	0	10	0
merged	tRNA-Leu-CAG-1	73	C	CCA	AATCCCACTCC	#DIV/0!	#DIV/0!	0.000597967	0.0597967	0.104195	0.982153	1	1	1	5650	3	0	5647	0	0	0	0	5017	0	3	5014	0	0	0	0
merged	Mouse_Rn28s1_28S_NR_003279.1	2482	C	TCT	GAGCTCTCGCT	0.75	0.5	-0.00246031	-0.246031	0.104247	0.981937	0.0854083	1	1	1149	2	4	1143	0	0	4	0	2923	2	3	2918	0	0	3	2
merged	tRNA-Ala-AGC-2	13	C	TCA	TAGCTCAGTGG	0.636364	0	-0.0011592	-0.11592	0.104598	0.980478	0.104405	1	1	2588	0	3	2585	0	0	11	0	2907	0	0	2907	0	0	7	0
merged	Mouse_Rn28s1_28S_NR_003279.1	4631	C	CCT	ACGACCTGCTT	0.695652	0.0869565	0.000900437	0.0900437	0.104649	0.980264	0.515973	1	1	3716	2	0	3714	0	0	23	2	7775	1	7	7767	0	0	16	2
merged	tRNA-Cys-GCA-2	34	C	GCA	GACTGCAGATC	#DIV/0!	#DIV/0!	0.00463679	0.463678	0.105384	0.977227	0.104613	1	1	725	0	0	725	0	0	0	0	647	0	3	644	0	0	0	0
merged	tRNA-Lys-TTT-1	40	C	TCT	TTAATCTGAGG	2.5	0	-0.00130435	-0.130435	0.105616	0.976271	0.349579	1	1	2300	0	3	2297	0	0	2	0	2569	1	0	2568	0	0	5	0
merged	tRNA-Trp-CCA-6	49	C	GCG	GGTTGCGTGTT	0	0	-0.0291262	-2.91262	0.105798	0.975522	0.101027	1	1	103	0	3	100	0	0	1	0	117	0	0	117	0	0	0	0
merged	tRNA-Arg-CCT-4	40	C	GCC	CTAAGCCAGGG	1	0.5	-0.00136674	-0.136674	0.105948	0.974906	0.050013	1	1	2196	0	3	2192	1	0	2	1	2446	0	0	2446	0	0	2	1
merged	tRNA-Arg-TCG-4	56	C	TCG	GGGTTCGAATC	0	0	-0.00191693	-0.191693	0.107655	0.967964	0.0510419	1	1	1566	1	3	1562	0	0	1	1	1727	0	0	1727	0	0	0	0
merged	Mouse_18S_Rn18s_NR_003278.3	218	C	GCA	GCGTGCATTTA	#DIV/0!	#DIV/0!	0.00178679	0.178679	0.109065	0.962313	0.487948	1	1	2788	1	2	2783	2	0	0	21	5591	2	14	5575	0	0	0	57
merged	tRNA-Ala-AGC-2	59	C	TCC	TCAATCCCCGG	#DIV/0!	#DIV/0!	-0.000817661	-0.0817661	0.109169	0.9619	0.354159	1	1	3669	0	3	3666	0	0	0	0	4011	1	0	4010	0	0	0	0
merged	tRNA-Lys-CTT-3	40	C	TCT	TTAATCTCAGG	1	0	-0.000748846	-0.0748846	0.109266	0.961516	0.358996	1	1	8016	3	8	8004	0	0	1	1	8016	5	2	8009	0	0	1	0
merged	tRNA-Asn-GTT-3	30	C	TCG	GCGTTCGGCTG	1	0	0.000749688	0.0749688	0.109266	0.961515	0.523178	1	1	8005	7	2	7996	0	0	1	0	8007	5	8	7994	0	0	1	0
merged	Mouse_18S_Rn18s_NR_003278.3	1092	C	CCG	GATGCCGACTG	3.25	0	0.000954329	0.0954329	0.109762	0.959549	0.521656	1	1	3198	2	0	3196	0	0	8	0	7337	2	7	7328	0	0	26	0
merged	Mouse_Rn28s1_28S_NR_003279.1	1189	C	GCC	GAAAGCCGCCG	2	46	-0.00117398	-0.117398	0.11058	0.956322	0.110349	1	1	2131	0	3	2128	0	0	1	22	4277	0	1	4276	0	0	2	46
merged	tRNA-Leu-CAA-3	29	C	CCA	GGCGCCAGACT	#DIV/0!	#DIV/0!	-0.000982318	-0.0982318	0.110748	0.955662	0.110603	1	1	2036	0	2	2034	0	0	0	0	4085	0	0	4085	0	0	2	0
merged	tRNA-Val-CAC-2	25	C	ACG	TATCACGTTCG	1.5	0	-0.00111863	-0.111863	0.110914	0.955013	0.20059	1	1	5533	0	10	5523	0	0	12	0	5809	0	4	5804	0	0	18	0
merged	tRNA-Thr-AGT-1	57	C	TCG	GGGTTCGAATC	#DIV/0!	#DIV/0!	-0.00146699	-0.146699	0.112209	0.949973	0.0539847	1	1	2046	0	3	2042	0	0	0	0	2197	0	0	2197	0	0	0	0
merged	tRNA-Gln-TTG-3	27	C	TCT	GCACTCTGGAC	0.666667	0	0.00206207	0.206207	0.112976	0.947014	0.328246	1	1	2120	2	1	2117	0	0	6	0	1974	1	5	1968	0	0	4	0
merged	Mouse_Rn28s1_28S_NR_003279.1	259	C	CCG	CGCGCCGGGCT	2.5	0.5	-0.00280473	-0.280473	0.112977	0.947009	0.377225	1	1	784	0	3	781	0	0	4	0	2938	2	3	2933	0	0	10	2
merged	tRNA-Gln-TTG-3	48	C	TCC	GCGATCCGAGT	#DIV/0!	#DIV/0!	0.001443	0.1443	0.114062	0.942859	0.0551796	1	1	2210	0	0	2210	0	0	0	0	2080	1	3	2076	0	0	0	0
merged	tRNA-Ile-AAT-1	51	C	GCG	GGTCGCGGGTT	1	0	0.000764203	0.0764203	0.114178	0.942417	0.0693502	1	1	6806	0	2	6804	0	0	1	0	7562	0	8	7553	0	0	1	0
merged	Mouse_Rn28s1_28S_NR_003279.1	100	C	ACA	GTGAACAGGGA	2.57143	1.14286	0.0013901	0.13901	0.11514	0.938773	0.0410348	1	1	2434	0	0	2434	0	0	7	10	5758	1	8	5747	0	0	18	8
merged	Mouse_Rn28s1_28S_NR_003279.1	344	C	ACG	CGGCACGAGAC	1	1.33333	0.00104698	0.104698	0.115169	0.938665	0.460946	1	1	3064	1	0	3063	0	0	3	2	7641	0	8	7633	0	0	3	4
merged	tRNA-Thr-AGT-3	57	C	TCG	GGGTTCGAATC	#DIV/0!	#DIV/0!	0.00221894	0.221893	0.115787	0.936341	0.115392	1	1	1424	0	0	1424	0	0	0	0	1352	0	3	1349	0	0	0	0
merged	tRNA-Arg-CCG-1	66	C	TCG	CCCTTCGTGGT	#DIV/0!	#DIV/0!	-0.00325027	-0.325027	0.115937	0.935777	0.0562194	1	1	924	1	3	920	0	0	0	0	972	0	0	972	0	0	0	0
merged	tRNA-Gly-GCC-2	70	C	GCA	CAATGCACCA	#DIV/0!	#DIV/0!	0.00239808	0.239808	0.116163	0.934932	0.115736	1	1	1315	0	0	1315	0	0	0	10	1251	0	3	1248	0	0	0	23
merged	tRNA-Pro-AGG-1	60	C	TCC	CAAATCCCGGA	#DIV/0!	#DIV/0!	-0.00146342	-0.146342	0.117292	0.930732	0.364315	1	1	2050	0	3	2047	0	0	0	0	2141	1	0	2140	0	0	0	0
merged	tRNA-Ser-CGA-3	32	C	ACT	TTGGACTCGAA	#DIV/0!	#DIV/0!	-0.158931	-15.8931	0.117465	0.930092	0.231398	1	1	100	21	25	46	8	0	0	0	130	33	17	71	9	0	0	0
merged	tRNA-Trp-CCA-2	60	C	TCA	CGAATCACGTC	#DIV/0!	#DIV/0!	0.00160768	0.160768	0.117807	0.928829	0.117536	1	1	2618	0	1	2617	0	0	0	0	2513	0	5	2508	0	0	0	0
merged	tRNA-Arg-ACG-3	9	G	TGG	CCAGTGGCGCA	5.5	0	-0.0257546	-2.57546	0.118695		0.0121254	1	1	1503	30	87	747	639	0	2	0	1467	25	59	692	691	0	11	0
merged	tRNA-Leu-TAG-2	26	C	GCG	TAAGGCGCTGG	#DIV/0!	#DIV/0!	-0.00247219	-0.247219	0.118699	0.925553	0.118315	1	1	809	0	2	807	0	0	0	0	1542	0	0	1542	0	0	0	0
merged	Mouse_18S_Rn18s_NR_003278.3	1436	C	CCC	GTCCCCCAACT	2.75	42.75	-0.0018388	-0.18388	0.118918	0.924754	0.59159	1	1	1899	0	6	1893	0	0	4	62	5305	5	7	5293	0	0	11	171
merged	Mouse_18S_Rn18s_NR_003278.3	1248	T	CTC	TTGACTCAACA	1.25	0	-0.067523	-6.7523	0.118934		0.0327759	1	1	259	5	75	179	0	0	36	0	681	15	151	512	3	0	45	0
merged	tRNA-Met-CAT-2	13	C	GCA	TAGCGCAGTAG	0.25	0	-0.000896325	-0.0896325	0.119301	0.923356	0.367138	1	1	3347	0	3	3344	0	0	4	0	3455	1	0	3454	0	0	1	0
merged	Mouse_Rn28s1_28S_NR_003279.1	4704	C	ACA	CTCGACACAAG	#DIV/0!	#DIV/0!	0.000890237	0.0890237	0.119766	0.921667	0.160075	1	1	5456	0	2	5453	1	0	0	20	6366	0	8	6357	1	0	0	16
merged	Mouse_5.8S_Rs5-8s1	80	C	ACA	CAGGACACATT	0.267857	4.69643	0.000931147	0.0931147	0.119927	0.921081	0.117168	1	1	6965	2	4	6959	0	0	56	346	7309	3	11	7295	0	0	15	263
merged	Mouse_Rn28s1_28S_NR_003279.1	23	C	GCG	CGTGGCGACCC	0	0	0.00210781	0.210781	0.120206	0.920073	0.0699787	1	1	3772	0	10	3762	0	0	23	0	7988	1	38	7947	2	0	0	0
merged	tRNA-Trp-CCA-3	24	C	GCG	TAGCGCGTCTG	#DIV/0!	#DIV/0!	-0.00193548	-0.193548	0.120289	0.919773	0.119936	1	1	1550	0	3	1547	0	0	0	0	1592	0	0	1592	0	0	0	0
merged	tRNA-Pro-CGG-1	62	C	CCG	AATCCCGGACG	#DIV/0!	#DIV/0!	-0.000936214	-0.0936214	0.120669	0.918406	0.54385	1	1	4299	1	5	4293	0	0	0	0	4406	3	1	4402	0	0	0	0
merged	tRNA-His-GTG-2	42	C	GCA	GGCCGCAGCAA	0	4	0.000964211	0.0964211	0.121581	0.915134	0.284285	1	1	4249	1	1	4247	0	0	1	2	4168	0	5	4163	0	0	0	4
merged	tRNA-Thr-TGT-3	40	C	ACC	GTAAACCAGGG	0	2	-0.00044484	-0.044484	0.121992	0.913669	0.0604574	1	1	6745	1	3	6741	0	0	1	0	6856	0	0	6856	0	0	0	2
merged	tRNA-Cys-GCA-3	39	C	TCA	CAGATCAAGAG	#DIV/0!	#DIV/0!	-0.000718907	-0.0718907	0.122256	0.912728	0.122133	1	1	4175	1	3	4170	0	0	0	0	4238	0	0	4237	0	0	0	0
merged	tRNA-Arg-TCT-1	72	C	TCG	GGAGTCGCCA	#DIV/0!	#DIV/0!	0.000987817	0.0987817	0.122324	0.912488	0.684984	1	1	3085	2	0	3083	0	0	0	31	3037	0	3	3034	0	0	0	45
merged	Mouse_18S_Rn18s_NR_003278.3	1635	C	ACG	ATGAACGAGGA	2.08333	0.25	-0.00110173	-0.110173	0.122364	0.912347	0.122062	1	1	2382	0	4	2378	0	0	12	1	6926	0	4	6922	0	0	25	3
merged	Mouse_Rn28s1_28S_NR_003279.1	3341	C	GCG	TGACGCGATGT	1	1	-0.000890377	-0.0890377	0.122438	0.912085	0.122237	1	1	2551	0	3	2548	0	0	3	2	7002	0	2	7000	0	0	3	3
merged	Mouse_18S_Rn18s_NR_003278.3	791	C	GCC	CGGGGCCCGAA	2.33333	0	-0.00451731	-0.451731	0.124162	0.90601	0.123139	1	1	502	0	3	499	0	0	3	0	1371	0	2	1369	0	0	7	0
merged	Mouse_Rn28s1_28S_NR_003279.1	1322	C	ACG	GCGTACGCGTT	#DIV/0!	#DIV/0!	-0.0028398	-0.28398	0.124218	0.905815	0.123717	1	1	605	0	2	603	0	0	0	0	2146	0	1	2145	0	0	0	2
merged	Mouse_Rn28s1_28S_NR_003279.1	138	C	GCG	CGTCGCGGCGT	1	0	-0.000917448	-0.0917448	0.124353	0.905345	0.124144	1	1	2469	0	3	2466	0	0	2	2	6720	0	2	6718	0	0	2	0
merged	tRNA-Trp-CCA-3	60	C	TCA	CAAATCACGTC	#DIV/0!	#DIV/0!	0.00228702	0.228702	0.124953	0.903254	0.124928	1	1	1701	0	0	1701	0	0	0	0	1749	0	4	1745	0	0	0	0
merged	tRNA-Cys-GCA-3	47	C	TCC	GAGGTCCCCGG	#DIV/0!	#DIV/0!	0.000943396	0.0943396	0.124957	0.903239	0.0624608	1	1	4178	0	0	4178	0	0	0	0	4241	1	4	4236	0	0	0	0
merged	tRNA-Thr-TGT-3	61	C	TCT	CAAATCTCGCT	#DIV/0!	#DIV/0!	0.000586424	0.0586424	0.124994	0.90311	0.753888	1	1	6719	4	0	6715	0	0	0	0	6823	2	4	6817	0	0	0	0
merged	tRNA-Thr-TGT-3	25	C	GCA	TAGAGCACTGG	0	0	0.000761453	0.0761453	0.125118	0.90268	0.549	1	1	6374	2	1	6370	0	0	1	0	6534	1	6	6527	0	0	0	0
merged	Mouse_18S_Rn18s_NR_003278.3	1048	C	TCG	AGGTTCGAAGA	1.95455	0.0454545	0.0012644	0.12644	0.125131	0.902635	0.263604	1	1	2651	2	0	2649	0	0	22	0	7123	4	9	7109	1	0	43	1
merged	tRNA-Gln-CTG-2	23	C	GCA	GTTAGCACTCT	0.866667	0	-0.00158485	-0.158485	0.125519	0.901291	0.125295	1	1	4145	0	11	4134	0	0	15	0	3742	0	4	3738	0	0	13	0
merged	Mouse_Rn28s1_28S_NR_003279.1	1503	C	GCG	GCTGGCGCTCT	8	0	0.00220751	0.220751	0.125798	0.900327	0.468019	1	1	1292	0	0	1291	1	0	1	0	4077	0	9	4068	0	0	8	0
merged	tRNA-Ala-AGC-2	55	C	TCA	GGGTTCAATCC	#DIV/0!	#DIV/0!	0.000996016	0.0996016	0.126429	0.898154	0.126395	1	1	3673	0	0	3673	0	0	0	0	4016	0	4	4012	0	0	0	0
merged	tRNA-Val-AAC-1	32	C	CCT	TTCGCCTAACA	1	0.1	0.00228571	0.228571	0.126674	0.897313	0.126588	1	1	1586	0	0	1586	0	0	10	3	1750	0	4	1746	0	0	10	1
merged	tRNA-Val-AAC-1	72	C	ACA	GGAAACACCA	#DIV/0!	#DIV/0!	0.00258845	0.258846	0.126939	0.896405	0.182382	1	1	1752	0	1	1750	1	0	0	18	1900	1	6	1893	0	0	0	31
merged	tRNA-Leu-CAG-4	51	C	CCT	CTCCCCTGGAG	#DIV/0!	#DIV/0!	0.178482	17.8482	0.127152	0.895677	5.18e-07	1	0.000211212	307	122	98	43	44	0	0	0	1234	487	442	64	241	0	0	0
merged	tRNA-Leu-CAG-1	71	C	TCC	CGAATCCCACT	#DIV/0!	#DIV/0!	-0.000709849	-0.0709849	0.127409	0.894801	0.0644901	1	1	5636	1	4	5631	0	0	0	0	5026	0	0	5026	0	0	0	0
merged	Mouse_Rn28s1_28S_NR_003279.1	837	C	GCC	TTTCGCCGAAT	3	1	-0.00138504	-0.138504	0.127608	0.894123	0.127381	1	1	1444	0	2	1442	0	0	1	1	2601	0	0	2601	0	0	3	1
merged	tRNA-Arg-CCT-4	62	C	CCC	GAGTCCCATCT	#DIV/0!	#DIV/0!	0.00202642	0.202642	0.127945	0.892976	0.0726816	1	1	2193	0	1	2192	0	0	0	0	2418	1	6	2411	0	0	0	0
merged	tRNA-Leu-CAA-3	67	C	TCG	GGGTTCGAATC	#DIV/0!	#DIV/0!	-0.00151793	-0.151793	0.128733	0.890309	0.523916	1	1	2292	0	5	2287	0	0	0	0	4524	2	3	4518	0	0	0	1
merged	Mouse_18S_Rn18s_NR_003278.3	633	C	TCC	TAATTCCAGCT	0	157	0.00274307	0.274307	0.129611	0.887357	0.129376	1	1	984	0	0	984	0	0	1	45	3281	0	9	3272	0	0	0	157
merged	Mouse_Rn28s1_28S_NR_003279.1	3324	C	CCG	AGGCCCGCGGC	0	1.5	-0.000833633	-0.0833633	0.130897	0.883072	0.4013	1	1	2692	0	3	2689	0	0	2	0	7125	2	2	7121	0	0	0	3
merged	tRNA-Leu-CAG-2	38	G	GGT	TTCAGGTCGCA	#DIV/0!	#DIV/0!	0.0268216	2.68216	0.131648		8.62e-18	1	7.61e-15	3430	21	510	1330	1569	0	0	0	7966	44	1088	2491	4343	0	1	0
merged	tRNA-iMet-CAT-1	26	C	GCT	GCGTGCTGGGC	0	0	-0.00121348	-0.121348	0.132777	0.876879	0.118194	1	1	6741	1	18	6720	0	0	2	0	6861	2	10	6849	0	0	0	0
merged	Mouse_18S_Rn18s_NR_003278.3	594	C	CCA	GGATCCATTGG	6	12	-0.00176461	-0.176461	0.134764	0.870425	0.0257534	1	1	989	25	2	962	0	0	1	21	3370	144	1	3224	1	0	6	12
merged	tRNA-SeC-TCA-1	34	C	GCT	GCAGGCTTCAA	#DIV/0!	#DIV/0!	-0.00174055	-0.174055	0.134878	0.870058	0.490544	1	1	2992	6	8	2974	3	0	0	0	3196	2	3	3181	10	0	1	1
merged	tRNA-Leu-AAG-1	16	C	GCG	CCGAGCGGTCT	1	0	-0.00237757	-0.237757	0.135121	0.869277	0.172168	1	1	1936	1	9	1926	0	0	11	0	5281	3	12	5266	0	0	11	0
merged	Mouse_18S_Rn18s_NR_003278.3	625	C	GCG	AGCCGCGGTAA	#DIV/0!	#DIV/0!	-0.00174579	-0.174579	0.135194	0.869043	0.626583	1	1	974	0	2	972	0	0	0	1	3254	0	1	3250	3	0	5	5
merged	Mouse_Rn28s1_28S_NR_003279.1	4122	G	TGT	TCATTGTGAAG	#DIV/0!	#DIV/0!	0.101266	10.1266	0.136086		0.000649502	1	0.143334	942	0	0	30	912	0	0	13	2662	0	16	142	2503	0	8	28
merged	Mouse_Rn28s1_28S_NR_003279.1	3638	C	GCG	CCCGGCGCCCG	1.66667	1	-0.00193295	-0.193295	0.139711	0.854771	0.395752	1	1	1088	0	3	1085	0	0	3	0	3641	2	3	3636	0	0	5	3
merged	tRNA-Glu-CTC-1	34	C	TCT	GCGCTCTCACC	11	82	0.000631712	0.0631712	0.140335	0.852834	0.47946	1	1	4752	1	0	4750	1	0	1	61	6334	2	4	6328	0	0	11	82
merged	Mouse_Rn28s1_28S_NR_003279.1	413	C	GCG	GAGGGCGTGAA	2.125	2.125	0.00163668	0.163668	0.140961	0.850902	0.121897	1	1	2887	1	3	2883	0	0	8	22	5609	3	15	5590	0	0	17	17
merged	tRNA-Leu-CAA-2	10	G	GGC	GGATGGCCGAG	#DIV/0!	#DIV/0!	-0.466667	-46.6667	0.141064		0.0729725	1	1	1473	9	6	3	1455	0	0	0	1737	16	4	16	1701	0	0	0
merged	tRNA-Cys-GCA-3	67	C	GCC	GGGTGCCCCCT	#DIV/0!	#DIV/0!	0.00164473	0.164473	0.143392	0.843474	0.143338	1	1	4124	0	5	4119	0	0	0	0	4200	0	12	4188	0	0	0	0
merged	Mouse_Rn28s1_28S_NR_003279.1	4081	C	ACG	AGCGACGTCGC	2	10	-0.00109588	-0.109588	0.143841	0.842117	0.143624	1	1	1539	0	2	1537	0	0	1	3	4910	0	1	4909	0	0	2	10
merged	tRNA-Glu-CTC-1	42	C	CCG	ACCGCCGCGGC	#DIV/0!	#DIV/0!	-0.000752016	-0.0752016	0.144885	0.838975	0.0641188	1	1	4672	3	5	4664	0	0	0	1	6273	1	2	6270	0	0	0	0
merged	Mouse_Rn28s1_28S_NR_003279.1	1192	C	GCC	AGCCGCCGTGG	2.13333	3.86667	-0.00170653	-0.170653	0.145654	0.836676	0.362519	1	1	1288	0	3	1285	0	0	15	28	3213	1	2	3210	0	0	32	58
merged	tRNA-Glu-CTC-1	44	C	GCG	CGCCGCGGCCC	#DIV/0!	#DIV/0!	-0.000749269	-0.0749269	0.145674	0.836618	0.787815	1	1	4680	1	5	4674	0	0	0	2	6268	3	2	6261	1	0	0	2
merged	tRNA-Ser-TGA-1	32	C	ACT	TTGGACTTGAA	#DIV/0!	#DIV/0!	-0.0510165	-5.10165	0.146592	0.833889	1.36e-07	1	5.8e-05	4135	1659	1371	505	597	0	0	0	4201	1542	1450	683	525	0	2	0
merged	tRNA-Asp-GTC-2	38	C	ACG	TGTCACGCGGG	1	1	0.0016123	0.16123	0.148678	0.827754	0.336629	1	1	3351	2	3	3345	0	0	1	0	3590	0	9	3579	0	0	1	1
merged	tRNA-Ser-CGA-2	57	C	GCA	CCCCGCACAGG	#DIV/0!	#DIV/0!	-0.00078125	-0.078125	0.148929	0.82702	0.148786	1	1	2560	0	2	2558	0	0	0	1	4076	0	0	4076	0	0	0	0
merged	Mouse_5.8S_Rs5-8s1	18	C	TCA	TGGATCACTCG	0	0	-0.000710447	-0.0710447	0.149696	0.824791	0.789005	1	1	6243	1	6	6236	0	0	16	0	7980	5	2	7973	0	0	0	0
merged	Mouse_18S_Rn18s_NR_003278.3	1412	C	GCG	TTACGCGACCC	2.2	0.6	-0.00163201	-0.163201	0.149944	0.824071	0.328995	1	1	1908	0	5	1903	0	0	5	2	5060	2	5	5053	0	0	11	3
merged	Mouse_Rn28s1_28S_NR_003279.1	3214	C	GCG	GGCCGCGGTTT	1.0625	0.0625	-0.00297768	-0.297768	0.150554	0.822307	0.252137	1	1	563	0	2	561	0	0	16	1	1741	0	1	1739	1	0	17	1
merged	Mouse_Rn28s1_28S_NR_003279.1	4113	C	TCC	CTCTTCCTATC	#DIV/0!	#DIV/0!	-0.00128335	-0.128335	0.15296	0.815421	0.602685	1	1	1303	0	2	1301	0	0	0	4	3977	2	1	3974	0	0	3	21
merged	Mouse_Rn28s1_28S_NR_003279.1	4679	C	GCG	CGCTGCGATCT	#DIV/0!	#DIV/0!	0.00103926	0.103926	0.153991	0.812504	0.235155	1	1	6257	1	7	6249	0	0	0	3	7878	1	17	7860	0	0	1	5
merged	tRNA-Thr-AGT-3	33	C	TCT	CCTGTCTAGTA	0	0	0.0769944	7.69944	0.154599	0.810792	0.00366723	1	0.610789	949	345	192	296	115	0	1	0	826	315	183	206	121	0	0	0
merged	tRNA-Leu-AAG-3	77	C	ACT	CACCACTGCCA	#DIV/0!	#DIV/0!	-0.00160801	-0.160801	0.154973	0.809745	0.154636	1	1	1038	0	2	1036	0	0	0	0	3137	0	1	3136	0	0	0	0
merged	Mouse_Rn28s1_28S_NR_003279.1	3764	C	TCG	GCTCTCGCTTC	4.5	5	-0.00324165	-0.324165	0.155032	0.809579	0.154354	1	1	515	0	2	513	0	0	2	3	1558	0	1	1557	0	0	9	10
merged	Mouse_Rn28s1_28S_NR_003279.1	2295	C	CCG	GAATCCGGAGT	6.66667	6	-0.00140901	-0.140901	0.156369	0.80585	0.604214	1	1	1183	0	2	1181	0	0	3	14	3553	1	1	3550	1	0	20	18
merged	Mouse_Rn28s1_28S_NR_003279.1	4322	C	ACC	AGCTACCATCT	2	54	-0.00129701	-0.129701	0.157294	0.803287	0.262831	1	1	1284	0	2	1282	0	0	4	66	3838	1	1	3836	0	0	8	216
merged	tRNA-Arg-TCG-3	9	G	TGG	CACGTGGCCTA	1.125	0	-0.0307719	-3.07719	0.157955		0.193439	1	1	495	3	18	264	210	0	8	0	461	4	8	234	215	0	9	0
merged	tRNA-Leu-TAA-1	41	C	CCA	AGATCCAATGG	#DIV/0!	#DIV/0!	-0.00425379	-0.425379	0.158459	0.800083	0.290719	1	1	214	0	1	213	0	0	0	0	2388	2	1	2385	0	0	0	0
merged	Mouse_Rn28s1_28S_NR_003279.1	238	C	GCC	TGAGGCCGGTA	3	13	-0.0022847	-0.22847	0.15891	0.798849	0.216056	1	1	859	0	3	856	0	0	1	1	3313	1	4	3308	0	0	3	13
merged	tRNA-Leu-CAG-2	28	C	GCT	AGGCGCTGCGT	0.0909091	0	-0.000639342	-0.0639342	0.15962	0.796914	0.068323	1	1	3370	0	3	3366	1	0	11	0	7964	0	2	7962	0	0	1	0
merged	Mouse_Rn28s1_28S_NR_003279.1	1961	C	CCG	GGGCCCGTCCC	2	4	-0.00704601	-0.7046	0.159863	0.796252	0.15836	1	1	236	0	2	234	0	0	3	7	700	0	1	699	0	0	6	12
merged	tRNA-Leu-AAG-2	51	C	TCG	CTCTTCGGGGG	#DIV/0!	#DIV/0!	-0.00160256	-0.160256	0.160462	0.794627	0.29478	1	1	624	0	1	623	0	0	0	0	3271	1	0	3270	0	0	0	0
merged	tRNA-Leu-TAG-3	11	C	GCC	CGTGGCCGAGT	81	0	-0.00195638	-0.195638	0.160654	0.794109	0.377614	1	1	1216	0	3	1213	0	0	1	0	1959	1	1	1957	0	0	81	0
merged	tRNA-Glu-TTC-1	47	C	GCC	GGCGGCCCGGG	#DIV/0!	#DIV/0!	-0.00159713	-0.159714	0.160756	0.793832	0.278208	1	1	2889	0	8	2881	0	0	0	1	3414	0	4	3409	1	0	0	0
merged	tRNA-Ile-AAT-1	49	C	TCG	AAGGTCGCGGG	0	0	-0.000617049	-0.0617049	0.161011	0.793145	0.248813	1	1	6807	2	6	6799	0	0	1	0	7559	2	2	7555	0	0	0	0
merged	Mouse_18S_Rn18s_NR_003278.3	151	C	ACT	GATAACTGTGG	1.625	17	-0.00106559	-0.106559	0.16355	0.786348	0.163308	1	1	2798	0	5	2793	0	0	8	48	6931	0	5	6926	0	0	13	136
merged	tRNA-Ser-CGA-2	81	C	ACG	CGTGACGCCA	#DIV/0!	#DIV/0!	0.00126294	0.126295	0.163829	0.785608	0.163833	1	1	2510	0	0	2510	0	0	0	12	3959	0	5	3954	0	0	0	16
merged	Mouse_Rn28s1_28S_NR_003279.1	4054	C	GCT	ACTGGCTTGTG	0.25	0.25	-0.00205165	-0.205165	0.164218	0.78458	0.106571	1	1	1411	1	5	1405	0	0	4	2	4685	0	7	4677	0	0	1	1
merged	Mouse_18S_Rn18s_NR_003278.3	1798	C	TCG	ACGGTCGAACT	1.33333	0	0.000765228	0.0765228	0.165264	0.781821	0.0312211	1	1	3824	0	0	3824	0	0	18	3	6538	4	5	6529	0	0	24	0
merged	Mouse_Rn28s1_28S_NR_003279.1	2538	C	CCC	CGTACCCATAT	6	193	0.00300462	0.300462	0.166253	0.779231	0.117717	1	1	1489	0	3	1486	0	0	1	82	4384	1	22	4361	0	0	6	193
merged	tRNA-Val-AAC-5	34	A	TAA	CGCCTAACACG	0.833333	0	-0.0833333	-8.33333	0.166411		0.134166	1	1	1200	11	2	22	1165	0	6	0	1261	5	0	37	1219	0	5	0
merged	tRNA-Asp-GTC-2	60	C	TCC	CAATTCCCCGA	#DIV/0!	#DIV/0!	-0.00119878	-0.119878	0.167272	0.776577	0.167069	1	1	3440	0	6	3434	0	0	0	1	3667	0	2	3665	0	0	0	0
merged	Mouse_18S_Rn18s_NR_003278.3	186	C	GCG	ACGGGCGCTGA	3	0	0.00111226	0.111226	0.167498	0.775991	0.210404	1	1	3659	1	2	3656	0	0	1	3	7838	1	13	7823	0	0	3	0
merged	Mouse_Rn28s1_28S_NR_003279.1	4643	C	TCG	TGGGTCGGGGT	0	0	-0.000795321	-0.0795321	0.16779	0.775234	0.0729908	1	1	5116	2	6	5108	0	0	12	0	7939	1	3	7935	0	0	0	0
merged	Mouse_Rn28s1_28S_NR_003279.1	71	C	ACC	ACTAACCAGGA	6	1443	0.00119938	0.119938	0.168709	0.772862	0.78214	1	1	3007	2	1	3003	1	0	1	644	5223	1	8	5213	0	0	6	1443
merged	Mouse_Rn28s1_28S_NR_003279.1	298	C	GCA	GAATGCAGCCC	2.66667	2.33333	-0.0023967	-0.23967	0.170995	0.767017	0.170263	1	1	801	0	3	798	0	0	3	1	2966	0	4	2962	0	0	8	7
merged	tRNA-Leu-TAA-2	37	G	AGA	CTTAAGATCCA	1.42857	0	0.0426253	4.26253	0.171227		0.217675	1	1	735	24	58	286	365	0	7	0	2261	72	237	885	1062	0	10	0
merged	tRNA-Gly-GCC-4	9	G	TGG	TTGGTGGTTCA	1.5	0	-0.285714	-28.5714	0.171429		0.285199	1	1	640	1	2	5	632	0	6	0	671	2	0	12	657	0	9	0
merged	tRNA-Leu-CAG-2	10	G	GGC	GGATGGCCGAG	#DIV/0!	#DIV/0!	-0.36747	-36.747	0.173418		5.37e-08	1	2.45e-05	3257	11	2	2	3242	0	0	0	6614	28	11	72	6503	0	3	0
merged	tRNA-Gln-CTG-2	62	C	TCG	AATCTCGGTGG	#DIV/0!	#DIV/0!	-0.00134563	-0.134564	0.173521	0.760647	0.0536683	1	1	4834	10	13	4811	0	0	0	0	4451	3	6	4441	0	0	0	0
merged	tRNA-Gln-CTG-2	48	C	TCC	GCGATCCGAGT	#DIV/0!	#DIV/0!	-0.00132872	-0.132872	0.174194	0.758968	0.318106	1	1	4875	8	13	4853	1	0	0	2	4476	8	6	4462	0	0	1	0
merged	Mouse_Rn28s1_28S_NR_003279.1	67	C	ACT	AGAAACTAACC	1.59259	87.1111	0.000697837	0.0697837	0.175378	0.756025	0.288235	1	1	3636	1	0	3635	0	0	27	932	7168	2	5	7160	0	0	43	2352
merged	tRNA-Met-CAT-3	24	G	CGC	GCAGCGCGTCA	#DIV/0!	#DIV/0!	0.233333	23.3333	0.175615		0.19899	1	1	1319	2	4	20	1292	0	0	0	1220	0	14	21	1185	0	0	0
merged	Mouse_Rn28s1_28S_NR_003279.1	2253	C	CCC	GTTGCCCTCGG	1.75	0.416667	-0.00089437	-0.089437	0.175927	0.754667	0.614439	1	1	1829	0	2	1827	0	0	12	0	5024	2	1	5021	0	0	21	5
merged	tRNA-Leu-TAG-1	11	C	GCC	CGTGGCCGAGC	#DIV/0!	#DIV/0!	-0.00239583	-0.239583	0.176316	0.753708	0.176043	1	1	1342	0	4	1338	0	0	0	0	1710	0	1	1709	0	0	58	0
merged	Mouse_18S_Rn18s_NR_003278.3	1467	C	GCC	TTCAGCCACCC	2.5	25.5	-0.000941901	-0.0941901	0.176949	0.752152	0.020237	1	1	1737	2	2	1733	0	0	2	17	4743	0	1	4742	0	0	5	51
merged	tRNA-His-GTG-2	28	C	TCT	GTACTCTGCGT	3	0	-0.000903994	-0.0903994	0.177637	0.750467	0.773155	1	1	4446	0	6	4440	0	0	1	0	4492	3	2	4487	0	0	3	0
merged	tRNA-Ser-TGA-1	74	C	GCT	CCCTGCTCGCT	#DIV/0!	#DIV/0!	0.001003	0.1003	0.179948	0.744853	0.0656083	1	1	4781	0	2	4779	0	0	0	1	4927	1	7	4918	0	0	0	0
merged	Mouse_Rn28s1_28S_NR_003279.1	2148	C	CCG	AAGGCCGAAGT	2.42857	0.571429	0.00114155	0.114155	0.180962	0.742413	0.104226	1	1	2116	0	0	2116	0	0	7	0	4382	2	5	4375	0	0	17	4
merged	Mouse_18S_Rn18s_NR_003278.3	322	C	GCC	GCACGCCCCCC	3.5	0	-0.000919761	-0.0919761	0.182029	0.73986	0.299456	1	1	1768	0	2	1766	0	0	2	1	4730	0	1	4728	1	0	7	0
merged	tRNA-Glu-CTC-1	60	C	TCC	CGATTCCCGGT	#DIV/0!	#DIV/0!	-0.000811713	-0.0811713	0.184337	0.734388	0.198678	1	1	4633	3	6	4624	0	0	0	1	6199	3	3	6193	0	0	0	0
merged	tRNA-Arg-ACG-3	61	C	TCC	CGACTCCTGGC	#DIV/0!	#DIV/0!	0.00158099	0.158099	0.184594	0.733782	0.113647	1	1	2734	0	2	2732	0	0	0	0	3028	1	7	3020	0	0	0	1
merged	tRNA-Arg-TCG-4	26	G	CGT	AAGGCGTCTGA	#DIV/0!	#DIV/0!	-0.0643148	-6.43148	0.184824		0.144128	1	1	1386	842	237	267	28	0	0	0	1564	956	233	341	20	0	1	0
merged	Mouse_Rn28s1_28S_NR_003279.1	2106	C	TCT	CAGATCTTGGT	2.25	4.125	0.00190283	0.190283	0.187096	0.727937	0.365876	1	1	2660	4	6	2648	0	0	8	8	6739	13	28	6697	0	0	18	33
merged	Mouse_Rn28s1_28S_NR_003279.1	2213	C	GCG	ATGGGCGAGTG	#DIV/0!	#DIV/0!	0.00161334	0.161334	0.188867	0.723843	0.188778	1	1	1565	0	0	1565	0	0	0	13	3719	0	6	3713	0	0	2	23
merged	tRNA-Lys-CTT-3	60	C	GCC	TCGAGCCCCAC	#DIV/0!	#DIV/0!	-0.000880503	-0.0880503	0.188955	0.723641	0.107477	1	1	7954	2	14	7937	1	0	0	0	7953	0	7	7945	1	0	0	0
merged	Mouse_Rn28s1_28S_NR_003279.1	4672	C	CCT	GCTCCCTCGCT	0.666667	3.33333	0.000938652	0.0938652	0.189024	0.723484	0.272485	1	1	6185	4	6	6175	0	0	3	9	7861	3	15	7841	2	0	2	10
merged	tRNA-Ala-TGC-1	67	C	ACC	CGGCACCTCCA	#DIV/0!	#DIV/0!	-0.017641	-1.7641	0.189204	0.72307	0.186289	1	1	178	0	4	174	0	0	0	0	207	0	1	206	0	0	0	0
merged	Mouse_Rn28s1_28S_NR_003279.1	4701	C	TCG	GCCCTCGACAC	#DIV/0!	#DIV/0!	-0.000845534	-0.0845534	0.189407	0.722603	0.676399	1	1	5605	2	9	5593	1	0	0	2	6576	6	5	6565	0	0	0	3
merged	Mouse_Rn28s1_28S_NR_003279.1	1223	C	CCG	CCGCCCGGGGG	#DIV/0!	#DIV/0!	-0.00240525	-0.240525	0.190003	0.721239	0.18942	1	1	671	0	2	669	0	0	0	17	1738	0	1	1737	0	0	5	31
merged	Mouse_18S_Rn18s_NR_003278.3	1355	C	GCG	TGGAGCGATTT	1.6	1	0.0077724	0.77724	0.190073	0.72108	0.135248	1	1	1219	0	27	1192	0	0	5	0	3578	2	107	3469	0	0	8	5
merged	tRNA-Glu-TTC-2	40	C	CCA	TCACCCAGGCG	1	0	-0.00114351	-0.114351	0.191372	0.718121	0.706301	1	1	1751	2	2	1747	0	0	2	0	2254	3	0	2251	0	0	2	0
merged	Mouse_18S_Rn18s_NR_003278.3	1336	C	GCC	CATGGCCGTTC	1	1.5	0.00239795	0.239795	0.191504	0.717821	0.324107	1	1	1530	1	2	1527	0	0	2	2	4858	1	18	4839	0	0	2	3
merged	Mouse_18S_Rn18s_NR_003278.3	1065	C	CCG	GATACCGTCGT	3	1.5	0.000790306	0.0790306	0.191942	0.71683	0.0722651	1	1	3056	0	0	3056	0	0	2	4	7596	3	6	7586	1	0	6	3
merged	tRNA-Gly-TCC-1	31	C	GCC	AGCTGCCTTCC	1	0	0.000946243	0.0946243	0.191968	0.716771	0.438533	1	1	5069	0	4	5064	1	0	3	0	5762	0	10	5752	0	0	3	0
merged	tRNA-Tyr-GTA-3	32	C	ACT	GAGGACTGTAG	#DIV/0!	#DIV/0!	-0.00507614	-0.507614	0.192043	0.716602	0.190951	1	1	394	0	2	392	0	0	0	0	507	0	0	507	0	0	1	0
merged	tRNA-Leu-TAG-3	72	C	CCA	AATCCCACCGC	#DIV/0!	#DIV/0!	-0.000862076	-0.0862076	0.19248	0.715615	0.138669	1	1	1868	1	2	1865	0	0	0	0	4782	1	1	4780	0	0	0	0
merged	tRNA-Tyr-GTA-3	65	C	GCT	TCCGGCTCGAA	#DIV/0!	#DIV/0!	-0.00375234	-0.375234	0.192733	0.715043	0.191924	1	1	533	0	2	531	0	0	0	0	683	0	0	683	0	0	0	0
merged	tRNA-Leu-CAG-4	66	C	TCG	GGATTCGAATC	#DIV/0!	#DIV/0!	-0.00302115	-0.302115	0.194493	0.711095	0.350306	1	1	331	0	1	330	0	0	0	0	1376	1	0	1375	0	0	0	0
merged	tRNA-Leu-CAG-4	58	C	GCG	GGAGGCGTGGA	#DIV/0!	#DIV/0!	-0.003003	-0.3003	0.194639	0.710771	0.194169	1	1	333	0	1	332	0	0	0	0	1382	0	0	1382	0	0	0	0
merged	tRNA-Leu-CAG-1	72	C	CCC	GAATCCCACTC	#DIV/0!	#DIV/0!	0.000622386	0.0622386	0.194709	0.710614	0.321803	1	1	5617	2	1	5614	0	0	0	0	4999	2	4	4993	0	0	0	1
merged	tRNA-Gly-TCC-1	60	C	TCC	CGATTCCCGGC	#DIV/0!	#DIV/0!	-0.00059166	-0.059166	0.194887	0.710218	0.321938	1	1	5257	2	4	5251	0	0	0	1	5901	1	1	5898	1	0	0	1
merged	tRNA-Gly-TCC-1	9	G	TGG	TTGGTGGTATA	1	0	0.0270877	2.70877	0.195593		0.664846	1	1	3121	25	26	380	2688	0	64	0	3389	39	38	379	2932	0	64	0
merged	tRNA-Lys-TTT-1	61	C	TCC	CAAGTCCCTGT	#DIV/0!	#DIV/0!	-0.00131527	-0.131527	0.195679	0.708456	0.0160638	1	1	2365	3	4	2357	1	0	0	0	2639	0	1	2638	0	0	0	1
merged	Mouse_18S_Rn18s_NR_003278.3	1064	C	ACC	AGATACCGTCG	5	21	0.000987649	0.0987649	0.195711	0.708385	0.198704	1	1	3062	0	1	3061	0	0	1	6	7610	1	10	7599	0	0	5	21
merged	Mouse_18S_Rn18s_NR_003278.3	1644	C	TCC	GAATTCCCAGT	3.8	1.4	-0.000719748	-0.0719748	0.196495	0.706648	0.707748	1	1	2654	0	3	2651	0	0	5	2	7309	2	3	7303	0	0	19	7
merged	Mouse_18S_Rn18s_NR_003278.3	1687	C	GCC	CCCTGCCCTTT	1	9	0.00152555	0.152555	0.196699	0.706198	0.0709376	1	1	1503	0	0	1503	0	0	3	16	3936	3	6	3927	0	0	3	27
merged	tRNA-Ala-TGC-6	36	A	CAT	TTTGCATGTAT	#DIV/0!	#DIV/0!	0.311724	31.1724	0.197701		1	1	1	42	4	6	19	11	0	0	0	44	5	16	13	9	0	0	0
merged	tRNA-Ala-AGC-4	29	C	TCG	GCGCTCGCTTA	5	0	-0.000873336	-0.0873336	0.198475	0.702294	0.268717	1	1	3541	1	4	3536	0	0	1	0	3898	1	1	3896	0	0	5	0
merged	Mouse_Rn28s1_28S_NR_003279.1	126	C	CCG	ATCCCCGCCGC	1	1	0.000858492	0.0858492	0.198683	0.701839	0.691786	1	1	2625	1	0	2624	0	0	3	1	6990	1	6	6983	0	0	3	3
merged	tRNA-Ala-AGC-4	36	C	GCA	CTTAGCATGCG	2	0	-0.00089425	-0.089425	0.198701	0.701801	0.614186	1	1	3467	0	4	3452	11	0	1	0	3819	0	1	3799	16	0	2	0
merged	Mouse_Rn28s1_28S_NR_003279.1	3314	C	TCG	AGCATCGCGAA	3.2	0.4	0.00118786	0.118786	0.199033	0.701074	0.354081	1	1	2677	3	1	2673	0	0	5	0	7051	7	11	7032	1	0	16	2
merged	tRNA-Ser-GCT-2	53	C	GCA	CTCTGCACGCA	#DIV/0!	#DIV/0!	0.000804182	0.0804182	0.199066	0.701004	0.198888	1	1	3089	0	0	3089	0	0	0	0	2487	0	2	2485	0	0	2	0
merged	Mouse_18S_Rn18s_NR_003278.3	1279	C	ACG	GGACACGGACA	4	0.666667	0.0018343	0.18343	0.19921	0.700689	0.125137	1	1	1222	0	0	1222	0	0	3	1	3274	2	6	3265	1	0	12	2
merged	Mouse_Rn28s1_28S_NR_003279.1	1757	G	TGA	TGGTTGATATA	3.83333	5.66667	-1	-100	0.2		0.694737	1	1	2029	0	1	0	2028	0	6	5	6660	0	0	8	6652	0	23	34
merged	Mouse_18S_Rn18s_NR_003278.3	1472	C	CCG	CCACCCGAGAT	1	1.25	0.00127823	0.127823	0.200511	0.697862	0.459541	1	1	1736	1	0	1735	0	0	4	2	4696	2	6	4688	0	0	4	5
merged	Mouse_18S_Rn18s_NR_003278.3	830	C	GCA	CAAAGCAGGCC	1	0.714286	0.00278219	0.278219	0.200529	0.697823	0.459138	1	1	938	1	0	937	0	0	7	1	2517	1	7	2509	0	0	7	5
merged	Mouse_18S_Rn18s_NR_003278.3	834	C	GCC	GCAGGCCCGAG	#DIV/0!	#DIV/0!	0.00236088	0.236088	0.200625	0.697615	0.118909	1	1	1081	0	0	1081	0	0	0	3	2966	1	7	2958	0	0	2	4
merged	tRNA-Ala-TGC-2	65	C	GCA	CCCGGCATCTC	#DIV/0!	#DIV/0!	-0.00152555	-0.152555	0.200867	0.697092	0.200529	1	1	1311	0	2	1309	0	0	0	0	1616	0	0	1616	0	0	0	0
merged	Mouse_18S_Rn18s_NR_003278.3	1666	C	GCT	ATAAGCTTGCG	1	13.5	0.00105964	0.105964	0.20094	0.696933	0.303403	1	1	2490	1	0	2489	0	0	2	15	6608	1	7	6599	0	0	2	27
merged	Mouse_Rn28s1_28S_NR_003279.1	3326	C	GCG	GCCCGCGGCGG	2	4	0.00098287	0.098287	0.200978	0.696851	1	1	1	2690	1	0	2688	0	0	1	4	7122	0	7	7115	0	0	2	4
merged	Mouse_Rn28s1_28S_NR_003279.1	3364	C	TCT	GTGCTCTGAAT	5	339	0.00117687	0.117687	0.201136	0.69651	0.470892	1	1	2121	1	0	2120	0	0	1	119	5950	2	7	5941	0	0	5	339
merged	tRNA-Leu-TAG-1	6	C	GCG	GGTAGCGTGGC	0.727273	0	-0.00164339	-0.164338	0.201202	0.696368	0.200837	1	1	1217	0	2	1215	0	0	11	0	1498	0	0	1498	0	0	8	0
merged	tRNA-Tyr-GTA-1	62	C	CCG	GAATCCGGCTC	#DIV/0!	#DIV/0!	-0.00201613	-0.201613	0.201454	0.695823	0.201007	1	1	992	0	2	990	0	0	0	0	1220	0	0	1220	0	0	0	0
merged	tRNA-Glu-CTC-1	32	C	GCT	CGGCGCTCTCA	#DIV/0!	#DIV/0!	0.000848215	0.0848215	0.204289	0.689755	0.628024	1	1	4743	3	2	4737	1	0	0	12	6301	1	8	6290	1	0	6	15
merged	Mouse_Rn28s1_28S_NR_003279.1	1703	C	CCG	AACGCCGGGTT	#DIV/0!	#DIV/0!	0.0010454	0.10454	0.204495	0.689316	0.623688	1	1	2216	0	0	2212	4	0	0	0	6707	1	7	6689	10	0	9	0
merged	Mouse_Rn28s1_28S_NR_003279.1	1122	C	ACC	ACCCACCCGAC	0.5	1.5	-0.000744063	-0.0744063	0.204602	0.689091	0.204412	1	1	2137	0	2	2135	0	0	2	3	5213	0	1	5212	0	0	1	3
merged	Mouse_Rn28s1_28S_NR_003279.1	4250	C	TCA	CTGCTCAGTAC	1.23077	1	0.00138669	0.138669	0.204603	0.689088	0.124068	1	1	1664	0	0	1664	0	0	13	6	5050	1	7	5041	1	0	16	13
merged	Mouse_Rn28s1_28S_NR_003279.1	175	C	CCG	CTCCCCGGCGC	#DIV/0!	#DIV/0!	0.00129534	0.129534	0.205302	0.687606	1	1	1	1767	1	0	1764	2	0	0	0	5407	1	7	5397	2	0	1	1
merged	tRNA-Gln-CTG-1	70	C	ACC	TGGGACCTCCA	#DIV/0!	#DIV/0!	0.0057971	0.57971	0.205424	0.687349	0.204126	1	1	418	0	0	418	0	0	0	3	345	0	2	343	0	0	0	3
merged	Mouse_Rn28s1_28S_NR_003279.1	2260	C	CCG	TCGGCCGATCG	1	5	0.00175598	0.175598	0.205709	0.686746	0.431651	1	1	1918	2	1	1915	0	0	1	6	5271	3	12	5256	0	0	1	5
merged	tRNA-SeC-TCA-1	4	C	CCG	GCCCGGATG	2	0	-0.00111846	-0.111846	0.206665	0.684733	0.0633652	1	1	2732	2	4	2726	0	0	2	0	2884	0	1	2883	0	0	4	0
merged	tRNA-Ala-CGC-1	46	C	GCC	TGAGGCCCCGG	#DIV/0!	#DIV/0!	-0.0021575	-0.21575	0.20726	0.683484	0.206774	1	1	927	0	2	925	0	0	0	0	1111	0	0	1111	0	0	0	0
merged	Mouse_Rn28s1_28S_NR_003279.1	3395	C	GCG	TGAAGCGCGGG	#DIV/0!	#DIV/0!	-0.0016428	-0.16428	0.208649	0.680584	0.208202	1	1	879	0	2	877	0	0	0	1	3162	0	2	3160	0	0	3	4
merged	tRNA-Leu-CAG-2	42	C	GCA	GGTCGCAGTCT	#DIV/0!	#DIV/0!	-0.000783507	-0.0783507	0.209036	0.679779	0.208954	1	1	3453	0	4	3449	0	0	0	0	8002	0	3	7999	0	0	1	0
merged	Mouse_Rn28s1_28S_NR_003279.1	1129	C	CCG	CGACCCGTCTT	1.2	0.2	-0.000722114	-0.0722114	0.209068	0.679712	0.368601	1	1	2193	1	2	2190	0	0	5	1	5257	2	1	5254	0	0	6	1
merged	tRNA-Leu-CAG-2	46	C	TCT	GCAGTCTCCCC	0	0	-0.000782079	-0.0782079	0.209246	0.679343	0.253767	1	1	3456	0	4	3452	0	0	1	0	7994	1	3	7990	0	0	0	0
merged	tRNA-Asp-GTC-1	40	C	GCG	TCACGCGGGAG	0	0	-0.000752853	-0.0752853	0.20971	0.67838	0.034896	1	1	7988	8	14	7965	1	0	1	0	7988	2	8	7978	0	0	0	0
merged	tRNA-Lys-CTT-3	48	C	TCG	AGGGTCGTGGG	0	0	0.000874001	0.0874001	0.209713	0.678375	0.48637	1	1	8013	6	8	7999	0	0	1	0	8011	3	15	7993	0	0	0	0
merged	tRNA-Ala-TGC-3	61	C	CCC	GATCCCCGGCA	#DIV/0!	#DIV/0!	-0.00151172	-0.151172	0.209825	0.678143	0.0959369	1	1	1324	1	2	1321	0	0	0	0	1567	0	0	1567	0	0	0	0
merged	Mouse_Rn28s1_28S_NR_003279.1	288	C	GCT	GGTTGCTTGGG	#DIV/0!	#DIV/0!	-0.0011325	-0.11325	0.210979	0.675762	0.21079	1	1	883	0	1	882	0	0	0	5	3306	0	0	3306	0	0	0	6
merged	Mouse_Rn28s1_28S_NR_003279.1	2577	C	GCA	TCTGGCATGTT	#DIV/0!	#DIV/0!	0.00175902	0.175902	0.211085	0.675543	0.469181	1	1	1401	1	0	1400	0	0	0	20	4549	0	8	4540	1	0	4	22
merged	Mouse_Rn28s1_28S_NR_003279.1	4199	C	ACA	TGAGACAGGTT	2	7.5	0.00178213	0.178213	0.211696	0.674287	0.131469	1	1	1435	0	0	1435	0	0	2	2	4491	2	8	4481	0	0	4	15
merged	tRNA-Arg-ACG-1	32	C	ACT	TCTGACTACGG	2	0	-0.00111884	-0.111884	0.212198	0.673258	0.722512	1	1	2707	0	4	2703	0	0	1	2	2789	1	1	2786	0	0	2	0
merged	Mouse_Rn28s1_28S_NR_003279.1	4660	C	GCA	CGTAGCAGAGC	0.714286	1	0.000980647	0.0980647	0.213648	0.670302	0.448427	1	1	5641	2	7	5631	0	0	7	8	7202	1	16	7184	1	0	5	7
merged	tRNA-His-GTG-2	49	C	CCT	GCAACCTCGGT	0	6	0.00073	0.073	0.213657	0.670283	0.0365529	1	1	4235	1	1	4233	0	0	1	1	4145	3	4	4136	1	0	0	6
merged	tRNA-Leu-CAG-1	38	G	GGT	TTCAGGTCGCA	0	1	0.0231503	2.31503	0.215197		6.31e-28	1	7.6e-25	5654	43	873	2038	2700	0	1	0	5034	23	670	1404	2937	0	0	1
merged	Mouse_18S_Rn18s_NR_003278.3	1627	C	CCC	TATTCCCCATG	1.47368	0.0526316	0.00131601	0.131601	0.216252	0.665041	0.0448156	1	1	2102	0	0	2102	0	0	19	0	6083	3	8	6071	1	0	28	1
merged	tRNA-Ala-TGC-2	57	A	GAT	GTTCGATCCCC	#DIV/0!	#DIV/0!	0.13306	13.306	0.21667		0.523624	1	1	1323	996	95	69	163	0	0	0	1635	1213	156	63	203	0	0	0
merged	Mouse_Rn28s1_28S_NR_003279.1	1354	T	CTT	TATGCTTGGGC	6	0.5	0.0509706	5.09706	0.216929		0.210625	1	1	98	0	6	92	0	0	2	0	205	0	23	182	0	0	12	1
merged	Mouse_18S_Rn18s_NR_003278.3	168	C	GCT	TAGAGCTAATA	2.21053	12.5789	-0.000475457	-0.0475457	0.21789	0.661762	1	1	1	3299	0	2	3297	0	0	19	82	7650	3	1	7645	0	0	42	239
merged	tRNA-Arg-CCG-3	11	C	GCC	AGTGGCCTAAT	0.625	0	0.000987654	0.0987654	0.21828	0.660986	0.218051	1	1	2311	0	0	2311	0	0	16	0	2025	0	2	2023	0	0	10	0
merged	tRNA-Arg-TCT-2	11	C	GCG	TGTGGCGCAAT	10	0	-0.004158	-0.4158	0.219229	0.659102	0.218262	1	1	481	0	2	479	0	0	1	0	548	0	0	548	0	0	10	0
merged	tRNA-Leu-CAA-1	27	G	CGC	AAGGCGCCAGA	#DIV/0!	#DIV/0!	0.200269	20.0269	0.219655		1	1	1	190	152	8	23	3	0	0	0	408	325	33	39	8	0	0	0
merged	tRNA-Gly-GCC-4	34	C	GCC	GCCTGCCACGC	0.75	0	-0.00159617	-0.159617	0.219852	0.657869	0.0226395	1	1	1256	2	2	1251	1	0	4	3	1421	0	0	1421	0	0	3	0
merged	tRNA-Ala-AGC-2	24	C	GCG	TAGAGCGCGTG	#DIV/0!	#DIV/0!	-0.000667334	-0.0667334	0.220989	0.655629	0.220833	1	1	2997	0	2	2995	0	0	0	0	3380	0	0	3380	0	0	0	0
merged	tRNA-Lys-CTT-2	7	C	GCT	CCCGGCTAGCT	0.8	0	-0.00090522	-0.090522	0.22103	0.655549	0.141128	1	1	4501	1	7	4493	0	0	5	0	4613	0	3	4610	0	0	4	0
merged	tRNA-Ala-TGC-1	39	C	GCA	GCATGCATGAG	#DIV/0!	#DIV/0!	-0.011236	-1.1236	0.221379	0.654863	0.218761	1	1	178	0	2	176	0	0	0	0	202	0	0	202	0	0	1	0
merged	Mouse_Rn28s1_28S_NR_003279.1	1974	C	CCC	GCCTCCCCTCC	2.5	0.5	-0.00294985	-0.294985	0.221498	0.654629	0.393033	1	1	339	0	1	338	0	0	2	1	1196	1	0	1195	0	0	5	1
merged	tRNA-Arg-TCT-2	61	C	TCC	CGAATCCCACC	#DIV/0!	#DIV/0!	-0.00297177	-0.297177	0.221704	0.654226	0.221008	1	1	673	0	2	671	0	0	0	0	758	0	0	758	0	0	0	0
merged	tRNA-Ala-CGC-2	28	C	GCG	GCGCGCGCTTC	2	0	-0.00337268	-0.337268	0.221738	0.654159	0.220948	1	1	593	0	2	591	0	0	1	0	668	0	0	668	0	0	2	0
merged	Mouse_Rn28s1_28S_NR_003279.1	2252	C	GCC	CGTTGCCCTCG	1.75	0.916667	-0.00140642	-0.140643	0.221937	0.653771	0.221762	1	1	1808	0	4	1804	0	0	12	7	4963	0	4	4959	0	0	21	11
merged	tRNA-Leu-AAG-3	38	G	GGC	TTAAGGCTCCA	3.33333	0	-0.0626942	-6.26942	0.222459		0.196665	1	1	810	5	62	123	618	0	3	0	2627	39	173	462	1944	0	10	0
merged	tRNA-Thr-TGT-3	71	C	GCC	TGGGGCCTCCA	#DIV/0!	#DIV/0!	-0.000609494	-0.0609494	0.222829	0.652027	0.0896704	1	1	6645	1	7	6636	1	0	0	28	6753	0	3	6750	0	0	0	33
merged	Mouse_Rn28s1_28S_NR_003279.1	273	C	TCC	GTCTTCCCGGA	1.5	4.5	-0.00162372	-0.162372	0.22319	0.651326	0.432481	1	1	872	1	2	869	0	0	2	1	2978	4	2	2972	0	0	3	9
merged	tRNA-Arg-CCT-4	35	C	CCT	GCCTCCTAAGC	1.5	0	-0.000930233	-0.0930233	0.22384	0.650063	0.350046	1	1	2151	1	2	2148	0	0	8	1	2397	1	0	2396	0	0	12	0
merged	tRNA-Ile-TAT-1	33	C	ACT	CGGTACTTATA	#DIV/0!	#DIV/0!	0.00225479	0.225479	0.224191	0.649382	0.223659	1	1	988	0	0	988	0	0	0	0	887	0	2	885	0	0	0	0
merged	tRNA-Arg-TCG-4	28	C	TCT	GGCGTCTGACT	0.25	0	-0.00135227	-0.135226	0.224952	0.64791	0.0505316	1	1	1481	2	2	1477	0	0	8	0	1641	0	0	1641	0	0	2	0
merged	tRNA-Phe-GAA-1	25	C	GCG	GAGAGCGTTAG	#DIV/0!	#DIV/0!	-0.00226244	-0.226244	0.225072	0.647679	0.224537	1	1	884	0	2	882	0	0	0	0	981	0	0	981	0	0	0	0
merged	Mouse_Rn28s1_28S_NR_003279.1	2019	G	AGC	GCGGAGCCTAC	#DIV/0!	#DIV/0!	-0.00243902	-0.243902	0.225205		1	1	1	410	0	1	409	0	0	0	0	1416	0	0	1414	2	0	0	0
merged	tRNA-Gln-CTG-3	44	C	GCG	TCCAGCGATCC	#DIV/0!	#DIV/0!	0.0037594	0.37594	0.225487	0.646878	0.224599	1	1	590	0	0	590	0	0	0	0	532	0	2	530	0	0	0	0
merged	tRNA-Ile-TAT-2	28	C	GCG	GCGCGCGGTAC	1.3	0	0.00178571	0.178571	0.225922	0.646041	0.225499	1	1	1238	0	0	1238	0	0	50	0	1120	0	2	1118	0	0	65	0
merged	tRNA-Arg-TCG-4	62	C	CCC	GAATCCCTTCG	#DIV/0!	#DIV/0!	-0.00128617	-0.128617	0.225948	0.645992	0.225643	1	1	1555	0	2	1553	0	0	0	0	1718	0	0	1718	0	0	0	0
merged	Mouse_Rn28s1_28S_NR_003279.1	1970	C	GCC	CCCCGCCTCCC	3	0.5	-0.00316456	-0.316456	0.226106	0.645689	0.225553	1	1	316	0	1	315	0	0	2	0	1085	0	0	1085	0	0	6	1
merged	tRNA-Asn-GTT-3	66	C	CCC	CCCACCCAGGG	#DIV/0!	#DIV/0!	-0.000628646	-0.0628646	0.226401	0.645122	0.332045	1	1	7956	3	8	7945	0	0	0	1	7955	1	3	7949	2	0	0	3
merged	tRNA-Met-CAT-1	11	C	GCG	GTTAGCGCAGT	2.75	0	-0.00118832	-0.118832	0.226505	0.644923	0.266739	1	1	4161	0	8	4152	0	0	4	0	4084	1	3	4080	0	0	11	0
merged	Mouse_5.8S_Rs5-8s1	124	C	TCC	GGGTTCCTCCC	0.363636	0.636364	-0.000768229	-0.0768229	0.227925	0.642208	0.867364	1	1	7887	3	15	7869	0	0	11	12	7942	8	9	7925	0	0	4	7
merged	tRNA-Ile-TAT-2	33	C	ACT	CGGTACTTATA	#DIV/0!	#DIV/0!	0.00161031	0.161031	0.228302	0.64149	0.227919	1	1	1359	0	0	1359	0	0	0	0	1242	0	2	1240	0	0	1	0
merged	Mouse_Rn28s1_28S_NR_003279.1	4699	C	CCT	CAGCCCTCGAC	#DIV/0!	#DIV/0!	0.000573721	0.0573721	0.228342	0.641415	0.161559	1	1	5640	2	1	5637	0	0	0	9	6662	5	5	6652	0	0	0	13
merged	Mouse_Rn28s1_28S_NR_003279.1	3425	C	TCT	TGACTCTCTTA	2.5	0.75	-0.00155521	-0.155521	0.22845	0.641209	0.0521268	1	1	644	1	1	642	0	0	4	1	2175	0	0	2175	0	0	10	3
merged	tRNA-Phe-GAA-1	72	C	GCA	TTCGGCACCA	#DIV/0!	#DIV/0!	-0.00154679	-0.154679	0.228595	0.640933	0.228226	1	1	1293	0	2	1291	0	0	0	36	1413	0	0	1413	0	0	0	36
merged	Mouse_Rn28s1_28S_NR_003279.1	4050	C	ACT	GATAACTGGCT	1	8.33333	-0.00100647	-0.100647	0.22899	0.640183	0.626416	1	1	1393	0	2	1391	0	0	3	7	4661	1	2	4657	0	0	3	25
merged	Mouse_Rn28s1_28S_NR_003279.1	3329	C	GCG	CGCGGCGGGTG	8	1	0.00154835	0.154835	0.229018	0.64013	0.16037	1	1	2697	0	3	2694	0	0	1	2	7142	0	19	7122	1	0	8	1
merged	Mouse_Rn28s1_28S_NR_003279.1	3423	C	ACT	TATGACTCTCT	10	1	-0.0015873	-0.15873	0.229038	0.640092	0.405122	1	1	630	0	1	629	0	0	1	3	2125	1	0	2124	0	0	10	1
merged	tRNA-Asp-GTC-1	32	C	CCT	CCCGCCTGTCA	#DIV/0!	#DIV/0!	0.00087383	0.087383	0.229159	0.639862	0.121764	1	1	8013	0	9	8004	0	0	0	3	8014	2	16	7996	0	0	0	2
merged	tRNA-Arg-CCG-3	61	C	TCC	CGAGTCCCATC	#DIV/0!	#DIV/0!	0.000745712	0.0745712	0.229424	0.639361	0.355085	1	1	2920	1	0	2919	0	0	0	0	2683	1	2	2680	0	0	0	0
merged	tRNA-Val-CAC-2	5	C	TCC	GTTTCCGTAG	0.882353	0	-0.000631313	-0.0631313	0.229678	0.638881	0.0252708	1	1	3171	3	2	3166	0	0	17	0	3444	0	0	3444	0	0	15	0
merged	Mouse_Rn28s1_28S_NR_003279.1	3936	C	GCT	AAAAGCTCGCT	#DIV/0!	#DIV/0!	-0.000783699	-0.0783699	0.229718	0.638806	0.229579	1	1	1276	0	1	1275	0	0	0	4	4282	0	0	4282	0	0	2	15
merged	Mouse_Rn28s1_28S_NR_003279.1	3801	C	GCG	GCGGGCGGGCG	2	0.5	-0.0015456	-0.15456	0.229869	0.63852	0.229595	1	1	647	0	1	646	0	0	2	0	2171	0	0	2171	0	0	4	1
merged	tRNA-Ala-AGC-6	25	C	GCG	TAGAGCGCTCG	#DIV/0!	#DIV/0!	-0.00128617	-0.128617	0.230146	0.637997	0.229838	1	1	1555	0	2	1553	0	0	0	0	1688	0	0	1688	0	0	0	0
merged	tRNA-His-GTG-3	58	A	GAA	GTTCGAATCCG	#DIV/0!	#DIV/0!	0.119059	11.9059	0.230157		1	1	1	486	83	93	92	218	0	0	0	520	89	120	73	237	0	0	0
merged	tRNA-Leu-AAG-3	28	C	GCT	AGGCGCTGGAT	13	0	-0.00131062	-0.131062	0.230607	0.637128	0.0531259	1	1	764	0	1	762	0	0	1	0	2549	0	0	2549	0	0	13	0
merged	tRNA-Arg-ACG-1	4	C	GCC	GGGCCAGTG	#DIV/0!	#DIV/0!	0.00157109	0.157109	0.230697	0.636959	0.23032	1	1	1379	0	0	1379	0	0	0	0	1273	0	2	1271	0	0	3	0
merged	Mouse_Rn28s1_28S_NR_003279.1	3930	C	GCA	AAGGGCAAAAG	1.25	2.5	-0.00114613	-0.114613	0.230842	0.636685	0.230508	1	1	1220	0	2	1218	0	0	8	11	4055	0	2	4053	0	0	10	20
merged	Mouse_Rn28s1_28S_NR_003279.1	3955	C	TCA	ATTTTCAGTAC	4	7.33333	-0.00108108	-0.108108	0.230865	0.636642	0.230673	1	1	925	0	1	924	0	0	3	11	3085	0	0	3085	0	0	12	22
merged	Mouse_18S_Rn18s_NR_003278.3	623	C	CCG	GCAGCCGCGGT	#DIV/0!	#DIV/0!	-0.00142241	-0.142241	0.230935	0.636511	0.23052	1	1	983	0	2	981	0	0	0	0	3267	0	2	3265	0	0	2	4
merged	tRNA-His-GTG-3	49	C	CCT	GCAACCTCGGT	#DIV/0!	#DIV/0!	-0.00375234	-0.375234	0.231247	0.635924	0.230348	1	1	533	0	2	531	0	0	0	0	577	0	0	577	0	0	0	0
merged	tRNA-Ile-TAT-2	73	C	GCA	TGGAGCACCA	#DIV/0!	#DIV/0!	0.00139958	0.139958	0.231596	0.635268	0.23126	1	1	1542	0	0	1542	0	0	0	23	1429	0	2	1427	0	0	0	19
merged	Mouse_Rn28s1_28S_NR_003279.1	3193	C	GCC	CCCCGCCGGGT	#DIV/0!	#DIV/0!	-0.00377358	-0.377358	0.232314	0.633924	0.231643	1	1	265	0	1	264	0	0	0	0	879	0	0	879	0	0	3	0
merged	tRNA-Ser-GCT-4	78	C	TCG	ATCCTCGTCGC	#DIV/0!	#DIV/0!	-0.00100452	-0.100452	0.232472	0.633629	0.23223	1	1	1991	0	2	1989	0	0	0	1	2140	0	0	2140	0	0	0	0
merged	Mouse_Rn28s1_28S_NR_003279.1	2570	C	GCC	AACAGCCTCTG	1	2	-0.00101211	-0.101211	0.232548	0.633487	0.0858091	1	1	1379	1	2	1376	0	0	3	2	4553	0	2	4551	0	0	3	6
merged	tRNA-Ser-GCT-4	81	C	TCG	CTCGTCGCCA	#DIV/0!	#DIV/0!	-0.00101266	-0.101266	0.232792	0.633032	0.232548	1	1	1975	0	2	1973	0	0	0	1	2120	0	0	2120	0	0	0	6
merged	tRNA-Ile-TAT-2	66	C	ACC	CCTCACCTGGA	#DIV/0!	#DIV/0!	0.00136893	0.136893	0.23305	0.63255	0.232721	1	1	1567	0	0	1567	0	0	0	0	1461	0	2	1459	0	0	0	0
merged	Mouse_Rn28s1_28S_NR_003279.1	338	C	ACC	AAATACCGGCA	2.5	9.25	-0.000894012	-0.0894012	0.233142	0.63238	0.374268	1	1	2720	1	4	2715	0	0	4	15	6935	4	4	6927	0	0	10	37
merged	Mouse_Rn28s1_28S_NR_003279.1	1965	C	CCC	CCGTCCCCCGC	1	0.5	-0.003663	-0.3663	0.233191	0.632287	0.410851	1	1	273	0	1	272	0	0	2	0	902	0	0	901	0	0	2	1
merged	Mouse_Rn28s1_28S_NR_003279.1	4523	C	GCC	GAGAGCCGTTC	2	5.5	-0.00401606	-0.401606	0.233645	0.631444	0.232928	1	1	249	0	1	248	0	0	2	3	820	0	0	820	0	0	4	11
merged	Mouse_Rn28s1_28S_NR_003279.1	3580	C	ACT	CTTGACTCTAG	#DIV/0!	#DIV/0!	-0.00129032	-0.129032	0.233805	0.631146	0.233574	1	1	775	0	1	774	0	0	0	0	2543	0	0	2543	0	0	2	4
merged	Mouse_Rn28s1_28S_NR_003279.1	2442	C	GCC	CCGTGCCTTGG	2.28571	0.857143	-0.00138194	-0.138194	0.234203	0.630408	0.233818	1	1	1116	0	2	1114	0	0	7	8	2438	0	1	2437	0	0	16	6
merged	tRNA-Leu-CAG-1	31	C	GCG	CGCTGCGTTCA	0.909091	0	-0.000827716	-0.0827716	0.234564	0.629738	0.234445	1	1	5609	0	8	5601	0	0	11	0	5012	0	3	5009	0	0	10	0
merged	tRNA-Ser-GCT-2	55	C	ACG	CTGCACGCATG	0	0	-0.00121635	-0.121635	0.234944	0.629036	0.234762	1	1	3090	0	5	3085	0	0	1	0	2489	0	1	2488	0	0	0	0
merged	tRNA-Ile-AAT-2	33	C	GCT	TGGTGCTAATA	#DIV/0!	#DIV/0!	-0.00682594	-0.682594	0.235005	0.628923	0.233358	1	1	293	0	2	291	0	0	0	1	313	0	0	313	0	0	0	3
merged	tRNA-Leu-AAG-2	16	C	GCG	CCGAGCGGTCT	2.6	0	-0.00402884	-0.402884	0.235219	0.628528	0.2996	1	1	202	0	1	201	0	0	5	0	2171	1	2	2168	0	0	13	0
merged	tRNA-Arg-ACG-2	66	C	CCT	CCTACCTGGCT	#DIV/0!	#DIV/0!	-0.00282486	-0.282486	0.236318	0.626504	0.235633	1	1	708	0	2	706	0	0	0	1	750	0	0	750	0	0	0	0
merged	tRNA-SeC-TCA-1	84	G	GGG	TTTCGGGCGCC	#DIV/0!	#DIV/0!	1	100	0.236364		0.726958	1	1	3009	0	0	3	3006	0	0	4	3150	1	4	0	3145	0	0	0
merged	tRNA-Val-AAC-5	66	C	GCG	CCGGGCGGAAA	#DIV/0!	#DIV/0!	-0.00135135	-0.135135	0.237106	0.625058	0.206768	1	1	1482	2	2	1478	0	0	0	0	1562	1	0	1561	0	0	0	1
merged	tRNA-Trp-CCA-4	36	G	AGA	CTCCAGATCAG	0	0	0.10817	10.817	0.237355		0.439752	1	1	1168	5	13	66	969	0	1	0	1217	2	18	48	1024	0	0	0
merged	tRNA-Lys-CTT-3	4	C	CCG	GCCCGGCTA	1	0	0.00111317	0.111317	0.237492	0.624351	0.376373	1	1	5397	7	6	5384	0	0	29	0	5396	6	12	5378	0	0	29	0
merged	tRNA-Ser-GCT-4	35	C	GCT	GACTGCTAATC	#DIV/0!	#DIV/0!	-0.00105988	-0.105988	0.237821	0.623749	0.237563	1	1	1887	0	2	1885	0	0	0	3	1984	0	0	1984	0	0	4	0
merged	tRNA-Ser-GCT-3	10	G	GGC	AGGTGGCCGAG	#DIV/0!	#DIV/0!	-0.418182	-41.8182	0.237848		1	1	1	3901	15	6	4	3876	0	0	0	4899	20	2	9	4868	0	2	0
merged	tRNA-Pro-AGG-1	47	C	TCC	GAGGTCCCGGG	#DIV/0!	#DIV/0!	-0.000974184	-0.0974184	0.237866	0.623668	0.237629	1	1	2053	0	2	2051	0	0	0	0	2158	0	0	2158	0	0	0	0
merged	tRNA-Met-CAT-1	56	C	TCG	GAGTTCGATCC	#DIV/0!	#DIV/0!	0.0011521	0.11521	0.238015	0.623395	0.0161795	1	1	4987	1	6	4979	0	0	0	0	5104	0	12	5082	0	0	0	1
merged	tRNA-Ser-GCT-4	25	C	GCG	TAAGGCGATGG	#DIV/0!	#DIV/0!	-0.00108167	-0.108167	0.238334	0.622815	0.23807	1	1	1849	0	2	1847	0	0	0	0	1940	0	0	1940	0	0	0	0
merged	tRNA-Val-AAC-5	29	C	TCG	ACATTCGCCTA	0	0	-0.00167504	-0.167504	0.238396	0.622701	0.679957	1	1	1195	1	2	1192	0	0	3	0	1255	2	0	1253	0	0	0	0
merged	Mouse_Rn28s1_28S_NR_003279.1	4108	C	GCT	GTCGGCTCTTC	#DIV/0!	#DIV/0!	-0.00176576	-0.176576	0.238407	0.62268	0.481665	1	1	1334	0	4	1330	0	0	0	2	4058	2	5	4051	0	0	1	13
merged	Mouse_18S_Rn18s_NR_003278.3	195	C	CCC	GACCCCCCTTC	0.5	1.5	-0.000415739	-0.0415739	0.238688	0.622169	1	1	1	3692	1	2	3689	0	0	2	3	7934	5	1	7928	0	0	1	3
merged	tRNA-Ala-TGC-4	24	C	GCG	TAGAGCGCATG	#DIV/0!	#DIV/0!	-0.00168492	-0.168492	0.239312	0.621035	0.363942	1	1	1188	0	2	1185	0	0	0	0	1242	1	0	1241	0	0	2	0
merged	tRNA-Thr-CGT-1	62	C	CCG	AACCCCGTCCG	#DIV/0!	#DIV/0!	-0.00115207	-0.115207	0.239481	0.620729	0.616833	1	1	1736	0	2	1734	0	0	0	0	1814	1	0	1813	0	0	0	0
merged	Mouse_18S_Rn18s_NR_003278.3	443	C	CCT	GGAGCCTGAGA	1.5	9.625	-0.000880282	-0.0880282	0.239722	0.620293	0.560176	1	1	1136	0	1	1135	0	0	8	10	3608	2	0	3606	0	0	12	77
merged	tRNA-Pro-AGG-1	62	C	CCG	AATCCCGGACG	#DIV/0!	#DIV/0!	-0.000982801	-0.0982801	0.239941	0.619896	0.617224	1	1	2035	0	2	2033	0	0	0	1	2122	1	0	2121	0	0	0	0
merged	tRNA-Val-AAC-4	40	C	GCG	ACACGCGAGAG	#DIV/0!	#DIV/0!	-0.00966184	-0.966184	0.24011	0.619589	0.237756	1	1	207	0	2	205	0	0	0	0	217	0	0	217	0	0	0	0
merged	tRNA-Met-CAT-2	6	C	CCT	GCCTCCTTAGC	1.21053	0	-0.000625782	-0.0625782	0.240248	0.61934	0.617562	1	1	3196	0	2	3194	0	0	19	0	3327	1	0	3326	0	0	23	0
merged	tRNA-Ser-GCT-1	50	C	TCT	GTGCTCTGCAC	6	0	-0.146135	-14.6135	0.240552	0.618792	0.00820028	1	1	215	89	69	39	18	0	1	0	242	87	68	70	17	0	6	0
merged	tRNA-Ser-TGA-1	5	C	GCG	GCAGCGATGG	1.10526	0	0.000542888	0.0542888	0.241056	0.617882	0.118279	1	1	3821	0	0	3821	0	0	19	0	3685	1	2	3682	0	0	21	0
merged	tRNA-Arg-TCG-3	35	C	TCG	GACTTCGGATC	1	0	-0.00248139	-0.248139	0.241699	0.616726	0.24109	1	1	806	0	2	804	0	0	1	0	835	0	0	835	0	0	1	0
merged	tRNA-Pro-CGG-1	39	C	GCG	GGGTGCGAGAG	0	1	-0.000461255	-0.0461255	0.242755	0.614832	0.242641	1	1	4336	0	2	4334	0	0	1	0	4466	0	0	4466	0	0	0	1
merged	tRNA-Ala-TGC-4	68	C	TCT	GGCATCTCCAC	#DIV/0!	#DIV/0!	-0.00116618	-0.116618	0.242804	0.614744	0.242517	1	1	1715	0	2	1713	0	0	0	1	1767	0	0	1767	0	0	0	1
merged	tRNA-Trp-CCA-2	24	C	GCG	TAGCGCGTCTG	#DIV/0!	#DIV/0!	0.000895255	0.0895255	0.24294	0.614501	0.619456	1	1	2301	1	0	2300	0	0	0	0	2234	0	2	2232	0	0	1	0
merged	tRNA-Trp-CCA-3	31	C	ACT	TCTGACTCCAG	0.5	0	-0.00119332	-0.119332	0.243211	0.614016	0.11978	1	1	1677	0	2	1674	0	0	2	0	1724	0	0	1724	0	0	1	0
merged	tRNA-Val-TAC-1	28	C	TCT	CACGTCTGCTT	1	0	-0.000817327	-0.0817327	0.243248	0.613951	0.119923	1	1	2450	3	2	2445	0	0	5	0	2517	1	0	2516	0	0	5	0
merged	tRNA-Ser-CGA-1	50	C	TCT	GGGGTCTCCCC	1.66667	1	-0.0103422	-1.03422	0.243527	0.613453	0.0409605	1	1	1660	110	94	1433	21	0	3	5	1671	83	80	1482	26	0	5	3
merged	tRNA-Arg-TCG-1	68	C	GCG	TGCCGCGGTCG	#DIV/0!	#DIV/0!	0.00104657	0.104657	0.244536	0.611658	0.120798	1	1	1956	0	0	1955	1	0	0	1	1914	1	2	1909	2	0	0	0
merged	tRNA-Cys-GCA-7	70	C	CCC	TGCCCCCTCCA	#DIV/0!	#DIV/0!	0.00274348	0.274348	0.244779	0.611227	0.244101	1	1	746	0	0	746	0	0	0	11	729	0	2	727	0	0	0	2
merged	Mouse_Rn28s1_28S_NR_003279.1	3784	C	CCG	GCGTCCGTCCC	4.66667	0.666667	-0.0014881	-0.14881	0.244995	0.610844	0.150455	1	1	673	1	1	671	0	0	3	6	2075	1	0	2074	0	0	14	2
merged	Mouse_Rn28s1_28S_NR_003279.1	476	C	GCG	CCCGGCGGCGC	2.5	0.5	-0.00160454	-0.160454	0.245	0.610833	0.244607	1	1	1502	0	4	1498	0	0	2	1	2834	0	3	2831	0	0	5	1
merged	tRNA-Trp-CCA-3	62	C	ACG	AATCACGTCGG	#DIV/0!	#DIV/0!	-0.00118133	-0.118133	0.24513	0.610604	0.244838	1	1	1693	0	2	1691	0	0	0	0	1728	0	0	1728	0	0	0	0
merged	tRNA-Pro-TGG-1	61	C	CCC	AAATCCCGGAC	#DIV/0!	#DIV/0!	0.00106724	0.106724	0.246635	0.607945	0.622139	1	1	1902	1	0	1901	0	0	0	0	1874	0	2	1872	0	0	0	0
merged	tRNA-Trp-CCA-5	11	C	GCG	CGTGGCGCAAT	0.9375	0	0.00112233	0.112233	0.246876	0.607522	0.122508	1	1	1806	0	0	1806	0	0	16	0	1783	0	2	1780	0	0	15	0
merged	Mouse_5.8S_Rs5-8s1	25	C	GCT	CTCGGCTCGTG	0	0.5	0.000675117	0.0675117	0.247623	0.606209	0.512991	1	1	7251	1	6	7243	1	0	2	0	7986	0	12	7973	1	0	0	1
merged	Mouse_Rn28s1_28S_NR_003279.1	3910	C	ACC	AGAAACCTCCC	2	0.25	-0.000688231	-0.0688231	0.2477	0.606074	0.247572	1	1	1453	0	1	1452	0	0	4	0	4416	0	0	4416	0	0	8	1
merged	Mouse_Rn28s1_28S_NR_003279.1	1461	C	TCT	ACCATCTAGTA	4	14.5	-0.00114811	-0.114811	0.24808	0.605409	0.574393	1	1	871	0	1	870	0	0	2	21	2645	2	0	2643	0	0	8	29
merged	tRNA-Asn-GTT-3	5	C	TCT	GTCTCTGTGG	1	0	0.000390244	0.0390244	0.248326	0.604978	0.248229	1	1	5161	0	0	5161	0	0	85	0	5125	0	2	5123	0	0	85	0
merged	tRNA-Asn-GTT-1	73	C	ACG	GGGGACGCCA	#DIV/0!	#DIV/0!	0.00277008	0.277008	0.248795	0.604159	0.248105	1	1	727	0	0	727	0	0	0	7	722	0	2	720	0	0	0	9
merged	tRNA-Thr-CGT-2	24	C	GCG	TAAGGCGTCGG	#DIV/0!	#DIV/0!	-0.0011293	-0.11293	0.248805	0.60414	0.248524	1	1	1771	0	2	1769	0	0	0	0	1781	0	0	1781	0	0	0	0
merged	tRNA-Arg-CCG-1	6	C	GCG	GGCCGCGTGGC	0	0	-0.00371057	-0.371057	0.249307	0.603265	0.623268	1	1	539	0	2	537	0	0	1	0	543	0	0	542	0	0	0	0
merged	tRNA-Leu-AAG-3	81	C	CCA	ACTGCCACCA	#DIV/0!	#DIV/0!	-0.000972763	-0.0972763	0.249334	0.603219	0.26034	1	1	1029	1	1	1027	0	0	0	6	3100	2	0	3098	0	0	0	13
merged	tRNA-Gly-CCC-1	35	C	CCA	ATTCCCATTCT	0.4	1.2	0.00115407	0.115407	0.249353	0.603186	0.249065	1	1	1739	0	0	1739	0	0	5	12	1733	0	2	1731	0	0	2	6
merged	tRNA-Asn-GTT-1	61	C	GCC	TCGAGCCCACC	#DIV/0!	#DIV/0!	-0.00401606	-0.401606	0.249502	0.602927	0.249498	1	1	747	0	3	744	0	0	0	1	747	0	0	747	0	0	0	1
merged	tRNA-Trp-CCA-5	34	C	CCA	GACTCCAGATC	0	0	-0.000969462	-0.0969462	0.249577	0.602796	0.249335	1	1	2063	0	2	2061	0	0	1	0	2068	0	0	2068	0	0	0	0
merged	tRNA-Gly-CCC-1	22	C	TCA	GGTATCATGCA	2.66667	0	0.00196207	0.196207	0.249756	0.602485	0.124572	1	1	1530	1	0	1529	0	0	3	0	1532	3	3	1526	0	0	8	0
merged	Mouse_Rn28s1_28S_NR_003279.1	4627	C	ACG	GTAGACGACCT	1.26667	0.0333333	0.000921274	0.0921274	0.249797	0.602413	0.606232	1	1	3352	2	2	3348	0	0	60	0	7247	1	11	7234	1	0	76	2
merged	tRNA-Gly-CCC-1	47	C	CCC	GCGACCCGGGT	#DIV/0!	#DIV/0!	0.0016835	0.16835	0.249799	0.602409	0.124796	1	1	1772	0	0	1772	0	0	0	0	1783	1	3	1779	0	0	0	0
merged	tRNA-Trp-CCA-5	49	C	GCG	GGTTGCGTGTT	#DIV/0!	#DIV/0!	0.001373	0.1373	0.249847	0.602326	1	1	1	2168	2	0	2166	0	0	0	0	2185	0	3	2182	0	0	1	0
merged	tRNA-Trp-CCA-3	65	C	TCG	CACGTCGGGGT	#DIV/0!	#DIV/0!	0.00172811	0.172811	0.249928	0.602185	0.24991	1	1	1691	0	0	1691	0	0	0	0	1736	0	3	1733	0	0	0	0
merged	tRNA-Ser-TGA-1	25	C	GCG	TAAGGCGTTGG	#DIV/0!	#DIV/0!	0.000699138	0.0699138	0.249969	0.602115	0.37494	1	1	4221	1	0	4220	0	0	0	0	4292	1	3	4288	0	0	0	0
merged	tRNA-Leu-CAG-2	11	C	GCC	GATGGCCGAGC	55	0	-0.000465086	-0.0465086	0.250288	0.601559	1	1	1	3258	0	2	3256	0	0	1	0	6724	0	1	6720	1	0	55	0
merged	tRNA-Arg-TCT-3	66	C	CCA	CCCACCAGAGT	#DIV/0!	#DIV/0!	0.00248139	0.248139	0.250364	0.601428	0.250309	1	1	1141	0	0	1141	0	0	0	0	1209	0	3	1206	0	0	0	0
merged	tRNA-Gln-TTG-3	40	C	TCC	TGAATCCAGCG	#DIV/0!	#DIV/0!	-0.00135931	-0.135931	0.250525	0.601149	0.125504	1	1	2208	1	3	2204	0	0	0	0	2079	0	0	2079	0	0	0	0
merged	tRNA-Arg-TCT-3	63	C	CCA	AGTCCCACCAG	#DIV/0!	#DIV/0!	0.00246508	0.246508	0.250567	0.601077	0.625483	1	1	1140	1	0	1139	0	0	0	0	1217	0	3	1214	0	0	0	0
merged	tRNA-Ala-AGC-4	62	C	CCC	GATGCCCGCAT	#DIV/0!	#DIV/0!	0.000720807	0.0720807	0.250717	0.600817	0.376164	1	1	3901	1	0	3900	0	0	0	0	4163	1	3	4159	0	0	0	0
merged	tRNA-Arg-CCG-3	31	C	GCC	ATCAGCCTCCG	1.33333	0	-0.00104932	-0.104932	0.251238	0.599914	0.126216	1	1	2860	1	3	2856	0	0	3	0	2627	0	0	2627	0	0	4	0
merged	tRNA-Ala-AGC-4	27	C	GCT	GAGCGCTCGCT	2.8	0	0.00078064	0.078064	0.251542	0.59939	0.626504	1	1	3503	1	0	3502	0	0	5	0	3843	0	3	3840	0	0	14	0
merged	Mouse_Rn28s1_28S_NR_003279.1	457	C	GCC	GTCCGCCCGGA	1	0	-0.00106943	-0.106943	0.251635	0.599229	0.251324	1	1	1415	0	2	1413	0	0	1	1	2907	0	1	2906	0	0	1	0
merged	tRNA-Ser-AGA-1	74	C	GCC	TCCTGCCGACT	#DIV/0!	#DIV/0!	0.00219138	0.219138	0.251913	0.598749	0.626792	1	1	1232	1	0	1231	0	0	0	0	1369	0	3	1366	0	0	0	1
merged	Mouse_Rn28s1_28S_NR_003279.1	2080	C	CCG	GGGCCCGGGTG	0.333333	0.166667	-0.00079672	-0.079672	0.252129	0.598377	0.25195	1	1	2809	0	4	2805	0	0	6	1	7971	0	5	7966	0	0	2	1
merged	Mouse_Rn28s1_28S_NR_003279.1	2355	C	GCC	AGAAGCCGGCG	#DIV/0!	#DIV/0!	-0.00101523	-0.101523	0.252821	0.597188	0.252629	1	1	985	0	1	984	0	0	0	0	2914	0	0	2914	0	0	0	1
merged	Mouse_Rn28s1_28S_NR_003279.1	4235	C	CCA	GTTGCCATGGT	1.125	1	-0.000872746	-0.0872746	0.25312	0.596673	0.414074	1	1	1550	1	2	1547	0	0	8	7	4783	3	2	4778	0	0	9	8
merged	Mouse_18S_Rn18s_NR_003278.3	1534	C	ACT	CTACACTGACT	#DIV/0!	#DIV/0!	-0.002	-0.2	0.253799	0.595509	0.0643181	1	1	501	0	1	499	0	0	0	20	1473	0	0	1473	0	0	0	77
merged	tRNA-Glu-TTC-1	62	C	CCG	ACTCCCGGTGT	#DIV/0!	#DIV/0!	0.000891001	0.0891001	0.254491	0.594328	0.35824	1	1	2883	2	0	2880	1	0	0	0	3371	4	3	3364	0	0	0	0
merged	Mouse_18S_Rn18s_NR_003278.3	67	C	GCA	GTACGCACGGC	#DIV/0!	#DIV/0!	-0.00244319	-0.244319	0.256342	0.59118	0.172355	1	1	904	1	4	899	0	0	0	0	2518	1	5	2512	0	0	1	1
merged	tRNA-Ser-TGA-2	40	C	TCC	GAAATCCATTG	0.8	0	0.000821468	0.0821468	0.257202	0.589725	0.386843	1	1	2999	1	0	2998	0	0	5	0	3653	1	3	3649	0	0	4	0
merged	tRNA-Glu-TTC-1	36	C	TCA	GTTTTCACCCA	1.125	0.625	-0.00124248	-0.124248	0.257461	0.589289	0.0890906	1	1	2678	2	5	2671	0	0	8	2	3195	0	2	3193	0	0	9	5
merged	tRNA-Ser-TGA-2	71	C	CCT	GAATCCTGCCG	#DIV/0!	#DIV/0!	0.00081367	0.081367	0.25759	0.589071	0.132561	1	1	3011	0	0	3011	0	0	0	0	3688	1	3	3684	0	0	0	0
merged	tRNA-Tyr-GTA-1	61	C	TCC	CGAATCCGGCT	#DIV/0!	#DIV/0!	0.00245902	0.245902	0.257979	0.588416	1	1	1	992	2	0	990	0	0	0	0	1220	0	3	1217	0	0	0	0
merged	tRNA-Leu-CAA-3	33	C	ACT	CCAGACTCAAG	1	0	-0.000732773	-0.0732773	0.258143	0.588139	0.491485	1	1	2052	0	2	2048	0	0	1	0	4122	0	1	4117	0	0	1	0
merged	Mouse_18S_Rn18s_NR_003278.3	117	C	TCC	TGGTTCCTTTG	1.625	0.1875	-0.000981852	-0.0981852	0.258243	0.587971	0.603173	1	1	1366	0	2	1364	0	0	16	6	4148	1	2	4145	0	0	26	3
merged	Mouse_Rn28s1_28S_NR_003279.1	3775	C	GCC	TGGCGCCAAGC	2.4	42	-0.00164745	-0.164745	0.258723	0.587164	0.258408	1	1	607	0	1	606	0	0	5	100	1742	0	0	1742	0	0	12	210
merged	tRNA-iMet-CAT-1	61	C	CCA	GAAACCATCCT	#DIV/0!	#DIV/0!	-0.000609165	-0.0609165	0.259508	0.585849	0.172902	1	1	6781	1	8	6772	0	0	0	0	7008	0	4	7004	0	0	0	0
merged	Mouse_18S_Rn18s_NR_003278.3	784	C	CCG	TGTCCCGCGGG	#DIV/0!	#DIV/0!	-0.00226244	-0.226244	0.259824	0.585321	0.25939	1	1	442	0	1	441	0	0	0	0	1262	0	0	1262	0	0	0	0
merged	Mouse_Rn28s1_28S_NR_003279.1	1249	C	GCC	CGAGGCCTCTC	8	127	-0.00173611	-0.173611	0.260144	0.584786	0.259811	1	1	576	0	1	575	0	0	1	68	1641	0	0	1641	0	0	8	127
merged	Mouse_18S_Rn18s_NR_003278.3	783	C	CCC	GTGTCCCGCGG	#DIV/0!	#DIV/0!	-0.00225225	-0.225225	0.260234	0.584636	0.259801	1	1	444	0	1	443	0	0	0	2	1265	0	0	1265	0	0	2	3
merged	tRNA-Leu-CAG-2	36	A	CAG	CGTTCAGGTCG	0.2	0	-0.0163337	-1.63337	0.261648		0.0462226	1	1	3295	3107	2	90	2	0	5	0	7705	7336	1	184	3	0	1	0
merged	Mouse_Rn28s1_28S_NR_003279.1	3882	C	TCC	GGTGTCCTAAG	2.33333	1.66667	-0.000634115	-0.0634115	0.262039	0.581634	0.261917	1	1	1577	0	1	1576	0	0	6	6	4444	0	0	4444	0	0	14	10
merged	Mouse_Rn28s1_28S_NR_003279.1	2101	C	GCA	AGGTGCAGATC	1	10.6667	0.00139547	0.139547	0.26222	0.581335	0.667807	1	1	2658	0	4	2652	2	0	3	19	6893	0	20	6873	0	0	3	32
merged	tRNA-Ser-GCT-1	32	C	ACT	ATGGACTGCTA	#DIV/0!	#DIV/0!	-0.10989	-10.989	0.263706	0.578881	0.0278188	1	1	202	84	36	55	26	0	0	0	213	79	32	80	22	0	0	0
merged	Mouse_18S_Rn18s_NR_003278.3	69	C	ACG	ACGCACGGCCG	1	0	-0.00106157	-0.106157	0.263998	0.5784	0.0696404	1	1	943	0	1	941	0	0	5	0	2629	0	0	2629	0	0	5	0
merged	Mouse_Rn28s1_28S_NR_003279.1	3356	C	CCC	TCTGCCCAGTG	#DIV/0!	#DIV/0!	-0.000446229	-0.0446229	0.264324	0.577863	0.0698445	1	1	2242	1	1	2240	0	0	0	1	6240	0	0	6240	0	0	1	3
merged	Mouse_Rn28s1_28S_NR_003279.1	4665	C	GCA	CAGAGCAGCTC	2.5	2	-0.00068588	-0.068588	0.264472	0.577621	0.229639	1	1	5984	2	8	5974	0	0	2	0	7677	1	5	7670	1	0	5	4
merged	Mouse_18S_Rn18s_NR_003278.3	737	C	CCG	GTCCCCGCCCC	#DIV/0!	#DIV/0!	-0.00184502	-0.184502	0.264491	0.577589	0.264133	1	1	542	0	1	541	0	0	0	1	1510	0	0	1510	0	0	1	0
merged	tRNA-Lys-CTT-3	25	C	GCA	TAGAGCATGAG	#DIV/0!	#DIV/0!	0.000885914	0.0885914	0.264495	0.577583	0.0956833	1	1	7891	3	11	7875	2	0	0	0	7902	9	18	7874	1	0	0	0
merged	Mouse_Rn28s1_28S_NR_003279.1	4637	C	TCT	TGCTTCTGGGT	0.166667	1.33333	0.000919269	0.0919269	0.264993	0.576766	0.319147	1	1	4509	2	5	4502	0	0	12	2	7891	3	16	7871	0	0	2	16
merged	Mouse_18S_Rn18s_NR_003278.3	106	C	TCA	TAAATCAGTTA	1	2	-0.000793021	-0.0793021	0.265349	0.576182	0.194301	1	1	1263	1	1	1260	1	0	4	2	3497	2	0	3494	1	0	4	8
merged	tRNA-Leu-CAA-3	49	C	CCG	GTCTCCGAATG	#DIV/0!	#DIV/0!	-0.000626187	-0.0626187	0.266605	0.574132	0.266416	1	1	2376	0	2	2374	0	0	0	4	4639	0	1	4638	0	0	3	1
merged	Mouse_Rn28s1_28S_NR_003279.1	4084	C	TCG	GACGTCGCTTT	1	2.33333	-0.00135772	-0.135772	0.26662	0.574107	0.498657	1	1	1545	0	4	1541	0	0	3	5	4875	2	6	4867	0	0	3	7
merged	Mouse_18S_Rn18s_NR_003278.3	1538	C	ACT	ACTGACTGGCT	#DIV/0!	#DIV/0!	-0.00283652	-0.283652	0.266624	0.5741	0.265719	1	1	467	0	2	465	0	0	0	6	1383	0	2	1381	0	0	0	41
merged	tRNA-Asp-GTC-1	29	C	CCG	ATCCCCGCCTG	#DIV/0!	#DIV/0!	-0.000624953	-0.0624953	0.26665	0.574059	0.115092	1	1	8008	5	9	7994	0	0	0	0	8008	1	4	8002	1	0	0	0
merged	tRNA-Ile-AAT-1	43	C	CCA	AACGCCAAGGT	0	0	-0.000470867	-0.0470867	0.267414	0.572817	0.532468	1	1	6795	1	5	6789	0	0	2	0	7547	2	2	7543	0	0	0	0
merged	Mouse_18S_Rn18s_NR_003278.3	1129	C	CCG	CCCGCCGGGCA	8	8	-0.000782473	-0.0782473	0.267573	0.572557	0.26742	1	1	1278	0	1	1277	0	0	1	3	3501	0	0	3501	0	0	8	8
merged	tRNA-SeC-TCA-1	75	C	CCA	AATTCCACCTT	#DIV/0!	#DIV/0!	0.00153161	0.153161	0.267766	0.572245	0.0495828	1	1	3028	0	4	3024	0	0	0	0	3159	3	9	3146	1	0	0	0
merged	Mouse_Rn28s1_28S_NR_003279.1	1874	C	ACC	CCATACCCGGC	#DIV/0!	#DIV/0!	-0.00138471	-0.138471	0.26843	0.57117	0.26803	1	1	1571	0	4	1567	0	0	0	5	3444	0	4	3440	0	0	0	10
merged	Mouse_Rn28s1_28S_NR_003279.1	2074	C	GCG	GGGCGCGGGCC	1.5	0	0.00116881	0.116881	0.268761	0.570634	0.268732	1	1	2714	0	2	2712	0	0	2	4	7871	0	15	7856	0	0	3	0
merged	Mouse_18S_Rn18s_NR_003278.3	504	C	CCG	CGACCCGGGGA	1.28571	0	-0.000648929	-0.0648929	0.268875	0.570449	0.268748	1	1	1541	0	1	1540	0	0	7	0	4193	0	0	4193	0	0	9	0
merged	Mouse_18S_Rn18s_NR_003278.3	793	C	CCG	GGGCCCGAAGC	1.25	0	-0.00192678	-0.192678	0.26943	0.569554	0.269051	1	1	519	0	1	518	0	0	4	0	1410	0	0	1410	0	0	5	0
merged	Mouse_Rn28s1_28S_NR_003279.1	2501	C	TCC	AAAATCCGGGG	2	0.5	-0.000737463	-0.0737463	0.271563	0.56613	1	1	1	1356	0	1	1355	0	0	4	1	3643	3	0	3640	0	0	8	2
merged	tRNA-Ala-TGC-4	25	G	CGC	AGAGCGCATGC	#DIV/0!	#DIV/0!	0.0906853	9.06853	0.271639		0.770487	1	1	1194	1081	13	70	24	0	0	0	1251	1131	23	70	23	0	0	0
merged	Mouse_Rn28s1_28S_NR_003279.1	1213	G	AGG	GTGAAGGGCCC	2	0.333333	-0.5	-50	0.272188		0.574276	1	1	903	0	2	1	900	0	3	0	2129	0	2	10	2117	0	6	1
merged	tRNA-Leu-AAG-1	42	C	CCA	GGCTCCAGTCT	0	0	-0.000424628	-0.0424628	0.272401	0.564791	0.299903	1	1	2356	1	1	2354	0	0	1	0	6295	2	0	6293	0	0	0	0
merged	tRNA-Leu-AAG-1	51	C	TCG	CTCTTCGGGGG	#DIV/0!	#DIV/0!	-0.000419992	-0.0419992	0.272478	0.564669	0.272394	1	1	2381	0	1	2380	0	0	0	0	6360	0	0	6360	0	0	2	0
merged	Mouse_Rn28s1_28S_NR_003279.1	405	C	TCA	GAGTTCAAGAG	0.857143	9.57143	0.000784816	0.0784816	0.272526	0.564592	0.137686	1	1	3767	2	1	3764	0	0	7	32	6672	7	7	6657	1	0	6	67
merged	Mouse_18S_Rn18s_NR_003278.3	1268	C	CCG	TCACCCGGCCC	3	0	-0.000877963	-0.0877963	0.272989	0.563856	0.272814	1	1	1139	0	1	1138	0	0	3	0	3036	0	0	3036	0	0	9	0
merged	tRNA-Gln-CTG-2	34	C	TCT	GGACTCTGAAT	1.16667	0	-0.00113266	-0.113266	0.273294	0.56337	0.192698	1	1	4699	5	13	4680	0	0	18	0	4278	3	7	4268	0	0	21	0
merged	Mouse_Rn28s1_28S_NR_003279.1	1058	C	ACC	GGGGACCGTCG	2	25	-0.00154321	-0.154321	0.274071	0.562137	0.273764	1	1	648	0	1	647	0	0	3	14	1719	0	0	1719	0	0	6	75
merged	Mouse_Rn28s1_28S_NR_003279.1	2281	C	TCA	GGGTTCAGATC	2.33333	15.3333	-0.00102608	-0.102608	0.274339	0.561713	0.181142	1	1	1275	1	2	1272	0	0	3	17	3679	1	2	3676	0	0	7	46
merged	tRNA-Leu-TAG-3	28	C	GCT	AGGCGCTGGAT	2	0	-0.000714286	-0.0714286	0.274491	0.561473	1	1	1	1400	0	1	1399	0	0	5	0	3707	0	0	3703	0	0	10	0
merged	Mouse_18S_Rn18s_NR_003278.3	1262	C	CCT	GAAACCTCACC	4	0.25	-0.000962464	-0.0962464	0.274624	0.561262	0.274432	1	1	1039	0	1	1038	0	0	4	0	2747	0	0	2747	0	0	16	1
merged	tRNA-Arg-CCG-2	37	G	GGA	TTCCGGATCAG	0	0	-0.104258	-10.4258	0.275081		0.543729	1	1	441	3	25	62	351	0	1	0	402	4	13	58	327	0	0	0
merged	Mouse_18S_Rn18s_NR_003278.3	1389	C	ACT	CGAGACTCTGG	5.5	7	-0.000579374	-0.0579374	0.275131	0.56046	0.275016	1	1	1726	0	1	1725	0	0	2	7	4550	0	0	4550	0	0	11	14
merged	Mouse_Rn28s1_28S_NR_003279.1	2492	C	CCT	TGGCCCTTGAA	2	5.33333	-0.000875657	-0.0875657	0.276488	0.558324	1	1	1	1142	0	1	1141	0	0	9	31	2993	2	0	2991	0	0	18	48
merged	tRNA-Leu-CAA-2	49	C	CCG	GTCTCCGTATG	1	0.333333	-0.000749032	-0.0749032	0.277715	0.556401	0.123563	1	1	1962	0	2	1959	1	0	3	3	3692	0	1	3691	0	0	3	1
merged	Mouse_18S_Rn18s_NR_003278.3	1756	C	CCG	CCCGCCGGGGT	#DIV/0!	#DIV/0!	-0.000967118	-0.0967118	0.277927	0.556069	1	1	1	1034	0	1	1033	0	0	0	1	2691	2	0	2689	0	0	6	2
merged	Mouse_18S_Rn18s_NR_003278.3	1762	C	TCG	GGGGTCGGCCC	2	6	-0.000923361	-0.0923361	0.278807	0.554697	1	1	1	1083	0	1	1082	0	0	1	2	2806	1	0	2804	1	0	2	6
merged	tRNA-Arg-ACG-1	66	C	GCT	CCTGGCTGGCT	#DIV/0!	#DIV/0!	-0.00110757	-0.110757	0.279095	0.554248	0.278858	1	1	2785	0	5	2780	0	0	0	2	2908	0	2	2906	0	0	0	1
merged	tRNA-Arg-TCT-2	9	G	TGG	TCTGTGGCGCA	4	0	0.0256236	2.56236	0.280626		0.551039	1	1	386	4	18	308	54	0	1	0	414	14	27	307	65	0	4	0
merged	Mouse_Rn28s1_28S_NR_003279.1	2044	C	GCC	GAGGGCCGCTG	#DIV/0!	#DIV/0!	-0.000948093	-0.0948093	0.280842	0.551538	0.280567	1	1	2078	0	4	2074	0	0	0	2	7166	0	7	7159	0	0	4	5
merged	Mouse_5.8S_Rs5-8s1	10	C	GCG	CTTAGCGGTGG	0	0	-0.000819569	-0.0819569	0.281673	0.550254	0.162883	1	1	5770	1	12	5756	0	0	5	0	7932	0	10	7921	1	0	0	0
merged	Mouse_18S_Rn18s_NR_003278.3	1704	C	CCC	ACCGCCCGTCG	#DIV/0!	#DIV/0!	-0.00114679	-0.114679	0.281704	0.550207	0.281472	1	1	872	0	1	871	0	0	0	5	2226	0	0	2226	0	0	1	35
merged	Mouse_18S_Rn18s_NR_003278.3	712	C	CCG	TCCGCCGCGAG	0	2	-0.00181488	-0.181488	0.281776	0.550095	0.483525	1	1	551	0	1	550	0	0	1	1	1408	1	0	1407	0	0	0	2
merged	Mouse_18S_Rn18s_NR_003278.3	58	C	TCT	CATGTCTAAGT	1.6875	0.5625	-0.00165289	-0.165289	0.28186	0.549966	0.139764	1	1	607	2	1	604	0	0	16	2	1546	0	0	1544	1	0	27	9
merged	Mouse_Rn28s1_28S_NR_003279.1	1821	C	CCT	CTCACCTGCCG	1.8	3.6	-0.000462749	-0.0462749	0.282577	0.548863	0.0798235	1	1	2162	1	1	2160	0	0	5	10	5489	0	0	5489	0	0	9	18
merged	Mouse_Rn28s1_28S_NR_003279.1	2473	C	CCG	GCGTCCGGTGA	2.04762	0.047619	-0.000903342	-0.0903342	0.282725	0.548636	0.282542	1	1	1107	0	1	1106	0	0	21	0	2811	0	0	2811	0	0	43	1
merged	tRNA-Met-CAT-1	63	C	TCA	ATCCTCACACG	#DIV/0!	#DIV/0!	-0.000607381	-0.0607381	0.2846	0.545764	0.222213	1	1	5002	1	5	4995	0	0	0	0	5095	1	2	5092	0	0	0	0
merged	tRNA-Arg-CCG-2	9	G	TGG	CGCGTGGCCTA	#DIV/0!	#DIV/0!	-0.032741	-3.2741	0.284985		0.822893	1	1	242	4	15	171	52	0	0	0	222	5	8	159	50	0	0	0
merged	Mouse_Rn28s1_28S_NR_003279.1	27	C	CCC	GCGACCCGCTG	0	0.75	0.000622005	0.0622005	0.285609	0.544228	1	1	1	3919	2	1	3916	0	0	4	0	7980	1	7	7972	0	0	0	3
merged	tRNA-Thr-TGT-3	72	C	CCT	GGGGCCTCCA	#DIV/0!	#DIV/0!	-0.000457656	-0.0457656	0.285626	0.544203	0.772747	1	1	6618	0	5	6612	1	0	0	75	6715	3	2	6710	0	0	0	97
merged	Mouse_Rn28s1_28S_NR_003279.1	1193	C	CCG	GCCGCCGTGGC	1	1.66667	-0.000788022	-0.0788022	0.286552	0.542796	1	1	1	1269	0	1	1268	0	0	3	4	3164	2	0	3162	0	0	3	5
merged	Mouse_18S_Rn18s_NR_003278.3	1104	C	GCG	CGATGCGGCGG	3	1	0.00129311	0.129311	0.286585	0.542747	0.286568	1	1	3232	0	5	3227	0	0	1	1	7394	0	21	7373	0	0	3	1
merged	tRNA-Met-CAT-2	25	C	GCG	CAGCGCGTCAG	#DIV/0!	#DIV/0!	0.00055201	0.055201	0.288701	0.539551	0.343208	1	1	5449	1	2	5446	0	0	0	0	5441	1	5	5435	0	0	0	0
merged	Mouse_Rn28s1_28S_NR_003279.1	2247	C	CCG	GCCTCCGTTGC	1.30769	0.538462	-0.000745481	-0.0745481	0.288719	0.539525	0.288469	1	1	1712	0	2	1710	0	0	26	9	4731	0	2	4729	0	0	34	14
merged	Mouse_Rn28s1_28S_NR_003279.1	1039	C	GCC	TCGCGCCGTCG	#DIV/0!	#DIV/0!	-0.0021692	-0.21692	0.288931	0.539206	0.288486	1	1	461	0	1	460	0	0	0	1	1137	0	0	1137	0	0	2	0
merged	tRNA-Lys-CTT-3	62	C	CCC	GAGCCCCACGT	#DIV/0!	#DIV/0!	0.000506553	0.0506553	0.288938	0.539195	0.266647	1	1	7891	2	2	7887	0	0	0	1	7897	3	6	7888	0	0	0	0
merged	tRNA-Met-CAT-2	28	C	TCA	CGCGTCAGTCT	#DIV/0!	#DIV/0!	0.000683773	0.0683773	0.288944	0.539187	0.580892	1	1	5770	3	2	5765	0	0	0	0	5824	2	6	5816	0	0	1	0
merged	tRNA-Ser-CGA-2	55	C	CCG	TTCCCCGCACA	0	0	0.000735474	0.0735474	0.289211	0.538785	0.289091	1	1	2561	0	0	2561	0	0	1	0	4079	0	3	4076	0	0	0	0
merged	tRNA-SeC-TCA-1	77	C	ACC	TTCCACCTTTC	#DIV/0!	#DIV/0!	0.00124015	0.124015	0.289696	0.538057	0.508379	1	1	3024	1	2	3021	0	0	0	1	3155	0	6	3149	0	0	0	0
merged	Mouse_Rn28s1_28S_NR_003279.1	1037	C	GCG	CGTCGCGCCGT	1	1	-0.00217391	-0.217391	0.290668	0.536602	0.290221	1	1	460	0	1	459	0	0	2	0	1125	0	0	1125	0	0	2	2
merged	Mouse_Rn28s1_28S_NR_003279.1	1123	C	CCC	CCCACCCGACC	1.6	2.2	-0.000466853	-0.0466853	0.290892	0.536268	0.204541	1	1	2143	1	1	2141	0	0	5	3	5225	1	0	5224	0	0	8	11
merged	Mouse_18S_Rn18s_NR_003278.3	259	C	GCT	CCCGGCTCCGG	#DIV/0!	#DIV/0!	-0.00510204	-0.510204	0.29099	0.536122	0.289941	1	1	196	0	1	195	0	0	0	9	480	0	0	480	0	0	2	18
merged	Mouse_18S_Rn18s_NR_003278.3	1767	C	CCA	CGGCCCACGGC	2	1.14286	-0.0010352	-0.10352	0.291177	0.535842	0.290964	1	1	966	0	1	965	0	0	14	13	2354	0	0	2354	0	0	28	16
merged	Mouse_Rn28s1_28S_NR_003279.1	1043	C	TCG	GCCGTCGGGTC	1.5	0	-0.00205339	-0.205339	0.293269	0.532733	0.292844	1	1	487	0	1	486	0	0	4	2	1176	0	0	1176	0	0	6	0
merged	tRNA-Ile-AAT-1	4	C	CCG	GGCCGGTTA	1	0	0.000730434	0.0730434	0.294449	0.53099	0.114161	1	1	4650	0	2	4648	0	0	15	0	5172	2	6	5164	0	0	15	0
merged	Mouse_Rn28s1_28S_NR_003279.1	1805	G	AGT	AAGGAGTGTGT	1.5	18.75	-0.0254084	-2.54084	0.295293		1.74e-08	1	8.54e-06	1993	0	7	106	1880	0	4	10	5374	0	19	501	4854	0	6	75
merged	Mouse_18S_Rn18s_NR_003278.3	294	C	ACT	GGTGACTCTAG	1.75	0	-0.00283286	-0.283286	0.295492	0.529454	0.294904	1	1	353	0	1	352	0	0	4	0	844	0	0	844	0	0	7	0
merged	Mouse_Rn28s1_28S_NR_003279.1	4128	C	GCA	TGAAGCAGAAT	3.5	3	-0.0014454	-0.14454	0.296266	0.528317	0.616334	1	1	872	0	2	870	0	0	4	10	2359	1	2	2356	0	0	14	12
merged	Mouse_Rn28s1_28S_NR_003279.1	4456	C	GCG	CCCCGCGTCGT	2	0	-0.0106383	-1.06383	0.296875	0.527426	0.294671	1	1	94	0	1	93	0	0	2	0	225	0	0	225	0	0	4	0
merged	Mouse_18S_Rn18s_NR_003278.3	727	C	CCG	GTCACCGCCCG	#DIV/0!	#DIV/0!	-0.00238338	-0.238338	0.297457	0.526576	0.616516	1	1	528	0	2	526	0	0	0	0	1425	1	2	1422	0	0	2	0
merged	Mouse_18S_Rn18s_NR_003278.3	1075	C	TCC	TAGTTCCGACC	1.25	1.5	0.000840466	0.0840466	0.298984	0.524352	0.375676	1	1	3177	1	1	3175	0	0	4	2	7793	3	9	7781	0	0	5	6
merged	Mouse_5.8S_Rs5-8s1	118	C	CCG	GGCCCCGGGTT	1	0	-0.0005111	-0.05111	0.299872	0.523065	1	1	1	7908	8	9	7891	0	0	1	2	7972	9	5	7955	3	0	1	0
merged	Mouse_Rn28s1_28S_NR_003279.1	89	C	ACG	AGTAACGGCGA	1.6	1	0.00118988	0.118988	0.299938	0.522968	0.765789	1	1	2459	1	1	2456	0	0	5	5	5637	0	9	5627	1	0	8	5
merged	tRNA-Leu-AAG-1	57	C	GCG	GGGGGCGTGGG	#DIV/0!	#DIV/0!	-0.000525419	-0.0525419	0.300288	0.522462	1	1	1	2381	0	2	2379	0	0	0	0	6361	2	2	6356	1	0	0	0
merged	tRNA-Leu-CAG-3	38	G	GGT	TTCAGGTCGCA	1	0	-0.340741	-34.0741	0.300572		0.0582749	1	1	41	0	6	4	31	0	2	0	61	0	7	20	34	0	2	0
merged	tRNA-Asp-GTC-1	22	G	AGT	GGTGAGTATCC	0	0	-0.8	-80	0.300699		1	1	1	7852	6	4	0	7842	0	1	0	7853	5	1	4	7843	0	0	0
merged	Mouse_Rn28s1_28S_NR_003279.1	744	C	CCC	AAGGCCCGGTG	4.5	31	-0.001443	-0.1443	0.302002	0.519991	0.301698	1	1	693	0	1	692	0	0	2	58	1604	0	0	1604	0	0	9	62
merged	tRNA-Leu-TAG-3	26	C	GCG	TAAGGCGCTGG	#DIV/0!	#DIV/0!	-0.000900573	-0.0900573	0.302524	0.519241	0.619006	1	1	1384	0	2	1382	0	0	0	0	3674	0	2	3671	1	0	0	0
merged	tRNA-iMet-CAT-2	57	A	GAA	GATCGAAACCA	#DIV/0!	#DIV/0!	0.228758	22.8758	0.30289		0.817076	1	1	159	47	13	21	78	0	0	0	197	61	22	14	100	0	0	0
merged	Mouse_18S_Rn18s_NR_003278.3	1453	C	ACA	AGGGACAAGTG	0.9	2.4	-0.000686043	-0.0686043	0.30333	0.518084	0.130696	1	1	1815	0	2	1812	0	0	10	12	4802	0	2	4800	0	0	9	24
merged	tRNA-Arg-TCG-1	7	G	CGT	GCCGCGTGGCC	#DIV/0!	#DIV/0!	-0.0464675	-4.64675	0.303459		0.883849	1	1	1062	1	11	100	950	0	0	0	911	3	5	90	813	0	0	0
merged	tRNA-Ser-CGA-2	65	C	TCG	AGGTTCGAATC	#DIV/0!	#DIV/0!	0.000991818	0.0991818	0.305268	0.515318	0.65504	1	1	2529	0	0	2528	0	0	0	0	4033	0	4	4029	0	0	0	0
merged	tRNA-Ser-AGA-2	25	C	GCG	TAAGGCGATGG	#DIV/0!	#DIV/0!	0.000586407	0.0586407	0.305746	0.51464	0.364204	1	1	7417	0	5	7410	2	0	0	0	7934	1	10	7922	1	0	0	0
merged	Mouse_Rn28s1_28S_NR_003279.1	1818	C	TCA	CAACTCACCTG	1.3	2.2	-0.000610198	-0.0610198	0.305943	0.51436	0.620501	1	1	2030	0	2	2028	0	0	10	4	5334	1	2	5331	0	0	13	22
merged	tRNA-Leu-CAA-3	83	C	ACA	TCTGACACCA	#DIV/0!	#DIV/0!	0.000909504	0.0909504	0.306758	0.513205	0.173722	1	1	2266	0	0	2266	0	0	0	10	4399	0	4	4394	1	0	0	33
merged	Mouse_Rn28s1_28S_NR_003279.1	53	C	GCG	GTCAGCGGAGG	#DIV/0!	#DIV/0!	0.00117678	0.117678	0.30679	0.513159	0.144305	1	1	3900	1	6	3893	0	0	0	2	7738	4	21	7712	1	0	5	3
merged	Mouse_Rn28s1_28S_NR_003279.1	2132	C	ACG	TCAAACGAGAA	4.33333	2.66667	0.00103707	0.103707	0.306884	0.513025	0.66771	1	1	1983	1	0	1982	0	0	3	6	3857	0	4	3853	0	0	13	8
merged	tRNA-Lys-CTT-3	56	C	TCG	GGGTTCGAGCC	#DIV/0!	#DIV/0!	-0.000749344	-0.0749344	0.307093	0.51273	0.149219	1	1	8009	3	15	7989	0	0	0	0	8004	0	9	7993	0	0	0	2
merged	Mouse_18S_Rn18s_NR_003278.3	235	C	ACC	CAAAACCAACC	1	266	-0.00275482	-0.275482	0.307432	0.51225	0.306847	1	1	363	0	1	362	0	0	1	119	820	0	0	820	0	0	1	266
merged	Mouse_Rn28s1_28S_NR_003279.1	790	C	GCC	GCGCGCCGAAC	0.625	0.125	-0.00103093	-0.103093	0.30757	0.512055	0.307351	1	1	970	0	1	969	0	0	8	2	2186	0	0	2186	0	0	5	1
merged	Mouse_Rn28s1_28S_NR_003279.1	3274	C	GCG	TGGTGCGGACC	1.75	0.25	0.00154194	0.154194	0.308251	0.511095	0.308197	1	1	1627	0	1	1626	0	0	8	0	4637	0	10	4627	0	0	14	2
merged	Mouse_18S_Rn18s_NR_003278.3	248	C	GCT	GTGAGCTCCCT	1	8	-0.00490196	-0.490196	0.308271	0.511068	0.307229	1	1	204	0	1	203	0	0	1	1	460	0	0	460	0	0	1	8
merged	Mouse_Rn28s1_28S_NR_003279.1	1779	C	GCC	GGTGGCCATGG	3	36.2857	0.00134949	0.134949	0.309197	0.509764	0.773068	1	1	1810	1	1	1807	1	0	7	104	5258	2	10	5246	0	0	21	254
merged	Mouse_Rn28s1_28S_NR_003279.1	454	C	TCC	GCAGTCCGCCC	2	0.5	0.00138792	0.138792	0.31004	0.508582	0.309935	1	1	1410	0	0	1410	0	0	2	2	2882	0	4	2878	0	0	4	1
merged	Mouse_Rn28s1_28S_NR_003279.1	798	C	ACC	AACCACCTCAC	1.75	1.25	0.00174292	0.174292	0.313111	0.504301	0.312952	1	1	1082	0	0	1082	0	0	4	4	2295	0	4	2291	0	0	7	5
merged	Mouse_Rn28s1_28S_NR_003279.1	2436	C	GCC	AGGGGCCCGTG	2	2	0.00176367	0.176367	0.313133	0.504272	1	1	1	1070	1	0	1069	0	0	1	0	2268	0	4	2264	0	0	2	2
merged	tRNA-Ala-TGC-1	19	T	GTA	AGTGGTAGAGC	0.25	0	-0.156816	-15.6816	0.31387		0.431712	1	1	104	1	46	25	21	0	4	0	143	1	55	57	22	0	1	0
merged	tRNA-Leu-CAA-1	78	C	TCT	CACTTCTGACA	#DIV/0!	#DIV/0!	-0.00483092	-0.483092	0.314199	0.502795	0.313162	1	1	207	0	1	206	0	0	0	0	454	0	0	454	0	0	0	0
merged	Mouse_Rn28s1_28S_NR_003279.1	3158	C	GCG	CCGCGCGTGTG	#DIV/0!	#DIV/0!	-0.0078125	-0.78125	0.314634	0.502194	0.312958	1	1	128	0	1	127	0	0	0	7	281	0	0	281	0	0	6	3
merged	tRNA-Leu-AAG-1	38	G	GGC	TTAAGGCTCCA	2.4	0.2	0.0352569	3.52569	0.314984		0.000309219	1	0.0751259	2097	31	127	332	1598	0	5	0	5688	99	457	1008	4103	0	12	1
merged	Mouse_18S_Rn18s_NR_003278.3	296	C	TCT	TGACTCTAGAT	1.66667	0.0606061	-0.00223714	-0.223714	0.315493	0.50101	0.530638	1	1	447	0	1	446	0	0	33	1	973	1	0	972	0	0	55	2
merged	tRNA-Leu-CAA-1	33	C	ACT	CCAGACTCAAG	#DIV/0!	#DIV/0!	-0.00510204	-0.510204	0.315705	0.500718	0.099323	1	1	197	0	1	195	0	0	0	1	427	0	0	427	0	0	0	0
[truncated: 17,998 more rows]

## Sheet: 1c_MmHsSc_WT_v_Mock
org	gene	txcoor	refSeq	window.1	window.5	start.ratio.Treated.v.Mock	stop.ratio.Treated.v.Mock	C2T.MRD	C2T.MRD*100	pval.C2T	neglog10pval.C2T	pval.sub	FDR.C2T	FDR.sub	depth.Mock	A.Mock	T.Mock	C.Mock	G.Mock	N.Mock	starts.Mock	ends.Mock	depth.Treated	A.Treated	T.Treated	C.Treated	G.Treated	N.Treated	starts.Treated	ends.Treated
[truncated: 56,346 more rows]
