# Supplementary material for: Transfer RNA acetylation regulates in vivo mammalian stress signaling
Source: bioRxiv. 2024 Jul 28:2024.07.25.605208. Preprint. [Version 3] doi: 10.1101/2024.07.25.605208 (PMC11291155; doi:10.1101/2024.07.25.605208)
Supplement: Supplement 4 — Table S4. Proteomic analysis of THUMPD1 WT and KO HEK-293T cells [file media-4.xlsx]

## Sheet: info
Supplementary Table 4. Proteomic comparison of THUMPD1 WT and KO HEK-293T cells
Field	Description
Accession	Unique identifier for the protein in a database
Description	Brief description of the protein's function or characteristics
Gene	Gene symbol or name associated with the protein
Coverage [%]	Percentage of the protein sequence covered by identified peptides
# Peptides	Total number of peptides identified for the protein
# PSMs	Number of Peptide Spectrum Matches
# Unique Peptides	Number of peptides unique to this protein
# AAs	Number of amino acids in the protein sequence
MW [kDa]	Molecular weight of the protein in kilodaltons
calc. pI	Calculated isoelectric point of the protein
Exp. q-value: Combined	Experimental q-value (false discovery rate)
Sum PEP Score	Combined posterior error probability score
Score Sequest HT: Sequest HT	Sequest HT score for protein identification
Biological Process	GO term for biological process(es) the protein is involved in
Cellular Component	GO term for cellular location(s) of the protein
Molecular Function	GO term for molecular function(s) of the protein
KEGG Pathways	KEGG pathway(s) the protein is involved in
WikiPathways	WikiPathways the protein is associated with
Reactome Pathways	Reactome pathway(s) the protein is involved in
# Protein Pathway Groups	Number of pathway groups the protein belongs to
Log2FC	Log2 fold change in protein abundance
pvalue	Statistical p-value for the change in abundance
Adj.pvaue	Adjusted p-value (corrected for multiple testing)

## Sheet: Proteins
																				(Rescue) / (KO)			(KO) / (WT)			(Rescue) / (WT)			%CV			Total Peptide Normalized Intensities
Accession	Description	Gene	Coverage [%]	# Peptides	# PSMs	# Unique Peptides	# AAs	MW [kDa]	calc. pI	Exp. q-value: Combined	Sum PEP Score	Score Sequest HT: Sequest HT	Biological Process	Cellular Component	Molecular Function	KEGG Pathways	WikiPathways	Reactome Pathways	# Protein Pathway Groups	Log2FC	pvalue	Adj.pvaue	Log2FC	pvalue	Adj.pvaue	Log2FC	pvalue	Adj.pvaue	KO	Rescue	WT	KO_1	KO_2	KO_3	KO_4	Rescue_1	Rescue_2	Rescue_3	Rescue_4	WT_1	WT_2	WT_3	WT_4	Samples w/Quan
P78527	DNA-dependent protein kinase catalytic subunit	PRKDC	44	179	465	179	4128	468.8	7.12	0	836.384	753.02	cell cycle OR cell proliferation;cell organization and biogenesis;protein metabolism;DNA metabolism;RNA metabolism OR transcription;other metabolic processes;stress response;developmental processes;signal transduction;other biological processes	cytosol;nucleus;other cell component	nucleic acid binding activity;kinase activity;other molecular function	Non-homologous end-joining; Cell cycle	miRNA regulation of DNA damage response; Cell cycle; Retinoblastoma gene in cancer; Fas ligand pathway and stress induction of heat shock proteins; Pathways affected in adenoid cystic carcinoma; ATM signaling in development and disease ; Non-homologous end joining; Osteoblast differentiation and related diseases; DNA repair pathways, full network; DNA damage response	E3 ubiquitin ligases ubiquitinate target proteins; Cytosolic sensors of pathogen-associated DNA ; Nonhomologous End-Joining (NHEJ); IRF3-mediated induction of type I IFN	16	-0.37	7.7727e-09	2.70021e-07	0.34	1.57318e-08	4.62157e-07	-0.02	0.331222	0.472301	1.6	1.52	1.7	4.75067e+07	4.71888e+07	4.65007e+07	4.58295e+07	3.69758e+07	3.61764e+07	3.64534e+07	3.56545e+07	3.75866e+07	3.73853e+07	3.64295e+07	3.63808e+07	12
Q14204	Cytoplasmic dynein 1 heavy chain 1	DYNC1H1	43	189	357	189	4646	532.1	6.4	0	793.043	552.35	cell cycle OR cell proliferation;cell organization and biogenesis;transport;other biological processes	non-structural extracellular;cytosol;cytoskeleton;other cytoplasmic organelle;other cell component	cytoskeletal activity;other molecular function	Phagosome; Vasopressin-regulated water reabsorption; Salmonella infection	Ciliary landscape; Intraflagellar transport proteins binding to dynein	Separation of Sister Chromatids; MHC class II antigen presentation; Resolution of Sister Chromatid Cohesion; HSP90 chaperone cycle for steroid hormone receptors (SHR) in the presence of ligand; Recruitment of NuMA to mitotic centrosomes; RHO GTPases Activate Formins; COPI-mediated anterograde transport; COPI-independent Golgi-to-ER retrograde traffic; HCMV Early Events; Aggrephagy; EML4 and NUDC …	25	0.44	3.08152e-09	1.70001e-07	-0.46	2.47122e-09	1.63181e-07	-0.02	0.622877	0.775876	1.62	2.24	1	2.02113e+07	2.02281e+07	2.09214e+07	2.04422e+07	2.82003e+07	2.7943e+07	2.72559e+07	2.68557e+07	2.79178e+07	2.74716e+07	2.80962e+07	2.80201e+07	12
P35579	Myosin-9	MYH9	59	124	291	97	1960	226.4	5.6	0	617.672	588.17	cell cycle OR cell proliferation;cell organization and biogenesis;protein metabolism;stress response;transport;developmental processes;signal transduction;other biological processes	plasma membrane;other membranes;cytosol;cytoskeleton;nucleus;other cell component	signal transduction activity or receptor binding;cytoskeletal activity;other molecular function	Vascular smooth muscle contraction; Tight junction; Regulation of actin cytoskeleton; Pathogenic Escherichia coli infection	Primary focal segmental glomerulosclerosis (FSGS); VEGFA-VEGFR2 signaling pathway; Nephrotic syndrome	Regulation of actin dynamics for phagocytic cup formation; FCGR3A-mediated phagocytosis; Sensory processing of sound by inner hair cells of the cochlea; Sensory processing of sound by outer hair cells of the cochlea; Translocation of SLC2A4 (GLUT4) to the plasma membrane; Signaling by ALK fusions and activated point mutants; RHO GTPases activate CIT; EPHA-mediated growth cone collapse; Sema4D ind…	20	0.12	0.0146559	0.0295048	-0.53	1.52938e-07	2.32457e-06	-0.42	1.2619e-06	1.6485e-05	2.36	3	4.04	2.23977e+07	2.33167e+07	2.36324e+07	2.34325e+07	2.41014e+07	2.585e+07	2.53145e+07	2.54568e+07	3.32833e+07	3.19838e+07	3.4426e+07	3.50865e+07	12
Q9Y490	Talin-1	TLN1	56	124	233	107	2541	269.6	6.07	0	560.216	445.53	cell adhesion;cell organization and biogenesis;signal transduction;other biological processes	non-structural extracellular;plasma membrane;other membranes;cytosol;cytoskeleton;other cell component	signal transduction activity or receptor binding;cytoskeletal activity;other molecular function	Rap1 signaling pathway; Focal adhesion; Platelet activation; Shigellosis; Human T-cell leukemia virus 1 infection	Integrin-mediated cell adhesion; Primary focal segmental glomerulosclerosis (FSGS); Focal adhesion	Platelet degranulation ; Signaling by BRAF and RAF1 fusions; XBP1(S) activates chaperone genes; SEMA3A-Plexin repulsion signaling by inhibiting Integrin adhesion; Smooth Muscle Contraction; Signaling by moderate kinase activity BRAF mutants; Paradoxical activation of RAF signaling by kinase inactive BRAF; Signaling downstream of RAS mutants; Signaling by RAF1 mutants; MAP2K and MAPK activation; S…	22	0.4	2.97018e-07	3.63469e-06	-0.31	3.98051e-06	2.82545e-05	0.09	0.00804531	0.0200548	1.25	3.76	2.46	1.349e+07	1.35949e+07	1.38833e+07	1.37365e+07	1.91132e+07	1.77214e+07	1.83466e+07	1.76362e+07	1.73167e+07	1.71098e+07	1.6687e+07	1.63955e+07	12
Q13813	Spectrin alpha chain, non-erythrocytic 1	SPTAN1	54	129	209	129	2472	284.4	5.35	0	539.847	372	cell organization and biogenesis	non-structural extracellular;plasma membrane;other membranes;cytosol;cytoskeleton;other cell component	cytoskeletal activity;other molecular function	Apoptosis	Fas ligand pathway and stress induction of heat shock proteins	COPI-mediated anterograde transport; Neutrophil degranulation; Sensory processing of sound by inner hair cells of the cochlea; Sensory processing of sound by outer hair cells of the cochlea; Interaction between L1 and Ankyrins; RHOV GTPase cycle; RHOU GTPase cycle; Nephrin family interactions; RAF/MAP kinase cascade; NCAM signaling for neurite out-growth; Caspase-mediated cleavage of cytoskeletal…	13	0.01	0.99441	1	-0.48	1.00806e-09	1.58505e-07	-0.47	9.99258e-10	2.15291e-07	1.09	1.65	1.4	1.17672e+07	1.1715e+07	1.1986e+07	1.19289e+07	1.19726e+07	1.19217e+07	1.19106e+07	1.15474e+07	1.66171e+07	1.61256e+07	1.64706e+07	1.66114e+07	12
P35580	Myosin-10	MYH10	56	117	239	87	1976	228.9	5.54	0	537.908	445.7	cell adhesion;cell cycle OR cell proliferation;cell organization and biogenesis;other biological processes	plasma membrane;other membranes;cytosol;cytoskeleton;other cell component	cytoskeletal activity;nucleic acid binding activity;other molecular function	Vascular smooth muscle contraction; Tight junction; Regulation of actin cytoskeleton; Pathogenic Escherichia coli infection	Regulation of actin cytoskeleton	Sema4D induced cell migration and growth-cone collapse; EPHA-mediated growth cone collapse; RHO GTPases activate PAKs; RHO GTPases activate CIT; RHO GTPases activate PKNs; RHO GTPases Activate ROCKs	11	-0.05	0.370214	0.489405	0.1	0.0102719	0.0225379	0.05	0.0922436	0.160872	1.35	2.94	3.39	1.57976e+07	1.54e+07	1.53572e+07	1.56575e+07	1.48096e+07	1.57982e+07	1.49601e+07	1.49935e+07	1.427e+07	1.38727e+07	1.49607e+07	1.47576e+07	12
P21333	Filamin-A	FLNA	54	113	206	100	2647	280.6	6.06	0	521.564	383.78	cell cycle OR cell proliferation;cell organization and biogenesis;protein metabolism;other metabolic processes;stress response;transport;developmental processes;signal transduction;other biological processes	non-structural extracellular;plasma membrane;other membranes;cytosol;cytoskeleton;ER/Golgi;nucleus;other cell component	signal transduction activity or receptor binding;cytoskeletal activity;other molecular function	MAPK signaling pathway; Focal adhesion; Salmonella infection; Proteoglycans in cancer	Androgen receptor signaling pathway; Prolactin signaling pathway; Focal adhesion; Hypothesized pathways in pathogenesis of cardiovascular disease; MAPK signaling pathway; IL-4 signaling pathway; Ebola virus infection in host; Joubert syndrome	OAS antiviral response; Platelet degranulation ; RHO GTPases activate PAKs; GP1b-IX-V activation signalling; Cell-extracellular matrix interactions	17	-0.02	0.581694	0.707714	-0.5	1.01173e-09	1.58505e-07	-0.53	9.28377e-10	2.15291e-07	1.84	1.27	1.35	1.36252e+07	1.37682e+07	1.40423e+07	1.41903e+07	1.36716e+07	1.36376e+07	1.40133e+07	1.3697e+07	2.00903e+07	1.98044e+07	1.9657e+07	1.94558e+07	12
Q01082	Spectrin beta chain, non-erythrocytic 1	SPTBN1	54	112	199	101	2364	274.4	5.57	0	519.584	312.54	cell cycle OR cell proliferation;cell organization and biogenesis;protein metabolism;other metabolic processes;transport;developmental processes;signal transduction;other biological processes	plasma membrane;other membranes;cytosol;cytoskeleton;nucleus;other cell component	cytoskeletal activity;other molecular function		TGF-beta signaling pathway; Sudden infant death syndrome (SIDS) susceptibility pathways	Sensory processing of sound by inner hair cells of the cochlea; Sensory processing of sound by outer hair cells of the cochlea; COPI-mediated anterograde transport; RHOV GTPase cycle; RHOU GTPase cycle; Nephrin family interactions; RAF/MAP kinase cascade; NCAM signaling for neurite out-growth; Interaction between L1 and Ankyrins; Signaling by FLT3 fusion proteins	12	0.05	0.00559022	0.0124859	-0.46	7.81923e-10	1.58505e-07	-0.41	1.08904e-09	2.15291e-07	1.32	1.67	0.34	8.64418e+06	8.60408e+06	8.85184e+06	8.77381e+06	8.99851e+06	9.09166e+06	9.23221e+06	8.87417e+06	1.20491e+07	1.19498e+07	1.19936e+07	1.20088e+07	12
Q15149	Plectin	PLEC	37	165	191	158	4684	531.5	5.96	0	510.704	279.34	cell cycle OR cell proliferation;cell organization and biogenesis;other metabolic processes;stress response;developmental processes;other biological processes	plasma membrane;other membranes;cytosol;cytoskeleton;mitochondrion;other cell component	cytoskeletal activity;other molecular function		Envelope proteins and their potential roles in EDMD physiopathology	Assembly of collagen fibrils and other multimeric structures; Caspase-mediated cleavage of cytoskeletal proteins; Type I hemidesmosome assembly	4	-0.77	1.20419e-09	1.37711e-07	0.12	0.00187698	0.00508637	-0.65	2.33978e-09	2.21547e-07	0.93	3.01	2.84	1.01421e+07	1.01739e+07	1.03218e+07	1.01062e+07	5.94197e+06	5.75828e+06	6.19471e+06	5.93572e+06	9.39891e+06	9.68091e+06	9.24429e+06	9.0538e+06	12
Q14980	Nuclear mitotic apparatus protein 1	NUMA1	52	99	191	98	2115	238.1	5.78	0	484.731	374.59	cell cycle OR cell proliferation;cell organization and biogenesis;other biological processes	plasma membrane;other membranes;cytosol;cytoskeleton;ER/Golgi;nucleus;other cell component	cytoskeletal activity;other molecular function		Ectoderm differentiation; Ectoderm differentiation	Recruitment of NuMA to mitotic centrosomes; Mitotic Prophase	4	0.01	0.466368	0.594054	0.31	4.00752e-09	1.94925e-07	0.33	2.84492e-09	2.3274e-07	1.28	1.28	1.41	1.25565e+07	1.2204e+07	1.23866e+07	1.22546e+07	1.27272e+07	1.23682e+07	1.24462e+07	1.24308e+07	9.87686e+06	1.00077e+07	9.93283e+06	9.68266e+06	12
O75369	Filamin-B	FLNB	55	108	170	96	2602	278	5.73	0	481.609	292.7	cell organization and biogenesis;stress response;signal transduction;other biological processes	plasma membrane;other membranes;cytosol;cytoskeleton;other cell component	cytoskeletal activity;other molecular function	MAPK signaling pathway; Focal adhesion; Salmonella infection; Proteoglycans in cancer	Focal adhesion; MAPK signaling pathway; VEGFA-VEGFR2 signaling pathway; Ebola virus infection in host	ISG15 antiviral mechanism	9	0.28	1.77179e-07	2.45395e-06	-0.48	1.88729e-09	1.58505e-07	-0.2	3.37619e-06	3.48087e-05	2.45	0.93	1.31	7.60609e+06	7.79493e+06	7.84083e+06	8.07244e+06	9.49332e+06	9.37107e+06	9.58553e+06	9.47101e+06	1.09241e+07	1.0653e+07	1.09777e+07	1.08645e+07	12
P12270	Nucleoprotein TPR	TPR	44	105	193	105	2363	267.1	5.02	0	447.359	331.26	cell cycle OR cell proliferation;cell organization and biogenesis;other metabolic processes;stress response;transport;signal transduction;other biological processes	other membranes;cytoskeleton;nucleus;other cell component	cytoskeletal activity;nucleic acid binding activity;other molecular function	Nucleocytoplasmic transport; Amyotrophic lateral sclerosis; Pathways in cancer; Thyroid cancer		HCMV Late Events; HCMV Early Events; ISG15 antiviral mechanism; Transport of the SLBP independent Mature mRNA; Transport of the SLBP Dependant Mature mRNA; Transport of Mature mRNA Derived from an Intronless Transcript; Transport of Mature mRNA derived from an Intron-Containing Transcript; Rev-mediated nuclear export of HIV RNA; Transport of Ribonucleoproteins into the Host Nucleus; NS1 Mediated …	33	-0.39	6.53746e-09	2.45359e-07	0.49	1.75949e-09	1.58505e-07	0.1	0.00141895	0.00461983	1.87	1.11	2.09	1.63973e+07	1.58186e+07	1.58551e+07	1.57458e+07	1.19352e+07	1.20751e+07	1.22619e+07	1.2106e+07	1.14071e+07	1.11933e+07	1.16544e+07	1.11319e+07	12
Q14315	Filamin-C	FLNC	48	103	161	88	2725	290.8	5.97	0	418.216	269.11	cell organization and biogenesis	plasma membrane;other membranes;cytosol;cytoskeleton;other cell component	cytoskeletal activity;other molecular function	MAPK signaling pathway; Focal adhesion; Salmonella infection; Proteoglycans in cancer	Focal adhesion; MAPK signaling pathway; Ebola virus infection in host	Cell-extracellular matrix interactions	8	0.91	1.01664e-09	1.37711e-07	1.21	5.83364e-10	1.58505e-07	2.12	5.44953e-10	2.15291e-07	3.12	2.03	2.8	5.7953e+06	5.53786e+06	5.37479e+06	5.60059e+06	1.0647e+07	1.05366e+07	1.01577e+07	1.03806e+07	2.31564e+06	2.37306e+06	2.46283e+06	2.44154e+06	12
Q6P2Q9	Pre-mRNA-processing-splicing factor 8	PRPF8	42	89	215	89	2335	273.4	8.84	0	400.828	332.8	cell organization and biogenesis;RNA metabolism OR transcription;other metabolic processes;other biological processes	nucleus	nucleic acid binding activity;other molecular function	Spliceosome	mRNA processing	mRNA Splicing - Major Pathway; mRNA Splicing - Minor Pathway	4	0.26	1.98126e-08	5.15681e-07	-0.1	7.39534e-05	0.000313149	0.16	1.50261e-06	1.90383e-05	0.27	2.18	0.53	1.14698e+07	1.15013e+07	1.14911e+07	1.14313e+07	1.42084e+07	1.38877e+07	1.36486e+07	1.35259e+07	1.2261e+07	1.22728e+07	1.23957e+07	1.23587e+07	12
Q92616	eIF-2-alpha kinase activator GCN1	GCN1	41	101	163	101	2671	292.6	7.47	0	395.819	252.45							0	0.65	3.29401e-08	7.48452e-07	-0.52	3.43808e-07	4.11116e-06	0.13	0.0043565	0.0119412	0.81	5.95	0.94	6.58232e+06	6.66707e+06	6.5432e+06	6.57168e+06	1.14403e+07	1.02303e+07	1.03882e+07	1.00417e+07	9.4224e+06	9.56344e+06	9.44989e+06	9.34837e+06	12
Q00610	Clathrin heavy chain 1	CLTC	47	66	199	54	1675	191.5	5.69	0	379.315	388.32	cell cycle OR cell proliferation;cell organization and biogenesis;other metabolic processes;transport;other biological processes	plasma membrane;other membranes;cytosol;cytoskeleton;ER/Golgi;other cytoplasmic organelle;other cell component	signal transduction activity or receptor binding;nucleic acid binding activity;other molecular function	Lysosome; Endocytosis; Synaptic vesicle cycle; Endocrine and other factor-regulated calcium reabsorption; Huntington disease; Bacterial invasion of epithelial cells	Synaptic vesicle pathway; VEGFA-VEGFR2 signaling pathway; Ebola virus infection in host; Fragile X syndrome; 7q11.23 copy number variation syndrome; Complement and coagulation cascades	ALK mutants bind TKIs; Signaling by ALK fusions and activated point mutants; Nuclear events stimulated by ALK signaling in cancer; Recycling pathway of L1; MHC class II antigen presentation; RHOV GTPase cycle; Lysosome Vesicle Biogenesis; RHOU GTPase cycle; Cargo recognition for clathrin-mediated endocytosis; WNT5A-dependent internalization of FZD4; EPH-ephrin mediated repulsion of cells; LDL cle…	31	0.24	0.000213517	0.000727324	-0.53	4.94406e-07	5.45131e-06	-0.29	0.000105567	0.000528969	3.41	4.37	2.76	1.17899e+07	1.21678e+07	1.28005e+07	1.22155e+07	1.53136e+07	1.40205e+07	1.47686e+07	1.40039e+07	1.76729e+07	1.80211e+07	1.74659e+07	1.68686e+07	12
P49792	E3 SUMO-protein ligase RanBP2	RANBP2	38	103	148	70	3224	358	6.2	0	373.061	210.02	protein metabolism;other metabolic processes;transport;other biological processes	other membranes;cytosol;nucleus;other cell component	nucleic acid binding activity;other molecular function	Nucleocytoplasmic transport; Viral life cycle; Amyotrophic lateral sclerosis		tRNA processing in the nucleus; Separation of Sister Chromatids; Viral Messenger RNA Synthesis; Transcriptional regulation by small RNAs; HCMV Late Events; Resolution of Sister Chromatid Cohesion; RHO GTPases Activate Formins; HCMV Early Events; EML4 and NUDC in mitotic spindle formation; ISG15 antiviral mechanism; Transport of the SLBP independent Mature mRNA; Transport of the SLBP Dependant Mat…	38	-0.49	2.44952e-09	1.45782e-07	0.42	7.25202e-09	2.63118e-07	-0.07	0.0168373	0.0377941	2.03	1.27	2.23	1.02069e+07	9.74195e+06	9.87866e+06	9.8413e+06	6.93608e+06	7.08664e+06	7.11595e+06	6.96373e+06	7.53936e+06	7.1567e+06	7.43244e+06	7.31701e+06	12
O75643	U5 small nuclear ribonucleoprotein 200 kDa helicase	SNRNP200	41	81	176	81	2136	244.4	6.06	0	363.874	277.13	cell organization and biogenesis;RNA metabolism OR transcription;other metabolic processes	nucleus	other molecular function	Spliceosome	2q11.2 copy number variation syndrome	mRNA Splicing - Major Pathway; mRNA Splicing - Minor Pathway	4	0.21	2.36072e-07	3.05332e-06	-0.06	0.00284022	0.00730268	0.15	5.06233e-06	4.74798e-05	1.17	1.85	1.05	1.21247e+07	1.21122e+07	1.19411e+07	1.1834e+07	1.43633e+07	1.39407e+07	1.38328e+07	1.38051e+07	1.27646e+07	1.25229e+07	1.25412e+07	1.24642e+07	12
Q7Z6Z7	E3 ubiquitin-protein ligase HUWE1	HUWE1	25	90	140	90	4374	481.6	5.22	0	351.772	205.11	cell organization and biogenesis;protein metabolism;DNA metabolism;other metabolic processes;stress response;other biological processes	non-structural extracellular;other membranes;cytosol;mitochondrion;ER/Golgi;nucleus;other cell component	nucleic acid binding activity;other molecular function	Ubiquitin mediated proteolysis		Antigen processing: Ubiquitination & Proteasome degradation; Neutrophil degranulation	3	-0.1	0.00101073	0.00278051	0.01	0.939178	1	-0.09	0.00157256	0.00503997	1.78	2.28	1.65	6.80896e+06	6.68089e+06	6.82825e+06	6.57213e+06	6.27586e+06	6.30187e+06	6.34209e+06	6.02743e+06	6.69124e+06	6.73797e+06	6.79705e+06	6.53917e+06	12
Q9UPN3	Microtubule-actin cross-linking factor 1, isoforms 1/2/3/5	MACF1	18	116	131	113	7388	837.8	5.39	0	335.363	128.81	cell-cell signaling;cell organization and biogenesis;stress response;transport;signal transduction;other biological processes	plasma membrane;other membranes;cytoskeleton;ER/Golgi;other cell component	cytoskeletal activity;other molecular function		Mesodermal commitment pathway; Mesodermal commitment pathway		2	-0.33	5.32044e-08	1.04263e-06	-0.07	0.00921532	0.020449	-0.41	7.76827e-09	4.24275e-07	1.72	2.4	0.9	3.50861e+06	3.48079e+06	3.39457e+06	3.39296e+06	2.70617e+06	2.66401e+06	2.8177e+06	2.75072e+06	3.58275e+06	3.65945e+06	3.60295e+06	3.62339e+06	12
P46013	Proliferation marker protein Ki-67	MKI67	43	103	121	103	3256	358.5	9.45	0	329.903	147.73	cell cycle OR cell proliferation;other biological processes	nucleus;other cell component	nucleic acid binding activity;other molecular function		Primary focal segmental glomerulosclerosis (FSGS)		1	-0.53	1.55499e-07	2.24234e-06	-0.65	4.21137e-08	9.16782e-07	-1.18	8.56286e-10	2.15291e-07	5.38	1.78	1.24	5.00076e+06	4.90014e+06	5.14615e+06	5.53136e+06	3.53966e+06	3.43351e+06	3.58002e+06	3.49939e+06	8.07086e+06	7.90345e+06	8.03672e+06	7.8681e+06	12
P09874	Poly [ADP-ribose] polymerase 1	PARP1	53	59	227	59	1014	113	8.88	0	323.501	323.45	cell organization and biogenesis;protein metabolism;DNA metabolism;RNA metabolism OR transcription;other metabolic processes;stress response;signal transduction;other biological processes	cytosol;mitochondrion;nucleus;other cell component	nucleic acid binding activity;other molecular function	Base excision repair; NF-kappa B signaling pathway; Apoptosis; Necroptosis; Diabetic cardiomyopathy	Corticotropin-releasing hormone signaling pathway; Nanoparticle triggered regulated necrosis; Fas ligand pathway and stress induction of heat shock proteins; NAD metabolism, sirtuins and aging; NAD+ metabolism; NAD+ biosynthetic pathways; Breast cancer pathway; Acute viral myocarditis; Joubert syndrome; Male infertility; Base excision repair; IL-18 signaling pathway; DNA repair pathways, full net…	SUMOylation of DNA damage response and repair proteins; Downregulation of SMAD2/3:SMAD4 transcriptional activity; HDR through MMEJ (alt-NHEJ); Formation of Incision Complex in GG-NER; DNA Damage Recognition in GG-NER; vRNA Synthesis; POLB-Dependent Long Patch Base Excision Repair; Dual Incision in GG-NER	28	0.46	8.1647e-09	2.80166e-07	-0.34	2.00641e-07	2.79253e-06	0.12	0.000374055	0.00149214	1.38	0.99	3.08	2.9415e+07	2.99132e+07	3.02825e+07	2.9461e+07	4.05324e+07	4.13998e+07	4.06506e+07	4.11156e+07	3.70636e+07	3.59144e+07	3.80981e+07	3.84814e+07	12
P49327	Fatty acid synthase	FASN	37	77	132	77	2511	273.3	6.44	0	322.226	241.2	other metabolic processes;stress response;other biological processes	plasma membrane;other membranes;cytosol;ER/Golgi;other cell component	other molecular function	Fatty acid biosynthesis; Metabolic pathways; Fatty acid metabolism; AMPK signaling pathway; Insulin signaling pathway; Alcoholic liver disease	AMP-activated protein kinase signaling; Sterol regulatory element-binding proteins (SREBP) signaling; SREBF and miR33 in cholesterol and lipid homeostasis; Liver X receptor pathway; Nuclear receptors meta-pathway; Fatty acid biosynthesis; Angiopoietin-like protein 8 regulatory pathway; Lipid metabolism pathway; Clear cell renal cell carcinoma pathways; Metabolic reprogramming in colon cancer; Cho…	ChREBP activates metabolic gene expression; Activation of gene expression by SREBF (SREBP); Fatty acyl-CoA biosynthesis; NR1H2 & NR1H3 regulate gene expression linked to lipogenesis; Vitamin B5 (pantothenate) metabolism	24	0.78	1.50573e-06	1.19535e-05	-1.78	1.74591e-09	1.58505e-07	-1	2.44544e-07	4.71869e-06	10.47	2.37	1.34	2.92998e+06	3.29313e+06	3.74919e+06	3.55089e+06	6.07669e+06	5.88012e+06	5.89646e+06	5.73547e+06	1.17665e+07	1.20373e+07	1.17603e+07	1.16704e+07	12
P42704	Leucine-rich PPR motif-containing protein, mitochondrial	LRPPRC	55	68	151	68	1394	157.8	6.13	0	320.212	266.65	RNA metabolism OR transcription;other metabolic processes;transport;other biological processes	other membranes;cytoskeleton;mitochondrion;nucleus;other cell component	cytoskeletal activity;nucleic acid binding activity;other molecular function		Ciliary landscape	Respiratory electron transport; TP53 Regulates Metabolic Genes; Cytoprotection by HMOX1	4	-0.1	0.00244326	0.00604844	-0.15	0.00122573	0.00351806	-0.25	8.4207e-06	7.03509e-05	2.12	3.55	1.55	9.50423e+06	9.37435e+06	9.78678e+06	9.34572e+06	8.98398e+06	8.77783e+06	8.80745e+06	8.26463e+06	1.06655e+07	1.04708e+07	1.04742e+07	1.02683e+07	12
P08238	Heat shock protein HSP 90-beta	HSP90AB1	62	49	274	29	724	83.2	5.03	0	315.438	458.27	cell organization and biogenesis;DNA metabolism;other metabolic processes;stress response;developmental processes;other biological processes	non-structural extracellular;plasma membrane;other membranes;cytosol;nucleus;other cytoplasmic organelle;other cell component	signal transduction activity or receptor binding;enzyme regulator activity;cytoskeletal activity;nucleic acid binding activity;other molecular function	Protein processing in endoplasmic reticulum; PI3K-Akt signaling pathway; Necroptosis; Antigen processing and presentation; NOD-like receptor signaling pathway; IL-17 signaling pathway; Th17 cell differentiation; Progesterone-mediated oocyte maturation; Estrogen signaling pathway; Salmonella infection; Pathways in cancer; Chemical carcinogenesis; Prostate cancer; Lipid and atherosclerosis; Fluid s…	Nuclear receptors meta-pathway; NRF2 pathway; Focal adhesion: PI3K-Akt-mTOR-signaling pathway; PI3K-Akt signaling pathway	Potential therapeutics for SARS; Regulation of actin dynamics for phagocytic cup formation; The role of GTSE1 in G2/M progression after G2 checkpoint; HSP90 chaperone cycle for steroid hormone receptors (SHR) in the presence of ligand; SARS-CoV-2 activates/modulates innate and adaptive immune responses; Aryl hydrocarbon receptor signalling; Neutrophil degranulation; Estrogen-dependent gene expres…	38	0.41	1.32322e-08	3.95882e-07	-0.51	2.93807e-09	1.75257e-07	-0.09	0.00780501	0.0195369	2.37	2.05	1.32	4.02934e+07	4.10078e+07	4.15365e+07	4.26253e+07	5.48829e+07	5.45731e+07	5.48952e+07	5.70347e+07	5.83383e+07	5.74905e+07	5.88707e+07	5.92785e+07	12
Q8WXH0	Nesprin-2	SYNE2	18	114	126	112	6885	795.9	5.36	0	315.215	110	cell organization and biogenesis;transport;developmental processes;other biological processes	plasma membrane;other membranes;cytosol;cytoskeleton;mitochondrion;ER/Golgi;nucleus;other cell component	cytoskeletal activity;other molecular function		Ovarian infertility; Rett syndrome causing genes; Envelope proteins and their potential roles in EDMD physiopathology	Meiotic synapsis	4	-0.46	3.39259e-07	4.01146e-06	0.13	0.00388563	0.00961497	-0.32	7.08299e-06	6.19551e-05	1.63	3.55	3.39	3.71909e+06	3.75063e+06	3.79432e+06	3.64981e+06	2.72987e+06	2.60778e+06	2.84387e+06	2.71266e+06	3.3988e+06	3.2388e+06	3.51708e+06	3.41245e+06	12
Q14683	Structural maintenance of chromosomes protein 1A	SMC1A	59	73	146	72	1233	143.1	7.64	0	307.758	262.83	cell cycle OR cell proliferation;cell organization and biogenesis;DNA metabolism;other metabolic processes;stress response;other biological processes	cytosol;cytoskeleton;nucleus;other cell component	nucleic acid binding activity;other molecular function	Cell cycle; Oocyte meiosis	miRNA regulation of DNA damage response; Cell cycle; Retinoblastoma gene in cancer; Constitutive androstane receptor pathway; Nuclear receptors meta-pathway; Pathways affected in adenoid cystic carcinoma; ATM signaling in development and disease ; mRNA processing; Regulation of sister chromatid separation at the metaphase-anaphase transition; Rett syndrome causing genes; CAMKK2 pathway; Cohesin c…	Estrogen-dependent gene expression; Meiotic synapsis; Separation of Sister Chromatids; Resolution of Sister Chromatid Cohesion; SUMOylation of DNA damage response and repair proteins; Establishment of Sister Chromatid Cohesion; Cohesin Loading onto Chromatin	23	-0.28	5.01782e-07	5.29374e-06	0.2	6.59194e-06	4.21427e-05	-0.08	0.0118508	0.0279745	1.79	1.01	2.84	1.44138e+07	1.39288e+07	1.39322e+07	1.3881e+07	1.13055e+07	1.15844e+07	1.14731e+07	1.14794e+07	1.22261e+07	1.16482e+07	1.24581e+07	1.20316e+07	12
P11388	DNA topoisomerase 2-alpha	TOP2A	40	66	155	49	1531	174.3	8.72	0	306.59	269.93	cell cycle OR cell proliferation;cell organization and biogenesis;DNA metabolism;other metabolic processes;stress response;developmental processes;other biological processes	nucleus;other cell component	nucleic acid binding activity;other molecular function	Platinum drug resistance	Gastric cancer network 1; Gastric cancer network 2; Retinoblastoma gene in cancer	SUMOylation of DNA replication proteins; Transcription of E2F targets under negative control by DREAM complex	6	-0.86	5.45463e-10	1.37711e-07	-0.15	7.20639e-06	4.55225e-05	-1.01	5.44966e-10	2.15291e-07	1.15	1.23	1.79	1.04856e+07	1.04161e+07	1.06241e+07	1.06777e+07	5.71941e+06	5.84764e+06	5.88733e+06	5.81712e+06	1.19332e+07	1.1431e+07	1.16961e+07	1.17678e+07	12
Q09666	Neuroblast differentiation-associated protein AHNAK	AHNAK	37	102	116	102	5890	628.7	6.15	0	304.587	91.11	other biological processes	non-structural extracellular;plasma membrane;other membranes;cytosol;cytoskeleton;nucleus;other cell component	other molecular function	Salmonella infection			1	-0.56	2.72835e-08	6.5535e-07	0.49	1.36179e-07	2.1175e-06	-0.07	0.031828	0.0650241	2.14	3.83	2.04	4.80577e+06	4.80454e+06	4.79645e+06	4.59913e+06	3.03597e+06	3.3025e+06	3.22176e+06	3.29049e+06	3.37108e+06	3.34487e+06	3.49545e+06	3.45002e+06	12
Q86UP2	Kinectin	KTN1	50	67	117	67	1357	156.2	5.64	0	300.134	207.36	transport;other biological processes	plasma membrane;other membranes;ER/Golgi	cytoskeletal activity		Glucocorticoid receptor pathway; Nuclear receptors meta-pathway	Regulation of Insulin-like Growth Factor (IGF) transport and uptake by Insulin-like Growth Factor Binding Proteins (IGFBPs); Post-translational protein phosphorylation; RND2 GTPase cycle; RND3 GTPase cycle; RHOA GTPase cycle; CDC42 GTPase cycle; RAC1 GTPase cycle; RHOG GTPase cycle; RHO GTPases activate KTN1	11	0.03	0.0393691	0.070033	0.14	1.11381e-06	1.00813e-05	0.17	1.94962e-07	4.00303e-06	1.44	0.43	1.19	8.99045e+06	8.96863e+06	8.71553e+06	8.83408e+06	9.04817e+06	9.13955e+06	9.06966e+06	9.07999e+06	8.02891e+06	7.88352e+06	8.08075e+06	8.09013e+06	12
P55072	Transitional endoplasmic reticulum ATPase	VCP	67	53	159	53	806	89.3	5.26	0	298.832	269.08	cell cycle OR cell proliferation;cell organization and biogenesis;protein metabolism;DNA metabolism;other metabolic processes;stress response;transport;signal transduction;other biological processes	non-structural extracellular;other membranes;cytosol;ER/Golgi;nucleus;other cytoplasmic organelle;other cell component	signal transduction activity or receptor binding;enzyme regulator activity;other molecular function	Protein processing in endoplasmic reticulum; Amyotrophic lateral sclerosis; Pathways of neurodegeneration; Legionellosis	Alstrom syndrome; Clock-controlled autophagy in bone metabolism	ABC-family proteins mediated transport; Hedgehog ligand biogenesis; Hh mutants are degraded by ERAD; Defective CFTR causes cystic fibrosis; Neddylation; KEAP1-NFE2L2 pathway; E3 ubiquitin ligases ubiquitinate target proteins; Aggrephagy; Neutrophil degranulation; Attachment and Entry; Attachment and Entry; Ovarian tumor domain proteases; Josephin domain DUBs; Protein methylation; RHOH GTPase cycl…	24	0.11	0.000132459	0.000480615	-0.11	0.000135685	0.000528912	0	0.999724	1	1.39	1.53	1.77	1.69937e+07	1.7443e+07	1.75077e+07	1.74653e+07	1.90897e+07	1.84039e+07	1.8867e+07	1.88631e+07	1.90987e+07	1.90348e+07	1.83825e+07	1.8691e+07	12
Q14152	Eukaryotic translation initiation factor 3 subunit A	EIF3A	45	72	155	72	1382	166.5	6.79	0	291.313	233.9	cell organization and biogenesis;protein metabolism;other metabolic processes;other biological processes	cytosol;translational apparatus;nucleus;other cell component	nucleic acid binding activity;other molecular function		Translation factors; nsp1 from SARS-CoV-2 inhibits translation initiation in the host cell	L13a-mediated translational silencing of Ceruloplasmin expression; Translation initiation complex formation; Formation of a pool of free 40S subunits; Formation of the ternary complex, and subsequently, the 43S complex; Ribosomal scanning and start codon recognition; GTP hydrolysis and joining of the 60S ribosomal subunit	8	-0.07	0.00151514	0.00398376	-0.21	1.27382e-07	2.0084e-06	-0.28	9.21076e-09	4.78334e-07	0.73	0.5	2	1.33859e+07	1.35211e+07	1.36204e+07	1.34679e+07	1.29847e+07	1.28357e+07	1.28763e+07	1.28689e+07	1.57215e+07	1.60621e+07	1.55018e+07	1.53385e+07	12
Q9UQE7	Structural maintenance of chromosomes protein 3	SMC3	48	59	115	59	1217	141.5	7.18	0	289.867	205.24	cell cycle OR cell proliferation;cell organization and biogenesis;DNA metabolism;other metabolic processes;stress response;other biological processes	cytosol;cytoskeleton;nucleus;other cell component	cytoskeletal activity;nucleic acid binding activity;other molecular function	Cell cycle; Oocyte meiosis	Cell cycle; Retinoblastoma gene in cancer; MECP2 and associated Rett syndrome; Prion disease pathway; Regulation of sister chromatid separation at the metaphase-anaphase transition; Cohesin complex - Cornelia de Lange syndrome; SMC1/SMC3 role in DNA damage - Cornelia de Lange Syndrome	SUMOylation of DNA damage response and repair proteins; Separation of Sister Chromatids; Resolution of Sister Chromatid Cohesion; Meiotic synapsis; Estrogen-dependent gene expression; Establishment of Sister Chromatid Cohesion; Cohesin Loading onto Chromatin	16	-0.32	9.05835e-08	1.57668e-06	0.25	8.99316e-07	8.55964e-06	-0.07	0.0072247	0.0183463	1.74	1.94	1.59	1.11914e+07	1.09586e+07	1.09728e+07	1.07239e+07	8.77889e+06	9.0965e+06	8.80598e+06	8.70697e+06	9.52329e+06	9.21501e+06	9.24723e+06	9.22607e+06	12
P07900	Heat shock protein HSP 90-alpha	HSP90AA1	62	49	320	25	732	84.6	5.02	0	286.402	534.65	cell organization and biogenesis;protein metabolism;DNA metabolism;other metabolic processes;stress response;transport;developmental processes;other biological processes	non-structural extracellular;extracellular matrix;plasma membrane;other membranes;cytosol;cytoskeleton;mitochondrion;nucleus;other cytoplasmic organelle;other cell component	signal transduction activity or receptor binding;enzyme regulator activity;cytoskeletal activity;nucleic acid binding activity;other molecular function	Protein processing in endoplasmic reticulum; PI3K-Akt signaling pathway; Necroptosis; Antigen processing and presentation; NOD-like receptor signaling pathway; IL-17 signaling pathway; Th17 cell differentiation; Progesterone-mediated oocyte maturation; Estrogen signaling pathway; Salmonella infection; Pathways in cancer; Chemical carcinogenesis; Prostate cancer; Lipid and atherosclerosis; Fluid s…	Nucleotide-binding oligomerization domain (NOD) pathway; TNF-alpha signaling pathway; Corticotropin-releasing hormone signaling pathway; Aryl hydrocarbon receptor pathway; Ebstein-Barr virus LMP1 signaling; Aryl hydrocarbon receptor pathway; Constitutive androstane receptor pathway; Pregnane X receptor pathway; Glucocorticoid receptor pathway; Nuclear receptors meta-pathway; NRF2 pathway; VEGFA-V…	Regulation of actin dynamics for phagocytic cup formation; Potential therapeutics for SARS; The role of GTSE1 in G2/M progression after G2 checkpoint; HSP90 chaperone cycle for steroid hormone receptors (SHR) in the presence of ligand; Recruitment of NuMA to mitotic centrosomes; Aggrephagy; SARS-CoV-2 activates/modulates innate and adaptive immune responses; Regulation of PLK1 Activity at G2/M Tr…	82	0.24	0.000320112	0.00103311	-0.08	0.184931	0.279919	0.17	0.00385891	0.0108609	1.64	2.73	5.53	2.27684e+07	2.27367e+07	2.20068e+07	2.22839e+07	2.65681e+07	2.74032e+07	2.56325e+07	2.66523e+07	2.29842e+07	2.21358e+07	2.44782e+07	2.49572e+07	12
P34932	Heat shock 70 kDa protein 4	HSPA4	67	52	141	48	840	94.3	5.19	0	285.741	249.22	cell organization and biogenesis;stress response;transport;other biological processes	non-structural extracellular;cytosol;mitochondrion;nucleus	other molecular function	Tight junction; Antigen processing and presentation; Lipid and atherosclerosis	Parkin-ubiquitin proteasomal system pathway	Regulation of HSF1-mediated heat shock response	5	0.25	0.000334315	0.00107192	-0.04	0.872823	0.972349	0.21	0.00060934	0.0022538	3.02	4.38	5.55	1.10578e+07	1.10374e+07	1.08194e+07	1.03559e+07	1.30899e+07	1.41095e+07	1.28942e+07	1.29074e+07	1.11915e+07	1.00946e+07	1.12923e+07	1.14218e+07	12
O43707	Alpha-actinin-4	ACTN4	64	55	135	37	911	104.8	5.44	0	284.672	217.52	cell organization and biogenesis;RNA metabolism OR transcription;stress response;transport;signal transduction;other biological processes	non-structural extracellular;plasma membrane;other membranes;cytosol;cytoskeleton;nucleus;other cell component	signal transduction activity or receptor binding;cytoskeletal activity;nucleic acid binding activity;other molecular function	Focal adhesion; Adherens junction; Tight junction; Leukocyte transendothelial migration; Regulation of actin cytoskeleton; Shigellosis; Amoebiasis; Viral carcinogenesis; Systemic lupus erythematosus	Arrhythmogenic right ventricular cardiomyopathy; Primary focal segmental glomerulosclerosis (FSGS); Focal adhesion; Striated muscle contraction pathway; Ebola virus infection in host; Nephrotic syndrome; Alstrom syndrome	Platelet degranulation ; Nephrin family interactions	18	0.56	3.43643e-08	7.68354e-07	-0.91	1.1818e-09	1.58505e-07	-0.35	1.87753e-06	2.2469e-05	1.04	4.47	1.64	6.40035e+06	6.41927e+06	6.54927e+06	6.4318e+06	9.95657e+06	9.38707e+06	9.55146e+06	8.93518e+06	1.22073e+07	1.17732e+07	1.20097e+07	1.21682e+07	12
P07814	Bifunctional glutamate/proline--tRNA ligase	EPRS	44	60	130	59	1512	170.5	7.33	0	284.043	228.5	cell organization and biogenesis;protein metabolism;RNA metabolism OR transcription;other metabolic processes;stress response;other biological processes	plasma membrane;other membranes;cytosol;other cell component	nucleic acid binding activity;other molecular function	Porphyrin metabolism; Aminoacyl-tRNA biosynthesis; Metabolic pathways; Biosynthesis of cofactors	Parkinson's disease pathway; VEGFA-VEGFR2 signaling pathway; Amino acid metabolism	tRNA modification in the nucleus and cytosol; Selenoamino acid metabolism; Cytosolic tRNA aminoacylation	10	-0.21	1.8771e-07	2.56181e-06	0.06	0.00161398	0.00445907	-0.16	5.04527e-06	4.73727e-05	1.53	0.84	1.56	1.01375e+07	9.97389e+06	9.83348e+06	9.80754e+06	8.58936e+06	8.59601e+06	8.50062e+06	8.4484e+06	9.53035e+06	9.50838e+06	9.56752e+06	9.24417e+06	12
P18206	Vinculin	VCL	60	63	123	63	1134	123.7	5.66	0	283.469	183.5	cell adhesion;cell organization and biogenesis;developmental processes;other biological processes	non-structural extracellular;plasma membrane;other membranes;cytosol;cytoskeleton;other cell component	cytoskeletal activity;other molecular function	Focal adhesion; Adherens junction; Leukocyte transendothelial migration; Regulation of actin cytoskeleton; Bacterial invasion of epithelial cells; Shigellosis; Amoebiasis	Integrin-mediated cell adhesion; Primary focal segmental glomerulosclerosis (FSGS); Focal adhesion; VEGFA-VEGFR2 signaling pathway; MFAP5 effect on permeability and motility of endothelial cells via cytoskeleton rearrangement; Melanoma; Regulation of actin cytoskeleton	Platelet degranulation ; Neutrophil degranulation; Signaling by BRAF and RAF1 fusions; Signaling by ALK fusions and activated point mutants; Smooth Muscle Contraction; Signaling by moderate kinase activity BRAF mutants; Paradoxical activation of RAF signaling by kinase inactive BRAF; Signaling downstream of RAS mutants; Signaling by RAF1 mutants; MAP2K and MAPK activation; Signaling by high-kinas…	25	0.05	0.142874	0.216812	-0.64	1.04978e-09	1.58505e-07	-0.59	1.29025e-09	2.15291e-07	2.15	1.99	1.53	7.38169e+06	7.46829e+06	7.65113e+06	7.73587e+06	7.8187e+06	7.78152e+06	7.94189e+06	7.56987e+06	1.17785e+07	1.14945e+07	1.19249e+07	1.17768e+07	12
P11142	Heat shock cognate 71 kDa protein	HSPA8	62	39	297	24	646	70.9	5.52	0	282.653	469.03	cell organization and biogenesis;protein metabolism;RNA metabolism OR transcription;other metabolic processes;stress response;transport;other biological processes	non-structural extracellular;plasma membrane;other membranes;cytosol;nucleus;other cytoplasmic organelle;other cell component	signal transduction activity or receptor binding;other molecular function	Spliceosome; MAPK signaling pathway; Protein processing in endoplasmic reticulum; Endocytosis; Longevity regulating pathway; Antigen processing and presentation; Estrogen signaling pathway; Prion disease; Legionellosis; Toxoplasmosis; Measles; Lipid and atherosclerosis	Parkin-ubiquitin proteasomal system pathway; MAPK signaling pathway; Exercise-induced circadian regulation; Measles virus infection; Extrafollicular B cell activation by SARS-CoV-2	AUF1 (hnRNP D0) binds and destabilizes mRNA; Neutrophil degranulation; Golgi Associated Vesicle Biogenesis; Late endosomal microautophagy; HSP90 chaperone cycle for steroid hormone receptors (SHR) in the presence of ligand; Regulation of HSF1-mediated heat shock response; Lysosome Vesicle Biogenesis; Clathrin-mediated endocytosis; CHL1 interactions; Interleukin-4 and Interleukin-13 signaling; GAB…	34	-0.12	0.0166774	0.0331615	0.23	0.000160364	0.000610533	0.1	0.0157502	0.0356296	1.48	2.86	5	4.30025e+07	4.39099e+07	4.45797e+07	4.39121e+07	3.8655e+07	4.0451e+07	4.03497e+07	4.14292e+07	3.74834e+07	3.41471e+07	3.76513e+07	3.82124e+07	12
Q02952	A-kinase anchor protein 12	AKAP12	52	70	104	70	1782	191.4	4.41	0	282.149	160.33	signal transduction;other biological processes	plasma membrane;other membranes;cytosol;cytoskeleton;other cell component	other molecular function		G protein signaling pathways	RHOD GTPase cycle; RHOF GTPase cycle	3	0.07	0.109063	0.172025	0.5	2.90208e-07	3.59688e-06	0.58	8.48864e-08	2.2963e-06	2.73	3.32	4.11	7.65721e+06	7.22057e+06	7.26289e+06	7.29983e+06	7.64721e+06	8.16665e+06	7.63123e+06	7.67485e+06	5.09186e+06	4.82665e+06	5.32602e+06	5.17891e+06	12
P52272	Heterogeneous nuclear ribonucleoprotein M	HNRNPM	58	44	199	44	730	77.5	8.7	0	279.601	354.17	RNA metabolism OR transcription;other metabolic processes;stress response	nucleus;other cell component	nucleic acid binding activity;other molecular function	Spliceosome	mRNA processing	mRNA Splicing - Major Pathway; FGFR2 alternative splicing; Processing of Capped Intron-Containing Pre-mRNA	5	0.21	5.13554e-06	3.19338e-05	-0.24	2.08117e-06	1.65396e-05	-0.03	0.473272	0.628911	2.43	1.52	2.11	2.72891e+07	2.85287e+07	2.88082e+07	2.85951e+07	3.28192e+07	3.27389e+07	3.30848e+07	3.38406e+07	3.36106e+07	3.28494e+07	3.38274e+07	3.45815e+07	12
Q02880	DNA topoisomerase 2-beta	TOP2B	44	71	122	54	1626	183.2	8	0	277.568	208.37	cell cycle OR cell proliferation;cell organization and biogenesis;DNA metabolism;other metabolic processes;developmental processes;other biological processes	cytosol;nucleus;other cell component	nucleic acid binding activity;other molecular function	Platinum drug resistance		SUMOylation of DNA replication proteins	2	0.01	0.997795	1	-0.5	1.44383e-09	1.58505e-07	-0.49	1.43338e-09	2.15291e-07	2.04	0.96	1.71	8.8199e+06	8.96914e+06	9.26265e+06	9.01494e+06	9.02873e+06	9.04983e+06	9.07447e+06	8.88295e+06	1.27646e+07	1.23781e+07	1.28766e+07	1.26091e+07	12
P10809	60 kDa heat shock protein, mitochondrial	HSPD1	80	43	233	43	573	61	5.87	0	274.232	378.14	cell cycle OR cell proliferation;cell organization and biogenesis;protein metabolism;DNA metabolism;other metabolic processes;stress response;transport;developmental processes;signal transduction;other biological processes	non-structural extracellular;plasma membrane;other membranes;cytosol;cytoskeleton;mitochondrion;other cytoplasmic organelle;other cell component	nucleic acid binding activity;other molecular function	RNA degradation; Type I diabetes mellitus; Legionellosis; Tuberculosis; Lipid and atherosclerosis	Apoptosis-related network due to altered Notch3 in ovarian cancer; Sudden infant death syndrome (SIDS) susceptibility pathways	Mitochondrial protein import; TFAP2A acts as a transcriptional repressor during retinoic acid induced cell differentiation	9	0.08	0.00231929	0.00578926	-0.01	0.657852	0.794024	0.07	0.00828548	0.0205861	2.36	1.72	1.55	3.80924e+07	3.99509e+07	4.00987e+07	3.97567e+07	4.29693e+07	4.14017e+07	4.17229e+07	4.2558e+07	3.9148e+07	4.06196e+07	3.98667e+07	4.0172e+07	12
Q08211	ATP-dependent RNA helicase A	DHX9	46	55	161	55	1270	140.9	6.84	0	272.834	298.01	cell organization and biogenesis;DNA metabolism;RNA metabolism OR transcription;other metabolic processes;stress response;transport;other biological processes	cytosol;cytoskeleton;translational apparatus;nucleus;other cell component	nucleic acid binding activity;other molecular function		MECP2 and associated Rett syndrome; mRNA processing	mRNA Splicing - Major Pathway; RIP-mediated NFkB activation via ZBP1; DEx/H-box helicases activate type I IFN and inflammatory cytokines production	5	-0.02	0.586599	0.712507	0.08	0.0125608	0.0268956	0.05	0.0602873	0.112485	1.55	3.12	1.96	1.87291e+07	1.92423e+07	1.90127e+07	1.85859e+07	1.81628e+07	1.89657e+07	1.91954e+07	1.80226e+07	1.80699e+07	1.79519e+07	1.78458e+07	1.72836e+07	12
P22314	Ubiquitin-like modifier-activating enzyme 1	UBA1	56	47	175	47	1058	117.8	5.76	0	272.557	298.68	protein metabolism;other metabolic processes;stress response	cytosol;mitochondrion;nucleus;other cell component	other molecular function	Ubiquitin mediated proteolysis; Parkinson disease; Pathways of neurodegeneration	Proteasome degradation; Parkin-ubiquitin proteasomal system pathway; Parkinson's disease pathway	Synthesis of active ubiquitin: roles of E1 and E2 enzymes; Antigen processing: Ubiquitination & Proteasome degradation	8	0.38	2.39822e-09	1.45782e-07	0.04	0.0919248	0.154298	0.42	1.63998e-09	2.15291e-07	1.78	0.94	1.47	1.69558e+07	1.74675e+07	1.76902e+07	1.73218e+07	2.28952e+07	2.25313e+07	2.23878e+07	2.26103e+07	1.66768e+07	1.72513e+07	1.68201e+07	1.70097e+07	12
Q9NU22	Midasin	MDN1	19	90	115	90	5596	632.4	5.68	0	268.89	102.14	cell organization and biogenesis;RNA metabolism OR transcription;other metabolic processes;other biological processes	cytosol;cytoskeleton;nucleus;other cell component	other molecular function	Ribosome biogenesis in eukaryotes			1	-0.18	0.000848215	0.00239374	-0.06	0.296575	0.418746	-0.24	0.0001321	0.00063688	1.71	5.19	1.08	4.21406e+06	4.14501e+06	4.0969e+06	4.04875e+06	3.80891e+06	3.42506e+06	3.77532e+06	3.52311e+06	4.3064e+06	4.29146e+06	4.30677e+06	4.21008e+06	12
Q5T4S7	E3 ubiquitin-protein ligase UBR4	UBR4	18	80	98	80	5183	573.5	6.04	0	267.422	128.1	protein metabolism;other metabolic processes	plasma membrane;other membranes;cytosol;cytoskeleton;nucleus	other molecular function	Human papillomavirus infection; Viral carcinogenesis		Antigen processing: Ubiquitination & Proteasome degradation; Neutrophil degranulation	4	0.38	9.47163e-08	1.62175e-06	0.05	0.238472	0.348873	0.44	3.7939e-08	1.3411e-06	2.44	2.44	1.65	3.51927e+06	3.43514e+06	3.32123e+06	3.46744e+06	4.63081e+06	4.52206e+06	4.47528e+06	4.36589e+06	3.3024e+06	3.29817e+06	3.35153e+06	3.41682e+06	12
Q14789	Golgin subfamily B member 1	GOLGB1	29	88	103	87	3259	375.8	5	0	265.604	126.54	cell cycle OR cell proliferation;cell organization and biogenesis;other biological processes	other membranes;cytosol;ER/Golgi	nucleic acid binding activity			Golgi Associated Vesicle Biogenesis; COPI-mediated anterograde transport; Signaling by FLT3 fusion proteins	3	0.01	0.73073	0.842122	-0.07	0.0111967	0.0243679	-0.06	0.0364506	0.0730487	2.83	0.97	1.36	3.33307e+06	3.33006e+06	3.2148e+06	3.14492e+06	3.30447e+06	3.25505e+06	3.3254e+06	3.26988e+06	3.42236e+06	3.36208e+06	3.43826e+06	3.47396e+06	12
P05023	Sodium/potassium-transporting ATPase subunit alpha-1	ATP1A1	50	49	128	34	1023	112.8	5.49	0	264.487	235.03	transport;other biological processes	plasma membrane;other membranes;cytoskeleton;ER/Golgi;other cell component	transporter activity;other molecular function	cGMP-PKG signaling pathway; cAMP signaling pathway; Cardiac muscle contraction; Adrenergic signaling in cardiomyocytes; Insulin secretion; Thyroid hormone synthesis; Thyroid hormone signaling pathway; Aldosterone synthesis and secretion; Aldosterone-regulated sodium reabsorption; Endocrine and other factor-regulated calcium reabsorption; Proximal tubule bicarbonate reclamation; Salivary secretion…	Pre-implantation embryo; Proximal tubule transport; Arsenic metabolism and reactive oxygen species generation	Potential therapeutics for SARS; Ion homeostasis; Ion transport by P-type ATPases	24	-0.24	3.98348e-05	0.000172713	-0.01	0.776704	0.899497	-0.25	2.10624e-05	0.000144534	0.85	2.06	4.48	1.12679e+07	1.10955e+07	1.11532e+07	1.12959e+07	9.64017e+06	9.42874e+06	9.54933e+06	9.18967e+06	1.14091e+07	1.20631e+07	1.11027e+07	1.08978e+07	12
P46940	Ras GTPase-activating-like protein IQGAP1	IQGAP1	48	65	110	62	1657	189.1	6.48	0	264.39	165.95	cell organization and biogenesis;developmental processes;signal transduction;other biological processes	plasma membrane;other membranes;cytosol;cytoskeleton;nucleus;other cell component	enzyme regulator activity;cytoskeletal activity;other molecular function	Adherens junction; Regulation of actin cytoskeleton; Proteoglycans in cancer	VEGFA-VEGFR2 signaling pathway; Ebola virus infection in host; Ciliary landscape; EGF/EGFR signaling pathway; Regulation of actin cytoskeleton; G13 signaling pathway	RHOC GTPase cycle; RHOA GTPase cycle; CDC42 GTPase cycle; RAC1 GTPase cycle; RHOQ GTPase cycle; RHO GTPases activate IQGAPs; RAC2 GTPase cycle; RHOV GTPase cycle; Neutrophil degranulation; Signaling by BRAF and RAF1 fusions; RHOU GTPase cycle; Nephrin family interactions; Glucagon-like Peptide-1 (GLP1) regulates insulin secretion; Signaling by moderate kinase activity BRAF mutants; Paradoxical ac…	28	0.39	4.22602e-06	2.73926e-05	-0.59	1.7299e-07	2.50101e-06	-0.2	0.00179277	0.00564467	2.32	4.22	3.83	4.03308e+06	3.90863e+06	4.13509e+06	4.00424e+06	5.42833e+06	5.56178e+06	5.11345e+06	5.12363e+06	5.92216e+06	5.74655e+06	6.20927e+06	6.21822e+06	12
P20700	Lamin-B1	LMNB1	70	46	154	43	586	66.4	5.16	0	263.223	304.56	cell organization and biogenesis;transport;other biological processes	other membranes;cytoskeleton;nucleus	cytoskeletal activity;nucleic acid binding activity;other molecular function	Apoptosis	Fas ligand pathway and stress induction of heat shock proteins; Familial partial lipodystrophy; Progeria-associated lipodystrophy; Acquired partial lipodystrophy / Barraquer-Simons syndrome	Deregulated CDK5 triggers multiple neurodegenerative pathways in Alzheimer's disease models; Meiotic synapsis; RHOD GTPase cycle; RHOF GTPase cycle; Gene and protein expression by JAK-STAT signaling after Interleukin-12 stimulation; Initiation of Nuclear Envelope (NE) Reformation; Depolymerisation of the Nuclear Lamina; Breakdown of the nuclear lamina; Formation of Senescence-Associated Heterochr…	15	-0.15	0.00220461	0.0055392	0.28	2.25816e-05	0.000116404	0.13	0.00664219	0.0170785	1.69	3.48	3.05	3.06071e+07	3.09531e+07	3.16315e+07	3.16858e+07	2.76014e+07	2.73459e+07	2.89655e+07	2.93382e+07	2.59394e+07	2.72265e+07	2.56475e+07	2.54636e+07	12
P13639	Elongation factor 2	EEF2	57	48	200	47	858	95.3	6.83	0	258.051	301.96	protein metabolism;other metabolic processes;other biological processes	non-structural extracellular;plasma membrane;other membranes;cytosol;other cell component	translation activity;nucleic acid binding activity;other molecular function	AMPK signaling pathway; Oxytocin signaling pathway	Translation factors; AMP-activated protein kinase signaling; Brain-derived neurotrophic factor (BDNF) signaling pathway; IL-18 signaling pathway	Neutrophil degranulation; Protein methylation; Uptake and function of diphtheria toxin; Peptide chain elongation; Synthesis of diphthamide-EEF2	11	0.99	1.2644e-09	1.37711e-07	-0.82	3.00166e-09	1.75257e-07	0.18	0.000809132	0.0028662	4.49	2.62	1.95	2.11433e+07	2.1897e+07	2.32041e+07	2.31469e+07	4.60038e+07	4.39668e+07	4.37765e+07	4.57913e+07	3.83391e+07	4.00502e+07	3.9551e+07	3.98585e+07	12
Q14008	Cytoskeleton-associated protein 5	CKAP5	40	69	115	69	2032	225.4	7.8	0	254.235	138.58	cell cycle OR cell proliferation;cell organization and biogenesis;transport;other biological processes	plasma membrane;other membranes;cytosol;cytoskeleton;nucleus;other cell component	cytoskeletal activity;other molecular function			Separation of Sister Chromatids; Regulation of PLK1 Activity at G2/M Transition; Resolution of Sister Chromatid Cohesion; Recruitment of NuMA to mitotic centrosomes; RHO GTPases Activate Formins; EML4 and NUDC in mitotic spindle formation; Loss of Nlp from mitotic centrosomes; Recruitment of mitotic centrosome proteins and complexes; Anchoring of the basal body to the plasma membrane; AURKA Activ…	13	0	0.875764	0.957294	0.12	0.000813616	0.00246612	0.12	0.00154181	0.00495358	2.07	2.26	2.43	6.51771e+06	6.33828e+06	6.36865e+06	6.1973e+06	6.39583e+06	6.4241e+06	6.29241e+06	6.10967e+06	5.90576e+06	5.60449e+06	5.90071e+06	5.80814e+06	12
P46821	Microtubule-associated protein 1B	MAP1B	36	64	87	63	2468	270.5	4.81	0	252.711	143.08	cell organization and biogenesis;stress response;transport;developmental processes;other biological processes	plasma membrane;other membranes;cytosol;cytoskeleton;other cell component	cytoskeletal activity;other molecular function	Viral life cycle	Microtubule cytoskeleton regulation; Fragile X syndrome; Neurogenesis regulation in the olfactory epithelium		4	-0.16	0.00425289	0.00981875	0.18	0.000630108	0.00197112	0.02	0.363898	0.511364	2.63	3.57	3.92	4.52876e+06	4.32805e+06	4.29928e+06	4.49566e+06	3.8161e+06	4.15584e+06	3.92886e+06	3.95428e+06	3.8793e+06	3.60432e+06	3.92165e+06	3.90728e+06	12
P38646	Stress-70 protein, mitochondrial	HSPA9	59	41	144	40	679	73.6	6.16	0	251.794	255.93	cell organization and biogenesis;other metabolic processes;stress response;transport;other biological processes	other membranes;mitochondrion;nucleus;other cell component	other molecular function	RNA degradation; Tuberculosis	Parkin-ubiquitin proteasomal system pathway	Gene and protein expression by JAK-STAT signaling after Interleukin-12 stimulation; Mitochondrial protein import; Regulation of HSF1-mediated heat shock response; Cristae formation	7	-0.47	2.67233e-09	1.5494e-07	0.49	2.47943e-09	1.63181e-07	0.02	0.936246	1	1.99	2.54	0.72	1.82133e+07	1.75432e+07	1.7422e+07	1.76189e+07	1.20775e+07	1.26139e+07	1.27913e+07	1.26857e+07	1.25436e+07	1.23552e+07	1.25473e+07	1.24759e+07	12
Q13428	Treacle protein	TCOF1	35	54	102	54	1488	152	9.04	0	250.087	213.29	RNA metabolism OR transcription;other metabolic processes;developmental processes;other biological processes	cytosol;nucleus	other molecular function	Ribosome biogenesis in eukaryotes			1	-0.47	1.49222e-08	4.23082e-07	0.96	6.08354e-10	1.58505e-07	0.49	1.07628e-08	5.38974e-07	2.36	0.97	2.98	1.46152e+07	1.38263e+07	1.40652e+07	1.40803e+07	1.00046e+07	1.02191e+07	1.02063e+07	1.0144e+07	7.39498e+06	7.35484e+06	7.09512e+06	6.94569e+06	12
P49454	Centromere protein F	CENPF	28	83	89	81	3114	357.3	5.1	0	249.985	92.28	cell cycle OR cell proliferation;cell organization and biogenesis;DNA metabolism;other metabolic processes;transport;developmental processes;signal transduction;other biological processes	cytosol;cytoskeleton;nucleus;other cell component	cytoskeletal activity;other molecular function		Gastric cancer network 1; Ciliopathies	Separation of Sister Chromatids; Resolution of Sister Chromatid Cohesion; RHO GTPases Activate Formins; EML4 and NUDC in mitotic spindle formation; Amplification of signal from unattached kinetochores via a MAD2 inhibitory signal; Polo-like kinase mediated events	9	-0.65	5.84828e-10	1.37711e-07	-0.29	2.45337e-08	6.21716e-07	-0.94	5.45055e-10	2.15291e-07	0.8	1.33	1.95	3.70662e+06	3.66755e+06	3.70277e+06	3.73972e+06	2.35939e+06	2.32822e+06	2.40492e+06	2.36517e+06	4.44084e+06	4.47202e+06	4.58516e+06	4.62483e+06	12
P49588	Alanine--tRNA ligase, cytoplasmic	AARS	56	44	121	44	968	106.7	5.53	0	249.588	187.59	protein metabolism;RNA metabolism OR transcription;other metabolic processes;developmental processes;other biological processes	cytosol;mitochondrion;other cell component	nucleic acid binding activity;other molecular function	Aminoacyl-tRNA biosynthesis	IL-18 signaling pathway	Cytosolic tRNA aminoacylation	3	0.08	0.00159352	0.00416048	-0.04	0.154601	0.239825	0.05	0.0318995	0.0651227	1.33	1.96	0.85	9.65641e+06	9.84856e+06	9.55539e+06	9.60567e+06	1.04119e+07	1.01955e+07	1.02302e+07	9.9278e+06	9.89267e+06	9.87525e+06	9.96283e+06	9.7595e+06	12
P11021	Endoplasmic reticulum chaperone BiP	HSPA5	56	40	204	37	654	72.3	5.16	0	247.717	376.35	protein metabolism;other metabolic processes;stress response;transport;developmental processes;signal transduction;other biological processes	plasma membrane;other membranes;cytosol;mitochondrion;ER/Golgi;nucleus;other cell component	translation activity;other molecular function	Protein export; Protein processing in endoplasmic reticulum; Antigen processing and presentation; Thyroid hormone synthesis; Parkinson disease; Amyotrophic lateral sclerosis; Prion disease; Pathways of neurodegeneration; Lipid and atherosclerosis	Parkin-ubiquitin proteasomal system pathway; Apoptosis-related network due to altered Notch3 in ovarian cancer; Photodynamic therapy-induced unfolded protein response; Prion disease pathway; Unfolded protein response	Platelet degranulation ; Regulation of HSF1-mediated heat shock response; Antigen Presentation: Folding, assembly and peptide loading of class I MHC; IRE1alpha activates chaperones; PERK regulates gene expression; ATF6 (ATF6-alpha) activates chaperone genes	21	0.31	2.12937e-09	1.42648e-07	-0.01	0.968662	1	0.3	2.22252e-09	2.20961e-07	1.56	0.96	0.71	1.65062e+07	1.65224e+07	1.64719e+07	1.70175e+07	2.0578e+07	2.04817e+07	2.03607e+07	2.08275e+07	1.65884e+07	1.65347e+07	1.67811e+07	1.6737e+07	12
P11586	C-1-tetrahydrofolate synthase, cytoplasmic	MTHFD1	55	47	117	47	935	101.5	7.3	0	247.205	191							0	-0.13	6.55623e-06	3.85712e-05	0.07	0.00149104	0.00416442	-0.06	0.00132087	0.00433574	1.04	1.97	0.67	1.22328e+07	1.24316e+07	1.25443e+07	1.23931e+07	1.13487e+07	1.08882e+07	1.13024e+07	1.13359e+07	1.18568e+07	1.18746e+07	1.17562e+07	1.17089e+07	12
P0DMV9	Heat shock 70 kDa protein 1B	HSPA1B	65	42	227	36	641	70	5.66	0	241.651	349.67	RNA metabolism OR transcription;other metabolic processes;stress response;transport;other biological processes	non-structural extracellular;plasma membrane;other membranes;cytosol;cytoskeleton;mitochondrion;ER/Golgi;nucleus;other cell component	signal transduction activity or receptor binding;other molecular function	Spliceosome; MAPK signaling pathway; Protein processing in endoplasmic reticulum; Endocytosis; Longevity regulating pathway; Antigen processing and presentation; Estrogen signaling pathway; Prion disease; Legionellosis; Toxoplasmosis; Measles; Lipid and atherosclerosis	Apoptosis modulation and signaling; Parkin-ubiquitin proteasomal system pathway; MAPK signaling pathway; Apoptosis modulation by HSP70; VEGFA-VEGFR2 signaling pathway; Measles virus infection	Regulation of HSF1-mediated heat shock response; Neutrophil degranulation; HSP90 chaperone cycle for steroid hormone receptors (SHR) in the presence of ligand; Attenuation phase	23	-0.36	3.89187e-05	0.00016988	0.29	0.000171359	0.000644305	-0.07	0.359509	0.506033	5.3	2.94	3.72	5.08967e+07	5.30386e+07	4.6656e+07	4.98723e+07	3.75211e+07	4.02555e+07	3.92981e+07	3.94015e+07	4.11747e+07	3.86665e+07	4.12197e+07	4.22267e+07	12
Q15393	Splicing factor 3B subunit 3	SF3B3	39	42	122	42	1217	135.5	5.26	0	239.997	201.42	cell organization and biogenesis;protein metabolism;RNA metabolism OR transcription;other metabolic processes;other biological processes	nucleus;other cell component	nucleic acid binding activity;other molecular function	Spliceosome	mRNA processing	mRNA Splicing - Major Pathway; mRNA Splicing - Minor Pathway	4	0.13	5.10168e-05	0.000212642	-0.3	2.37107e-08	6.08687e-07	-0.17	2.50005e-06	2.78582e-05	1.49	1.23	1.73	7.45299e+06	7.6269e+06	7.70982e+06	7.67322e+06	8.34213e+06	8.36928e+06	8.35595e+06	8.15234e+06	9.53998e+06	9.55598e+06	9.23167e+06	9.3119e+06	12
P55196	Afadin	AFDN	43	63	96	62	1824	206.7	6.47	0	238.148	133.91	cell adhesion;cell-cell signaling;cell organization and biogenesis;signal transduction;other biological processes	plasma membrane;other membranes;cytosol;nucleus;other cell component	cytoskeletal activity;other molecular function	Ras signaling pathway; Rap1 signaling pathway; cAMP signaling pathway; Adherens junction; Tight junction; Leukocyte transendothelial migration	VEGFA-VEGFR2 signaling pathway; Ras signaling; 1q21.1 copy number variation syndrome		9	-0.46	4.3306e-08	9.01172e-07	0.45	7.47811e-08	1.37422e-06	-0.02	0.56707	0.724269	1.78	3.27	2.01	6.23761e+06	6.02799e+06	6.0167e+06	6.17045e+06	4.25432e+06	4.41985e+06	4.60908e+06	4.43128e+06	4.501e+06	4.43996e+06	4.63873e+06	4.45352e+06	12
P55265	Double-stranded RNA-specific adenosine deaminase	ADAR	50	57	109	57	1226	136	8.65	0	238.076	159.7	cell organization and biogenesis;RNA metabolism OR transcription;other metabolic processes;stress response;transport;developmental processes;other biological processes	nucleus;other cell component	nucleic acid binding activity;other molecular function	Cytosolic DNA-sensing pathway; Measles; Influenza A; Coronavirus disease	Measles virus infection; Cytosolic DNA-sensing pathway	Interferon alpha/beta signaling; C6 deamination of adenosine; Formation of editosomes by ADAR proteins	9	-0.16	8.04658e-05	0.000312605	-0.16	0.000113616	0.000454785	-0.32	3.0408e-07	5.62248e-06	0.84	1.08	3.19	8.76045e+06	8.62657e+06	8.67528e+06	8.5921e+06	7.72892e+06	7.87849e+06	7.68303e+06	7.76203e+06	9.61993e+06	9.20233e+06	9.91237e+06	9.77153e+06	12
P14618	Pyruvate kinase PKM	PKM	69	36	162	36	531	57.9	7.84	0	236.595	271.88	protein metabolism;RNA metabolism OR transcription;other metabolic processes;other biological processes	non-structural extracellular;cytosol;ER/Golgi;nucleus;other cell component	nucleic acid binding activity;kinase activity;other molecular function	Glycolysis / Gluconeogenesis; Pyruvate metabolism; Metabolic pathways; Carbon metabolism; Biosynthesis of amino acids; Glucagon signaling pathway; Type II diabetes mellitus; Human papillomavirus infection; Viral carcinogenesis; Central carbon metabolism in cancer	Photodynamic therapy-induced HIF-1 survival signaling; Amino acid metabolism; Clear cell renal cell carcinoma pathways; Metabolic reprogramming in colon cancer; Aerobic glycolysis; Glycolysis in senescence; Glucose metabolism in triple-negative breast cancer cells; Glycolysis and gluconeogenesis	Neutrophil degranulation	19	0.89	1.19017e-06	9.95684e-06	-0.9	5.63911e-07	6.00703e-06	-0.02	0.492753	0.647841	6.93	5.14	7.74	1.59271e+07	1.68032e+07	1.80684e+07	1.8574e+07	3.30405e+07	2.9312e+07	3.22027e+07	3.21686e+07	3.33514e+07	3.72565e+07	3.16718e+07	3.18464e+07	12
Q9P2J5	Leucine--tRNA ligase, cytoplasmic	LARS	47	54	122	54	1176	134.4	7.3	0	235.531	159.25	cell organization and biogenesis;protein metabolism;RNA metabolism OR transcription;other metabolic processes;stress response;other biological processes	cytosol;ER/Golgi;nucleus;other cytoplasmic organelle;other cell component	enzyme regulator activity;other molecular function	Aminoacyl-tRNA biosynthesis		Selenoamino acid metabolism; Cytosolic tRNA aminoacylation	3	-0.22	0.000147462	0.000529791	0.4	7.67661e-07	7.63167e-06	0.18	0.000340507	0.00138257	3.71	2.75	2.82	9.09339e+06	8.51731e+06	8.44175e+06	8.4204e+06	7.24496e+06	7.66671e+06	7.35127e+06	7.23137e+06	6.47178e+06	6.17139e+06	6.6043e+06	6.40731e+06	12
O43491	Band 4.1-like protein 2	EPB41L2	55	53	101	48	1005	112.5	5.44	0	233.998	157.3	cell cycle OR cell proliferation;cell organization and biogenesis;other biological processes	plasma membrane;other membranes;cytosol;cytoskeleton;nucleus;other cell component	cytoskeletal activity;other molecular function		Splicing factor NOVA regulated synaptic proteins	Neurexins and neuroligins	2	-0.08	0.0043194	0.00994338	0.44	1.59028e-08	4.65569e-07	0.35	1.5656e-07	3.52299e-06	2.19	1.35	2.75	7.97148e+06	7.66328e+06	7.61907e+06	7.62496e+06	7.28501e+06	7.30566e+06	7.14986e+06	7.11047e+06	5.60807e+06	5.41102e+06	5.77493e+06	5.68204e+06	12
P53396	ATP-citrate synthase	ACLY	45	45	114	45	1101	120.8	7.33	0	233.96	198.49	other metabolic processes	non-structural extracellular;cytosol;nucleus;other cytoplasmic organelle;other cell component	other molecular function	Citrate cycle (TCA cycle); Metabolic pathways	Sterol regulatory element-binding proteins (SREBP) signaling; TCA cycle and deficiency of pyruvate dehydrogenase complex (PDHc); Fatty acid biosynthesis; Amino acid metabolism; Lipid metabolism pathway; Clear cell renal cell carcinoma pathways; Metabolic reprogramming in colon cancer	Neutrophil degranulation; ChREBP activates metabolic gene expression; Fatty acyl-CoA biosynthesis	12	-0.01	0.557876	0.687592	-0.89	1.83729e-09	1.58505e-07	-0.91	1.59175e-09	2.15291e-07	4.57	2.96	0.43	5.44046e+06	5.3539e+06	5.92485e+06	5.66725e+06	5.53293e+06	5.47804e+06	5.60766e+06	5.2344e+06	1.03142e+07	1.02651e+07	1.03158e+07	1.03725e+07	12
P27816	Microtubule-associated protein 4	MAP4	56	55	108	55	1152	120.9	5.43	0	233.818	143.64	cell cycle OR cell proliferation;cell organization and biogenesis;developmental processes;other biological processes	cytoskeleton;other cell component	cytoskeletal activity;other molecular function		Splicing factor NOVA regulated synaptic proteins; 2q37 copy number variation syndrome		2	0.53	3.33165e-08	7.54964e-07	-0.43	4.53316e-07	5.08408e-06	0.1	0.00230656	0.00698528	1.39	1.99	4.08	8.18015e+06	8.08602e+06	8.35753e+06	8.24992e+06	1.18336e+07	1.23369e+07	1.18889e+07	1.18664e+07	1.09882e+07	1.02453e+07	1.12125e+07	1.11422e+07	12
Q9P2E9	Ribosome-binding protein 1	RRBP1	60	59	78	59	1410	152.4	8.6	0	233.165	140.54	protein metabolism;other metabolic processes;transport	ER/Golgi;translational apparatus	other molecular function	Protein processing in endoplasmic reticulum	Ectoderm differentiation	Signaling by ALK fusions and activated point mutants	3	0.09	0.0367301	0.0659948	-0.66	2.24972e-09	1.60505e-07	-0.57	5.00005e-09	3.11595e-07	1.88	2.63	2.98	5.04111e+06	5.09726e+06	5.1443e+06	5.26767e+06	5.41377e+06	5.52218e+06	5.52437e+06	5.22084e+06	8.58818e+06	8.103e+06	8.11987e+06	8.07647e+06	12
Q92841	Probable ATP-dependent RNA helicase DDX17	DDX17	48	38	166	29	729	80.2	8.27	0	227.576	250.22	RNA metabolism OR transcription;other metabolic processes;stress response;signal transduction;other biological processes	cytosol;nucleus;other cell component	other molecular function		Novel intracellular components of RIG-I-like receptor pathway	SUMOylation of transcription cofactors	2	-0.2	2.92758e-05	0.000134464	0.13	0.000789182	0.00240408	-0.07	0.0336036	0.0680894	1.06	2.81	2.36	1.61704e+07	1.59745e+07	1.58461e+07	1.57892e+07	1.44855e+07	1.35584e+07	1.38411e+07	1.38494e+07	1.45236e+07	1.5105e+07	1.44786e+07	1.43142e+07	12
P06737	Glycogen phosphorylase, liver form	PYGL	56	49	135	44	847	97.1	7.17	0	227.202	222.67	other metabolic processes;other biological processes	non-structural extracellular;cytosol;other cell component	other molecular function	Starch and sucrose metabolism; Metabolic pathways; Necroptosis; Insulin signaling pathway; Glucagon signaling pathway; Insulin resistance	TNF-alpha signaling pathway; Glycogen synthesis and degradation; Disorders of galactose metabolism	Neutrophil degranulation; Glycogen breakdown (glycogenolysis)	11	0.58	4.91821e-09	2.08825e-07	-0.03	0.82246	0.934889	0.55	6.18725e-09	3.61482e-07	2.16	2.24	2.8	1.05194e+07	1.04202e+07	1.00508e+07	1.01444e+07	1.56322e+07	1.56915e+07	1.51093e+07	1.50326e+07	1.05259e+07	9.95688e+06	1.05742e+07	1.05114e+07	12
P27708	CAD protein	CAD	31	56	94	53	2225	242.8	6.46	0	226.785	161.41	protein metabolism;other metabolic processes	cytosol;nucleus;other cell component	kinase activity;other molecular function	Pyrimidine metabolism; Alanine, aspartate and glutamate metabolism; Metabolic pathways; Biosynthesis of cofactors	Endothelin pathways; Amino acid metabolism; Pyrimidine metabolism	Pyrimidine biosynthesis	8	0.89	1.23556e-08	3.81889e-07	-1.28	1.30685e-09	1.58505e-07	-0.38	2.03896e-05	0.000141416	6.67	1.12	2.52	1.94841e+06	2.06045e+06	2.25752e+06	2.20913e+06	3.98978e+06	3.91525e+06	4.01421e+06	3.94461e+06	5.13922e+06	5.37273e+06	5.21837e+06	5.06648e+06	12
Q14690	Protein RRP5 homolog	PDCD11	37	64	87	64	1871	208.6	8.87	0	226.306	125.32	RNA metabolism OR transcription;other metabolic processes	cytosol;nucleus;other cell component	other molecular function			Major pathway of rRNA processing in the nucleolus and cytosol; rRNA modification in the nucleus and cytosol	2	0.28	3.05452e-07	3.7002e-06	-0.42	6.52969e-09	2.45297e-07	-0.14	9.01617e-05	0.000465356	1.61	2.32	1.39	4.87315e+06	4.74222e+06	4.69703e+06	4.73689e+06	5.94984e+06	5.79729e+06	5.68498e+06	5.65362e+06	6.34854e+06	6.29215e+06	6.4842e+06	6.30389e+06	12
Q9NTJ3	Structural maintenance of chromosomes protein 4	SMC4	43	55	100	55	1288	147.1	6.79	0	225.519	181.58	cell cycle OR cell proliferation;cell organization and biogenesis;other biological processes	cytosol;nucleus;other cell component	nucleic acid binding activity;other molecular function		Ciliary landscape	Condensation of Prophase Chromosomes; Condensation of Prometaphase Chromosomes	3	-0.01	0.687184	0.806752	-0.14	0.000824186	0.00249314	-0.15	0.000297605	0.00124256	2.02	3.59	1.48	5.50519e+06	5.38276e+06	5.24584e+06	5.42991e+06	5.38689e+06	5.46969e+06	5.3532e+06	5.03507e+06	6.03377e+06	5.91987e+06	6.05375e+06	5.87018e+06	12
Q9Y2L1	Exosome complex exonuclease RRP44	DIS3	57	47	91	46	958	108.9	7.14	0	224.823	165.61	RNA metabolism OR transcription;other metabolic processes	cytosol;nucleus;other cytoplasmic organelle;other cell component	enzyme regulator activity;nucleic acid binding activity;other molecular function	RNA degradation		Major pathway of rRNA processing in the nucleolus and cytosol; ATF4 activates genes in response to endoplasmic reticulum stress; KSRP (KHSRP) binds and destabilizes mRNA; Tristetraprolin (TTP, ZFP36) binds and destabilizes mRNA; Butyrate Response Factor 1 (BRF1) binds and destabilizes mRNA; mRNA decay by 3' to 5' exoribonuclease	7	-0.26	4.46088e-07	4.87047e-06	0.04	0.169076	0.259389	-0.22	1.58008e-06	1.97972e-05	0.83	0.62	2.93	5.49929e+06	5.41462e+06	5.45724e+06	5.51648e+06	4.56465e+06	4.53083e+06	4.5571e+06	4.59932e+06	5.25355e+06	5.54051e+06	5.37215e+06	5.18309e+06	12
Q92945	Far upstream element-binding protein 2	KHSRP	61	44	133	41	711	73.1	7.3	0	224.257	225.35	RNA metabolism OR transcription;other metabolic processes;transport;other biological processes	cytosol;nucleus;other cell component	nucleic acid binding activity;other molecular function		Pre-implantation embryo	ATF4 activates genes in response to endoplasmic reticulum stress; KSRP (KHSRP) binds and destabilizes mRNA	3	0.32	8.92646e-07	8.00905e-06	-0.23	1.7104e-05	9.27283e-05	0.09	0.0087404	0.021526	3.42	2.07	1.26	1.10653e+07	1.17816e+07	1.19795e+07	1.15055e+07	1.49069e+07	1.42594e+07	1.46705e+07	1.43342e+07	1.36768e+07	1.37352e+07	1.36071e+07	1.33463e+07	12
P50990	T-complex protein 1 subunit theta	CCT8	64	36	142	36	548	59.6	5.6	0	223.327	225.19	cell organization and biogenesis;transport;other biological processes	non-structural extracellular;cytosol;cytoskeleton;nucleus;other cytoplasmic organelle;other cell component	other molecular function		16p11.2 proximal deletion syndrome	Neutrophil degranulation; Formation of tubulin folding intermediates by CCT/TriC; BBSome-mediated cargo-targeting to cilium; Association of TriC/CCT with target proteins during biosynthesis; Cooperation of PDCL (PhLP1) and TRiC/CCT in G-protein beta folding; Prefoldin mediated transfer of substrate to CCT/TriC; Folding of actin by CCT/TriC	8	0.1	0.000385256	0.00120583	-0.21	7.93222e-07	7.80354e-06	-0.11	0.000139263	0.000664938	1.88	1.24	1.61	1.41207e+07	1.46446e+07	1.47402e+07	1.44996e+07	1.57948e+07	1.5325e+07	1.56042e+07	1.55399e+07	1.68445e+07	1.66239e+07	1.72639e+07	1.67957e+07	12
P13667	Protein disulfide-isomerase A4	PDIA4	57	39	96	38	645	72.9	5.07	0	222.237	180.68	stress response;transport;other biological processes	non-structural extracellular;ER/Golgi;other cell component	other molecular function	Protein processing in endoplasmic reticulum; Thyroid hormone synthesis; Vibrio cholerae infection			3	0.03	0.464621	0.592188	-0.36	6.45416e-09	2.44693e-07	-0.34	1.11154e-08	5.43686e-07	1.64	1.02	1.95	7.18945e+06	7.10689e+06	7.38376e+06	7.27716e+06	7.39638e+06	7.22964e+06	7.36878e+06	7.36276e+06	9.57146e+06	9.3424e+06	9.2453e+06	9.14624e+06	12
Q12906	Interleukin enhancer-binding factor 3	ILF3	50	38	137	33	894	95.3	8.76	0	222.096	224.56	protein metabolism;other metabolic processes;stress response;other biological processes	mitochondrion;nucleus;other cell component	nucleic acid binding activity				0	0.19	1.46545e-05	7.49394e-05	-0.2	8.14782e-06	5.04927e-05	0	0.7708	0.902383	2.55	1.37	1.75	1.35391e+07	1.40699e+07	1.38e+07	1.43677e+07	1.5988e+07	1.55991e+07	1.58777e+07	1.61089e+07	1.60382e+07	1.59187e+07	1.64407e+07	1.57936e+07	12
Q16891	MICOS complex subunit MIC60	IMMT	59	47	100	47	758	83.6	6.48	0	222.039	209.54	cell organization and biogenesis;other biological processes	other membranes;mitochondrion				Cristae formation	1	-0.12	2.91203e-05	0.000133924	0.19	1.03894e-06	9.55648e-06	0.07	0.00520714	0.013894	1.83	1.29	1.25	1.01745e+07	9.78036e+06	9.90096e+06	9.80176e+06	9.11091e+06	9.17917e+06	9.0013e+06	8.91513e+06	8.79827e+06	8.62132e+06	8.66687e+06	8.53998e+06	12
P46939	Utrophin	UTRN	23	66	72	64	3433	394.2	5.33	0	221.752	96.65	cell organization and biogenesis;other biological processes	plasma membrane;other membranes;cytoskeleton;nucleus;other cell component	signal transduction activity or receptor binding;cytoskeletal activity;other molecular function		Primary focal segmental glomerulosclerosis (FSGS)	EGR2 and SOX10-mediated initiation of Schwann cell myelination	2	-0.29	3.18996e-08	7.38787e-07	-0.25	8.31856e-08	1.46659e-06	-0.54	7.63851e-10	2.15291e-07	2.3	0.75	0.57	2.503e+06	2.5838e+06	2.59303e+06	2.64708e+06	2.11904e+06	2.10417e+06	2.11636e+06	2.14224e+06	3.06673e+06	3.09819e+06	3.09961e+06	3.07051e+06	12
P14625	Endoplasmin	HSP90B1	56	49	129	48	803	92.4	4.84	0	220.013	193.19	cell organization and biogenesis;protein metabolism;other metabolic processes;stress response;transport;other biological processes	non-structural extracellular;plasma membrane;other membranes;cytosol;ER/Golgi;other cell component	signal transduction activity or receptor binding;nucleic acid binding activity;other molecular function	Protein processing in endoplasmic reticulum; PI3K-Akt signaling pathway; IL-17 signaling pathway; Estrogen signaling pathway; Thyroid hormone synthesis; Salmonella infection; Pathways in cancer; Chemical carcinogenesis; Prostate cancer; Lipid and atherosclerosis; Fluid shear stress and atherosclerosis	Photodynamic therapy-induced unfolded protein response; Focal adhesion: PI3K-Akt-mTOR-signaling pathway; Prion disease pathway; PI3K-Akt signaling pathway; Sudden infant death syndrome (SIDS) susceptibility pathways	Regulation of Insulin-like Growth Factor (IGF) transport and uptake by Insulin-like Growth Factor Binding Proteins (IGFBPs); Post-translational protein phosphorylation; Interleukin-4 and Interleukin-13 signaling; Trafficking and processing of endosomal TLR; Scavenging by Class A Receptors; ATF6 (ATF6-alpha) activates chaperone genes	22	0.08	0.168811	0.250078	-0.15	0.10418	0.171512	-0.07	0.944843	1	3.25	5.99	6.22	1.5519e+07	1.5167e+07	1.47149e+07	1.44183e+07	1.59203e+07	1.75497e+07	1.53931e+07	1.56782e+07	1.62591e+07	1.49564e+07	1.68021e+07	1.73215e+07	12
P12956	X-ray repair cross-complementing protein 6	XRCC6	51	35	129	35	609	69.8	6.64	0	219.141	196.73	cell organization and biogenesis;DNA metabolism;other metabolic processes;stress response;other biological processes	non-structural extracellular;cytosol;nucleus;other cell component	nucleic acid binding activity;other molecular function	Non-homologous end-joining	Non-homologous end joining; DNA repair pathways, full network	Neutrophil degranulation; Cytosolic sensors of pathogen-associated DNA ; Nonhomologous End-Joining (NHEJ); 2-LTR circle formation; IRF3-mediated induction of type I IFN	8	0.21	7.79144e-05	0.000304522	-0.09	0.115495	0.187272	0.12	0.00102842	0.00349343	0.77	1.99	4.14	1.22459e+07	1.22184e+07	1.22571e+07	1.24278e+07	1.41544e+07	1.46551e+07	1.39848e+07	1.42717e+07	1.29981e+07	1.20518e+07	1.31497e+07	1.31669e+07	12
Q00341	Vigilin	HDLBP	49	54	90	54	1268	141.4	6.87	0	218.397	131.46	other metabolic processes;transport	non-structural extracellular;plasma membrane;other membranes;cytosol;nucleus;other cell component	nucleic acid binding activity;other molecular function		2q37 copy number variation syndrome	HDL clearance	2	0.51	2.51858e-09	1.48068e-07	-0.68	8.79776e-10	1.58505e-07	-0.17	2.39648e-05	0.00016023	2.37	2.23	0.57	3.07611e+06	3.09882e+06	3.20563e+06	3.22426e+06	4.52909e+06	4.54908e+06	4.43456e+06	4.33199e+06	5.03908e+06	5.06242e+06	5.0383e+06	4.99381e+06	12
P43243	Matrin-3	MATR3	50	45	124	44	847	94.6	6.25	0	218.364	215.68	stress response;developmental processes;other biological processes	other membranes;nucleus	nucleic acid binding activity;other molecular function	Amyotrophic lateral sclerosis			1	-0.04	0.348549	0.464456	-0.15	0.0006275	0.00196441	-0.19	0.000116548	0.000572401	0.98	2.16	3.4	1.34863e+07	1.33606e+07	1.35085e+07	1.32231e+07	1.27358e+07	1.33933e+07	1.2957e+07	1.31748e+07	1.48282e+07	1.41213e+07	1.49542e+07	1.53227e+07	12
Q99460	26S proteasome non-ATPase regulatory subunit 1	PSMD1	50	42	96	42	953	105.8	5.39	0	217.719	162.78	protein metabolism;other metabolic processes;other biological processes	non-structural extracellular;cytosol;nucleus;other cytoplasmic organelle;other cell component	enzyme regulator activity;other molecular function	Proteasome; Alzheimer disease; Parkinson disease; Amyotrophic lateral sclerosis; Huntington disease; Spinocerebellar ataxia; Prion disease; Pathways of neurodegeneration; Epstein-Barr virus infection	Proteasome degradation; Alzheimer's disease and miRNA effects; Parkin-ubiquitin proteasomal system pathway; Alzheimer's disease	FCERI mediated NF-kB activation; Neutrophil degranulation; Antigen processing: Ubiquitination & Proteasome degradation; KEAP1-NFE2L2 pathway; Regulation of expression of SLITs and ROBOs; Downstream TCR signaling; Activation of NF-kappaB in B cells; Oxygen-dependent proline hydroxylation of Hypoxia-inducible Factor Alpha; ER-Phagosome pathway; SCF-beta-TrCP mediated degradation of Emi1; APC/C:Cdc2…	72	0.39	3.64215e-08	8.03663e-07	-0.29	4.95819e-07	5.4598e-06	0.09	0.00237343	0.00714664	1.76	2.57	1.78	4.37809e+06	4.24606e+06	4.42742e+06	4.34209e+06	5.95407e+06	5.7316e+06	5.6598e+06	5.62521e+06	5.45806e+06	5.27311e+06	5.40236e+06	5.2673e+06	12
P48643	T-complex protein 1 subunit epsilon	CCT5	64	34	122	33	541	59.6	5.66	0	217.676	217.48	transport;other biological processes	cytosol;cytoskeleton;other cell component	cytoskeletal activity;nucleic acid binding activity;other molecular function		16p11.2 proximal deletion syndrome	Formation of tubulin folding intermediates by CCT/TriC; BBSome-mediated cargo-targeting to cilium; Association of TriC/CCT with target proteins during biosynthesis; Cooperation of PDCL (PhLP1) and TRiC/CCT in G-protein beta folding; Prefoldin mediated transfer of substrate to CCT/TriC; Folding of actin by CCT/TriC	7	0.11	0.0034464	0.00815706	-0.25	1.32265e-05	7.47563e-05	-0.14	0.0018004	0.00566658	1.4	1.47	3.67	1.28804e+07	1.29782e+07	1.32898e+07	1.31631e+07	1.39419e+07	1.40059e+07	1.42582e+07	1.43839e+07	1.5238e+07	1.47293e+07	1.58068e+07	1.59697e+07	12
Q14203	Dynactin subunit 1	DCTN1	50	53	80	53	1278	141.6	5.81	0	216.913	129.47	cell cycle OR cell proliferation;cell organization and biogenesis;transport;developmental processes;other biological processes	cytosol;cytoskeleton;nucleus;other cell component	cytoskeletal activity;other molecular function	Vasopressin-regulated water reabsorption; Amyotrophic lateral sclerosis; Huntington disease; Pathways of neurodegeneration; Salmonella infection		Signaling by ALK fusions and activated point mutants; MHC class II antigen presentation; HSP90 chaperone cycle for steroid hormone receptors (SHR) in the presence of ligand; COPI-mediated anterograde transport; COPI-independent Golgi-to-ER retrograde traffic; XBP1(S) activates chaperone genes	11	0.45	5.93157e-08	1.13076e-06	-0.46	5.02915e-08	1.03384e-06	-0.01	0.946469	1	2.28	1.82	3.03	3.41114e+06	3.44929e+06	3.57687e+06	3.55162e+06	4.67742e+06	4.72702e+06	4.85824e+06	4.83809e+06	4.7312e+06	4.63157e+06	4.9187e+06	4.92799e+06	12
P78371	T-complex protein 1 subunit beta	CCT2	72	34	104	34	535	57.5	6.46	0	215.378	169.42	cell organization and biogenesis;transport;other biological processes	non-structural extracellular;cytosol;cytoskeleton;other cytoplasmic organelle;other cell component	other molecular function		16p11.2 proximal deletion syndrome	Neutrophil degranulation; Formation of tubulin folding intermediates by CCT/TriC; BBSome-mediated cargo-targeting to cilium; Association of TriC/CCT with target proteins during biosynthesis; Cooperation of PDCL (PhLP1) and TRiC/CCT in G-protein beta folding; Prefoldin mediated transfer of substrate to CCT/TriC; RHOBTB2 GTPase cycle; RHOBTB1 GTPase cycle; Folding of actin by CCT/TriC	10	0.02	0.938736	0.999108	-0.21	0.0011775	0.00340034	-0.2	0.00184505	0.00578547	1.83	4.02	6.27	5.93268e+06	5.98865e+06	6.16062e+06	6.13316e+06	6.40125e+06	5.81634e+06	6.20288e+06	6.06284e+06	7.20557e+06	7.77473e+06	6.85727e+06	6.79581e+06	12
P02545	Prelamin-A/C	LMNA	60	41	95	40	664	74.1	7.02	0	213.342	201.37	cell cycle OR cell proliferation;cell organization and biogenesis;other metabolic processes;stress response;transport;developmental processes;other biological processes	cytosol;cytoskeleton;nucleus;other cell component	cytoskeletal activity;other molecular function	Apoptosis; Hypertrophic cardiomyopathy; Arrhythmogenic right ventricular cardiomyopathy; Dilated cardiomyopathy	Arrhythmogenic right ventricular cardiomyopathy; Adipogenesis; Fas ligand pathway and stress induction of heat shock proteins; Lamin A-processing pathway; Nephrotic syndrome; Influence of laminopathies on Wnt signaling; Overlap between signal transduction pathways contributing to LMNA laminopathies; Familial partial lipodystrophy; Progeria-associated lipodystrophy; Acquired partial lipodystrophy …	Signaling by BRAF and RAF1 fusions; XBP1(S) activates chaperone genes	16	-0.15	1.88244e-06	1.42643e-05	0.3	6.11652e-09	2.36083e-07	0.15	5.66989e-06	5.19051e-05	2	1.03	0.56	9.98344e+06	9.5365e+06	9.68987e+06	9.61886e+06	8.66305e+06	8.6859e+06	8.53188e+06	8.74253e+06	7.8213e+06	7.78362e+06	7.8889e+06	7.81834e+06	12
Q9UIG0	Tyrosine-protein kinase BAZ1B	BAZ1B	42	59	94	59	1483	170.8	8.48	0	213.024	164.6	cell organization and biogenesis;protein metabolism;other metabolic processes;stress response;other biological processes	nucleus;other cell component	kinase activity;other molecular function		IL-18 signaling pathway; 7q11.23 copy number variation syndrome	B-WICH complex positively regulates rRNA expression; Recruitment and ATM-mediated phosphorylation of repair and signaling proteins at DNA double strand breaks	4	-0.55	2.18667e-09	1.42648e-07	0.55	2.16785e-09	1.60505e-07	0	0.998701	1	2.52	1.91	1.66	7.52894e+06	7.18651e+06	7.42604e+06	7.14841e+06	4.86604e+06	5.09532e+06	4.99917e+06	4.96064e+06	5.05248e+06	4.88318e+06	5.03947e+06	4.93131e+06	12
Q15075	Early endosome antigen 1	EEA1	48	64	75	62	1411	162.4	5.68	0	213	145.04	cell organization and biogenesis;transport;other biological processes	plasma membrane;other membranes;cytosol;other cytoplasmic organelle;other cell component	other molecular function	Endocytosis; Phagosome; Tuberculosis	VEGFA-VEGFR2 signaling pathway	Toll Like Receptor 9 (TLR9) Cascade	5	0.06	0.00871743	0.0185023	-0.1	0.000375888	0.0012579	-0.04	0.0980013	0.169752	1.03	0.59	2.45	6.17516e+06	6.11058e+06	6.11184e+06	6.02214e+06	6.35951e+06	6.33344e+06	6.41304e+06	6.40487e+06	6.70192e+06	6.4063e+06	6.67281e+06	6.41365e+06	12
O75533	Splicing factor 3B subunit 1	SF3B1	41	44	84	44	1304	145.7	7.09	0	212.317	147.85	cell organization and biogenesis;RNA metabolism OR transcription;other metabolic processes;other biological processes	nucleus	nucleic acid binding activity;other molecular function	Spliceosome	mRNA processing	B-WICH complex positively regulates rRNA expression; mRNA Splicing - Major Pathway; mRNA Splicing - Minor Pathway	5	0.16	0.000170474	0.00060091	-0.55	5.03857e-09	2.13621e-07	-0.39	1.52816e-07	3.47471e-06	3.28	1.71	1.53	3.31739e+06	3.31793e+06	3.51047e+06	3.51336e+06	3.91476e+06	3.79207e+06	3.83465e+06	3.76442e+06	4.9119e+06	4.97589e+06	4.99622e+06	5.09599e+06	12
O95757	Heat shock 70 kDa protein 4L	HSPA4L	64	49	83	45	839	94.5	5.88	0	212.039	131.25	stress response;other biological processes	cytosol;nucleus;other cell component	other molecular function	Protein processing in endoplasmic reticulum		Regulation of HSF1-mediated heat shock response	2	-0.5	7.69074e-07	7.14431e-06	0.13	0.00781148	0.0177277	-0.37	1.48805e-05	0.000109527	1.94	4.35	3.43	5.82236e+06	5.78996e+06	5.57343e+06	5.75316e+06	4.04378e+06	4.4284e+06	4.06561e+06	4.10015e+06	5.29542e+06	4.948e+06	5.33532e+06	5.27663e+06	12
P25205	DNA replication licensing factor MCM3	MCM3	60	47	112	47	808	90.9	5.77	0	210.899	193.28	cell cycle OR cell proliferation;cell organization and biogenesis;DNA metabolism;other metabolic processes;stress response;other biological processes	cytoskeleton;nucleus;other cell component	nucleic acid binding activity;other molecular function	DNA replication; Cell cycle	Cell cycle; Retinoblastoma gene in cancer; Ciliary landscape; G1 to S cell cycle control; DNA replication	Orc1 removal from chromatin; Assembly of the pre-replicative complex; Activation of ATR in response to replication stress; Activation of the pre-replicative complex; Unwinding of DNA	13	-0.3	1.40001e-06	1.1339e-05	0.38	1.40958e-07	2.17193e-06	0.08	0.00921938	0.0225538	1.71	0.82	3.58	1.12473e+07	1.08718e+07	1.10793e+07	1.08489e+07	8.88191e+06	8.93179e+06	8.89881e+06	9.04426e+06	8.45613e+06	8.71625e+06	8.37213e+06	7.99147e+06	12
P26038	Moesin	MSN	67	43	97	32	577	67.8	6.4	0	210.897	167.9	cell adhesion;cell cycle OR cell proliferation;cell organization and biogenesis;other biological processes	plasma membrane;other membranes;cytosol;cytoskeleton;other cell component	signal transduction activity or receptor binding;cytoskeletal activity;nucleic acid binding activity;other molecular function	Tight junction; Leukocyte transendothelial migration; Regulation of actin cytoskeleton; Measles; Proteoglycans in cancer	Glial cell differentiation; AGE/RAGE pathway; Measles virus infection; 16p11.2 proximal deletion syndrome; Regulation of actin cytoskeleton	Recycling pathway of L1; Sensory processing of sound by inner hair cells of the cochlea; Sensory processing of sound by outer hair cells of the cochlea; Gene and protein expression by JAK-STAT signaling after Interleukin-12 stimulation; Signaling by ALK fusions and activated point mutants	15	0.25	4.69458e-07	5.0532e-06	-0.48	1.73509e-09	1.58505e-07	-0.23	6.9512e-07	1.06328e-05	2.4	1.27	1	9.95192e+06	9.79078e+06	1.01533e+07	1.03464e+07	1.20297e+07	1.20162e+07	1.18909e+07	1.17043e+07	1.38051e+07	1.39755e+07	1.4125e+07	1.40712e+07	12
Q71U36	Tubulin alpha-1A chain	TUBA1A	61	25	302	1	451	50.1	5.06	0	209.702	487.33	cell cycle OR cell proliferation;cell organization and biogenesis;transport;other biological processes	cytosol;cytoskeleton;other cytoplasmic organelle;other cell component	cytoskeletal activity;other molecular function	Phagosome; Apoptosis; Tight junction; Gap junction; Alzheimer disease; Parkinson disease; Amyotrophic lateral sclerosis; Huntington disease; Prion disease; Pathways of neurodegeneration; Pathogenic Escherichia coli infection; Salmonella infection	Alzheimer's disease and miRNA effects; Pathogenic Escherichia coli infection; Parkin-ubiquitin proteasomal system pathway; Alzheimer's disease	COPI-dependent Golgi-to-ER retrograde traffic; Separation of Sister Chromatids; MHC class II antigen presentation; Resolution of Sister Chromatid Cohesion; RHO GTPases Activate Formins; EML4 and NUDC in mitotic spindle formation; Kinesins; The role of GTSE1 in G2/M progression after G2 checkpoint; HSP90 chaperone cycle for steroid hormone receptors (SHR) in the presence of ligand; Recycling pathw…	52	0.31	3.38013e-06	2.29016e-05	-0.64	7.58918e-09	2.70723e-07	-0.33	4.52306e-06	4.35694e-05	3.9	1.25	2.8	3.18679e+07	3.40422e+07	3.42312e+07	3.49146e+07	4.27591e+07	4.20793e+07	4.2143e+07	4.31997e+07	5.23248e+07	5.1645e+07	5.41464e+07	5.48053e+07	12
P07437	Tubulin beta chain	TUBB	62	25	400	3	444	49.6	4.89	0	209.609	545.18	cell cycle OR cell proliferation;cell organization and biogenesis;stress response;transport;other biological processes	non-structural extracellular;other membranes;cytosol;cytoskeleton;nucleus;other cytoplasmic organelle;other cell component	signal transduction activity or receptor binding;cytoskeletal activity;other molecular function	Phagosome; Gap junction; Alzheimer disease; Parkinson disease; Amyotrophic lateral sclerosis; Huntington disease; Prion disease; Pathways of neurodegeneration; Pathogenic Escherichia coli infection; Salmonella infection	Alzheimer's disease and miRNA effects; Pathogenic Escherichia coli infection; Parkin-ubiquitin proteasomal system pathway; Alzheimer's disease	Neutrophil degranulation; Recruitment of NuMA to mitotic centrosomes; Regulation of PLK1 Activity at G2/M Transition; Loss of Nlp from mitotic centrosomes; Recruitment of mitotic centrosome proteins and complexes; Anchoring of the basal body to the plasma membrane; AURKA Activation by TPX2; Potential therapeutics for SARS	23	0.41	9.08055e-06	5.05564e-05	-0.79	3.44487e-08	7.86208e-07	-0.38	2.1039e-05	0.00014449	6.81	1.4	1.49	5.83866e+06	6.89001e+06	6.53706e+06	6.49039e+06	8.77404e+06	8.56312e+06	8.5336e+06	8.73516e+06	1.11451e+07	1.15474e+07	1.12814e+07	1.12807e+07	12
Q04637	Eukaryotic translation initiation factor 4 gamma 1	EIF4G1	35	52	104	46	1599	175.4	5.33	0	208.568	139.96	protein metabolism;other metabolic processes;stress response;developmental processes;other biological processes	cytosol;translational apparatus;nucleus;other cell component	nucleic acid binding activity;other molecular function	Viral myocarditis	Translation factors; VEGFA-VEGFR2 signaling pathway; Acute viral myocarditis; Fragile X syndrome; Translation inhibitors in chronically activated PDGFRA cells; Malignant pleural mesothelioma	AUF1 (hnRNP D0) binds and destabilizes mRNA; Regulation of expression of SLITs and ROBOs; Deadenylation of mRNA; ISG15 antiviral mechanism; L13a-mediated translational silencing of Ceruloplasmin expression; Translation initiation complex formation; Ribosomal scanning and start codon recognition; GTP hydrolysis and joining of the 60S ribosomal subunit; mTORC1-mediated signalling; Nonsense Mediated…	19	0.25	5.28469e-07	5.47148e-06	-0.01	0.910815	0.996083	0.24	6.79909e-07	1.04381e-05	1.29	2.53	1.2	9.75056e+06	9.48987e+06	9.49307e+06	9.61304e+06	1.18124e+07	1.15297e+07	1.12698e+07	1.1164e+07	9.68466e+06	9.76376e+06	9.49272e+06	9.60481e+06	12
P41252	Isoleucine--tRNA ligase, cytoplasmic	IARS	41	48	107	48	1262	144.4	6.15	0	208.28	169.97	protein metabolism;RNA metabolism OR transcription;other metabolic processes	cytosol;nucleus;other cell component	nucleic acid binding activity;other molecular function	Aminoacyl-tRNA biosynthesis	Amino acid metabolism	Selenoamino acid metabolism; Cytosolic tRNA aminoacylation	4	-0.23	9.13995e-05	0.000348918	0.01	0.912441	0.997249	-0.22	0.000141038	0.000672266	2.24	3.61	2.65	8.36537e+06	8.10117e+06	8.20354e+06	7.92974e+06	7.30563e+06	6.91659e+06	7.02005e+06	6.6986e+06	8.2996e+06	8.22512e+06	7.95564e+06	7.85016e+06	12
Q7KZF4	Staphylococcal nuclease domain-containing protein 1	SND1	50	40	88	40	910	101.9	7.17	0	208.164	177.15	RNA metabolism OR transcription;other metabolic processes;other biological processes	cytosol;nucleus;other cell component	nucleic acid binding activity;other molecular function	Viral carcinogenesis	VEGFA-VEGFR2 signaling pathway	Signaling by BRAF and RAF1 fusions	3	0.2	5.30629e-05	0.000219645	-0.71	1.36504e-09	1.58505e-07	-0.51	9.26987e-09	4.78451e-07	3.24	1.48	1.74	4.46421e+06	4.43943e+06	4.7583e+06	4.61512e+06	5.0974e+06	5.2545e+06	5.26557e+06	5.2096e+06	7.52438e+06	7.22273e+06	7.45064e+06	7.42575e+06	12
P11717	Cation-independent mannose-6-phosphate receptor	IGF2R	31	61	79	61	2491	274.2	5.94	0	207.503	137.27	protein metabolism;other metabolic processes;transport;developmental processes;signal transduction;other biological processes	plasma membrane;other membranes;ER/Golgi;nucleus;other cytoplasmic organelle;other cell component	kinase activity;other molecular function	Virion; Lysosome; Endocytosis		Neutrophil degranulation; Golgi Associated Vesicle Biogenesis; Cargo recognition for clathrin-mediated endocytosis; Retrograde transport at the Trans-Golgi-Network	8	-0.28	2.14657e-08	5.48518e-07	0.35	3.49882e-09	1.81128e-07	0.07	0.00487239	0.0131208	0.52	1.87	1.4	5.50162e+06	5.52917e+06	5.49162e+06	5.46007e+06	4.4029e+06	4.51674e+06	4.60543e+06	4.54081e+06	4.29474e+06	4.41542e+06	4.32572e+06	4.28014e+06	12
P33176	Kinesin-1 heavy chain	KIF5B	53	46	89	36	963	109.6	6.51	0	207.178	143.18	cell organization and biogenesis;stress response;transport;developmental processes;other biological processes	other membranes;cytosol;cytoskeleton;other cytoplasmic organelle;other cell component	cytoskeletal activity;other molecular function	Endocytosis; Dopaminergic synapse; Alzheimer disease; Parkinson disease; Amyotrophic lateral sclerosis; Huntington disease; Prion disease; Pathways of neurodegeneration; Salmonella infection; Non-small cell lung cancer	Alzheimer's disease and miRNA effects; Envelope proteins and their potential roles in EDMD physiopathology; Insulin signaling; CCL18 signaling pathway; Alzheimer's disease	COPI-dependent Golgi-to-ER retrograde traffic; MHC class II antigen presentation; Kinesins; Signaling by ALK fusions and activated point mutants; Insulin processing; Nuclear events stimulated by ALK signaling in cancer; RHO GTPases activate KTN1	22	0.03	0.335585	0.449604	0.07	0.0139524	0.0294887	0.1	0.00163258	0.0052204	1.88	1.12	2.25	5.41981e+06	5.45439e+06	5.32804e+06	5.2298e+06	5.47533e+06	5.49827e+06	5.50274e+06	5.37201e+06	5.14494e+06	5.23794e+06	5.11419e+06	4.96059e+06	12
Q00839	Heterogeneous nuclear ribonucleoprotein U	HNRNPU	43	37	149	37	825	90.5	6	0	206.904	221.96	cell cycle OR cell proliferation;cell organization and biogenesis;RNA metabolism OR transcription;other metabolic processes;transport;developmental processes;other biological processes	cytosol;cytoskeleton;nucleus;other cell component	cytoskeletal activity;nucleic acid binding activity;other molecular function	Spliceosome	mRNA processing; lncRNA in canonical Wnt signaling and colorectal cancer	mRNA Splicing - Major Pathway; Processing of Capped Intron-Containing Pre-mRNA	5	0.16	0.0197744	0.0383491	-0.27	0.000644954	0.00201035	-0.12	0.0847887	0.150777	2.65	3.92	5.6	2.65443e+07	2.53404e+07	2.53159e+07	2.6492e+07	2.72367e+07	2.89582e+07	2.87598e+07	2.99656e+07	3.06617e+07	2.8667e+07	3.26537e+07	3.18589e+07	12
A6NHR9	Structural maintenance of chromosomes flexible hinge domain-containing protein 1	SMCHD1	35	64	95	64	2005	226.2	7.3	0	206.519	127.92	cell organization and biogenesis;DNA metabolism;other metabolic processes;stress response;developmental processes;other biological processes	nucleus;other cell component	nucleic acid binding activity;other molecular function				0	0.05	0.276927	0.382224	0.22	4.48306e-06	3.10246e-05	0.27	1.37111e-06	1.76281e-05	2.7	2.26	1.02	6.28908e+06	6.01064e+06	5.93886e+06	5.95519e+06	6.27076e+06	6.35363e+06	6.04364e+06	6.12338e+06	5.12316e+06	5.07749e+06	5.20292e+06	5.1495e+06	12
Q14839	Chromodomain-helicase-DNA-binding protein 4	CHD4	33	59	81	46	1912	217.9	5.86	0	205.99	137.23	cell organization and biogenesis;protein metabolism;other metabolic processes;other biological processes	cytoskeleton;nucleus;other cell component	nucleic acid binding activity;other molecular function	Human papillomavirus infection; Viral carcinogenesis	Rett syndrome causing genes; Effect of progerin on genes involved in Hutchinson-Gilford progeria syndrome	Potential therapeutics for SARS; Regulation of PTEN gene transcription; HDACs deacetylate histones; RNA Polymerase I Transcription Initiation; ERCC6 (CSB) and EHMT2 (G9a) positively regulate rRNA expression; Regulation of TP53 Activity through Acetylation; NGF-stimulated transcription	11	-0.06	0.0448456	0.0783656	-0.18	8.62186e-05	0.000358119	-0.25	6.45255e-06	5.7263e-05	1.99	2.52	2.01	4.23762e+06	4.30184e+06	4.15199e+06	4.11696e+06	3.9636e+06	4.13649e+06	4.06869e+06	3.91247e+06	4.79663e+06	4.59109e+06	4.73822e+06	4.78837e+06	12
P17987	T-complex protein 1 subunit alpha	TCP1	72	32	98	32	556	60.3	6.11	0	205.595	186.57	cell organization and biogenesis;transport;other biological processes	cytosol;cytoskeleton;ER/Golgi;other cell component	other molecular function		16p11.2 proximal deletion syndrome	Formation of tubulin folding intermediates by CCT/TriC; BBSome-mediated cargo-targeting to cilium; Gene and protein expression by JAK-STAT signaling after Interleukin-12 stimulation; Association of TriC/CCT with target proteins during biosynthesis; Cooperation of PDCL (PhLP1) and TRiC/CCT in G-protein beta folding; Prefoldin mediated transfer of substrate to CCT/TriC; Folding of actin by CCT/TriC	8	0.06	0.0116273	0.0240173	-0.21	7.31623e-06	4.61477e-05	-0.15	0.000264693	0.00113557	1.93	2.5	2.02	7.59248e+06	7.81873e+06	7.84567e+06	7.9492e+06	8.11488e+06	8.10693e+06	8.26559e+06	8.54886e+06	8.98665e+06	9.39981e+06	9.07897e+06	9.05398e+06	12
P13010	X-ray repair cross-complementing protein 5	XRCC5	54	40	119	40	732	82.7	5.81	0	205.577	184.79	cell cycle OR cell proliferation;cell organization and biogenesis;DNA metabolism;other metabolic processes;stress response;developmental processes;other biological processes	non-structural extracellular;plasma membrane;other membranes;cytosol;nucleus;other cell component	enzyme regulator activity;nucleic acid binding activity;other molecular function	Non-homologous end-joining	Non-homologous end joining; Male infertility; DNA repair pathways, full network; p53 transcriptional gene network	Neutrophil degranulation; Cytosolic sensors of pathogen-associated DNA ; Nonhomologous End-Joining (NHEJ); 2-LTR circle formation; IRF3-mediated induction of type I IFN	10	0.25	3.71834e-07	4.27508e-06	-0.16	1.93341e-05	0.000102335	0.08	0.000975358	0.00334926	1.16	0.52	2.45	1.03141e+07	1.02855e+07	1.05215e+07	1.02584e+07	1.22313e+07	1.22242e+07	1.22743e+07	1.21252e+07	1.14078e+07	1.11114e+07	1.1666e+07	1.17284e+07	12
Q16531	DNA damage-binding protein 1	DDB1	46	51	100	51	1140	126.9	5.26	0	205.093	164.11	cell-cell signaling;protein metabolism;DNA metabolism;other metabolic processes;stress response;signal transduction;other biological processes	nucleus;other cell component	nucleic acid binding activity;other molecular function	Nucleotide excision repair; Ubiquitin mediated proteolysis; Hepatitis B; Human immunodeficiency virus 1 infection; Viral carcinogenesis	Hippo-Merlin signaling dysregulation; Hepatitis B infection; Nucleotide excision repair; DNA repair pathways, full network; Nucleotide excision repair in xeroderma pigmentosum	Neddylation; Formation of TC-NER Pre-Incision Complex; Dual incision in TC-NER; Gap-filling DNA repair synthesis and ligation in TC-NER; Formation of Incision Complex in GG-NER; Recognition of DNA damage by PCNA-containing replication complex; DNA Damage Recognition in GG-NER; Dual Incision in GG-NER	19	-0.12	7.93131e-05	0.000308697	0.11	6.89248e-05	0.000295378	0	0.989548	1	0.57	1.43	1.99	9.28975e+06	9.33634e+06	9.2668e+06	9.20921e+06	8.70561e+06	8.63827e+06	8.48898e+06	8.4469e+06	8.67593e+06	8.7141e+06	8.49802e+06	8.34556e+06	12
P49750	YLP motif-containing protein 1	YLPM1	30	61	84	61	2146	241.5	6.55	0	203.936	108.46	other biological processes	cytosol;nucleus					0	-0.14	0.736531	0.847408	-0.01	0.978536	1	-0.14	0.620413	0.773379	2.89	12.72	1.53	4.00603e+06	3.96977e+06	3.75207e+06	3.88489e+06	3.50478e+06	3.64373e+06	4.48597e+06	3.46563e+06	3.86619e+06	3.92279e+06	4.00228e+06	3.97715e+06	12
P22102	Trifunctional purine biosynthetic protein adenosine-3	GART	51	41	88	41	1010	107.7	6.7	0	203.246	164.17	other metabolic processes;developmental processes;other biological processes	cytosol	other molecular function	Purine metabolism; One carbon pool by folate; Metabolic pathways; Antifolate resistance	Folate metabolism; One-carbon metabolism; Metabolic reprogramming in colon cancer	Purine ribonucleoside monophosphate biosynthesis	8	0.5	3.56918e-09	1.81855e-07	-0.31	2.93663e-07	3.6344e-06	0.19	1.86309e-05	0.000131165	1.42	2.57	1.82	8.87239e+06	9.01521e+06	9.15332e+06	8.90018e+06	1.30396e+07	1.22914e+07	1.25409e+07	1.2821e+07	1.10908e+07	1.13637e+07	1.1166e+07	1.0874e+07	12
Q99996	A-kinase anchor protein 9	AKAP9	22	72	76	72	3907	452.7	4.98	0	203.174	63.44	cell-cell signaling;cell organization and biogenesis;signal transduction;other biological processes	plasma membrane;other membranes;cytosol;cytoskeleton;ER/Golgi;other cell component	signal transduction activity or receptor binding;nucleic acid binding activity;other molecular function		G protein signaling pathways; NO/cGMP/PKG mediated neuroprotection	Anchoring of the basal body to the plasma membrane; Recruitment of NuMA to mitotic centrosomes; Regulation of PLK1 Activity at G2/M Transition; Loss of Nlp from mitotic centrosomes; Recruitment of mitotic centrosome proteins and complexes; AURKA Activation by TPX2; Signaling by BRAF and RAF1 fusions; Phase 3 - rapid repolarisation; Phase 2 - plateau phase	12	0.01	0.950981	1	-0.43	3.34318e-06	2.44265e-05	-0.43	4.20019e-06	4.11365e-05	3.25	4.96	2.54	1.73716e+06	1.76741e+06	1.77128e+06	1.8707e+06	1.92947e+06	1.75918e+06	1.79214e+06	1.72593e+06	2.3527e+06	2.34324e+06	2.47006e+06	2.42855e+06	12
O75592	E3 ubiquitin-protein ligase MYCBP2	MYCBP2	18	70	83	70	4678	513.3	7.02	0	202.577	65.53	cell organization and biogenesis;protein metabolism;other metabolic processes;developmental processes;other biological processes	plasma membrane;other membranes;cytosol;cytoskeleton;nucleus;other cell component	enzyme regulator activity;other molecular function		3q29 copy number variation syndrome		1	-0.2	5.10807e-06	3.18336e-05	-0.26	8.16926e-07	7.99044e-06	-0.46	3.74942e-09	2.69606e-07	1.49	2.36	1.76	2.35469e+06	2.38261e+06	2.42233e+06	2.34245e+06	2.09197e+06	1.99526e+06	2.03587e+06	2.09666e+06	2.80099e+06	2.91682e+06	2.83268e+06	2.82813e+06	12
P60709	Actin, cytoplasmic 1	ACTB	74	25	407	9	375	41.7	5.48	0	202.565	810.3	cell organization and biogenesis;protein metabolism;other metabolic processes;transport;developmental processes;other biological processes	plasma membrane;other membranes;cytosol;cytoskeleton;nucleus;other cell component	cytoskeletal activity;other molecular function	Rap1 signaling pathway; Phagosome; Apoptosis; Hippo signaling pathway; Focal adhesion; Adherens junction; Tight junction; Platelet activation; Neutrophil extracellular trap formation; Leukocyte transendothelial migration; Thermogenesis; Regulation of actin cytoskeleton; Thyroid hormone signaling pathway; Oxytocin signaling pathway; Gastric acid secretion; Amyotrophic lateral sclerosis; Bacterial …	Arrhythmogenic right ventricular cardiomyopathy; Pathogenic Escherichia coli infection; Common pathways underlying drug addiction; Myometrial relaxation and contraction pathways; Focal adhesion; Fas ligand pathway and stress induction of heat shock proteins; Ebola virus infection in host; Acute viral myocarditis; Thermogenesis; Mechanoregulation and pathology of YAP/TAZ via Hippo and non-Hippo me…	Translocation of SLC2A4 (GLUT4) to the plasma membrane; UCH proteinases; RHO GTPases Activate Formins; Regulation of actin dynamics for phagocytic cup formation; FCGR3A-mediated phagocytosis; Recycling pathway of L1; Sensory processing of sound by inner hair cells of the cochlea; Sensory processing of sound by outer hair cells of the cochlea; RHO GTPases Activate WASPs and WAVEs; RHO GTPases acti…	77	0.24	0.0084209	0.0179773	-0.58	2.57364e-05	0.000129983	-0.34	0.00215277	0.00661236	8.99	5.41	2.63	7.50533e+07	8.12424e+07	8.55573e+07	9.29574e+07	9.46567e+07	9.56455e+07	1.01274e+08	1.06231e+08	1.18545e+08	1.24712e+08	1.25345e+08	1.25018e+08	12
Q92878	DNA repair protein RAD50	RAD50	46	62	95	62	1312	153.8	6.89	0	201.284	127.38	cell cycle OR cell proliferation;cell organization and biogenesis;DNA metabolism;other metabolic processes;stress response;signal transduction;other biological processes	nucleus;other cell component	nucleic acid binding activity;other molecular function	Homologous recombination; Non-homologous end-joining; Cellular senescence	miRNA regulation of DNA damage response; Homologous recombination; DDX1 as a regulatory component of the Drosha microprocessor; ATM signaling in development and disease ; Breast cancer pathway; Joubert syndrome; DNA repair pathways, full network; SMC1/SMC3 role in DNA damage - Cornelia de Lange Syndrome; DNA damage response	Recruitment and ATM-mediated phosphorylation of repair and signaling proteins at DNA double strand breaks; Resolution of D-loop Structures through Holliday Junction Intermediates; Regulation of TP53 Activity through Phosphorylation; Processing of DNA double-strand break ends; Presynaptic phase of homologous DNA pairing and strand exchange; G2/M DNA damage checkpoint; Resolution of D-loop Structur…	32	-0.53	7.23323e-09	2.6166e-07	0.56	4.10973e-09	1.94925e-07	0.03	0.333808	0.475503	3	2.48	1.52	1.08987e+07	1.02553e+07	1.04177e+07	1.02151e+07	6.92843e+06	7.35318e+06	7.1874e+06	7.09798e+06	7.00544e+06	6.80945e+06	7.05404e+06	6.97288e+06	12
O95347	Structural maintenance of chromosomes protein 2	SMC2	42	51	90	51	1197	135.6	8.43	0	201.048	143.54	cell cycle OR cell proliferation;cell organization and biogenesis;other biological processes	cytosol;nucleus;other cell component	nucleic acid binding activity;other molecular function		Retinoblastoma gene in cancer	Condensation of Prophase Chromosomes; Condensation of Prometaphase Chromosomes	3	-0.11	0.014781	0.0297211	-0.04	0.0884042	0.149037	-0.15	0.000528096	0.00199321	2.84	2.72	1.52	5.05188e+06	5.14687e+06	5.14571e+06	4.84267e+06	4.73985e+06	4.92239e+06	4.70135e+06	4.61696e+06	5.37504e+06	5.20122e+06	5.25504e+06	5.21142e+06	12
P68371	Tubulin beta-4B chain	TUBB4B	66	26	370	1	445	49.8	4.89	0	198.268	494.54	cell cycle OR cell proliferation;cell organization and biogenesis;stress response	non-structural extracellular;cytosol;cytoskeleton;other cytoplasmic organelle;other cell component	signal transduction activity or receptor binding;cytoskeletal activity;nucleic acid binding activity;other molecular function	Phagosome; Gap junction; Alzheimer disease; Parkinson disease; Amyotrophic lateral sclerosis; Huntington disease; Prion disease; Pathways of neurodegeneration; Pathogenic Escherichia coli infection; Salmonella infection	Alzheimer's disease and miRNA effects; Pathogenic Escherichia coli infection; Parkin-ubiquitin proteasomal system pathway; Alzheimer's disease	HCMV Early Events; Neutrophil degranulation; COPI-dependent Golgi-to-ER retrograde traffic; COPI-mediated anterograde transport; Intraflagellar transport; Recycling pathway of L1; Separation of Sister Chromatids; The role of GTSE1 in G2/M progression after G2 checkpoint; Translocation of SLC2A4 (GLUT4) to the plasma membrane; Microtubule-dependent trafficking of connexons from Golgi to the plasma…	51	0.27	2.15442e-07	2.83891e-06	-0.61	8.26912e-10	1.58505e-07	-0.35	2.3945e-08	9.36973e-07	1.87	1.06	2.06	3.72472e+07	3.85379e+07	3.83703e+07	3.89102e+07	4.64574e+07	4.6903e+07	4.60189e+07	4.58013e+07	5.88126e+07	5.76713e+07	5.8709e+07	6.05993e+07	12
P53621	Coatomer subunit alpha	COPA	44	49	81	49	1224	138.3	7.66	0	197.913	141.59	transport;signal transduction	non-structural extracellular;other membranes;cytosol;ER/Golgi;other cell component	signal transduction activity or receptor binding;other molecular function			COPI-dependent Golgi-to-ER retrograde traffic; COPI-mediated anterograde transport	2	0.26	4.04165e-08	8.64584e-07	-0.23	1.17769e-07	1.88653e-06	0.03	0.156734	0.253919	1.71	1.37	0.6	4.0562e+06	3.98235e+06	3.92228e+06	3.90704e+06	4.77261e+06	4.77746e+06	4.70427e+06	4.64017e+06	4.60171e+06	4.62587e+06	4.66682e+06	4.6441e+06	12
P49321	Nuclear autoantigenic sperm protein	NASP	65	42	96	42	788	85.2	4.3	0	197.905	158.35	cell cycle OR cell proliferation;cell organization and biogenesis;DNA metabolism;other metabolic processes;transport;developmental processes;other biological processes	nucleus;other cell component	other molecular function				0	-0.21	3.71255e-05	0.000162984	0.18	4.61654e-05	0.000212741	-0.03	0.972128	1	1.3	1.95	3.44	1.06002e+07	1.03536e+07	1.02872e+07	1.04386e+07	8.82451e+06	9.24646e+06	9.02096e+06	8.95879e+06	9.25301e+06	8.60986e+06	9.28648e+06	9.05291e+06	12
P24928	DNA-directed RNA polymerase II subunit RPB1	POLR2A	34	58	74	58	1970	217	7.37	0	197.768	99.78	RNA metabolism OR transcription;other metabolic processes;other biological processes	nucleus;other cell component	nucleic acid binding activity;other molecular function	RNA polymerase; Huntington disease	Pyrimidine metabolism; Eukaryotic transcription initiation; mRNA processing	Viral Messenger RNA Synthesis; Transcriptional regulation by small RNAs; Formation of RNA Pol II elongation complex ; Formation of the Early Elongation Complex; Formation of HIV elongation complex in the absence of HIV Tat; Formation of the HIV-1 Early Elongation Complex; RNA Pol II CTD phosphorylation and interaction with CE during HIV infection; Formation of HIV-1 elongation complex containing …	46	0.12	0.00204393	0.00520073	0.06	0.0442528	0.0813568	0.18	7.04072e-05	0.00038019	3.19	1.79	1.76	4.1828e+06	3.98552e+06	4.03421e+06	3.87397e+06	4.37946e+06	4.46234e+06	4.31166e+06	4.28878e+06	3.88743e+06	3.78489e+06	3.89224e+06	3.76328e+06	12
Q9UQ35	Serine/arginine repetitive matrix protein 2	SRRM2	19	39	76	39	2752	299.4	12.06	0	196.742	142.22	RNA metabolism OR transcription;other metabolic processes	nucleus	nucleic acid binding activity;other molecular function			mRNA Splicing - Major Pathway	1	-0.79	5.50864e-09	2.20529e-07	0.14	0.0105305	0.0230541	-0.65	3.28104e-08	1.20015e-06	1.53	5.14	1.84	4.63267e+06	4.79811e+06	4.75929e+06	4.7625e+06	2.69423e+06	2.73109e+06	2.78005e+06	3.0148e+06	4.26341e+06	4.4458e+06	4.36912e+06	4.3017e+06	12
Q9BVA1	Tubulin beta-2B chain	TUBB2B	64	24	326	1	445	49.9	4.89	0	196.412	454.89	cell cycle OR cell proliferation;cell organization and biogenesis;developmental processes;other biological processes	cytoskeleton;other cell component	cytoskeletal activity;other molecular function	Phagosome; Gap junction; Alzheimer disease; Parkinson disease; Amyotrophic lateral sclerosis; Huntington disease; Prion disease; Pathways of neurodegeneration; Pathogenic Escherichia coli infection; Salmonella infection	Alzheimer's disease and miRNA effects; Pathogenic Escherichia coli infection; Parkin-ubiquitin proteasomal system pathway; Alzheimer's disease	COPI-dependent Golgi-to-ER retrograde traffic; Kinesins; MHC class II antigen presentation; Recycling pathway of L1; Translocation of SLC2A4 (GLUT4) to the plasma membrane; Recruitment of NuMA to mitotic centrosomes; Separation of Sister Chromatids; Resolution of Sister Chromatid Cohesion; RHO GTPases Activate Formins; EML4 and NUDC in mitotic spindle formation; Intraflagellar transport; The role…	44	-0.36	0.0335065	0.0609057	-0.04	0.959163	1	-0.4	0.0218509	0.0471001	13.51	16.37	13.43	86721.4	98031.7	119681	100740	56425	77704.8	76749.2	84386.1	109004	90774.5	95524.5	121788	12
Q9Y520	Protein PRRC2C	PRRC2C	23	62	82	60	2896	316.7	9.13	0	195.845	121.75	cell organization and biogenesis;other biological processes	cytosol;other cell component	other molecular function		VEGFA-VEGFR2 signaling pathway		1	-0.22	1.32e-06	1.08371e-05	-0.01	0.971694	1	-0.23	1.13395e-06	1.53374e-05	1.71	0.78	2.33	5.31079e+06	5.52906e+06	5.39027e+06	5.37083e+06	4.60932e+06	4.67315e+06	4.63517e+06	4.59016e+06	5.55014e+06	5.25155e+06	5.46316e+06	5.39851e+06	12
Q9Y5B9	FACT complex subunit SPT16	SUPT16H	44	48	104	48	1047	119.8	5.66	0	195.325	170.63	cell organization and biogenesis;DNA metabolism;RNA metabolism OR transcription;other metabolic processes;stress response;other biological processes	nucleus	other molecular function			Formation of RNA Pol II elongation complex ; Formation of HIV elongation complex in the absence of HIV Tat; Formation of HIV-1 elongation complex containing HIV-1 Tat; Pausing and recovery of Tat-mediated HIV elongation; Tat-mediated HIV elongation arrest and recovery; HIV elongation arrest and recovery; Pausing and recovery of HIV elongation; RNA Polymerase II Pre-transcription Events; TP53 Regu…	12	-0.06	0.0487385	0.0844312	0.07	0.00667765	0.0154477	0.01	0.428633	0.583608	2.12	1.17	2.26	9.51926e+06	9.29547e+06	9.17454e+06	9.0596e+06	8.87755e+06	9.07201e+06	8.86088e+06	8.85226e+06	8.77599e+06	8.48597e+06	8.95185e+06	8.83054e+06	12
Q86VP6	Cullin-associated NEDD8-dissociated protein 1	CAND1	36	46	97	45	1230	136.3	5.78	0	195.045	151.24	cell organization and biogenesis;protein metabolism;other metabolic processes;other biological processes	non-structural extracellular;cytosol;ER/Golgi;nucleus;other cell component	other molecular function		Endoderm differentiation	Neutrophil degranulation; Neddylation; Iron uptake and transport	4	-0.21	0.000742062	0.0021426	0.09	0.0458513	0.0838961	-0.12	0.043528	0.0850839	3.41	4.14	3.35	8.66478e+06	8.48036e+06	8.08186e+06	8.11512e+06	7.24569e+06	7.56564e+06	7.09012e+06	6.85573e+06	7.8037e+06	7.37321e+06	7.81836e+06	7.97961e+06	12
Q15029	116 kDa U5 small nuclear ribonucleoprotein component	EFTUD2	52	40	84	39	972	109.4	5	0	194.947	162.21	RNA metabolism OR transcription;other metabolic processes;other biological processes	cytosol;nucleus;other cell component	nucleic acid binding activity;other molecular function	Spliceosome	mRNA processing; Ciliary landscape	mRNA Splicing - Major Pathway; mRNA Splicing - Minor Pathway	5	0.01	0.622607	0.746578	-0.05	0.0516815	0.0931188	-0.04	0.218253	0.335067	1.59	0.97	1.97	5.15581e+06	5.15997e+06	5.24649e+06	5.04707e+06	5.19965e+06	5.1966e+06	5.27624e+06	5.15463e+06	5.4204e+06	5.17365e+06	5.35609e+06	5.30355e+06	12
P40939	Trifunctional enzyme subunit alpha, mitochondrial	HADHA	54	35	90	35	763	82.9	9.04	0	194.458	140.82	other metabolic processes;other biological processes	other membranes;mitochondrion	other molecular function	Fatty acid elongation; Fatty acid degradation; Valine, leucine and isoleucine degradation; Lysine degradation; Tryptophan metabolism; beta-Alanine metabolism; Propanoate metabolism; Butanoate metabolism; Metabolic pathways; Fatty acid metabolism	Fatty acid beta-oxidation; Mitochondrial long chain fatty acid beta-oxidation; Valproic acid pathway; Sudden infant death syndrome (SIDS) susceptibility pathways	Acyl chain remodeling of CL; mitochondrial fatty acid beta-oxidation of unsaturated fatty acids; Beta oxidation of decanoyl-CoA to octanoyl-CoA-CoA; Beta oxidation of octanoyl-CoA to hexanoyl-CoA; Beta oxidation of hexanoyl-CoA to butanoyl-CoA; Beta oxidation of myristoyl-CoA to lauroyl-CoA; Beta oxidation of lauroyl-CoA to decanoyl-CoA-CoA; Beta oxidation of palmitoyl-CoA to myristoyl-CoA	22	-0.01	0.752976	0.861261	-0.03	0.212664	0.31565	-0.04	0.0711468	0.129783	2.07	0.94	2.17	5.60972e+06	5.72153e+06	5.78484e+06	5.52049e+06	5.52746e+06	5.64339e+06	5.62534e+06	5.62648e+06	5.67228e+06	5.70466e+06	5.86865e+06	5.9314e+06	12
Q29RF7	Sister chromatid cohesion protein PDS5 homolog A	PDS5A	42	54	81	49	1337	150.7	7.91	0	194.352	101.28	cell cycle OR cell proliferation;cell organization and biogenesis;DNA metabolism;other metabolic processes;stress response;other biological processes	plasma membrane;other membranes;cytosol;nucleus;other cell component			Cohesin complex - Cornelia de Lange syndrome	Separation of Sister Chromatids; Resolution of Sister Chromatid Cohesion; Establishment of Sister Chromatid Cohesion; Cohesin Loading onto Chromatin	5	-0.65	1.34613e-09	1.37711e-07	0.61	1.69455e-09	1.58505e-07	-0.05	0.187686	0.295417	1.91	1.92	2.57	6.07219e+06	5.83321e+06	5.84684e+06	5.86662e+06	3.67972e+06	3.74823e+06	3.84118e+06	3.69962e+06	3.97024e+06	3.7549e+06	3.89927e+06	3.78957e+06	12
Q13885	Tubulin beta-2A chain	TUBB2A	64	24	326	1	445	49.9	4.89	0	193.945	458.37	cell cycle OR cell proliferation;cell organization and biogenesis;developmental processes	cytoskeleton;other cell component	cytoskeletal activity;other molecular function	Phagosome; Gap junction; Alzheimer disease; Parkinson disease; Amyotrophic lateral sclerosis; Huntington disease; Prion disease; Pathways of neurodegeneration; Pathogenic Escherichia coli infection; Salmonella infection	Alzheimer's disease and miRNA effects; Pathogenic Escherichia coli infection; Parkin-ubiquitin proteasomal system pathway; Alzheimer's disease	Separation of Sister Chromatids; Resolution of Sister Chromatid Cohesion; RHO GTPases Activate Formins; EML4 and NUDC in mitotic spindle formation; The role of GTSE1 in G2/M progression after G2 checkpoint; HSP90 chaperone cycle for steroid hormone receptors (SHR) in the presence of ligand; Recruitment of NuMA to mitotic centrosomes; Aggrephagy; Translocation of SLC2A4 (GLUT4) to the plasma membr…	44	-0.06	0.458855	0.586246	-0.18	0.0587967	0.104323	-0.25	0.0086936	0.0214485	7.46	6.37	5.39	595113	537576	643093	575904	549964	508454	591354	570339	649495	623461	706223	678345	12
O60506	Heterogeneous nuclear ribonucleoprotein Q	SYNCRIP	62	35	106	23	623	69.6	8.59	0	193.769	183.93	RNA metabolism OR transcription;other metabolic processes;stress response;other biological processes	cytosol;ER/Golgi;nucleus;other cell component	nucleic acid binding activity				0	-0.12	3.17497e-05	0.000144359	0.19	4.24975e-07	4.83004e-06	0.07	0.000658029	0.00239654	0.56	1.61	1.39	1.42677e+07	1.41202e+07	1.42954e+07	1.41904e+07	1.31526e+07	1.29954e+07	1.30406e+07	1.34658e+07	1.23539e+07	1.27347e+07	1.25125e+07	1.23824e+07	12
P68366	Tubulin alpha-4A chain	TUBA4A	52	23	255	4	448	49.9	5.06	0	192.775	434.8	cell cycle OR cell proliferation;cell organization and biogenesis	non-structural extracellular;cytosol;cytoskeleton;other cell component	cytoskeletal activity;other molecular function	Phagosome; Apoptosis; Tight junction; Gap junction; Alzheimer disease; Parkinson disease; Amyotrophic lateral sclerosis; Huntington disease; Prion disease; Pathways of neurodegeneration; Pathogenic Escherichia coli infection; Salmonella infection	Alzheimer's disease and miRNA effects; Pathogenic Escherichia coli infection; Parkin-ubiquitin proteasomal system pathway; Alzheimer's disease	RHO GTPases Activate Formins; Separation of Sister Chromatids; The role of GTSE1 in G2/M progression after G2 checkpoint; Intraflagellar transport; Recycling pathway of L1; COPI-dependent Golgi-to-ER retrograde traffic; Translocation of SLC2A4 (GLUT4) to the plasma membrane; Microtubule-dependent trafficking of connexons from Golgi to the plasma membrane; Gap junction assembly; MHC class II antig…	53	0.38	0.000819014	0.00232852	-0.58	2.70154e-05	0.000135077	-0.2	0.0280434	0.0582972	6.86	5.46	6.68	2.84596e+06	2.89193e+06	3.15125e+06	2.67129e+06	3.4776e+06	3.67048e+06	3.77769e+06	3.96355e+06	4.06299e+06	4.02712e+06	4.55282e+06	4.52818e+06	12
P06733	Alpha-enolase	ENO1	76	28	203	24	434	47.1	7.39	0	192.096	269.21	RNA metabolism OR transcription;other metabolic processes;other biological processes	plasma membrane;other membranes;cytosol;cytoskeleton;nucleus;other cell component	nucleic acid binding activity;other molecular function	Glycolysis / Gluconeogenesis; Metabolic pathways; Carbon metabolism; Biosynthesis of amino acids; RNA degradation; HIF-1 signaling pathway	Clear cell renal cell carcinoma pathways; Metabolic reprogramming in colon cancer; Aerobic glycolysis; IL-18 signaling pathway; Glycolysis and gluconeogenesis	Glycolysis; Gluconeogenesis; Manipulation of host energy metabolism	14	-0.18	0.00125575	0.00337936	0.58	5.4867e-08	1.09605e-06	0.4	1.09211e-06	1.48912e-05	1.74	4.39	3.09	6.44153e+07	6.49252e+07	6.44972e+07	6.68308e+07	5.51913e+07	5.79723e+07	5.65517e+07	6.10969e+07	4.30766e+07	4.09016e+07	4.37413e+07	4.36436e+07	12
P12814	Alpha-actinin-1	ACTN1	56	42	90	25	892	103	5.41	0	190.244	122.18	cell adhesion;cell organization and biogenesis;RNA metabolism OR transcription;other biological processes	non-structural extracellular;plasma membrane;other membranes;cytosol;cytoskeleton;nucleus;other cell component	signal transduction activity or receptor binding;cytoskeletal activity;nucleic acid binding activity;other molecular function	Focal adhesion; Adherens junction; Tight junction; Leukocyte transendothelial migration; Regulation of actin cytoskeleton; Shigellosis; Amoebiasis; Viral carcinogenesis; Systemic lupus erythematosus	Arrhythmogenic right ventricular cardiomyopathy; Focal adhesion; Ebola virus infection in host; MFAP5 effect on permeability and motility of endothelial cells via cytoskeleton rearrangement; Regulation of actin cytoskeleton	Platelet degranulation ; RHOD GTPase cycle; RHOF GTPase cycle; Nephrin family interactions; Syndecan interactions; RHOBTB2 GTPase cycle; Regulation of cytoskeletal remodeling and cell spreading by IPP complex components	21	-0.03	0.722924	0.835453	-0.34	2.55685e-06	1.97882e-05	-0.37	1.47784e-06	1.88094e-05	1.61	2.88	3.79	1.78579e+06	1.79441e+06	1.8263e+06	1.75625e+06	1.7818e+06	1.82566e+06	1.72468e+06	1.71864e+06	2.30336e+06	2.18604e+06	2.3821e+06	2.22941e+06	12
P19338	Nucleolin	NCL	49	48	176	48	710	76.6	4.7	0	189.882	289.82	developmental processes;other biological processes	plasma membrane;nucleus;other cell component	nucleic acid binding activity;other molecular function	Pathogenic Escherichia coli infection	Pathogenic Escherichia coli infection; VEGFA-VEGFR2 signaling pathway	Major pathway of rRNA processing in the nucleolus and cytosol	4	0.19	0.000337294	0.00107942	-0.17	0.000619055	0.00194155	0.02	0.87036	0.973586	3.5	4.01	2.07	5.17302e+07	5.49079e+07	5.55493e+07	5.59045e+07	6.05207e+07	6.31679e+07	6.28174e+07	6.66646e+07	6.12152e+07	6.20192e+07	6.25824e+07	6.42705e+07	12
P23246	Splicing factor, proline- and glutamine-rich	SFPQ	47	31	118	30	707	76.1	9.44	0	189.73	206.23	cell organization and biogenesis;protein metabolism;DNA metabolism;RNA metabolism OR transcription;other metabolic processes;stress response;transport;other biological processes	cytosol;nucleus;other cell component	nucleic acid binding activity;other molecular function		mRNA processing; Type 2 papillary renal cell carcinoma	Suppression of apoptosis; PTK6 Regulates Proteins Involved in RNA Processing	4	0.05	0.133138	0.2044	-0.01	0.655548	0.791694	0.05	0.45108	0.606123	2.25	1.88	4.4	2.11651e+07	2.22466e+07	2.21327e+07	2.17007e+07	2.27946e+07	2.24394e+07	2.26786e+07	2.34458e+07	2.13376e+07	2.36208e+07	2.18584e+07	2.21653e+07	12
O43390	Heterogeneous nuclear ribonucleoprotein R	HNRNPR	55	34	110	22	633	70.9	8.13	0	189.623	185.53	RNA metabolism OR transcription;other metabolic processes	ER/Golgi;nucleus;other cell component	nucleic acid binding activity		mRNA processing	mRNA Splicing - Major Pathway; Processing of Capped Intron-Containing Pre-mRNA	3	-0.51	4.39917e-09	1.96779e-07	0.63	1.53399e-09	1.58505e-07	0.12	0.00141245	0.00460222	2.51	0.97	2.58	5.40213e+06	5.19938e+06	5.22113e+06	5.08488e+06	3.61208e+06	3.67545e+06	3.68712e+06	3.63185e+06	3.38201e+06	3.2939e+06	3.49311e+06	3.32886e+06	12
P52701	DNA mismatch repair protein Msh6	MSH6	42	45	74	45	1360	152.7	6.9	0	187.873	121.81	cell cycle OR cell proliferation;DNA metabolism;other metabolic processes;stress response;developmental processes;signal transduction;other biological processes	cytosol;ER/Golgi;nucleus;other cell component	nucleic acid binding activity;other molecular function	Platinum drug resistance; Mismatch repair; Pathways in cancer; Colorectal cancer	Glioblastoma signaling pathways; Retinoblastoma gene in cancer; Chromosomal and microsatellite instability in colorectal cancer ; DNA repair pathways, full network; DNA mismatch repair	Mismatch repair (MMR) directed by MSH2:MSH6 (MutSalpha); Defective Mismatch Repair Associated With MSH2; Defective Mismatch Repair Associated With MSH6	12	-0.02	0.452141	0.579355	0.06	0.0366946	0.0691075	0.04	0.245618	0.369996	2.24	2.08	1.5	4.48691e+06	4.33804e+06	4.37197e+06	4.25135e+06	4.37705e+06	4.34849e+06	4.19828e+06	4.22249e+06	4.15955e+06	4.17467e+06	4.27421e+06	4.12921e+06	12
Q13085	Acetyl-CoA carboxylase 1	ACACA	27	53	65	53	2346	265.4	6.37	0	187.467	92.44	cell organization and biogenesis;protein metabolism;other metabolic processes;other biological processes	cytosol;cytoskeleton;mitochondrion;nucleus	other molecular function	Fatty acid biosynthesis; Pyruvate metabolism; Propanoate metabolism; Metabolic pathways; Fatty acid metabolism; AMPK signaling pathway; Insulin signaling pathway; Glucagon signaling pathway; Alcoholic liver disease	AMP-activated protein kinase signaling; Sterol regulatory element-binding proteins (SREBP) signaling; Leptin signaling pathway; Corticotropin-releasing hormone signaling pathway; Mesodermal commitment pathway; Fatty acid biosynthesis; VEGFA-VEGFR2 signaling pathway; Focal adhesion: PI3K-Akt-mTOR-signaling pathway; Leptin and adiponectin; Lipid metabolism pathway; Clear cell renal cell carcinoma p…	ChREBP activates metabolic gene expression; Biotin transport and metabolism; Carnitine metabolism; Activation of gene expression by SREBF (SREBP); Fatty acyl-CoA biosynthesis; Defective HLCS causes multiple carboxylase deficiency	29	0.08	0.0323217	0.0590971	-0.24	4.93958e-05	0.000224305	-0.16	0.00165986	0.00529154	3.08	3.98	0.56	2.1545e+06	2.0728e+06	2.23551e+06	2.15861e+06	2.41134e+06	2.32669e+06	2.24228e+06	2.20706e+06	2.54814e+06	2.56641e+06	2.55476e+06	2.53218e+06	12
Q9BQE3	Tubulin alpha-1C chain	TUBA1C	57	24	232	2	449	49.9	5.1	0	187.187	378.6	cell cycle OR cell proliferation;cell organization and biogenesis;transport;other biological processes	cytoskeleton;nucleus;other cell component	cytoskeletal activity;other molecular function	Phagosome; Apoptosis; Tight junction; Gap junction; Alzheimer disease; Parkinson disease; Amyotrophic lateral sclerosis; Huntington disease; Prion disease; Pathways of neurodegeneration; Pathogenic Escherichia coli infection; Salmonella infection	Alzheimer's disease and miRNA effects; Pathogenic Escherichia coli infection; Parkin-ubiquitin proteasomal system pathway; VEGFA-VEGFR2 signaling pathway; Alzheimer's disease	HCMV Early Events; COPI-dependent Golgi-to-ER retrograde traffic; COPI-mediated anterograde transport; Intraflagellar transport; Recycling pathway of L1; Separation of Sister Chromatids; The role of GTSE1 in G2/M progression after G2 checkpoint; Translocation of SLC2A4 (GLUT4) to the plasma membrane; Microtubule-dependent trafficking of connexons from Golgi to the plasma membrane; Gap junction as…	47	0.63	0.12792	0.197943	-1.58	0.000140342	0.000543981	-0.95	0.0019686	0.00611364	33.78	9.79	8.64	53988	55005.7	101686	59842.4	94995.4	77448.6	83572.6	94438.8	152451	164853	185646	178391	12
P08670	Vimentin	VIM	69	39	102	33	466	53.6	5.12	0	187.092	196.97	cell organization and biogenesis;stress response;developmental processes;signal transduction;other biological processes	plasma membrane;other membranes;cytosol;cytoskeleton;nucleus;other cytoplasmic organelle;other cell component	cytoskeletal activity;nucleic acid binding activity;other molecular function	Epstein-Barr virus infection; MicroRNAs in cancer	Allograft rejection; Spinal cord injury; Primary focal segmental glomerulosclerosis (FSGS); Mammary gland development pathway - Puberty (Stage 2 of 4); Apoptosis-related network due to altered Notch3 in ovarian cancer; Striated muscle contraction pathway; TGF-beta signaling in thyroid cells for epithelial-mesenchymal transition; Ciliary landscape; Burn wound healing; CCL18 signaling pathway; T-ce…	Late endosomal microautophagy; Aggrephagy; Interleukin-4 and Interleukin-13 signaling; Striated Muscle Contraction; RHOBTB1 GTPase cycle; Caspase-mediated cleavage of cytoskeletal proteins; Chaperone Mediated Autophagy	20	-0.02	0.984481	1	-1.44	4.9153e-09	2.11832e-07	-1.46	4.62959e-09	2.97318e-07	10.03	3.06	1.36	7.85324e+06	8.1893e+06	9.49072e+06	9.56071e+06	8.37009e+06	8.54794e+06	8.88126e+06	8.91889e+06	2.38872e+07	2.40554e+07	2.38342e+07	2.45508e+07	12
P54577	Tyrosine--tRNA ligase, cytoplasmic	YARS	66	39	117	39	528	59.1	7.05	0	186.401	235.77	protein metabolism;RNA metabolism OR transcription;other metabolic processes;other biological processes	non-structural extracellular;cytosol;nucleus;other cell component	signal transduction activity or receptor binding;nucleic acid binding activity;other molecular function	Aminoacyl-tRNA biosynthesis	Nephrotic syndrome	Cytosolic tRNA aminoacylation	3	1.22	5.44953e-10	1.37711e-07	-0.62	6.51965e-10	1.58505e-07	0.6	6.86975e-10	2.15291e-07	1.16	2.33	0.57	8.3307e+06	8.52745e+06	8.54537e+06	8.49848e+06	2.0558e+07	2.0006e+07	1.9681e+07	1.94988e+07	1.31448e+07	1.30004e+07	1.31528e+07	1.30493e+07	12
Q7Z406	Myosin-14	MYH14	31	54	71	41	1995	227.7	5.6	0	184.495	105.96	cell organization and biogenesis;other biological processes	cytosol;cytoskeleton;other cell component	cytoskeletal activity;other molecular function	Vascular smooth muscle contraction; Tight junction; Regulation of actin cytoskeleton; Pathogenic Escherichia coli infection		RHO GTPases activate CIT; EPHA-mediated growth cone collapse; Sema4D induced cell migration and growth-cone collapse; RHO GTPases activate PKNs; RHO GTPases Activate ROCKs; RHO GTPases activate PAKs	10	0.79	8.86333e-09	2.95691e-07	-0.84	4.78378e-09	2.09352e-07	-0.05	0.325321	0.465226	5.03	2.47	2.28	903439	894069	997828	937667	1.64591e+06	1.58169e+06	1.59092e+06	1.55181e+06	1.66405e+06	1.70143e+06	1.62571e+06	1.62063e+06	12
Q9BQG0	Myb-binding protein 1A	MYBBP1A	36	43	74	43	1328	148.8	9.28	0	183.123	120.7	cell organization and biogenesis;RNA metabolism OR transcription;other metabolic processes;stress response;signal transduction;other biological processes	nucleus;other cell component	nucleic acid binding activity;other molecular function		Energy metabolism	B-WICH complex positively regulates rRNA expression	2	0.33	0.000195926	0.000675339	-0.16	0.0233043	0.0462166	0.17	0.014909	0.0339732	2.96	7.13	2.92	3.98663e+06	3.98965e+06	4.194e+06	3.91858e+06	5.54266e+06	4.94491e+06	5.09134e+06	4.67985e+06	4.46755e+06	4.67198e+06	4.45149e+06	4.36119e+06	12
Q7KZ85	Transcription elongation factor SPT6	SUPT6H	38	52	80	52	1726	198.9	4.91	0	182.868	120.67	cell organization and biogenesis;RNA metabolism OR transcription;other metabolic processes;transport;developmental processes;other biological processes	nucleus	nucleic acid binding activity;other molecular function			Formation of RNA Pol II elongation complex ; RNA Polymerase II Pre-transcription Events	3	0.09	0.0112347	0.0232923	0.18	0.000275942	0.000965848	0.27	7.3965e-06	6.35824e-05	1.01	3.47	2.89	3.50558e+06	3.4677e+06	3.42141e+06	3.45355e+06	3.88279e+06	3.60902e+06	3.75641e+06	3.62099e+06	3.00002e+06	3.1612e+06	3.10925e+06	2.97531e+06	12
P00558	Phosphoglycerate kinase 1	PGK1	71	25	134	25	417	44.6	8.1	0	182.799	224.28	protein metabolism;other metabolic processes;stress response;other biological processes	non-structural extracellular;other membranes;cytosol	kinase activity;other molecular function	Glycolysis / Gluconeogenesis; Metabolic pathways; Carbon metabolism; Biosynthesis of amino acids; HIF-1 signaling pathway	Cori cycle; Photodynamic therapy-induced HIF-1 survival signaling; VEGFA-VEGFR2 signaling pathway; Clear cell renal cell carcinoma pathways; Metabolic reprogramming in colon cancer; Aerobic glycolysis; Glycolysis in senescence; Glycolysis and gluconeogenesis	Glycolysis; Gluconeogenesis; Manipulation of host energy metabolism	16	0	0.896961	0.972373	-0.13	0.00326709	0.00822342	-0.13	0.00618881	0.0160848	3.85	3.78	1.34	1.29625e+07	1.39828e+07	1.41446e+07	1.38458e+07	1.38991e+07	1.32022e+07	1.39134e+07	1.44853e+07	1.51114e+07	1.55555e+07	1.52274e+07	1.51361e+07	12
Q7L014	Probable ATP-dependent RNA helicase DDX46	DDX46	50	47	83	47	1031	117.3	9.29	0	182.706	156.56	cell organization and biogenesis;RNA metabolism OR transcription;other metabolic processes	other membranes;nucleus	other molecular function	Spliceosome		mRNA Splicing - Major Pathway	2	-0.25	6.48044e-06	3.82323e-05	0.02	0.984769	1	-0.23	7.41095e-06	6.35824e-05	3.34	1.36	1.18	3.98989e+06	3.97179e+06	4.02322e+06	3.73557e+06	3.30328e+06	3.28512e+06	3.37036e+06	3.37279e+06	3.86095e+06	3.90672e+06	3.93626e+06	3.96949e+06	12
O43175	D-3-phosphoglycerate dehydrogenase	PHGDH	49	25	195	25	533	56.6	6.71	0	181.999	294.84	cell cycle OR cell proliferation;cell organization and biogenesis;other metabolic processes;developmental processes;other biological processes	cytosol	other molecular function	Glycine, serine and threonine metabolism; Cysteine and methionine metabolism; Metabolic pathways; Carbon metabolism; Biosynthesis of amino acids	Trans-sulfuration, one-carbon metabolism and related pathways; Clear cell renal cell carcinoma pathways; Neuroinflammation and glutamatergic signaling; Amino acid metabolism in triple-negative breast cancer cells	Serine biosynthesis	10	0.62	2.17958e-07	2.86589e-06	0.33	5.88637e-05	0.000258537	0.95	4.43721e-09	2.87156e-07	2.24	4.48	4.44	2.23597e+07	2.29724e+07	2.21758e+07	2.32582e+07	3.57342e+07	3.40021e+07	3.29205e+07	3.62967e+07	1.76424e+07	1.94419e+07	1.78288e+07	1.81569e+07	12
P13797	Plastin-3	PLS3	59	36	99	27	630	70.8	5.6	0	181.926	129.92	cell organization and biogenesis;developmental processes	plasma membrane;other membranes;cytosol;cytoskeleton;other cell component	cytoskeletal activity;other molecular function				0	-0.35	0.000118165	0.000436282	-0.82	1.76744e-07	2.54331e-06	-1.17	4.91567e-09	3.08623e-07	4.35	4.94	5.17	7.76196e+06	8.04264e+06	8.38026e+06	8.56397e+06	5.92079e+06	6.60064e+06	6.5688e+06	6.32135e+06	1.44082e+07	1.32212e+07	1.45721e+07	1.49219e+07	12
O95613	Pericentrin	PCNT	21	61	67	61	3336	377.8	5.55	0	181.014	67.56	cell cycle OR cell proliferation;cell organization and biogenesis;signal transduction;other biological processes	cytosol;cytoskeleton	other molecular function			Late endosomal microautophagy; Recruitment of NuMA to mitotic centrosomes; Aggrephagy; Regulation of PLK1 Activity at G2/M Transition; Loss of Nlp from mitotic centrosomes; Recruitment of mitotic centrosome proteins and complexes; Anchoring of the basal body to the plasma membrane; AURKA Activation by TPX2; Chaperone Mediated Autophagy	10	-0.43	6.3596e-07	6.14907e-06	0.41	1.15492e-06	1.0354e-05	-0.02	0.631506	0.784649	2.76	4.34	1.8	2.59032e+06	2.43295e+06	2.51346e+06	2.4618e+06	1.74076e+06	1.87618e+06	1.92544e+06	1.81475e+06	1.85099e+06	1.84483e+06	1.90814e+06	1.90406e+06	12
P22626	Heterogeneous nuclear ribonucleoproteins A2/B1	HNRNPA2B1	73	25	171	22	353	37.4	8.95	0	180.799	325.45	cell organization and biogenesis;RNA metabolism OR transcription;other metabolic processes;transport;other biological processes	non-structural extracellular;nucleus;other cell component	nucleic acid binding activity;other molecular function	Amyotrophic lateral sclerosis	mRNA processing	Gene and protein expression by JAK-STAT signaling after Interleukin-12 stimulation; mRNA Splicing - Major Pathway; Processing of Capped Intron-Containing Pre-mRNA	5	-0.07	0.228209	0.324354	0.02	0.955738	1	-0.05	0.15057	0.245161	3.18	2.11	5.02	7.99288e+07	8.61126e+07	8.44255e+07	8.45888e+07	7.95861e+07	7.78157e+07	8.15846e+07	8.1053e+07	8.24987e+07	9.05788e+07	8.10034e+07	8.3624e+07	12
P33993	DNA replication licensing factor MCM7	MCM7	60	39	88	39	719	81.3	6.46	0	180.614	154.87	cell cycle OR cell proliferation;cell organization and biogenesis;DNA metabolism;other metabolic processes;stress response;other biological processes	cytosol;nucleus;other cell component	nucleic acid binding activity;other molecular function	DNA replication; Cell cycle	miRNA regulation of DNA damage response; Cell cycle; Retinoblastoma gene in cancer; Ciliary landscape; G1 to S cell cycle control; DNA replication	Orc1 removal from chromatin; Assembly of the pre-replicative complex; Activation of ATR in response to replication stress; Activation of the pre-replicative complex; Unwinding of DNA	14	-0.34	3.49365e-07	4.07805e-06	0.42	6.06555e-08	1.1654e-06	0.08	0.0241839	0.0514046	1.69	3.14	1.45	8.28684e+06	8.07979e+06	8.37831e+06	8.3744e+06	6.29078e+06	6.53667e+06	6.78536e+06	6.61704e+06	6.12181e+06	6.18728e+06	6.32319e+06	6.27616e+06	12
Q08378	Golgin subfamily A member 3	GOLGA3	39	49	60	49	1498	167.3	5.44	0	180.604	98.29	other biological processes	other membranes;cytosol;ER/Golgi;nucleus				RND2 GTPase cycle	1	0.05	0.893548	0.970676	-0.06	0.282848	0.402646	-0.01	0.495717	0.651025	3.04	2.14	3.01	1.78546e+06	1.68448e+06	1.68226e+06	1.67813e+06	1.74675e+06	1.66825e+06	1.73011e+06	1.74469e+06	1.76074e+06	1.7057e+06	1.83378e+06	1.74995e+06	12
O14980	Exportin-1	XPO1	38	34	94	34	1071	123.3	6.06	0	179.626	164.67	transport;other biological processes	other membranes;cytosol;nucleus;other cell component	nucleic acid binding activity;other molecular function	Ribosome biogenesis in eukaryotes; Nucleocytoplasmic transport; Viral life cycle; Influenza A; Human T-cell leukemia virus 1 infection	eIF5A regulation in response to inhibition of the nuclear export system; 22q11.2 copy number variation syndrome	Separation of Sister Chromatids; MAPK6/MAPK4 signaling; NPAS4 regulates expression of target genes; Resolution of Sister Chromatid Cohesion; RHO GTPases Activate Formins; EML4 and NUDC in mitotic spindle formation; Rev-mediated nuclear export of HIV RNA; NEP/NS2 Interacts with the Cellular Export Machinery; Amplification of signal from unattached kinetochores via a MAD2 inhibitory signal; Heme si…	23	-0.05	0.368636	0.487809	-0.01	0.819641	0.932808	-0.06	0.701351	0.846188	1.79	2.32	4.52	5.16606e+06	5.10141e+06	4.98474e+06	4.98211e+06	4.93354e+06	5.04806e+06	4.80786e+06	4.81438e+06	5.00015e+06	4.6729e+06	5.14618e+06	5.15667e+06	12
P49736	DNA replication licensing factor MCM2	MCM2	50	40	92	40	904	101.8	5.52	0	179.458	149.08	cell cycle OR cell proliferation;cell organization and biogenesis;DNA metabolism;other metabolic processes;stress response;other biological processes	nucleus;other cell component	nucleic acid binding activity;other molecular function	DNA replication; Cell cycle	Cell cycle; Ciliary landscape; G1 to S cell cycle control; DNA replication	Orc1 removal from chromatin; Assembly of the pre-replicative complex; Activation of ATR in response to replication stress; Activation of the pre-replicative complex; Unwinding of DNA	12	-0.33	1.12741e-07	1.82788e-06	0.4	2.38919e-08	6.10892e-07	0.07	0.0370358	0.0740275	2.3	1.98	1.5	6.94824e+06	6.70553e+06	6.88296e+06	6.61086e+06	5.44314e+06	5.21958e+06	5.37579e+06	5.44688e+06	5.08806e+06	5.08906e+06	5.19402e+06	5.2426e+06	12
Q9NZI8	Insulin-like growth factor 2 mRNA-binding protein 1	IGF2BP1	56	34	99	30	577	63.4	9.2	0	179.19	198.05	cell cycle OR cell proliferation;cell organization and biogenesis;stress response;transport;developmental processes;other biological processes	cytosol;nucleus;other cell component	nucleic acid binding activity;other molecular function	MicroRNAs in cancer	Brain-derived neurotrophic factor (BDNF) signaling pathway; eIF5A regulation in response to inhibition of the nuclear export system	MAPK6/MAPK4 signaling; Insulin-like Growth Factor-2 mRNA Binding Proteins (IGF2BPs/IMPs/VICKZs) bind RNA	5	0.05	0.0843984	0.136897	0.23	7.10332e-07	7.17911e-06	0.28	1.73729e-07	3.68157e-06	0.48	2.61	1.39	1.289e+07	1.29643e+07	1.30416e+07	1.29486e+07	1.29015e+07	1.33175e+07	1.3501e+07	1.37233e+07	1.09387e+07	1.10839e+07	1.10852e+07	1.07645e+07	12
P15924	Desmoplakin	DSP	25	67	72	67	2871	331.6	6.81	0	179.06	60.4	cell adhesion;cell organization and biogenesis;protein metabolism;other metabolic processes;stress response;developmental processes;other biological processes	plasma membrane;other membranes;cytoskeleton;other cell component	cytoskeletal activity;other molecular function	Arrhythmogenic right ventricular cardiomyopathy	Arrhythmogenic right ventricular cardiomyopathy; Lung fibrosis; Epithelial to mesenchymal transition in colorectal cancer	Neutrophil degranulation; Formation of the cornified envelope; RND3 GTPase cycle; RND1 GTPase cycle; Apoptotic cleavage of cell adhesion proteins	10	-0.43	0.0334069	0.0607772	-1.25	1.1611e-05	6.72422e-05	-1.69	1.1802e-06	1.57335e-05	9.75	18.61	9.97	1.4104e+06	1.53948e+06	1.72984e+06	1.72974e+06	961504	1.43718e+06	1.35645e+06	1.07951e+06	3.90865e+06	3.83823e+06	3.87448e+06	4.68456e+06	12
P50991	T-complex protein 1 subunit delta	CCT4	65	31	80	30	539	57.9	7.83	0	179.044	163.37	transport;other biological processes	cytosol;cytoskeleton;nucleus;other cell component	other molecular function		16p11.2 proximal deletion syndrome	Formation of tubulin folding intermediates by CCT/TriC; BBSome-mediated cargo-targeting to cilium; Association of TriC/CCT with target proteins during biosynthesis; Cooperation of PDCL (PhLP1) and TRiC/CCT in G-protein beta folding; Prefoldin mediated transfer of substrate to CCT/TriC; Folding of actin by CCT/TriC	7	0.2	2.24685e-05	0.000107754	-0.29	9.25905e-07	8.75873e-06	-0.09	0.00606284	0.0158013	2.91	0.86	2.26	9.67552e+06	1.03669e+07	9.99993e+06	1.01662e+07	1.14283e+07	1.15387e+07	1.15894e+07	1.16646e+07	1.2148e+07	1.2036e+07	1.25857e+07	1.25492e+07	12
Q6P2E9	Enhancer of mRNA-decapping protein 4	EDC4	38	41	76	41	1401	151.6	5.86	0	179.018	119.56	RNA metabolism OR transcription;other metabolic processes	cytosol;nucleus;other cell component		RNA degradation		mRNA decay by 5' to 3' exoribonuclease	2	0.38	2.02534e-07	2.71595e-06	-0.19	8.8498e-05	0.000366994	0.19	4.89882e-05	0.000282867	1.16	3.36	2.31	3.2364e+06	3.32066e+06	3.27364e+06	3.24487e+06	4.49058e+06	4.30011e+06	4.17922e+06	4.19105e+06	3.67129e+06	3.81547e+06	3.78121e+06	3.63552e+06	12
P06576	ATP synthase subunit beta, mitochondrial	ATP5F1B	54	21	153	21	529	56.5	5.4	0	177.878	261.62	other metabolic processes;transport;developmental processes;other biological processes	plasma membrane;other membranes;mitochondrion;other cell component	signal transduction activity or receptor binding;transporter activity;other molecular function	Oxidative phosphorylation; Metabolic pathways; Thermogenesis; Alzheimer disease; Parkinson disease; Amyotrophic lateral sclerosis; Huntington disease; Prion disease; Pathways of neurodegeneration; Chemical carcinogenesis; Diabetic cardiomyopathy	Electron transport chain: OXPHOS system in mitochondria; 7q11.23 copy number variation syndrome; Oxidative phosphorylation	Transcriptional activation of mitochondrial biogenesis; Mitochondrial protein import; Cristae formation; Formation of ATP by chemiosmotic coupling	18	-0.23	5.87581e-05	0.000238753	0.22	0.000132913	0.000519297	-0.01	0.718198	0.861203	2.07	3.83	2.46	9.74974e+06	9.97449e+06	1.02552e+07	9.96693e+06	8.42966e+06	8.07796e+06	8.8578e+06	8.57748e+06	8.51692e+06	8.93088e+06	8.57662e+06	8.45866e+06	12
P52948	Nuclear pore complex protein Nup98-Nup96	NUP98	25	41	67	41	1817	197.5	6.4	0	177.248	113.07	cell organization and biogenesis;protein metabolism;RNA metabolism OR transcription;transport;other biological processes	other membranes;cytosol;nucleus;other cell component	nucleic acid binding activity;other molecular function	Nucleocytoplasmic transport; Amyotrophic lateral sclerosis; Influenza A	SARS-CoV-2 innate immunity evasion and cell-specific immune response		4	-0.31	3.22192e-06	2.20576e-05	0.46	8.46376e-08	1.47551e-06	0.14	0.000507401	0.00193157	2.07	2.42	3.17	4.88247e+06	4.77334e+06	4.82001e+06	4.64889e+06	3.88732e+06	3.78469e+06	4.00329e+06	3.83366e+06	3.45401e+06	3.54194e+06	3.56288e+06	3.32109e+06	12
Q8NFC6	Biorientation of chromosomes in cell division protein 1-like 1	BOD1L1	21	55	63	53	3051	330.3	5.08	0	176.901	81.45	protein metabolism;DNA metabolism;other metabolic processes;stress response;other biological processes	cytoskeleton;nucleus;other cell component	enzyme regulator activity;other molecular function				0	-0.18	1.86737e-05	9.18069e-05	0.09	0.00541502	0.0128561	-0.09	0.00200055	0.00620829	0.42	2.21	2.42	3.06666e+06	3.05272e+06	3.03535e+06	3.05099e+06	2.72739e+06	2.6663e+06	2.62818e+06	2.76103e+06	2.85075e+06	2.81211e+06	2.97475e+06	2.89111e+06	12
Q93009	Ubiquitin carboxyl-terminal hydrolase 7	USP7	39	40	90	40	1102	128.2	5.55	0	176.636	132.85	protein metabolism;DNA metabolism;other metabolic processes;stress response;other biological processes	cytosol;nucleus;other cell component	other molecular function	FoxO signaling pathway; Epstein-Barr virus infection; Viral carcinogenesis	Nucleotide excision repair in xeroderma pigmentosum	Regulation of TP53 Degradation; Ub-specific processing proteases; Synthesis of active ubiquitin: roles of E1 and E2 enzymes; Formation of TC-NER Pre-Incision Complex; Dual incision in TC-NER; Gap-filling DNA repair synthesis and ligation in TC-NER; Regulation of PTEN localization	12	-0.46	9.90955e-10	1.37711e-07	0.12	2.94281e-05	0.000145174	-0.34	3.425e-09	2.55172e-07	1.7	0.96	1.29	5.20846e+06	5.06597e+06	5.23016e+06	5.07223e+06	3.72145e+06	3.78846e+06	3.71322e+06	3.76528e+06	4.70941e+06	4.6594e+06	4.76636e+06	4.79761e+06	12
P42166	Lamina-associated polypeptide 2, isoform alpha	TMPO	57	30	71	23	694	75.4	7.66	0	176.098	139.03		nucleus;other cell component	nucleic acid binding activity;other molecular function		Envelope proteins and their potential roles in EDMD physiopathology; Overlap between signal transduction pathways contributing to LMNA laminopathies		2	-0.33	9.28838e-08	1.60674e-06	0.56	1.35545e-09	1.58505e-07	0.23	1.25363e-06	1.64537e-05	1.33	1.95	2.08	4.82947e+06	4.80585e+06	4.73845e+06	4.69034e+06	3.75376e+06	3.83831e+06	3.91892e+06	3.77332e+06	3.19914e+06	3.27447e+06	3.32744e+06	3.1827e+06	12
P31948	Stress-induced-phosphoprotein 1	STIP1	68	42	113	42	543	62.6	6.8	0	175.628	169.71	other biological processes	cytosol;ER/Golgi;nucleus;other cell component	other molecular function	Prion disease	VEGFA-VEGFR2 signaling pathway	HSP90 chaperone cycle for steroid hormone receptors (SHR) in the presence of ligand; RND1 GTPase cycle	4	0.38	1.53714e-08	4.28143e-07	0.12	0.000411456	0.00135345	0.5	2.0089e-09	2.19697e-07	1.97	1.08	2.14	1.526e+07	1.48523e+07	1.45537e+07	1.49908e+07	1.95461e+07	1.95873e+07	1.9245e+07	1.91699e+07	1.41928e+07	1.36761e+07	1.37842e+07	1.34966e+07	12
Q3SY69	Mitochondrial 10-formyltetrahydrofolate dehydrogenase	ALDH1L2	56	45	76	45	923	101.7	6.52	0	175.396	115.87	other metabolic processes	mitochondrion;nucleus	other molecular function	One carbon pool by folate; Metabolic pathways		Metabolism of folate and pterines	3	-0.68	4.13584e-09	1.96779e-07	0.93	1.02189e-09	1.58505e-07	0.25	2.30636e-05	0.000154979	2.94	1.91	3.5	6.59982e+06	6.20388e+06	6.20763e+06	6.31728e+06	3.81719e+06	3.95228e+06	3.97585e+06	3.86374e+06	3.35349e+06	3.30939e+06	3.25716e+06	3.09266e+06	12
Q15424	Scaffold attachment factor B1	SAFB	38	43	79	30	915	102.6	5.47	0	175.257	111.22	cell organization and biogenesis;signal transduction;other biological processes	nucleus;other cell component	nucleic acid binding activity;other molecular function		Interleukin-1 (IL-1) structural pathway	SUMOylation of transcription cofactors	2	0.19	0.0130091	0.026494	-0.14	0.127103	0.203106	0.05	0.345952	0.489818	2.42	4.23	6.68	5.75249e+06	5.48376e+06	5.52609e+06	5.45825e+06	6.194e+06	6.62955e+06	6.00116e+06	6.36432e+06	5.94626e+06	5.45875e+06	6.18026e+06	6.39164e+06	12
Q92900	Regulator of nonsense transcripts 1	UPF1	45	40	75	40	1129	124.3	6.61	0	175.201	137.98	cell cycle OR cell proliferation;cell organization and biogenesis;DNA metabolism;RNA metabolism OR transcription;other metabolic processes;stress response;transport;other biological processes	cytosol;nucleus;other cell component	nucleic acid binding activity;other molecular function	Nucleocytoplasmic transport; mRNA surveillance pathway		Nonsense Mediated Decay (NMD) enhanced by the Exon Junction Complex (EJC); Nonsense Mediated Decay (NMD) independent of the Exon Junction Complex (EJC)	4	0.38	1.5518e-09	1.37711e-07	-0.1	6.02244e-05	0.000263017	0.28	1.47268e-08	6.52085e-07	1.22	1.55	1.25	4.68117e+06	4.79033e+06	4.8096e+06	4.78727e+06	6.41138e+06	6.21285e+06	6.21845e+06	6.22211e+06	5.07423e+06	5.13379e+06	5.22897e+06	5.13107e+06	12
Q15233	Non-POU domain-containing octamer-binding protein	NONO	65	30	177	28	471	54.2	8.95	0	174.633	283.15	DNA metabolism;RNA metabolism OR transcription;other metabolic processes;stress response;other biological processes	nucleus;other cell component	nucleic acid binding activity;other molecular function		mRNA processing		1	0.08	3.41427e-05	0.00015268	-0.15	1.53055e-07	2.32457e-06	-0.07	7.63604e-05	0.000406338	0.93	1.1	0.72	1.76511e+07	1.77801e+07	1.78938e+07	1.80395e+07	1.87943e+07	1.86333e+07	1.89441e+07	1.91205e+07	1.99725e+07	1.99868e+07	1.97351e+07	1.9732e+07	12
P49411	Elongation factor Tu, mitochondrial	TUFM	62	24	100	24	452	49.5	7.61	0	174.345	183.26	protein metabolism;other metabolic processes;other biological processes	other membranes;mitochondrion;other cell component	nucleic acid binding activity;other molecular function		16p11.2 distal deletion syndrome	Mitochondrial translation elongation; SARS-CoV-2 modulates autophagy	3	-0.47	4.40043e-09	1.96779e-07	0.63	1.0559e-09	1.58505e-07	0.16	2.7163e-05	0.000175921	1.79	1.84	2.12	1.19964e+07	1.15022e+07	1.16273e+07	1.17305e+07	8.37619e+06	8.40441e+06	8.72098e+06	8.47924e+06	7.68061e+06	7.38458e+06	7.67234e+06	7.41595e+06	12
Q92621	Nuclear pore complex protein Nup205	NUP205	29	52	78	52	2012	227.8	6.19	0	173.67	114.9	cell organization and biogenesis;transport	other membranes;cytosol;nucleus	other molecular function	Nucleocytoplasmic transport; Amyotrophic lateral sclerosis		Regulation of HSF1-mediated heat shock response; SARS-CoV-2 activates/modulates innate and adaptive immune responses; HCMV Late Events; HCMV Early Events; ISG15 antiviral mechanism; Transport of the SLBP independent Mature mRNA; Transport of the SLBP Dependant Mature mRNA; Transport of Mature mRNA Derived from an Intronless Transcript; Transport of Mature mRNA derived from an Intron-Containing Tr…	31	-0.21	0.00019124	0.000661629	0.22	0.000241277	0.000859969	0.01	0.976715	1	3.25	4.49	1.77	4.2636e+06	4.02891e+06	3.9522e+06	4.08667e+06	3.60816e+06	3.56958e+06	3.42472e+06	3.26568e+06	3.45283e+06	3.41321e+06	3.55325e+06	3.50838e+06	12
P55060	Exportin-2	CSE1L	32	34	85	34	971	110.3	5.77	0	173.256	135.16	transport	cytosol;nucleus;other cell component	other molecular function	Nucleocytoplasmic transport; Salmonella infection			2	-0.26	4.31341e-09	1.96779e-07	0.23	1.37058e-08	4.18569e-07	-0.02	0.0529667	0.10068	0.88	1.62	0.37	7.53863e+06	7.56303e+06	7.56504e+06	7.6867e+06	6.42693e+06	6.31446e+06	6.18464e+06	6.36247e+06	6.43921e+06	6.44162e+06	6.49092e+06	6.45622e+06	12
P16615	Sarcoplasmic/endoplasmic reticulum calcium ATPase 2	ATP2A2	42	40	70	31	1042	114.7	5.34	0	172.981	109.37	cell adhesion;cell organization and biogenesis;other metabolic processes;stress response;transport;signal transduction;other biological processes	plasma membrane;other membranes;cytosol;ER/Golgi;other cell component	transporter activity;other molecular function	Calcium signaling pathway; cGMP-PKG signaling pathway; cAMP signaling pathway; Cardiac muscle contraction; Adrenergic signaling in cardiomyocytes; Thyroid hormone signaling pathway; Pancreatic secretion; Alzheimer disease; Spinocerebellar ataxia; Pathways of neurodegeneration; Hypertrophic cardiomyopathy; Arrhythmogenic right ventricular cardiomyopathy; Dilated cardiomyopathy; Diabetic cardiomyop…	Alzheimer's disease and miRNA effects; Arrhythmogenic right ventricular cardiomyopathy; Endothelin pathways; Myometrial relaxation and contraction pathways; Alzheimer's disease; Calcium regulation in cardiac cells	Ion homeostasis; Ion transport by P-type ATPases; Pre-NOTCH Processing in Golgi; Reduction of cytosolic Ca++ levels	24	-0.18	5.7263e-06	3.47589e-05	0.04	0.0734356	0.126773	-0.15	5.38175e-05	0.00030387	1.95	2.04	0.95	6.12674e+06	6.20554e+06	6.07516e+06	6.3516e+06	5.3356e+06	5.37248e+06	5.47806e+06	5.58152e+06	6.01459e+06	5.92235e+06	6.00922e+06	6.05894e+06	12
Q14676	Mediator of DNA damage checkpoint protein 1	MDC1	28	44	70	44	2089	226.5	5.47	0	171.606	107.07	cell cycle OR cell proliferation;DNA metabolism;other metabolic processes;stress response;signal transduction	nucleus;other cell component	other molecular function		ATM signaling in development and disease ; SMC1/SMC3 role in DNA damage - Cornelia de Lange Syndrome; NIPBL role in DNA damage - Cornelia de Lange syndrome	SUMOylation of DNA damage response and repair proteins; Recruitment and ATM-mediated phosphorylation of repair and signaling proteins at DNA double strand breaks; TP53 Regulates Transcription of DNA Repair Genes; Processing of DNA double-strand break ends; G2/M DNA damage checkpoint; Nonhomologous End-Joining (NHEJ)	9	-0.73	4.23684e-09	1.96779e-07	0.87	1.83298e-09	1.58505e-07	0.14	0.0111314	0.0265443	3.65	1.77	3.48	5.44145e+06	4.99109e+06	5.21482e+06	5.12468e+06	3.14693e+06	3.06592e+06	3.15628e+06	3.04893e+06	3.00972e+06	2.82209e+06	2.78935e+06	2.82971e+06	12
Q10570	Cleavage and polyadenylation specificity factor subunit 1	CPSF1	33	43	61	43	1443	160.8	6.4	0	171.348	101.73	RNA metabolism OR transcription;other metabolic processes	nucleus	nucleic acid binding activity;other molecular function	mRNA surveillance pathway	mRNA processing	Transport of Mature mRNA Derived from an Intronless Transcript; tRNA processing in the nucleus; mRNA 3'-end processing; RNA Polymerase II Transcription Termination; mRNA Splicing - Major Pathway; Processing of Intronless Pre-mRNAs	8	-0.08	0.025131	0.0474139	-0.21	0.000177981	0.000663658	-0.29	8.26985e-06	6.97607e-05	1.07	4.76	0.84	2.16831e+06	2.19303e+06	2.22539e+06	2.20171e+06	2.0726e+06	2.08257e+06	2.15469e+06	1.92145e+06	2.50181e+06	2.54967e+06	2.54045e+06	2.54104e+06	12
P62258	14-3-3 protein epsilon	YWHAE	74	22	220	19	255	29.2	4.74	0	171.251	397.9	stress response;transport;developmental processes;signal transduction;other biological processes	cytosol;nucleus;other cell component	other molecular function	Cell cycle; Oocyte meiosis; PI3K-Akt signaling pathway; Hippo signaling pathway; NOD-like receptor signaling pathway; Neurotrophin signaling pathway; Hepatitis C; Viral carcinogenesis	Cell cycle; Myometrial relaxation and contraction pathways; VEGFA-VEGFR2 signaling pathway; Calcium regulation in cardiac cells; Sudden infant death syndrome (SIDS) susceptibility pathways	RAB GEFs exchange GTP for GDP on RABs; Translocation of SLC2A4 (GLUT4) to the plasma membrane; Recruitment of NuMA to mitotic centrosomes; Regulation of HSF1-mediated heat shock response; Regulation of PLK1 Activity at G2/M Transition; Loss of Nlp from mitotic centrosomes; Recruitment of mitotic centrosome proteins and complexes; Anchoring of the basal body to the plasma membrane; AURKA Activatio…	33	0.11	0.0692146	0.115179	0.03	0.999808	1	0.14	0.0712471	0.129909	3.57	4.41	5.16	3.42672e+07	3.52489e+07	3.23387e+07	3.41389e+07	3.53085e+07	3.8121e+07	3.56033e+07	3.83911e+07	3.29286e+07	3.26228e+07	3.40988e+07	3.64897e+07	12
Q13435	Splicing factor 3B subunit 2	SF3B2	40	36	80	36	895	100.2	5.67	0	171.075	117.53	cell organization and biogenesis;RNA metabolism OR transcription;other metabolic processes	nucleus		Spliceosome	mRNA processing	mRNA Splicing - Major Pathway; mRNA Splicing - Minor Pathway	4	0.28	5.047e-06	3.15231e-05	-0.54	2.66995e-08	6.56697e-07	-0.26	2.6119e-05	0.000171003	1.07	2.11	3.94	3.08391e+06	3.02855e+06	3.07107e+06	3.01589e+06	3.85135e+06	3.71683e+06	3.69309e+06	3.68056e+06	4.32099e+06	4.21488e+06	4.52731e+06	4.58626e+06	12
P35221	Catenin alpha-1	CTNNA1	47	36	67	36	906	100	6.29	0	169.649	109.29	cell adhesion;cell cycle OR cell proliferation;cell organization and biogenesis;stress response;developmental processes;signal transduction;other biological processes	plasma membrane;other membranes;cytosol;cytoskeleton;other cell component	cytoskeletal activity;other molecular function	Hippo signaling pathway; Adherens junction; Leukocyte transendothelial migration; Bacterial invasion of epithelial cells; Pathways in cancer; Endometrial cancer; Gastric cancer; Arrhythmogenic right ventricular cardiomyopathy	Arrhythmogenic right ventricular cardiomyopathy; Apoptosis-related network due to altered Notch3 in ovarian cancer; VEGFA-VEGFR2 signaling pathway; White fat cell differentiation; Endometrial cancer; Mechanoregulation and pathology of YAP/TAZ via Hippo and non-Hippo mechanisms; Hippo-Merlin signaling dysregulation; Malignant pleural mesothelioma	RHO GTPases activate IQGAPs; Myogenesis; VEGFR2 mediated vascular permeability; Adherens junctions interactions	20	-0.19	1.41277e-05	7.26429e-05	0.21	5.51352e-06	3.65701e-05	0.02	0.513511	0.670625	2.38	1.56	1.67	3.37812e+06	3.21725e+06	3.34967e+06	3.24488e+06	2.9372e+06	2.94029e+06	2.85984e+06	2.86061e+06	2.85441e+06	2.80164e+06	2.91775e+06	2.84706e+06	12
P19367	Hexokinase-1	HK1	44	39	68	37	917	102.4	6.8	0	169.638	117.62	other metabolic processes;stress response;other biological processes	other membranes;cytosol;mitochondrion	kinase activity;other molecular function	Glycolysis / Gluconeogenesis; Fructose and mannose metabolism; Galactose metabolism; Starch and sucrose metabolism; Amino sugar and nucleotide sugar metabolism; Neomycin, kanamycin and gentamicin biosynthesis; Metabolic pathways; Carbon metabolism; Biosynthesis of nucleotide sugars; HIF-1 signaling pathway; Insulin signaling pathway; Type II diabetes mellitus; Carbohydrate digestion and absorptio…	Cori cycle; Photodynamic therapy-induced HIF-1 survival signaling; Clear cell renal cell carcinoma pathways; Aerobic glycolysis; Disorders of fructose metabolism; Glucose metabolism in triple-negative breast cancer cells; Glycolysis and gluconeogenesis; Glucuronidation	Glycolysis; Defective HK1 causes hexokinase deficiency (HK deficiency)	25	-0.7	1.36705e-08	4.05728e-07	0.46	5.24739e-07	5.72627e-06	-0.23	0.000192175	0.000872042	3.38	2.92	3.33	7.00685e+06	6.74392e+06	6.77665e+06	6.45063e+06	4.33931e+06	4.14936e+06	4.19132e+06	4.04515e+06	5.04586e+06	5.01194e+06	4.78879e+06	4.71582e+06	12
P04350	Tubulin beta-4A chain	TUBB4A	61	22	312	2	444	49.6	4.88	0	169.364	389.4	cell cycle OR cell proliferation;cell organization and biogenesis;other biological processes	cytosol;cytoskeleton;other cell component	cytoskeletal activity;other molecular function	Phagosome; Gap junction; Alzheimer disease; Parkinson disease; Amyotrophic lateral sclerosis; Huntington disease; Prion disease; Pathways of neurodegeneration; Pathogenic Escherichia coli infection; Salmonella infection	Alzheimer's disease and miRNA effects; Pathogenic Escherichia coli infection; Parkin-ubiquitin proteasomal system pathway; Alzheimer's disease	Intraflagellar transport; Recycling pathway of L1; COPI-dependent Golgi-to-ER retrograde traffic; Separation of Sister Chromatids; The role of GTSE1 in G2/M progression after G2 checkpoint; Translocation of SLC2A4 (GLUT4) to the plasma membrane; Microtubule-dependent trafficking of connexons from Golgi to the plasma membrane; Gap junction assembly; MHC class II antigen presentation; Resolution of…	50	-0.1	0.496268	0.625694	-0.6	0.000781507	0.00238326	-0.7	0.000194815	0.000881643	12.12	11.89	6	167573	153887	125350	142745	133605	143500	112948	149550	210285	218677	240884	231329	12
Q9UM54	Unconventional myosin-VI	MYO6	37	46	62	46	1294	149.6	8.53	0	169.215	102.85	cell organization and biogenesis;stress response;transport;developmental processes;signal transduction;other biological processes	plasma membrane;other membranes;cytosol;cytoskeleton;ER/Golgi;nucleus;other cytoplasmic organelle;other cell component	cytoskeletal activity;other molecular function	Pathogenic Escherichia coli infection; Salmonella infection	VEGFA-VEGFR2 signaling pathway; Joubert syndrome	RHOU GTPase cycle; RHOBTB2 GTPase cycle; RHOBTB1 GTPase cycle; Trafficking of AMPA receptors; Gap junction degradation	9	-0.54	1.7022e-09	1.37711e-07	-0.03	0.514571	0.655569	-0.57	1.47596e-09	2.15291e-07	2.51	1.1	1.89	4.33159e+06	4.14439e+06	4.09592e+06	4.24603e+06	2.89446e+06	2.82665e+06	2.89294e+06	2.87352e+06	4.31696e+06	4.22173e+06	4.35653e+06	4.1834e+06	12
P33991	DNA replication licensing factor MCM4	MCM4	48	36	73	35	863	96.5	6.74	0	168.831	123.15	cell cycle OR cell proliferation;cell organization and biogenesis;DNA metabolism;other metabolic processes;stress response;other biological processes	nucleus;other cell component	nucleic acid binding activity;other molecular function	DNA replication; Cell cycle	Cell cycle; Gastric cancer network 1; Retinoblastoma gene in cancer; Ciliary landscape; G1 to S cell cycle control; DNA replication	Orc1 removal from chromatin; Assembly of the pre-replicative complex; Activation of ATR in response to replication stress; Activation of the pre-replicative complex; Unwinding of DNA	14	-0.36	1.05485e-07	1.73545e-06	0.4	5.62644e-08	1.11039e-06	0.03	0.481718	0.637417	2.35	2.11	2.15	8.13e+06	7.74337e+06	7.94882e+06	7.74607e+06	6.0647e+06	6.14234e+06	6.1249e+06	5.86418e+06	5.97499e+06	6.07706e+06	5.92346e+06	5.77049e+06	12
P49368	T-complex protein 1 subunit gamma	CCT3	57	31	90	31	545	60.5	6.49	0	168.245	130.23	cell organization and biogenesis;transport;other biological processes	cytosol;cytoskeleton;other cell component	other molecular function		16p11.2 proximal deletion syndrome	BBSome-mediated cargo-targeting to cilium; Formation of tubulin folding intermediates by CCT/TriC; Association of TriC/CCT with target proteins during biosynthesis; Cooperation of PDCL (PhLP1) and TRiC/CCT in G-protein beta folding; Prefoldin mediated transfer of substrate to CCT/TriC; Folding of actin by CCT/TriC	7	0.17	3.31718e-05	0.000149291	-0.27	7.75776e-07	7.67639e-06	-0.1	0.0022557	0.00686584	1.53	1.63	2.67	6.71661e+06	6.89693e+06	6.95891e+06	6.81601e+06	7.89954e+06	7.72656e+06	7.73027e+06	7.59254e+06	8.36328e+06	8.55771e+06	8.2242e+06	8.03268e+06	12
P55786	Puromycin-sensitive aminopeptidase	NPEPPS	46	35	85	35	919	103.2	5.72	0	167.688	140.69	protein metabolism;other metabolic processes;stress response	cytosol;nucleus;other cell component	other molecular function			Antigen processing: Ubiquitination & Proteasome degradation	1	0.18	0.000377029	0.00118272	-0.05	0.332155	0.460182	0.13	0.00259017	0.00769189	2.01	2.74	3.2	6.69605e+06	6.43147e+06	6.61984e+06	6.442e+06	7.61844e+06	7.3282e+06	7.44196e+06	7.1367e+06	6.9132e+06	6.93811e+06	6.5765e+06	6.53147e+06	12
Q8TEM1	Nuclear pore membrane glycoprotein 210	NUP210	24	40	79	40	1887	205	6.81	0	167.566	122.67	transport	other membranes;ER/Golgi;nucleus		Nucleocytoplasmic transport; Amyotrophic lateral sclerosis		ISG15 antiviral mechanism; Transport of the SLBP independent Mature mRNA; Transport of the SLBP Dependant Mature mRNA; Transport of Mature mRNA Derived from an Intronless Transcript; snRNP Assembly; Regulation of HSF1-mediated heat shock response; SUMOylation of DNA damage response and repair proteins; SUMOylation of chromatin organization proteins; SUMOylation of DNA replication proteins; HCMV L…	30	0.1	0.00489684	0.0110994	-0.16	7.74027e-05	0.000325482	-0.05	0.0193659	0.0425171	1.7	2.18	2.13	4.05144e+06	3.96849e+06	3.91503e+06	3.90402e+06	4.27619e+06	4.29332e+06	4.17921e+06	4.09568e+06	4.3559e+06	4.55031e+06	4.42603e+06	4.3467e+06	12
Q08J23	RNA cytosine C(5)-methyltransferase NSUN2	NSUN2	56	37	71	37	767	86.4	6.77	0	167.488	131.76	cell cycle OR cell proliferation;RNA metabolism OR transcription;other metabolic processes;developmental processes;signal transduction;other biological processes	non-structural extracellular;cytoskeleton;mitochondrion;nucleus;other cell component	nucleic acid binding activity;other molecular function			tRNA modification in the nucleus and cytosol	1	0.12	0.0108531	0.0225568	-0.02	0.260848	0.376888	0.1	0.146093	0.238748	2.64	1.71	5.17	3.34947e+06	3.25766e+06	3.35809e+06	3.17395e+06	3.6884e+06	3.54634e+06	3.5948e+06	3.57359e+06	3.36329e+06	3.68865e+06	3.33895e+06	3.30912e+06	12
P14866	Heterogeneous nuclear ribonucleoprotein L	HNRNPL	44	19	140	18	589	64.1	8.22	0	167.439	214.23	RNA metabolism OR transcription;other metabolic processes;stress response;other biological processes	cytosol;nucleus;other cell component	nucleic acid binding activity		mRNA processing; Hippocampal synaptogenesis and neurogenesis	mRNA Splicing - Major Pathway; Processing of Capped Intron-Containing Pre-mRNA	4	0.2	2.44371e-05	0.000115677	-0.3	1.48261e-06	1.26252e-05	-0.1	0.0152848	0.0347449	1.43	3.76	1.07	1.53748e+07	1.54933e+07	1.50356e+07	1.55042e+07	1.72566e+07	1.73816e+07	1.81214e+07	1.86902e+07	1.86903e+07	1.91226e+07	1.89228e+07	1.91114e+07	12
Q13439	Golgin subfamily A member 4	GOLGA4	29	58	64	58	2230	261	5.39	0	167.197	73.33	cell organization and biogenesis;transport	plasma membrane;other membranes;cytosol;ER/Golgi;nucleus;other cell component	other molecular function			Retrograde transport at the Trans-Golgi-Network; Signaling by membrane-tethered fusions of PDGFRA or PDGFRB	2	0.04	0.222822	0.317933	-0.39	2.18314e-07	2.93737e-06	-0.35	6.16202e-07	9.76291e-06	4.11	0.77	0.76	1.75567e+06	1.61951e+06	1.66213e+06	1.76024e+06	1.75023e+06	1.73678e+06	1.75324e+06	1.76983e+06	2.2248e+06	2.24154e+06	2.24592e+06	2.20893e+06	12
Q5VYK3	Proteasome adapter and scaffold protein ECM29	ECPAS	31	44	69	44	1845	204.2	7.12	0	167.123	80.02	cell organization and biogenesis;protein metabolism;other metabolic processes;stress response	cytoskeleton;ER/Golgi;nucleus;other cytoplasmic organelle;other cell component	other molecular function				0	0.16	0.00283839	0.00691061	-0.11	0.0515569	0.0929141	0.05	0.183563	0.289849	4.13	1.63	3.87	1.50642e+06	1.51844e+06	1.39698e+06	1.42285e+06	1.66527e+06	1.65442e+06	1.61154e+06	1.61731e+06	1.58523e+06	1.47337e+06	1.6073e+06	1.58488e+06	12
Q13464	Rho-associated protein kinase 1	ROCK1	37	52	63	48	1354	158.1	5.9	0	167.06	89.38	cell adhesion;cell cycle OR cell proliferation;cell organization and biogenesis;protein metabolism;other metabolic processes;developmental processes;signal transduction;other biological processes	non-structural extracellular;plasma membrane;other membranes;cytosol;cytoskeleton;ER/Golgi;other cell component	enzyme regulator activity;cytoskeletal activity;kinase activity;other molecular function	cGMP-PKG signaling pathway; cAMP signaling pathway; Chemokine signaling pathway; Sphingolipid signaling pathway; Vascular smooth muscle contraction; TGF-beta signaling pathway; Axon guidance; Focal adhesion; Tight junction; Platelet activation; Leukocyte transendothelial migration; Regulation of actin cytoskeleton; Oxytocin signaling pathway; Pathogenic Escherichia coli infection; Shigellosis; Ye…	Androgen receptor signaling pathway; MicroRNAs in cardiomyocyte hypertrophy; Integrin-mediated cell adhesion; Leptin signaling pathway; Microtubule cytoskeleton regulation; Pathogenic Escherichia coli infection; AGE/RAGE pathway; Focal adhesion; TGF-beta signaling pathway; VEGFA-VEGFR2 signaling pathway; Chemokine signaling pathway; EGF/EGFR signaling pathway; Gastrin signaling pathway; mBDNF and…	Neutrophil degranulation; VEGFA-VEGFR2 Pathway; G alpha (12/13) signalling events; EPHB-mediated forward signaling; Potential therapeutics for SARS; RHOC GTPase cycle; RHOA GTPase cycle; RHOB GTPase cycle; RND3 GTPase cycle; EPHA-mediated growth cone collapse; Sema4D induced cell migration and growth-cone collapse; RHO GTPases Activate ROCKs; RHOBTB1 GTPase cycle; RHOH GTPase cycle; Apoptotic cle…	55	-0.15	0.000104085	0.000390819	-0.09	0.0029601	0.00756964	-0.25	1.89752e-06	2.26437e-05	2.34	1.56	1.8	3.75554e+06	3.76823e+06	3.69546e+06	3.57829e+06	3.32963e+06	3.39023e+06	3.3659e+06	3.27007e+06	3.99955e+06	3.97458e+06	3.96592e+06	3.8405e+06	12
Q14160	Protein scribble homolog	SCRIB	32	48	60	45	1630	174.8	5.07	0	166.982	86.47							0	-0.6	5.06272e-07	5.31365e-06	0.32	0.000145963	0.000562518	-0.28	0.000159442	0.000745627	2.54	4	5.45	3.99812e+06	3.79303e+06	3.94083e+06	3.81463e+06	2.58047e+06	2.52429e+06	2.71956e+06	2.48336e+06	3.13343e+06	3.413e+06	3.0802e+06	3.02585e+06	12
P33992	DNA replication licensing factor MCM5	MCM5	47	34	70	34	734	82.2	8.37	0	166.944	137.17	cell cycle OR cell proliferation;cell organization and biogenesis;DNA metabolism;other metabolic processes;stress response;other biological processes	cytosol;nucleus;other cell component	nucleic acid binding activity;other molecular function	DNA replication; Cell cycle	Cell cycle; Ciliary landscape; G1 to S cell cycle control; DNA replication	Orc1 removal from chromatin; Assembly of the pre-replicative complex; Activation of ATR in response to replication stress; Activation of the pre-replicative complex; Unwinding of DNA	12	-0.45	1.66262e-08	4.53819e-07	0.41	2.67933e-08	6.56697e-07	-0.03	0.627989	0.781203	3.28	1.59	1.08	6.87038e+06	6.53181e+06	6.45336e+06	6.3865e+06	4.76079e+06	4.70532e+06	4.88636e+06	4.77276e+06	4.87938e+06	4.77265e+06	4.87729e+06	4.87413e+06	12
O00571	ATP-dependent RNA helicase DDX3X	DDX3X	53	36	88	35	662	73.2	7.18	0	166.814	136.15	cell-cell signaling;cell organization and biogenesis;protein metabolism;RNA metabolism OR transcription;other metabolic processes;stress response;signal transduction;other biological processes	non-structural extracellular;plasma membrane;other membranes;cytosol;cytoskeleton;nucleus;other cell component	enzyme regulator activity;cytoskeletal activity;translation activity;nucleic acid binding activity;other molecular function	RIG-I-like receptor signaling pathway; Hepatitis B; Viral carcinogenesis	Novel intracellular components of RIG-I-like receptor pathway; Hepatitis B infection	Neutrophil degranulation	6	-0.13	0.00161403	0.00420748	-0.14	0.000170927	0.00064318	-0.27	1.91886e-06	2.28014e-05	1.7	1.57	2.81	6.50303e+06	6.48883e+06	6.48854e+06	6.27455e+06	5.91768e+06	5.91253e+06	6.10519e+06	5.92617e+06	7.25863e+06	7.35566e+06	7.05982e+06	6.90721e+06	12
Q6KC79	Nipped-B-like protein	NIPBL	21	53	67	53	2804	315.9	7.91	0	166.757	71.61	cell cycle OR cell proliferation;cell organization and biogenesis;DNA metabolism;stress response;developmental processes;other biological processes	cytosol;nucleus;other cell component	other molecular function		Cohesin complex - Cornelia de Lange syndrome; NIPBL role in DNA damage - Cornelia de Lange syndrome	Cohesin Loading onto Chromatin	3	-0.42	5.31395e-08	1.04263e-06	0.14	0.00111087	0.00323434	-0.28	1.11598e-06	1.51431e-05	2.62	1.85	2.2	3.10632e+06	3.12539e+06	3.00455e+06	2.95903e+06	2.22981e+06	2.33306e+06	2.27974e+06	2.27838e+06	2.75987e+06	2.78579e+06	2.88838e+06	2.7579e+06	12
Q92499	ATP-dependent RNA helicase DDX1	DDX1	55	36	93	36	740	82.4	7.23	0	166.487	173.74	cell organization and biogenesis;DNA metabolism;RNA metabolism OR transcription;other metabolic processes;stress response;other biological processes	cytosol;mitochondrion;nucleus;other cell component	nucleic acid binding activity;other molecular function		DDX1 as a regulatory component of the Drosha microprocessor; mRNA processing	tRNA processing in the nucleus	3	-0.16	8.59335e-06	4.87479e-05	0.09	0.00167396	0.00460678	-0.07	0.00183305	0.00576072	1.98	1.52	0.92	6.5916e+06	6.58759e+06	6.48872e+06	6.31628e+06	5.88806e+06	5.86502e+06	5.81436e+06	5.6898e+06	6.20481e+06	6.09e+06	6.17645e+06	6.10044e+06	12
P35606	Coatomer subunit beta'	COPB2	47	35	63	35	906	102.4	5.27	0	166.2	126.56	transport	other membranes;cytosol;ER/Golgi	other molecular function			COPI-dependent Golgi-to-ER retrograde traffic; COPI-mediated anterograde transport	2	0.18	1.14557e-05	6.15388e-05	-0.21	4.85097e-06	3.29742e-05	-0.03	0.559288	0.71567	2.43	1.27	1.95	3.58574e+06	3.77937e+06	3.6768e+06	3.767e+06	4.23741e+06	4.30949e+06	4.22057e+06	4.18031e+06	4.38949e+06	4.31047e+06	4.18684e+06	4.31269e+06	12
O43143	Pre-mRNA-splicing factor ATP-dependent RNA helicase DHX15	DHX15	40	32	107	31	795	90.9	7.46	0	165.676	171.16	RNA metabolism OR transcription;other metabolic processes;stress response;other biological processes	nucleus	nucleic acid binding activity;other molecular function	Spliceosome	mRNA processing	mRNA Splicing - Major Pathway	3	-0.31	3.96113e-07	4.46175e-06	0.29	9.53828e-07	8.92834e-06	-0.03	0.362818	0.510177	2	3.02	0.84	5.79234e+06	5.71802e+06	5.59843e+06	5.54172e+06	4.61205e+06	4.6685e+06	4.50086e+06	4.35801e+06	4.66963e+06	4.59028e+06	4.66352e+06	4.61236e+06	12
P51610	Host cell factor 1	HCFC1	25	40	73	39	2035	208.6	7.46	0	165.604	125.87	cell cycle OR cell proliferation;cell organization and biogenesis;protein metabolism;RNA metabolism OR transcription;other metabolic processes;other biological processes	nucleus;other cell component	other molecular function	Herpes simplex virus 1 infection	Mitochondrial gene expression; Malignant pleural mesothelioma	UCH proteinases; Transcriptional activation of mitochondrial biogenesis; HATs acetylate histones	6	-0.38	0.000195102	0.000673049	0.24	0.0077171	0.0175417	-0.14	0.0458478	0.0888545	2.3	3.42	8.38	4.91234e+06	4.87776e+06	4.97634e+06	5.136e+06	4.05023e+06	3.78785e+06	3.80282e+06	3.77293e+06	4.2806e+06	4.80207e+06	4.11345e+06	3.98088e+06	12
Q13263	Transcription intermediary factor 1-beta	TRIM28	47	32	102	32	835	88.5	5.77	0	165.486	191.74	cell organization and biogenesis;protein metabolism;DNA metabolism;RNA metabolism OR transcription;other metabolic processes;stress response;developmental processes;signal transduction;other biological processes	nucleus;other cell component	nucleic acid binding activity;kinase activity;other molecular function		Corticotropin-releasing hormone signaling pathway; Mesodermal commitment pathway; ATM signaling in development and disease	SUMOylation of transcription cofactors; Generic Transcription Pathway; HCMV Early Events	6	0.18	0.000364695	0.00115058	-0.22	7.26567e-05	0.000308891	-0.05	0.346279	0.490174	2.79	4.5	1.06	7.87048e+06	8.32557e+06	8.34178e+06	8.31559e+06	9.36985e+06	8.9645e+06	9.44739e+06	9.99817e+06	9.67623e+06	9.90285e+06	9.69902e+06	9.72417e+06	12
Q13423	NAD(P) transhydrogenase, mitochondrial	NNT	38	41	73	41	1086	113.8	8.09	0	165.382	115.35	other metabolic processes;transport	other membranes;mitochondrion	transporter activity;other molecular function	Nicotinate and nicotinamide metabolism; Metabolic pathways		Citric acid cycle (TCA cycle)	3	-0.72	9.11058e-10	1.37711e-07	0.43	2.18557e-08	5.81037e-07	-0.29	5.02713e-07	8.2443e-06	2.79	2.34	0.61	5.27228e+06	4.96596e+06	4.99137e+06	5.13791e+06	2.92924e+06	3.06653e+06	3.07192e+06	3.07506e+06	3.74001e+06	3.79036e+06	3.76606e+06	3.74531e+06	12
P26358	DNA (cytosine-5)-methyltransferase 1	DNMT1	33	46	70	46	1616	183.1	7.75	0	165.333	113.21	cell organization and biogenesis;DNA metabolism;RNA metabolism OR transcription;other metabolic processes;developmental processes;signal transduction;other biological processes	nucleus;other cell component	nucleic acid binding activity;other molecular function	Cysteine and methionine metabolism; Metabolic pathways; MicroRNAs in cancer	Trans-sulfuration pathway; One-carbon metabolism; Retinoblastoma gene in cancer; Hematopoietic stem cell gene regulation by GABP alpha/beta complex; MTHFR deficiency	SUMOylation of DNA methylation proteins; NoRC negatively regulates rRNA expression; PRC2 methylates histones and DNA; Defective pyroptosis; DNA methylation	13	0.18	0.000336266	0.00107695	-0.44	2.52234e-07	3.22848e-06	-0.26	2.27786e-05	0.000153678	3.3	2.8	2.07	2.95608e+06	2.8889e+06	3.1165e+06	3.03844e+06	3.30247e+06	3.49592e+06	3.46318e+06	3.3337e+06	4.09147e+06	3.94788e+06	4.14299e+06	4.0296e+06	12
Q99798	Aconitate hydratase, mitochondrial	ACO2	48	36	92	36	780	85.4	7.61	0	165.168	163.24	other metabolic processes;stress response;developmental processes	cytosol;mitochondrion	other molecular function	Citrate cycle (TCA cycle); Glyoxylate and dicarboxylate metabolism; Metabolic pathways; Carbon metabolism; 2-Oxocarboxylic acid metabolism; Biosynthesis of amino acids	Amino acid metabolism; Metabolic reprogramming in colon cancer; Fluoroacetic acid toxicity; TCA cycle (aka Krebs or citric acid cycle)	Citric acid cycle (TCA cycle); Mitochondrial protein import	12	-0.49	1.29218e-08	3.90767e-07	0.73	1.1302e-09	1.58505e-07	0.24	5.64497e-06	5.17944e-05	2.64	1.82	2.35	9.51124e+06	9.31245e+06	9.01671e+06	9.01368e+06	6.4132e+06	6.63045e+06	6.46475e+06	6.65174e+06	5.60265e+06	5.31959e+06	5.58346e+06	5.50075e+06	12
P25705	ATP synthase subunit alpha, mitochondrial	ATP5F1A	50	28	119	28	553	59.7	9.13	0	164.814	218.06	other metabolic processes;transport;other biological processes	plasma membrane;other membranes;mitochondrion;nucleus;other cell component	signal transduction activity or receptor binding;transporter activity;other molecular function	Oxidative phosphorylation; Metabolic pathways; Thermogenesis; Alzheimer disease; Parkinson disease; Amyotrophic lateral sclerosis; Huntington disease; Prion disease; Pathways of neurodegeneration; Chemical carcinogenesis; Diabetic cardiomyopathy	Electron transport chain: OXPHOS system in mitochondria; 7q11.23 copy number variation syndrome; Oxidative phosphorylation	Mitochondrial protein import; Cristae formation; Formation of ATP by chemiosmotic coupling	17	-0.24	6.93483e-07	6.5877e-06	0.26	5.83637e-07	6.16942e-06	0.01	0.957559	1	0.63	1.18	2.75	1.53425e+07	1.55051e+07	1.55263e+07	1.53524e+07	1.2841e+07	1.29729e+07	1.32e+07	1.30903e+07	1.26547e+07	1.3471e+07	1.30132e+07	1.27955e+07	12
P04075	Fructose-bisphosphate aldolase A	ALDOA	73	26	89	21	364	39.4	8.09	0	164.789	181.39	cell organization and biogenesis;other metabolic processes;other biological processes	non-structural extracellular;cytosol;cytoskeleton;other cell component	cytoskeletal activity;other molecular function	Glycolysis / Gluconeogenesis; Pentose phosphate pathway; Fructose and mannose metabolism; Metabolic pathways; Carbon metabolism; Biosynthesis of amino acids; HIF-1 signaling pathway	VEGFA-VEGFR2 signaling pathway; Clear cell renal cell carcinoma pathways; Aerobic glycolysis; 16p11.2 proximal deletion syndrome; Glycolysis and gluconeogenesis; Sudden infant death syndrome (SIDS) susceptibility pathways	Neutrophil degranulation; Glycolysis; Platelet degranulation ; Gluconeogenesis	17	0.52	6.2974e-06	3.74415e-05	-0.94	2.11985e-08	5.6596e-07	-0.43	1.36017e-05	0.000101807	5.63	3.44	4.92	1.19415e+07	1.27138e+07	1.35243e+07	1.33861e+07	1.8724e+07	1.74191e+07	1.8686e+07	1.86267e+07	2.53241e+07	2.71365e+07	2.42618e+07	2.48029e+07	12
P35241	Radixin	RDX	53	38	83	25	583	68.5	6.37	0	164.749	141.18	cell organization and biogenesis;signal transduction;other biological processes	plasma membrane;other membranes;cytoskeleton;other cell component	cytoskeletal activity;other molecular function	Tight junction; Regulation of actin cytoskeleton; Proteoglycans in cancer; MicroRNAs in cancer	Regulation of actin cytoskeleton	Recycling pathway of L1; Sensory processing of sound by inner hair cells of the cochlea; Sensory processing of sound by outer hair cells of the cochlea	8	0.04	0.0185482	0.0363569	-0.21	6.06724e-08	1.1654e-06	-0.17	3.85811e-07	6.81896e-06	0.63	1.11	1.59	5.25844e+06	5.24065e+06	5.21102e+06	5.28948e+06	5.34262e+06	5.45081e+06	5.3578e+06	5.45597e+06	6.22328e+06	6.01718e+06	6.13144e+06	6.02799e+06	12
O60271	C-Jun-amino-terminal kinase-interacting protein 4	SPAG9	40	45	55	45	1321	146.1	5.15	0	164.62	99.5	transport;other biological processes	other membranes;cytosol;cytoskeleton;other cytoplasmic organelle;other cell component	cytoskeletal activity;other molecular function			Myogenesis	1	0.12	0.00393083	0.00917448	0.36	1.1222e-06	1.01034e-05	0.47	8.68567e-08	2.34207e-06	2.67	3.7	1.46	3.96995e+06	3.79394e+06	3.93079e+06	3.75811e+06	4.27797e+06	4.40826e+06	4.08246e+06	4.09687e+06	3.047e+06	2.94545e+06	3.02514e+06	3.00029e+06	12
P15311	Ezrin	EZR	54	37	90	25	586	69.4	6.27	0	164.264	153.09	cell adhesion;cell cycle OR cell proliferation;cell organization and biogenesis;transport;signal transduction;other biological processes	plasma membrane;other membranes;cytosol;cytoskeleton;nucleus;other cytoplasmic organelle;other cell component	cytoskeletal activity;other molecular function	Tight junction; Leukocyte transendothelial migration; Regulation of actin cytoskeleton; Gastric acid secretion; Pathogenic Escherichia coli infection; Proteoglycans in cancer; MicroRNAs in cancer	Pathogenic Escherichia coli infection; AGE/RAGE pathway; VEGFA-VEGFR2 signaling pathway; 16p11.2 proximal deletion syndrome; CCL18 signaling pathway; Regulation of actin cytoskeleton; GDNF signaling	Sensory processing of sound by outer hair cells of the cochlea; Recycling pathway of L1; Sensory processing of sound by inner hair cells of the cochlea; Netrin-1 signaling	18	-0.1	0.000440793	0.00135642	-0.24	5.20934e-07	5.69206e-06	-0.34	1.94031e-08	8.06049e-07	2.16	1.44	1.22	4.64852e+06	4.75651e+06	4.74685e+06	4.89811e+06	4.35723e+06	4.43642e+06	4.42149e+06	4.51296e+06	5.55937e+06	5.57399e+06	5.61549e+06	5.71102e+06	12
Q12931	Heat shock protein 75 kDa, mitochondrial	TRAP1	50	31	75	30	704	80.1	8.21	0	164.156	137.41	other biological processes	other membranes;mitochondrion;nucleus;other cell component	signal transduction activity or receptor binding;other molecular function	Parkinson disease; Pathways of neurodegeneration	TNF-alpha signaling pathway; TGF-beta signaling pathway; Clock-controlled autophagy in bone metabolism	Respiratory electron transport	6	-0.76	4.30403e-09	1.96779e-07	0.19	0.000525033	0.00168209	-0.57	7.21809e-08	2.0585e-06	1.57	3.76	3.54	6.61453e+06	6.75607e+06	6.84509e+06	6.83399e+06	3.77558e+06	3.97576e+06	4.10789e+06	4.07563e+06	5.96784e+06	5.61489e+06	5.98202e+06	6.10015e+06	12
P52732	Kinesin-like protein KIF11	KIF11	46	47	65	47	1056	119.1	5.64	0	163.698	116.64	cell cycle OR cell proliferation;cell organization and biogenesis;other biological processes	cytosol;cytoskeleton;nucleus;other cell component	cytoskeletal activity;other molecular function			COPI-dependent Golgi-to-ER retrograde traffic; MHC class II antigen presentation; Kinesins	3	-0.42	1.4997e-09	1.37711e-07	-0.07	0.00180237	0.0049061	-0.49	9.17253e-10	2.15291e-07	0.49	2.19	0.86	4.6728e+06	4.65472e+06	4.62161e+06	4.66709e+06	3.41534e+06	3.47658e+06	3.5997e+06	3.50678e+06	4.91077e+06	4.82814e+06	4.91868e+06	4.90295e+06	12
O00267	Transcription elongation factor SPT5	SUPT5H	41	39	69	39	1087	120.9	5.06	0	163.593	102.67	RNA metabolism OR transcription;other metabolic processes;other biological processes	nucleus	nucleic acid binding activity;other molecular function	Viral life cycle	Initiation of transcription and translation elongation at the HIV-1 LTR; mRNA processing	Formation of RNA Pol II elongation complex ; Formation of the Early Elongation Complex; Formation of HIV elongation complex in the absence of HIV Tat; Formation of the HIV-1 Early Elongation Complex; RNA Pol II CTD phosphorylation and interaction with CE during HIV infection; Formation of HIV-1 elongation complex containing HIV-1 Tat; Pausing and recovery of Tat-mediated HIV elongation; Abortive …	21	0.46	1.45633e-06	1.16588e-05	-0.25	8.19595e-05	0.000342495	0.21	0.00239369	0.00719989	2.43	2.81	5.19	3.4895e+06	3.64383e+06	3.62524e+06	3.69488e+06	5.14078e+06	4.80002e+06	4.99319e+06	5.00699e+06	4.25842e+06	4.74557e+06	4.28721e+06	4.32946e+06	12
O60264	SWI/SNF-related matrix-associated actin-dependent regulator of chromatin subfamily A member 5	SMARCA5	41	46	75	32	1052	121.8	8.09	0	162.953	131.69	cell organization and biogenesis;DNA metabolism;RNA metabolism OR transcription;other metabolic processes;stress response;other biological processes	nucleus;other cell component	nucleic acid binding activity;other molecular function			Deposition of new CENPA-containing nucleosomes at the centromere; B-WICH complex positively regulates rRNA expression; Recruitment and ATM-mediated phosphorylation of repair and signaling proteins at DNA double strand breaks; NoRC negatively regulates rRNA expression	4	-0.41	3.75232e-08	8.21504e-07	0.26	1.46403e-06	1.25299e-05	-0.15	0.000297795	0.00124273	3.31	1.36	1.15	7.76903e+06	7.47162e+06	7.26761e+06	7.23329e+06	5.48978e+06	5.6019e+06	5.65373e+06	5.51696e+06	6.15537e+06	6.04963e+06	6.22009e+06	6.15003e+06	12
P35573	Glycogen debranching enzyme	AGL	34	46	72	46	1532	174.7	6.76	0	162.803	83.98	other metabolic processes;other biological processes	non-structural extracellular;cytosol;ER/Golgi;nucleus;other cell component	other molecular function	Starch and sucrose metabolism; Metabolic pathways	Glycogen synthesis and degradation	Neutrophil degranulation; Glycogen breakdown (glycogenolysis)	5	-0.18	1.2268e-05	6.5194e-05	-0.01	0.914713	0.997676	-0.19	1.74137e-05	0.000124364	2.31	0.67	2.41	3.73573e+06	3.75525e+06	3.90264e+06	3.70793e+06	3.32304e+06	3.30618e+06	3.29935e+06	3.27012e+06	3.80362e+06	3.63209e+06	3.83796e+06	3.74385e+06	12
P11387	DNA topoisomerase 1	TOP1	43	38	101	38	765	90.7	9.31	0	162.611	126.82	cell organization and biogenesis;protein metabolism;DNA metabolism;other metabolic processes;developmental processes;other biological processes	nucleus;other cell component	nucleic acid binding activity;kinase activity;other molecular function		Ebola virus infection in host	SUMOylation of DNA replication proteins	2	-0.25	2.47238e-06	1.78109e-05	0.2	8.45516e-06	5.19424e-05	-0.05	0.294738	0.429894	1.78	2.37	2.06	1.1127e+07	1.08165e+07	1.0723e+07	1.07155e+07	8.96104e+06	9.44115e+06	9.01481e+06	9.09277e+06	9.3816e+06	9.07402e+06	9.38808e+06	9.53211e+06	12
Q14697	Neutral alpha-glucosidase AB	GANAB	37	34	100	34	944	106.8	6.14	0	162.36	173.32	protein metabolism;other metabolic processes	ER/Golgi;other cell component	other molecular function	N-Glycan biosynthesis; Metabolic pathways; Protein processing in endoplasmic reticulum		Maturation of spike protein; Calnexin/calreticulin cycle; Maturation of spike protein	7	0.56	1.06423e-09	1.37711e-07	-0.25	4.36429e-07	4.95359e-06	0.31	6.34944e-08	1.85479e-06	1.89	1.98	0.9	9.45241e+06	9.69127e+06	9.30613e+06	9.31957e+06	1.40663e+07	1.40242e+07	1.35143e+07	1.36491e+07	1.11262e+07	1.10902e+07	1.13178e+07	1.11997e+07	12
O15020	Spectrin beta chain, non-erythrocytic 2	SPTBN2	23	51	59	40	2390	271.2	6.11	0	162.335	68.87	cell organization and biogenesis;transport;developmental processes;other biological processes	plasma membrane;other membranes;cytosol;cytoskeleton;other cell component	cytoskeletal activity;other molecular function	Spinocerebellar ataxia; Pathways of neurodegeneration		MHC class II antigen presentation; COPI-mediated anterograde transport; RAF/MAP kinase cascade; NCAM signaling for neurite out-growth; Interaction between L1 and Ankyrins	7	-0.56	6.30531e-06	3.7462e-05	-0.28	0.000814918	0.00246919	-0.84	1.64588e-07	3.55601e-06	4.11	6.64	4.74	1.25824e+06	1.21081e+06	1.3116e+06	1.32509e+06	891742	786365	917206	849551	1.58852e+06	1.67947e+06	1.53553e+06	1.51023e+06	12
Q8TAQ2	SWI/SNF complex subunit SMARCC2	SMARCC2	36	41	69	31	1214	132.8	5.69	0	162.013	119.14	cell organization and biogenesis;RNA metabolism OR transcription;developmental processes;other biological processes	nucleus;other cell component	other molecular function	Thermogenesis; Hepatocellular carcinoma	Tumor suppressor activity of SMARCB1; Thermogenesis	RMTs methylate histone arginines; RUNX1 interacts with co-factors whose precise effect on RUNX1 targets is not known	6	-0.3	1.16187e-05	6.23347e-05	0.49	1.714e-07	2.49561e-06	0.19	0.000360729	0.00144791	2.75	2.41	4.12	4.96976e+06	4.71614e+06	4.72051e+06	4.69019e+06	3.73511e+06	3.95348e+06	3.79676e+06	3.8431e+06	3.28525e+06	3.14923e+06	3.44397e+06	3.42344e+06	12
Q99832	T-complex protein 1 subunit eta	CCT7	63	30	83	30	543	59.3	7.65	0	161.638	146.91	transport;other biological processes	cytosol;cytoskeleton;other cell component	other molecular function		VEGFA-VEGFR2 signaling pathway; 16p11.2 proximal deletion syndrome	Formation of tubulin folding intermediates by CCT/TriC; Association of TriC/CCT with target proteins during biosynthesis; Cooperation of PDCL (PhLP1) and TRiC/CCT in G-protein beta folding; Prefoldin mediated transfer of substrate to CCT/TriC; RHOBTB2 GTPase cycle; RHOBTB1 GTPase cycle; Folding of actin by CCT/TriC	9	0.07	0.0108362	0.0225271	-0.18	8.29517e-06	5.13309e-05	-0.11	0.000334045	0.00136159	1	2.12	2.19	4.78157e+06	4.81592e+06	4.79909e+06	4.70706e+06	5.13721e+06	4.87884e+06	5.02794e+06	5.03356e+06	5.39212e+06	5.33692e+06	5.60817e+06	5.4937e+06	12
Q9NTI5	Sister chromatid cohesion protein PDS5 homolog B	PDS5B	31	45	71	40	1447	164.6	8.47	0	161.313	97.31	cell cycle OR cell proliferation;cell organization and biogenesis;DNA metabolism;other metabolic processes;stress response;other biological processes	cytosol;nucleus;other cell component	nucleic acid binding activity		Cohesin complex - Cornelia de Lange syndrome	Separation of Sister Chromatids; Resolution of Sister Chromatid Cohesion; Establishment of Sister Chromatid Cohesion; Cohesin Loading onto Chromatin	5	0.16	0.000183201	0.000640138	-0.02	0.962635	1	0.14	0.000246164	0.00106752	1.21	1.69	3.28	3.59131e+06	3.49152e+06	3.51634e+06	3.54247e+06	4.01406e+06	3.99783e+06	3.89428e+06	3.88816e+06	3.56324e+06	3.38635e+06	3.60137e+06	3.65534e+06	12
Q13509	Tubulin beta-3 chain	TUBB3	41	18	231	2	450	50.4	4.93	0	160.732	307.37	cell cycle OR cell proliferation;cell organization and biogenesis;developmental processes;signal transduction	cytoskeleton;other cell component	signal transduction activity or receptor binding;cytoskeletal activity;other molecular function	Phagosome; Gap junction; Alzheimer disease; Parkinson disease; Amyotrophic lateral sclerosis; Huntington disease; Prion disease; Pathways of neurodegeneration; Pathogenic Escherichia coli infection; Salmonella infection	Alzheimer's disease and miRNA effects; Pathogenic Escherichia coli infection; Parkin-ubiquitin proteasomal system pathway; Exercise-induced circadian regulation; Alzheimer's disease	Separation of Sister Chromatids; Resolution of Sister Chromatid Cohesion; RHO GTPases Activate Formins; EML4 and NUDC in mitotic spindle formation; Translocation of SLC2A4 (GLUT4) to the plasma membrane; Hedgehog 'off' state; Post-chaperonin tubulin folding pathway; Intraflagellar transport; Recycling pathway of L1; COPI-dependent Golgi-to-ER retrograde traffic; The role of GTSE1 in G2/M progress…	45	-0.27	0.348541	0.464456	-0.09	0.371428	0.505275	-0.36	0.0428257	0.083906	15.49	7.53	10.15	136710	95346.3	133275	119493	99478.1	100515	116706	108297	126841	152211	141984	122289	12
Q92598	Heat shock protein 105 kDa	HSPH1	50	35	67	31	858	96.8	5.39	0	160.652	110.15	stress response;other biological processes	non-structural extracellular;cytosol;cytoskeleton;nucleus;other cell component	cytoskeletal activity;other molecular function	Protein processing in endoplasmic reticulum		Regulation of HSF1-mediated heat shock response; Scavenging by Class F Receptors	3	1.04	6.42199e-09	2.43781e-07	-1.23	2.32767e-09	1.61519e-07	-0.19	0.0177818	0.0395031	4.29	2.21	5.96	1.77215e+06	1.84148e+06	1.96508e+06	1.87061e+06	3.83419e+06	3.93672e+06	3.78127e+06	3.74131e+06	4.33304e+06	3.90281e+06	4.4833e+06	4.37064e+06	12
P08133	Annexin A6	ANXA6	57	37	76	37	673	75.8	5.6	0	160.096	145.8	cell organization and biogenesis;stress response;transport;developmental processes;signal transduction;other biological processes	other membranes;mitochondrion;other cytoplasmic organelle;other cell component	transporter activity;cytoskeletal activity;other molecular function		Calcium regulation in cardiac cells; Prostaglandin synthesis and regulation	Smooth Muscle Contraction	3	-0.04	0.351391	0.467873	-0.66	1.986e-09	1.58505e-07	-0.7	1.61417e-09	2.15291e-07	3.58	0.47	1.9	4.89378e+06	4.95449e+06	5.26314e+06	5.20301e+06	4.92848e+06	4.94998e+06	4.98476e+06	4.95153e+06	8.03913e+06	8.01485e+06	7.74538e+06	8.07641e+06	12
Q12789	General transcription factor 3C polypeptide 1	GTF3C1	29	55	69	55	2109	238.7	7.3	0	159.905	84.67	RNA metabolism OR transcription;other metabolic processes	nucleus;other cell component	nucleic acid binding activity;other molecular function			RNA Polymerase III Abortive And Retractive Initiation; RNA Polymerase III Transcription Initiation From Type 1 Promoter; RNA Polymerase III Transcription Initiation From Type 2 Promoter	3	-0.06	0.0384884	0.0687135	-0.06	0.086785	0.146745	-0.11	0.0011319	0.00379691	1.63	3.01	2.55	3.84594e+06	3.93941e+06	3.838e+06	3.78889e+06	3.68043e+06	3.74763e+06	3.71016e+06	3.49932e+06	3.92885e+06	3.95974e+06	4.03848e+06	4.15927e+06	12
Q14566	DNA replication licensing factor MCM6	MCM6	48	38	76	38	821	92.8	5.41	0	159.613	114.21	cell cycle OR cell proliferation;cell organization and biogenesis;DNA metabolism;other metabolic processes;stress response;other biological processes	nucleus;other cell component	nucleic acid binding activity;other molecular function	DNA replication; Cell cycle	Cell cycle; Retinoblastoma gene in cancer; Ciliary landscape; G1 to S cell cycle control; DNA replication	Orc1 removal from chromatin; Assembly of the pre-replicative complex; Activation of ATR in response to replication stress; Activation of the pre-replicative complex; Unwinding of DNA	13	-0.38	4.3664e-06	2.8129e-05	0.36	4.52555e-06	3.11895e-05	-0.01	0.998801	1	2.78	2.55	4.58	7.30524e+06	7.02246e+06	6.8549e+06	6.94093e+06	5.55377e+06	5.42469e+06	5.31965e+06	5.23566e+06	5.66127e+06	5.40175e+06	5.44338e+06	5.06373e+06	12
Q12888	TP53-binding protein 1	TP53BP1	29	42	58	42	1972	213.4	4.7	0	159.537	91.77	cell organization and biogenesis;DNA metabolism;RNA metabolism OR transcription;other metabolic processes;stress response;signal transduction;other biological processes	nucleus;other cell component	nucleic acid binding activity;other molecular function	NOD-like receptor signaling pathway	ATM signaling pathway; ATM signaling in development and disease	Recruitment and ATM-mediated phosphorylation of repair and signaling proteins at DNA double strand breaks; Processing of DNA double-strand break ends; G2/M DNA damage checkpoint; Nonhomologous End-Joining (NHEJ); SUMOylation of transcription factors	8	-0.61	3.17481e-08	7.38787e-07	0.36	2.5245e-06	1.95557e-05	-0.25	8.92759e-05	0.000462486	3.21	3.8	2.56	2.91109e+06	2.7633e+06	2.72526e+06	2.72172e+06	1.71904e+06	1.83944e+06	1.7467e+06	1.85758e+06	2.12983e+06	2.05428e+06	2.14373e+06	2.18503e+06	12
P48147	Prolyl endopeptidase	PREP	62	36	77	36	710	80.6	5.86	0	159.33	103.16	protein metabolism	cytosol;nucleus;other cell component	other molecular function	Renin-angiotensin system			1	-0.3	8.06388e-05	0.000313132	-0.03	0.39566	0.52989	-0.34	2.16366e-05	0.000147631	2.55	4.5	3.39	4.75885e+06	4.8184e+06	4.81665e+06	4.5625e+06	4.12717e+06	3.79229e+06	3.96666e+06	3.74099e+06	4.87743e+06	5.12098e+06	4.90971e+06	4.717e+06	12
O95071	E3 ubiquitin-protein ligase UBR5	UBR5	21	49	58	49	2799	309.2	5.85	0	159.116	67.61	protein metabolism;DNA metabolism;other metabolic processes;stress response;signal transduction;other biological processes	cytosol;nucleus;other cell component	nucleic acid binding activity;other molecular function	Ubiquitin mediated proteolysis	Mesodermal commitment pathway		2	-0.04	0.214127	0.30709	0.07	0.0379965	0.0711805	0.03	0.517051	0.674395	2.9	2.76	2.51	2.21856e+06	2.08942e+06	2.11986e+06	2.08687e+06	2.03519e+06	2.13067e+06	2.05931e+06	1.99546e+06	1.98859e+06	1.95463e+06	2.0283e+06	2.07144e+06	12
Q03252	Lamin-B2	LMNB2	56	40	81	37	620	69.9	5.59	0	159.028	166.16	cell organization and biogenesis;transport;other biological processes	other membranes;cytoskeleton;nucleus	cytoskeletal activity;other molecular function	Apoptosis	Gastric cancer network 2; Fas ligand pathway and stress induction of heat shock proteins; IL-18 signaling pathway; Familial partial lipodystrophy; Progeria-associated lipodystrophy; Acquired partial lipodystrophy / Barraquer-Simons syndrome		7	0.59	7.6749e-09	2.68845e-07	-0.38	2.98496e-07	3.68883e-06	0.2	0.000141412	0.00067367	2.4	2.61	2.85	6.73093e+06	7.09596e+06	6.95723e+06	7.07318e+06	1.08296e+07	1.0173e+07	1.04714e+07	1.06041e+07	9.13536e+06	9.58805e+06	8.97597e+06	9.15186e+06	12
P11216	Glycogen phosphorylase, brain form	PYGB	54	42	73	37	843	96.6	6.86	0	158.862	91.76	other metabolic processes	non-structural extracellular;other cytoplasmic organelle;other cell component	other molecular function	Starch and sucrose metabolism; Metabolic pathways; Necroptosis; Insulin signaling pathway; Glucagon signaling pathway; Insulin resistance	IL-18 signaling pathway; Glycogen synthesis and degradation	Neutrophil degranulation; Glycogen breakdown (glycogenolysis)	10	0.08	0.0424064	0.0745994	0.02	0.538481	0.680655	0.11	0.00790643	0.0197438	1.61	1.98	4.65	2.58098e+06	2.5835e+06	2.52352e+06	2.50251e+06	2.70806e+06	2.6596e+06	2.78817e+06	2.70232e+06	2.49784e+06	2.32854e+06	2.526e+06	2.60334e+06	12
Q7L2E3	ATP-dependent RNA helicase DHX30	DHX30	44	49	65	49	1194	133.9	8.78	0	158.702	89.98	cell organization and biogenesis;developmental processes	cytosol;mitochondrion;other cell component	nucleic acid binding activity;other molecular function				0	-0.02	0.573841	0.699881	-0.3	2.20187e-06	1.74058e-05	-0.32	1.08479e-06	1.48154e-05	0.88	3.85	1.48	3.54331e+06	3.56156e+06	3.60527e+06	3.5356e+06	3.66232e+06	3.48934e+06	3.51571e+06	3.3333e+06	4.33624e+06	4.44329e+06	4.41242e+06	4.30372e+06	12
Q93008	Probable ubiquitin carboxyl-terminal hydrolase FAF-X	USP9X	20	44	56	44	2570	292.1	5.8	0	158.539	75.94	protein metabolism;other metabolic processes		other molecular function				0	-0.12	0.00428307	0.00987055	0.04	0.0829598	0.141018	-0.08	0.17996	0.285452	2.02	2.62	3.72	2.80803e+06	2.68534e+06	2.70165e+06	2.71523e+06	2.56239e+06	2.46596e+06	2.52383e+06	2.41382e+06	2.62757e+06	2.66147e+06	2.63622e+06	2.45076e+06	12
P30622	CAP-Gly domain-containing linker protein 1	CLIP1	35	49	56	46	1438	162.1	5.36	0	158.444	70.13	cell cycle OR cell proliferation;cell organization and biogenesis;other biological processes	other membranes;cytosol;cytoskeleton;nucleus;other cell component	cytoskeletal activity;other molecular function	mTOR signaling pathway	Microtubule cytoskeleton regulation	Separation of Sister Chromatids; Resolution of Sister Chromatid Cohesion; RHO GTPases activate IQGAPs; RHO GTPases Activate Formins; EML4 and NUDC in mitotic spindle formation; Amplification of signal from unattached kinetochores via a MAD2 inhibitory signal	9	0.47	3.22907e-08	7.41562e-07	-0.56	6.05559e-09	2.35834e-07	-0.09	0.0159427	0.0359875	2.62	2.38	1.99	1.95336e+06	1.83976e+06	1.86048e+06	1.88403e+06	2.53143e+06	2.62097e+06	2.66355e+06	2.54967e+06	2.80529e+06	2.67787e+06	2.77139e+06	2.73316e+06	12
P50851	Lipopolysaccharide-responsive and beige-like anchor protein	LRBA	19	45	54	42	2863	318.9	5.6	0	158.045	94.8	cell organization and biogenesis;other metabolic processes;other biological processes	plasma membrane;other membranes;cytosol;ER/Golgi;other cytoplasmic organelle	other molecular function				0	-0.05	0.0937344	0.150329	-0.07	0.0177234	0.0362844	-0.12	0.000640081	0.00234538	0.99	0.96	3.3	3.09153e+06	3.04354e+06	3.08906e+06	3.03325e+06	2.99664e+06	2.92786e+06	2.95195e+06	2.96119e+06	3.28084e+06	3.34251e+06	3.16455e+06	3.10938e+06	12
P26640	Valine--tRNA ligase	VARS	32	35	81	35	1264	140.4	7.59	0	157.98	127.81	protein metabolism;RNA metabolism OR transcription;other metabolic processes	cytosol	other molecular function	Aminoacyl-tRNA biosynthesis	Amino acid metabolism	Cytosolic tRNA aminoacylation	3	-0.09	0.595637	0.721129	-0.36	0.0005117	0.00164496	-0.45	0.000161875	0.000754489	1.87	8.41	8.14	3.30174e+06	3.41136e+06	3.30175e+06	3.40981e+06	3.5834e+06	2.94606e+06	3.19435e+06	3.11427e+06	4.3943e+06	5.00551e+06	4.23468e+06	4.24716e+06	12
P04406	Glyceraldehyde-3-phosphate dehydrogenase	GAPDH	58	20	199	20	335	36	8.46	0	157.55	296.14	cell organization and biogenesis;protein metabolism;other metabolic processes;stress response;other biological processes	plasma membrane;other membranes;cytosol;cytoskeleton;nucleus;other cell component	enzyme regulator activity;cytoskeletal activity;other molecular function	Glycolysis / Gluconeogenesis; Metabolic pathways; Carbon metabolism; Biosynthesis of amino acids; HIF-1 signaling pathway; Alzheimer disease; Pathogenic Escherichia coli infection; Salmonella infection; Diabetic cardiomyopathy	Cori cycle; Alzheimer's disease and miRNA effects; HIF1A and PPARG regulation of glycolysis; VEGFA-VEGFR2 signaling pathway; Clear cell renal cell carcinoma pathways; Metabolic reprogramming in colon cancer; Aerobic glycolysis; 7q11.23 copy number variation syndrome; Glycolysis in senescence; Alzheimer's disease; Glycolysis and gluconeogenesis; Sudden infant death syndrome (SIDS) susceptibility p…	Glycolysis; Gluconeogenesis	23	0.7	1.67658e-08	4.54678e-07	-0.75	6.677e-09	2.4863e-07	-0.06	0.168147	0.269297	3.53	3.78	2.51	3.17692e+07	3.24334e+07	3.37901e+07	3.42786e+07	5.58666e+07	5.11275e+07	5.44172e+07	5.29844e+07	5.65231e+07	5.80014e+07	5.51077e+07	5.4997e+07	12
P49915	GMP synthase [glutamine-hydrolyzing]	GMPS	53	35	61	35	693	76.7	6.87	0	157.14	110.57	other metabolic processes	cytosol	other molecular function	Purine metabolism; Drug metabolism; Metabolic pathways; Nucleotide metabolism		Purine ribonucleoside monophosphate biosynthesis; Azathioprine ADME	6	-0.11	7.04102e-06	4.1164e-05	-0.3	2.00279e-09	1.58505e-07	-0.41	7.38235e-10	2.15291e-07	1.25	0.93	1.04	4.35936e+06	4.40939e+06	4.38142e+06	4.48554e+06	4.06999e+06	4.0242e+06	4.08396e+06	4.1151e+06	5.47422e+06	5.34054e+06	5.43598e+06	5.41368e+06	12
P36776	Lon protease homolog, mitochondrial	LONP1	36	33	65	33	959	106.4	6.39	0	157.104	116.19	cell organization and biogenesis;protein metabolism;DNA metabolism;other metabolic processes;stress response;other biological processes	cytosol;mitochondrion;nucleus	nucleic acid binding activity;other molecular function				0	-0.29	4.0304e-07	4.52384e-06	0.1	0.00101648	0.00299339	-0.19	2.12816e-05	0.000145681	1.08	1.64	2.9	3.1523e+06	3.10061e+06	3.07874e+06	3.08492e+06	2.54899e+06	2.55892e+06	2.47318e+06	2.49643e+06	2.88392e+06	2.75668e+06	2.95664e+06	2.88383e+06	12
Q5UIP0	Telomere-associated protein RIF1	RIF1	24	53	58	53	2472	274.3	5.52	0	156.916	61.83	cell cycle OR cell proliferation;cell organization and biogenesis;DNA metabolism;other metabolic processes;stress response;other biological processes	plasma membrane;other membranes;cytoskeleton;nucleus;other cell component		Signaling pathways regulating pluripotency of stem cells	ATM signaling in development and disease	Nonhomologous End-Joining (NHEJ)	3	0.01	0.371797	0.491332	-0.25	1.79717e-06	1.46711e-05	-0.23	5.10935e-06	4.77081e-05	2.43	2.15	1.47	2.44093e+06	2.57141e+06	2.57048e+06	2.52053e+06	2.54159e+06	2.52865e+06	2.65026e+06	2.59353e+06	2.96639e+06	2.99389e+06	3.06045e+06	3.04687e+06	12
P14868	Aspartate--tRNA ligase, cytoplasmic	DARS	69	34	74	34	501	57.1	6.55	0	156.742	139.78	cell organization and biogenesis;protein metabolism;RNA metabolism OR transcription;other metabolic processes	cytosol;other cell component	other molecular function	Aminoacyl-tRNA biosynthesis	Alanine and aspartate metabolism	Selenoamino acid metabolism; Cytosolic tRNA aminoacylation	4	0.03	0.179107	0.263151	0.02	0.888752	0.983	0.05	0.088918	0.156173	1.82	4.94	0.41	1.07886e+07	1.11969e+07	1.12305e+07	1.10575e+07	1.13315e+07	1.10809e+07	1.23777e+07	1.13943e+07	1.09292e+07	1.10156e+07	1.09707e+07	1.09176e+07	12
O00410	Importin-5	IPO5	39	33	77	31	1097	123.6	4.94	0	155.906	110.11	transport;other biological processes	nucleus;other cell component	enzyme regulator activity;other molecular function	Nucleocytoplasmic transport		vRNP Assembly	2	0.65	2.76746e-08	6.60589e-07	-0.81	5.09771e-09	2.13621e-07	-0.16	0.0126877	0.0297	2.84	5.1	1.35	1.82636e+06	1.74662e+06	1.77966e+06	1.70835e+06	3.04274e+06	2.76973e+06	2.77609e+06	2.72684e+06	3.03102e+06	3.12062e+06	3.08303e+06	3.1173e+06	12
Q9UKV3	Apoptotic chromatin condensation inducer in the nucleus	ACIN1	32	41	62	40	1341	151.8	6.43	0	155.498	100.82	cell organization and biogenesis;RNA metabolism OR transcription;other metabolic processes;other biological processes	plasma membrane;other membranes;cytosol;nucleus;other cell component	nucleic acid binding activity;other molecular function	Nucleocytoplasmic transport; mRNA surveillance pathway; Spliceosome		Apoptotic cleavage of cellular proteins	4	-0.03	0.110325	0.173819	-0.11	0.000359781	0.00120828	-0.14	3.27696e-05	0.00020528	0.29	1.3	2.65	5.50832e+06	5.50958e+06	5.54248e+06	5.51579e+06	5.41591e+06	5.42879e+06	5.35794e+06	5.27505e+06	6.16482e+06	5.97114e+06	5.91374e+06	5.78556e+06	12
Q9Y4A5	Transformation/transcription domain-associated protein	TRRAP	15	53	58	53	3859	437.3	8.19	0	155.228	60.35	cell organization and biogenesis;protein metabolism;DNA metabolism;RNA metabolism OR transcription;other metabolic processes;stress response;other biological processes	ER/Golgi;nucleus;other cell component	other molecular function	Human T-cell leukemia virus 1 infection	Rett syndrome causing genes	Ub-specific processing proteases; Formation of the beta-catenin:TCF transactivating complex; HATs acetylate histones	5	-0.1	0.017088	0.0339058	0.11	0.00274181	0.0070926	0.02	0.45495	0.60957	1.81	2.82	2.16	1.83659e+06	1.87553e+06	1.89701e+06	1.82485e+06	1.82929e+06	1.72621e+06	1.72346e+06	1.74904e+06	1.69996e+06	1.73238e+06	1.769e+06	1.68509e+06	12
P54136	Arginine--tRNA ligase, cytoplasmic	RARS	51	32	69	32	660	75.3	6.68	0	154.994	122.44	protein metabolism;RNA metabolism OR transcription;other metabolic processes	cytosol;nucleus;other cell component	nucleic acid binding activity;other molecular function	Aminoacyl-tRNA biosynthesis	Amino acid metabolism	Selenoamino acid metabolism; Cytosolic tRNA aminoacylation	4	-0.14	0.00185165	0.00475759	0.28	3.42168e-06	2.49358e-05	0.14	0.000378311	0.00150413	1.19	3.82	1.43	7.37753e+06	7.40284e+06	7.20763e+06	7.31424e+06	6.77247e+06	7.05047e+06	6.45096e+06	6.60432e+06	6.0744e+06	5.90354e+06	6.09582e+06	6.02714e+06	12
Q86XP3	ATP-dependent RNA helicase DDX42	DDX42	49	36	59	36	938	102.9	7.02	0	154.76	109.63	other biological processes	cytosol;nucleus;other cell component	nucleic acid binding activity;other molecular function	Spliceosome		mRNA Splicing - Major Pathway; mRNA Splicing - Minor Pathway	3	-0.08	0.106761	0.168806	-0.08	0.135234	0.214204	-0.16	0.00411008	0.0114195	1.25	3.98	4.11	2.6906e+06	2.73408e+06	2.77393e+06	2.74143e+06	2.69424e+06	2.50666e+06	2.66156e+06	2.49513e+06	2.90029e+06	3.01478e+06	2.88311e+06	2.72665e+06	12
P06748	Nucleophosmin	NPM1	49	18	168	18	294	32.6	4.78	0	154.455	315.35	cell cycle OR cell proliferation;cell organization and biogenesis;DNA metabolism;RNA metabolism OR transcription;other metabolic processes;stress response;transport;signal transduction;other biological processes	cytosol;cytoskeleton;translational apparatus;nucleus;other cell component	enzyme regulator activity;translation activity;nucleic acid binding activity;other molecular function			TFAP2A acts as a transcriptional repressor during retinoic acid induced cell differentiation; TP53 regulates transcription of additional cell cycle genes whose exact role in the p53 pathway remain uncertain; Nuclear import of Rev protein; Deposition of new CENPA-containing nucleosomes at the centromere; SUMOylation of transcription cofactors; ALK mutants bind TKIs; Signaling by ALK fusions and ac…	9	-0.06	0.174277	0.256967	0.3	2.757e-06	2.0974e-05	0.24	1.31309e-05	9.86545e-05	1.69	2.68	3.52	3.68333e+07	3.78341e+07	3.73317e+07	3.831e+07	3.53421e+07	3.7273e+07	3.53608e+07	3.66782e+07	3.04196e+07	2.84029e+07	3.06107e+07	3.04842e+07	12
O75694	Nuclear pore complex protein Nup155	NUP155	29	34	59	34	1391	155.1	6.16	0	154.378	109.17	cell-cell signaling;cell organization and biogenesis;RNA metabolism OR transcription;other metabolic processes;transport;other biological processes	other membranes;cytosol;nucleus	other molecular function	Nucleocytoplasmic transport; Amyotrophic lateral sclerosis		HCMV Late Events; HCMV Early Events; ISG15 antiviral mechanism; Transport of the SLBP independent Mature mRNA; Transport of the SLBP Dependant Mature mRNA; Transport of Mature mRNA Derived from an Intronless Transcript; Transport of Mature mRNA derived from an Intron-Containing Transcript; Rev-mediated nuclear export of HIV RNA; Transport of Ribonucleoproteins into the Host Nucleus; NS1 Mediated …	31	-0.21	0.00162472	0.00423012	0.32	6.61782e-05	0.000285488	0.11	0.0524949	0.0998958	1.75	1.75	6.46	3.24074e+06	3.19269e+06	3.11444e+06	3.14406e+06	2.74325e+06	2.74446e+06	2.80814e+06	2.69033e+06	2.57141e+06	2.75035e+06	2.50228e+06	2.35446e+06	12
P47897	Glutamine--tRNA ligase	QARS	48	32	62	31	775	87.7	7.15	0	154.369	121.93	protein metabolism;RNA metabolism OR transcription;other metabolic processes;developmental processes;other biological processes	cytosol;mitochondrion;other cell component	enzyme regulator activity;other molecular function	Aminoacyl-tRNA biosynthesis; Metabolic pathways		Selenoamino acid metabolism; Cytosolic tRNA aminoacylation; Mitochondrial tRNA aminoacylation	5	0.23	5.13521e-06	3.19338e-05	-0.81	7.11601e-10	1.58505e-07	-0.58	1.91281e-09	2.16356e-07	2.86	1.73	1.34	2.17673e+06	2.14274e+06	2.28733e+06	2.22937e+06	2.60377e+06	2.57752e+06	2.63751e+06	2.5313e+06	3.85651e+06	3.79836e+06	3.92467e+06	3.87115e+06	12
P61978	Heterogeneous nuclear ribonucleoprotein K	HNRNPK	56	26	109	26	463	50.9	5.54	0	154.204	194.14	RNA metabolism OR transcription;other metabolic processes;signal transduction;other biological processes	cytoskeleton;nucleus;other cell component	nucleic acid binding activity;other molecular function	Spliceosome; Viral carcinogenesis; MicroRNAs in cancer	mRNA processing; lncRNA in canonical Wnt signaling and colorectal cancer	mRNA Splicing - Major Pathway; HCMV Late Events; SUMOylation of RNA binding proteins; Processing of Capped Intron-Containing Pre-mRNA	9	-0.05	0.538681	0.667645	-0.26	6.46412e-05	0.000279432	-0.31	2.26961e-05	0.000153368	4.61	2.72	2.92	2.6741e+07	2.96506e+07	2.91814e+07	2.92339e+07	2.67648e+07	2.82166e+07	2.82482e+07	2.83714e+07	3.40685e+07	3.5981e+07	3.42432e+07	3.58609e+07	12
Q8WUM4	Programmed cell death 6-interacting protein	PDCD6IP	47	38	74	38	868	96	6.52	0	153.105	130.19	cell cycle OR cell proliferation;cell organization and biogenesis;protein metabolism;other metabolic processes;transport;other biological processes	non-structural extracellular;plasma membrane;cytosol;cytoskeleton;ER/Golgi;other cytoplasmic organelle;other cell component	signal transduction activity or receptor binding;other molecular function	Viral life cycle; Endocytosis	Inhibition of exosome biogenesis and secretion by Manumycin A in CRPC cells	Budding and maturation of HIV virion; Regulation of necroptotic cell death; Uptake and function of anthrax toxins	7	0.29	1.16952e-07	1.86215e-06	-0.44	3.06453e-09	1.75257e-07	-0.14	5.4466e-05	0.00030712	2.48	0.6	1.55	5.57516e+06	5.77715e+06	5.9233e+06	5.74884e+06	7.04323e+06	7.1128e+06	7.09321e+06	7.0209e+06	7.88344e+06	7.67172e+06	7.72713e+06	7.92402e+06	12
Q9BXJ9	N-alpha-acetyltransferase 15, NatA auxiliary subunit	NAA15	49	42	79	34	866	101.2	7.42	0	153.104	114.28	protein metabolism;other metabolic processes;developmental processes;other biological processes	cytosol;nucleus;other cell component	translation activity				0	0.37	4.66984e-09	2.02404e-07	-0.46	1.49563e-09	1.58505e-07	-0.09	0.000859809	0.00301525	2	1.65	0.5	6.4988e+06	6.54471e+06	6.7441e+06	6.44191e+06	8.60104e+06	8.51273e+06	8.31307e+06	8.33541e+06	9.00838e+06	8.95876e+06	8.98519e+06	8.90489e+06	12
P60842	Eukaryotic initiation factor 4A-I	EIF4A1	50	25	99	12	406	46.1	5.48	0	152.806	164.21	protein metabolism;other metabolic processes	cytosol;translational apparatus;other cell component	nucleic acid binding activity;other molecular function		Translation factors; Fragile X syndrome; Translation inhibitors in chronically activated PDGFRA cells; Interferon type I signaling pathways	ISG15 antiviral mechanism; Deadenylation of mRNA; L13a-mediated translational silencing of Ceruloplasmin expression; Translation initiation complex formation; Ribosomal scanning and start codon recognition; GTP hydrolysis and joining of the 60S ribosomal subunit	11	-0.08	0.0406386	0.0719563	-0.09	0.0330336	0.0630236	-0.18	0.000542089	0.00203923	1.77	3.68	2.3	9.51131e+06	9.80687e+06	9.67859e+06	9.4279e+06	9.4963e+06	9.21724e+06	8.87834e+06	8.76001e+06	1.03656e+07	1.03767e+07	1.01102e+07	9.88545e+06	12
Q9UBT2	SUMO-activating enzyme subunit 2	UBA2	49	30	74	30	640	71.2	5.29	0	152.576	110.34	protein metabolism;other metabolic processes;other biological processes	nucleus;other cell component	other molecular function	Ubiquitin mediated proteolysis		SUMO is conjugated to E1 (UBA2:SAE1); SUMO is transferred from E1 to E2 (UBE2I, UBC9)	3	0.38	1.40471e-07	2.07267e-06	-0.13	0.000726232	0.00223395	0.25	5.36455e-06	4.96501e-05	1.44	1.32	3.31	5.19358e+06	5.26886e+06	5.20392e+06	5.08787e+06	6.75736e+06	6.73056e+06	6.59835e+06	6.80585e+06	5.57042e+06	5.47693e+06	5.8734e+06	5.80517e+06	12
P40926	Malate dehydrogenase, mitochondrial	MDH2	66	20	128	20	338	35.5	8.68	0	152.351	255.03	other metabolic processes	other membranes;mitochondrion;other cell component	other molecular function	Citrate cycle (TCA cycle); Cysteine and methionine metabolism; Pyruvate metabolism; Glyoxylate and dicarboxylate metabolism; Metabolic pathways; Carbon metabolism	Amino acid metabolism; Metabolic reprogramming in colon cancer; NAD metabolism in oncogene-induced senescence and mitochondrial dysfunction-associated senescence; Glycolysis and gluconeogenesis; TCA cycle (aka Krebs or citric acid cycle)	Gluconeogenesis; Citric acid cycle (TCA cycle)	13	-0.48	2.6367e-06	1.87854e-05	0.55	6.4853e-07	6.64979e-06	0.06	0.145124	0.237431	1.14	5.06	4.6	1.54033e+07	1.50012e+07	1.5161e+07	1.52955e+07	1.03359e+07	1.12475e+07	1.05739e+07	1.15097e+07	1.03067e+07	9.6047e+06	1.06451e+07	1.05652e+07	12
Q9H0A0	RNA cytidine acetyltransferase	NAT10	39	37	61	37	1025	115.7	8.27	0	152.186	96.3	protein metabolism;RNA metabolism OR transcription;other metabolic processes;other biological processes	nucleus;other cell component	nucleic acid binding activity;other molecular function	Ribosome biogenesis in eukaryotes	Metapathway biotransformation Phase I and II	rRNA modification in the nucleus and cytosol	3	0.45	1.00944e-07	1.68773e-06	-0.42	2.08996e-07	2.85729e-06	0.03	0.398419	0.550123	2.21	3.47	1.7	2.87874e+06	2.80472e+06	2.92998e+06	2.79855e+06	3.98326e+06	3.80246e+06	4.02833e+06	3.75177e+06	3.77034e+06	3.71641e+06	3.85929e+06	3.83409e+06	12
Q8TEQ6	Gem-associated protein 5	GEMIN5	34	45	59	45	1508	168.5	6.62	0	152.015	100.27	cell organization and biogenesis;protein metabolism;RNA metabolism OR transcription;other metabolic processes;other biological processes	cytosol;nucleus;other cell component	translation activity;nucleic acid binding activity			snRNP Assembly; SARS-CoV-2 modulates host translation machinery	2	-0.59	0.0108696	0.0225854	0.07	0.901621	0.990282	-0.52	0.0211159	0.0458091	1.2	22.21	2.07	2.84583e+06	2.79011e+06	2.83607e+06	2.87204e+06	1.88769e+06	2.80325e+06	1.84146e+06	1.88089e+06	2.71351e+06	2.70624e+06	2.81986e+06	2.70078e+06	12
O75150	E3 ubiquitin-protein ligase BRE1B	RNF40	40	43	51	38	1001	113.6	6.29	0	151.89	92.55	cell organization and biogenesis;protein metabolism;other metabolic processes;other biological processes	other membranes;cytosol;nucleus;other cell component	nucleic acid binding activity;other molecular function		ATM signaling in development and disease	E3 ubiquitin ligases ubiquitinate target proteins	2	-1.03	7.1928e-10	1.37711e-07	0.3	3.95555e-06	2.81261e-05	-0.74	2.08912e-09	2.19697e-07	0.66	3.97	2.31	4.06232e+06	4.09968e+06	4.04515e+06	4.04098e+06	1.89364e+06	1.9893e+06	2.08525e+06	1.96932e+06	3.37038e+06	3.31245e+06	3.29399e+06	3.18793e+06	12
P17844	Probable ATP-dependent RNA helicase DDX5	DDX5	41	27	87	18	614	69.1	8.92	0	151.791	127.66	RNA metabolism OR transcription;other metabolic processes;signal transduction;other biological processes	cytosol;nucleus;other cell component	nucleic acid binding activity;other molecular function	Spliceosome; Transcriptional misregulation in cancer; Proteoglycans in cancer	Ciliary landscape	mRNA Splicing - Major Pathway; Estrogen-dependent gene expression; SUMOylation of transcription cofactors; Replication of the SARS-CoV-1 genome; Replication of the SARS-CoV-2 genome	9	-0.74	1.57524e-09	1.37711e-07	-0.6	4.94426e-09	2.12004e-07	-1.34	5.49759e-10	2.15291e-07	2.79	2.21	2.58	3.02262e+06	3.17421e+06	3.10614e+06	3.22433e+06	1.81148e+06	1.90988e+06	1.88058e+06	1.87204e+06	4.72507e+06	4.62561e+06	4.80087e+06	4.91692e+06	12
O15067	Phosphoribosylformylglycinamidine synthase	PFAS	37	41	62	41	1338	144.6	5.76	0	150.869	106.05	other metabolic processes;other biological processes	cytosol	other molecular function	Purine metabolism; Metabolic pathways		Purine ribonucleoside monophosphate biosynthesis	3	-0.26	3.39025e-05	0.000151767	-0.01	0.819106	0.932325	-0.26	1.9408e-05	0.00013584	2.89	3.1	2.61	4.32987e+06	4.27722e+06	4.11616e+06	4.08005e+06	3.42668e+06	3.46452e+06	3.67046e+06	3.56725e+06	4.23387e+06	4.41406e+06	4.16845e+06	4.19408e+06	12
Q9Y230	RuvB-like 2	RUVBL2	57	29	80	29	463	51.1	5.64	0	150.49	150.45	cell organization and biogenesis;protein metabolism;DNA metabolism;RNA metabolism OR transcription;other metabolic processes;stress response;other biological processes	other membranes;cytosol;cytoskeleton;nucleus;other cell component	nucleic acid binding activity;other molecular function			HATs acetylate histones; Telomere Extension By Telomerase	2	0.41	4.7021e-09	2.02721e-07	-0.23	1.46373e-06	1.25299e-05	0.18	4.37404e-06	4.24438e-05	1.21	2.86	0.57	4.86651e+06	4.78128e+06	4.9232e+06	4.84227e+06	6.82841e+06	6.47769e+06	6.45015e+06	6.43811e+06	5.69594e+06	5.72128e+06	5.64566e+06	5.70281e+06	12
Q8IWJ2	GRIP and coiled-coil domain-containing protein 2	GCC2	31	49	56	46	1684	195.8	5.14	0	149.804	49.19	cell organization and biogenesis;transport;other biological processes	cytosol;ER/Golgi;nucleus	other molecular function	Salmonella infection	Deregulation of Rab and Rab effector genes in bladder cancer	Signaling by ALK fusions and activated point mutants; Retrograde transport at the Trans-Golgi-Network	4	0.35	1.24198e-06	1.0287e-05	-0.45	1.37439e-07	2.1332e-06	-0.11	0.0112184	0.0266912	1.19	1.94	4.11	1.5676e+06	1.53499e+06	1.52568e+06	1.55044e+06	2.02132e+06	1.94057e+06	1.94197e+06	1.9808e+06	2.16207e+06	2.0327e+06	2.21999e+06	2.06221e+06	12
P09960	Leukotriene A-4 hydrolase	LTA4H	51	28	64	28	611	69.2	6.18	0	149.04	131.2	protein metabolism;other metabolic processes;developmental processes;other biological processes	non-structural extracellular;cytosol;nucleus;other cell component	other molecular function	Arachidonic acid metabolism; Metabolic pathways	Eicosanoid synthesis; Eicosanoid metabolism via lipooxygenases (LOX); Prostaglandin and leukotriene metabolism in senescence ; Leukotriene metabolic pathway	Neutrophil degranulation; Biosynthesis of protectins; Synthesis of Leukotrienes (LT) and Eoxins (EX); Biosynthesis of D-series resolvins; Biosynthesis of E-series 18(S)-resolvins; Biosynthesis of aspirin-triggered D-series resolvins; Biosynthesis of E-series 18(R)-resolvins	13	-0.29	2.07637e-08	5.3492e-07	0.17	1.85047e-06	1.50196e-05	-0.12	5.99152e-05	0.000332063	1.83	0.98	1.42	5.79051e+06	5.69422e+06	5.60653e+06	5.55466e+06	4.53885e+06	4.60309e+06	4.63971e+06	4.62923e+06	4.9735e+06	4.90654e+06	5.06309e+06	5.04218e+06	12
P43246	DNA mismatch repair protein Msh2	MSH2	44	36	58	36	934	104.7	5.77	0	148.921	94.39	cell cycle OR cell proliferation;cell organization and biogenesis;DNA metabolism;other metabolic processes;stress response;developmental processes;signal transduction;other biological processes	nucleus	nucleic acid binding activity;other molecular function	Platinum drug resistance; Mismatch repair; Pathways in cancer; Colorectal cancer	RAC1/PAK1/p38/MMP2 pathway; Chromosomal and microsatellite instability in colorectal cancer ; Ciliary landscape; DNA repair pathways, full network; p53 transcriptional gene network; DNA mismatch repair	TP53 Regulates Transcription of DNA Repair Genes; Mismatch repair (MMR) directed by MSH2:MSH6 (MutSalpha); Mismatch repair (MMR) directed by MSH2:MSH3 (MutSbeta); Defective Mismatch Repair Associated With MSH3; Defective Mismatch Repair Associated With MSH2; Defective Mismatch Repair Associated With MSH6	16	0.01	1	1	0.03	0.411898	0.547014	0.04	0.412277	0.565452	3.66	3.18	0.96	3.95737e+06	3.76258e+06	3.69164e+06	3.64419e+06	3.83753e+06	3.88931e+06	3.69186e+06	3.6351e+06	3.62789e+06	3.68833e+06	3.69739e+06	3.63728e+06	12
P31939	Bifunctional purine biosynthesis protein PURH	ATIC	67	33	74	33	592	64.6	6.71	0	148.843	124.33	other metabolic processes;developmental processes;other biological processes	plasma membrane;other membranes;cytosol	other molecular function	Purine metabolism; One carbon pool by folate; Metabolic pathways; Antifolate resistance	One-carbon metabolism	Signaling by ALK fusions and activated point mutants; Purine ribonucleoside monophosphate biosynthesis	7	0.48	1.67515e-07	2.36291e-06	-0.7	4.4977e-09	2.04819e-07	-0.22	0.000100612	0.000508379	4.48	2.28	0.68	3.764e+06	3.92937e+06	4.08464e+06	4.16922e+06	5.58513e+06	5.40302e+06	5.61353e+06	5.70598e+06	6.48273e+06	6.56706e+06	6.5382e+06	6.47439e+06	12
P78347	General transcription factor II-I	GTF2I	43	40	69	40	998	112.3	6.39	0	148.823	80.62	RNA metabolism OR transcription;other metabolic processes;other biological processes	nucleus;other cell component	nucleic acid binding activity;other molecular function	Basal transcription factors; cGMP-PKG signaling pathway	B cell receptor signaling pathway; 7q11.23 copy number variation syndrome; Genetic causes of porto-sinusoidal vascular disease		5	-0.34	2.84776e-06	1.99843e-05	0.15	0.000832415	0.00251592	-0.19	0.000586957	0.00218983	1.69	3.42	2.66	3.61004e+06	3.61287e+06	3.63678e+06	3.50063e+06	2.82249e+06	2.90036e+06	3.01517e+06	2.79482e+06	3.28094e+06	3.10023e+06	3.24233e+06	3.28e+06	12
Q13576	Ras GTPase-activating-like protein IQGAP2	IQGAP2	31	41	53	39	1575	180.5	5.64	0	148.46	79.49	cell organization and biogenesis;signal transduction;other biological processes	plasma membrane;other membranes;cytosol;cytoskeleton;other cell component	enzyme regulator activity;cytoskeletal activity;other molecular function	Regulation of actin cytoskeleton	Ciliary landscape; G13 signaling pathway	Neutrophil degranulation; CDC42 GTPase cycle; RAC1 GTPase cycle; RHOG GTPase cycle; RHO GTPases activate IQGAPs	8	-0.69	7.25449e-09	2.6166e-07	0.1	0.00645718	0.014999	-0.59	5.55027e-08	1.68572e-06	2.73	2.14	3.95	3.03016e+06	2.8978e+06	3.05121e+06	2.90463e+06	1.82458e+06	1.84886e+06	1.86389e+06	1.77465e+06	2.7738e+06	2.55703e+06	2.78338e+06	2.75302e+06	12
Q07954	Prolow-density lipoprotein receptor-related protein 1	LRP1	13	50	58	50	4544	504.3	5.39	0	148.437	47.19	other metabolic processes;stress response;transport;developmental processes;signal transduction;other biological processes	plasma membrane;other membranes;cytoskeleton;ER/Golgi;nucleus;other cytoplasmic organelle;other cell component	signal transduction activity or receptor binding;other molecular function	Cholesterol metabolism; Alzheimer disease; Malaria	Alzheimer's disease and miRNA effects; Regulation of Wnt / B-catenin signaling by small molecule compounds; Statin inhibition of cholesterol production; Familial hyperlipidemia type 1; Familial hyperlipidemia type 3; Familial hyperlipidemia type 4; Familial hyperlipidemia type 5; Alzheimer's disease	Scavenging of heme from plasma; Retinoid metabolism and transport	13	-0.57	8.90044e-06	4.99173e-05	-0.35	0.000219593	0.000794351	-0.92	1.1495e-07	2.91288e-06	4.48	7.35	3.02	1.67362e+06	1.78363e+06	1.8558e+06	1.82675e+06	1.21249e+06	1.13893e+06	1.2153e+06	1.3554e+06	2.25579e+06	2.35312e+06	2.34339e+06	2.21028e+06	12
Q07065	Cytoskeleton-associated protein 4	CKAP4	56	32	72	32	602	66	5.92	0	148.104	146.92		plasma membrane;other membranes;cytoskeleton;ER/Golgi;other cytoplasmic organelle;other cell component		Protein processing in endoplasmic reticulum		Neutrophil degranulation; RND2 GTPase cycle; Regulation of Insulin-like Growth Factor (IGF) transport and uptake by Insulin-like Growth Factor Binding Proteins (IGFBPs); Post-translational protein phosphorylation; RND3 GTPase cycle; Surfactant metabolism	7	-0.23	9.43192e-05	0.000357826	-0.14	0.00357959	0.00893844	-0.37	1.95346e-06	2.30821e-05	0.58	2.98	4.13	4.71633e+06	4.77433e+06	4.77458e+06	4.74936e+06	4.21887e+06	4.04193e+06	4.05778e+06	3.92421e+06	5.37108e+06	5.44569e+06	5.13375e+06	4.9768e+06	12
P46063	ATP-dependent DNA helicase Q1	RECQL	59	31	69	30	649	73.4	7.88	0	147.963	80.04	cell organization and biogenesis;DNA metabolism;other metabolic processes;stress response	nucleus;other cell component	nucleic acid binding activity;other molecular function		Progeria-associated lipodystrophy		1	-0.65	2.32248e-09	1.42648e-07	0.67	2.16052e-09	1.60505e-07	0.02	0.919274	1	1.87	2.53	2.91	4.28987e+06	4.18421e+06	4.09973e+06	4.17206e+06	2.63495e+06	2.56291e+06	2.71861e+06	2.68114e+06	2.72456e+06	2.65228e+06	2.6061e+06	2.54285e+06	12
A5YKK6	CCR4-NOT transcription complex subunit 1	CNOT1	19	41	57	41	2376	266.8	7.11	0	147.737	80.71	RNA metabolism OR transcription;other metabolic processes;developmental processes;other biological processes	cytosol;nucleus;other cell component	other molecular function	RNA degradation	Ciliary landscape	Deadenylation of mRNA; TP53 regulates transcription of additional cell cycle genes whose exact role in the p53 pathway remain uncertain	4	-0.02	0.709634	0.823923	-0.01	0.624997	0.764366	-0.03	0.238849	0.361931	1.42	1.45	0.9	2.77879e+06	2.73897e+06	2.68466e+06	2.74505e+06	2.68947e+06	2.72481e+06	2.76956e+06	2.68389e+06	2.72814e+06	2.75758e+06	2.76806e+06	2.788e+06	12
O60610	Protein diaphanous homolog 1	DIAPH1	36	41	74	41	1272	141.3	5.41	0	147.679	116.8	cell organization and biogenesis;other biological processes	plasma membrane;other membranes;cytosol;cytoskeleton;nucleus;other cell component	signal transduction activity or receptor binding;cytoskeletal activity;other molecular function	Focal adhesion; Regulation of actin cytoskeleton; AGE-RAGE signaling pathway in diabetic complications; Shigellosis	Microtubule cytoskeleton regulation; AGE/RAGE pathway; Focal adhesion; Type 2 papillary renal cell carcinoma; Regulation of actin cytoskeleton; G13 signaling pathway	RHOC GTPase cycle; RHOA GTPase cycle; RHO GTPases Activate Formins; RHOB GTPase cycle; RHOD GTPase cycle; RHOF GTPase cycle; Neutrophil degranulation; ERBB2 Regulates Cell Motility	18	0.05	0.165917	0.246399	0.22	4.14425e-05	0.000194929	0.27	7.0932e-06	6.19679e-05	1.02	3.51	2.39	3.49588e+06	3.41972e+06	3.48891e+06	3.45306e+06	3.72407e+06	3.65533e+06	3.55641e+06	3.43423e+06	3.05598e+06	2.93049e+06	3.03447e+06	2.91555e+06	12
P30101	Protein disulfide-isomerase A3	PDIA3	58	29	79	29	505	56.7	6.35	0	146.961	141.33	cell organization and biogenesis;stress response;signal transduction;other biological processes	non-structural extracellular;other membranes;ER/Golgi;other cytoplasmic organelle;other cell component	other molecular function	Protein processing in endoplasmic reticulum; Antigen processing and presentation; Human cytomegalovirus infection; Herpes simplex virus 1 infection; Epstein-Barr virus infection; Human immunodeficiency virus 1 infection	Prion disease pathway	ER-Phagosome pathway; Antigen Presentation: Folding, assembly and peptide loading of class I MHC; Calnexin/calreticulin cycle	10	0.16	5.64911e-05	0.000231556	-0.04	0.133463	0.212112	0.12	0.000609904	0.00225444	1.39	2.89	1.77	8.6655e+06	8.67591e+06	8.43064e+06	8.51509e+06	9.42791e+06	1.00532e+07	9.49849e+06	9.67178e+06	8.78883e+06	8.69939e+06	8.84995e+06	9.06673e+06	12
O43432	Eukaryotic translation initiation factor 4 gamma 3	EIF4G3	29	40	55	33	1585	176.5	5.38	0	146.443	73.9	protein metabolism;other metabolic processes;other biological processes	cytosol;translational apparatus	nucleic acid binding activity	Viral myocarditis	Translation factors; Translation inhibitors in chronically activated PDGFRA cells	ISG15 antiviral mechanism	4	-1.03	1.19261e-09	1.37711e-07	1.07	1.14781e-09	1.58505e-07	0.03	0.920604	1	2.79	3.74	3.45	2.99079e+06	2.82966e+06	2.82124e+06	2.84479e+06	1.29652e+06	1.39882e+06	1.41021e+06	1.37241e+06	1.38639e+06	1.31039e+06	1.40636e+06	1.32396e+06	12
O43290	U4/U6.U5 tri-snRNP-associated protein 1	SART1	49	34	51	34	800	90.2	6.13	0	146.403	92.28	cell organization and biogenesis;RNA metabolism OR transcription;other metabolic processes;other biological processes	cytosol;ER/Golgi;nucleus;other cell component		Spliceosome		mRNA Splicing - Major Pathway	2	0.4	9.59515e-08	1.63109e-06	-0.11	0.00200579	0.00537876	0.29	1.77143e-06	2.14432e-05	1.96	1.67	3.02	2.72972e+06	2.74409e+06	2.6974e+06	2.62538e+06	3.56075e+06	3.61627e+06	3.61433e+06	3.48984e+06	2.9458e+06	2.81431e+06	3.02892e+06	2.91864e+06	12
Q02790	Peptidyl-prolyl cis-trans isomerase FKBP4	FKBP4	68	28	107	28	459	51.8	5.43	0	146.329	139.81	cell organization and biogenesis;protein metabolism;other metabolic processes;transport;developmental processes;signal transduction;other biological processes	cytosol;cytoskeleton;mitochondrion;nucleus;other cell component	cytoskeletal activity;other molecular function	Estrogen signaling pathway	Androgen receptor signaling pathway	Potential therapeutics for SARS; HSP90 chaperone cycle for steroid hormone receptors (SHR) in the presence of ligand; Estrogen-dependent gene expression; Attenuation phase	7	0.13	0.00617134	0.0136821	0.04	0.286171	0.406423	0.17	0.000690237	0.0025006	2.05	3.59	4.12	7.04639e+06	7.10315e+06	6.91007e+06	6.78519e+06	7.60764e+06	8.07456e+06	7.42008e+06	7.66174e+06	6.64794e+06	6.33177e+06	6.88635e+06	6.93503e+06	12
Q9BXP5	Serrate RNA effector molecule homolog	SRRT	39	36	66	36	876	100.6	5.96	0	146.197	111.18	RNA metabolism OR transcription;other metabolic processes;other biological processes	nucleus;other cell component	nucleic acid binding activity;other molecular function			mRNA Splicing - Major Pathway; RNA polymerase II transcribes snRNA genes	2	-0.19	0.00877761	0.0186065	0.22	0.00102372	0.00301053	0.04	0.315108	0.453318	4.24	3.62	4.89	8.52572e+06	8.20907e+06	7.73323e+06	7.93819e+06	7.06575e+06	7.5825e+06	7.03502e+06	7.09276e+06	6.77014e+06	6.44409e+06	7.04824e+06	7.20957e+06	12
Q9H583	HEAT repeat-containing protein 1	HEATR1	21	39	52	39	2144	242.2	6.54	0	146.063	81.56	RNA metabolism OR transcription;other metabolic processes;other biological processes	mitochondrion;nucleus;other cell component	nucleic acid binding activity	Ribosome biogenesis in eukaryotes		Major pathway of rRNA processing in the nucleolus and cytosol; rRNA modification in the nucleus and cytosol	3	0.31	5.3936e-05	0.000222541	-0.42	9.32907e-06	5.60129e-05	-0.12	0.182391	0.288377	3.43	5.71	3.01	1.75181e+06	1.86452e+06	1.8995e+06	1.84265e+06	2.53378e+06	2.284e+06	2.29782e+06	2.23472e+06	2.44829e+06	2.37951e+06	2.5376e+06	2.5287e+06	12
Q14974	Importin subunit beta-1	KPNB1	37	27	76	27	876	97.1	4.78	0	145.973	133.12	cell cycle OR cell proliferation;cell organization and biogenesis;transport;signal transduction;other biological processes	non-structural extracellular;other membranes;cytosol;ER/Golgi;nucleus;other cell component	other molecular function	Nucleocytoplasmic transport; Chemical carcinogenesis	Sterol regulatory element-binding proteins (SREBP) signaling; 22q11.2 copy number variation syndrome	Neutrophil degranulation; Apoptosis induced DNA fragmentation; ISG15 antiviral mechanism; Transport of Ribonucleoproteins into the Host Nucleus; NS1 Mediated Effects on Host Pathways; Nuclear import of Rev protein; Interferon alpha/beta signaling; Regulation of cholesterol biosynthesis by SREBP (SREBF); SARS-CoV-1 activates/modulates innate immune responses; Assembly of the ORC complex at the ori…	17	0.13	0.00682173	0.0149311	-0.22	0.000140177	0.000543676	-0.09	0.0326493	0.0664267	2.4	4.54	1.2	4.25561e+06	4.15287e+06	4.39503e+06	4.21918e+06	4.86682e+06	4.79096e+06	4.51525e+06	4.42924e+06	4.95663e+06	5.04728e+06	4.90504e+06	4.94785e+06	12
P09651	Heterogeneous nuclear ribonucleoprotein A1	HNRNPA1	60	22	150	19	372	38.7	9.13	0	145.904	218.38	cell organization and biogenesis;protein metabolism;RNA metabolism OR transcription;other metabolic processes;stress response;transport;other biological processes	nucleus;other cell component	nucleic acid binding activity;other molecular function	Spliceosome; Amyotrophic lateral sclerosis	mRNA processing	mRNA Splicing - Major Pathway; FGFR2 alternative splicing; Processing of Capped Intron-Containing Pre-mRNA; SARS-CoV-1-host interactions; SARS-CoV-1 modulates host translation machinery	8	0.08	0.0526704	0.090349	-0.16	0.0011253	0.00327074	-0.08	0.063113	0.117005	3.49	3.22	4.21	1.09978e+07	1.19039e+07	1.16563e+07	1.17794e+07	1.24948e+07	1.19643e+07	1.23586e+07	1.29362e+07	1.30711e+07	1.41395e+07	1.31846e+07	1.28847e+07	12
Q1KMD3	Heterogeneous nuclear ribonucleoprotein U-like protein 2	HNRNPUL2	47	34	69	34	747	85.1	4.91	0	145.609	101.65		nucleus					0	-0.81	2.18516e-09	1.42648e-07	0.74	5.84952e-09	2.29919e-07	-0.08	0.0151117	0.0343793	1.93	4.33	2.21	6.38158e+06	6.12186e+06	6.34108e+06	6.36639e+06	3.33513e+06	3.66169e+06	3.57876e+06	3.65993e+06	3.81874e+06	3.80986e+06	3.96576e+06	3.77355e+06	12
P12268	Inosine-5'-monophosphate dehydrogenase 2	IMPDH2	39	22	54	19	514	55.8	6.9	0	144.983	113.82	cell cycle OR cell proliferation;other metabolic processes;developmental processes;other biological processes	non-structural extracellular;cytosol;nucleus;other cell component	nucleic acid binding activity;other molecular function	Purine metabolism; Drug metabolism; Metabolic pathways; Nucleotide metabolism	Rett syndrome causing genes	Potential therapeutics for SARS; Neutrophil degranulation; Purine ribonucleoside monophosphate biosynthesis; Azathioprine ADME	9	0.97	7.00348e-09	2.5711e-07	-0.88	1.9888e-08	5.37737e-07	0.09	0.119978	0.202045	5.16	2.47	4.48	3.74243e+06	3.69793e+06	3.99618e+06	4.11519e+06	7.43247e+06	7.7057e+06	7.37809e+06	7.74464e+06	6.95712e+06	6.70022e+06	7.28916e+06	7.39526e+06	12
P68104	Elongation factor 1-alpha 1	EEF1A1	56	22	180	12	462	50.1	9.01	0	144.914	262.79	protein metabolism;other metabolic processes;other biological processes	non-structural extracellular;plasma membrane;other membranes;cytosol;cytoskeleton;nucleus;other cytoplasmic organelle;other cell component	nucleic acid binding activity;other molecular function	Nucleocytoplasmic transport; Legionellosis; Leishmaniasis	Translation factors; Fragile X syndrome; 2q37 copy number variation syndrome	Neutrophil degranulation; Chaperone Mediated Autophagy; Protein methylation; HSF1 activation; Peptide chain elongation; SARS-CoV-1 modulates host translation machinery	13	0.75	1.70368e-09	1.37711e-07	-0.39	4.13512e-07	4.75064e-06	0.37	7.31244e-07	1.10464e-05	3.51	2.29	1.85	4.41239e+07	4.64414e+07	4.72534e+07	4.78307e+07	7.8033e+07	8.04584e+07	7.65904e+07	8.0027e+07	6.13238e+07	5.9426e+07	6.11312e+07	6.21036e+07	12
Q9NR30	Nucleolar RNA helicase 2	DDX21	51	39	74	36	783	87.3	9.28	0	144.408	99.21	cell organization and biogenesis;RNA metabolism OR transcription;other metabolic processes;stress response;other biological processes	cytosol;mitochondrion;nucleus;other cell component	nucleic acid binding activity;other molecular function			B-WICH complex positively regulates rRNA expression; Major pathway of rRNA processing in the nucleolus and cytosol	2	0.1	0.00020952	0.000716032	-0.29	4.70663e-08	9.81635e-07	-0.19	2.46622e-06	2.75176e-05	1.33	1.42	1.98	4.8654e+06	4.94153e+06	4.91436e+06	4.79413e+06	5.24851e+06	5.21348e+06	5.2326e+06	5.37876e+06	5.98331e+06	5.8955e+06	6.18045e+06	6.00873e+06	12
Q9H2G2	STE20-like serine/threonine-protein kinase	SLK	37	43	55	42	1235	142.6	5.15	0	143.84	87.98	cell organization and biogenesis;protein metabolism;other metabolic processes;other biological processes	cytosol;other cell component	kinase activity;other molecular function	Oocyte meiosis		RHOC GTPase cycle; RHOA GTPase cycle; RHOB GTPase cycle	4	-0.13	0.00031731	0.00102601	-0.06	0.0583516	0.103598	-0.19	2.03377e-05	0.000141289	1.16	1.16	2.84	3.48289e+06	3.39021e+06	3.46251e+06	3.45133e+06	3.21352e+06	3.12907e+06	3.15129e+06	3.14793e+06	3.58447e+06	3.43245e+06	3.67008e+06	3.61326e+06	12
P28370	Probable global transcription activator SNF2L1	SMARCA1	37	41	62	27	1054	122.5	8.09	0	143.787	108.31	cell organization and biogenesis;developmental processes;other biological processes	nucleus;other cell component	nucleic acid binding activity;other molecular function		Nuclear receptors meta-pathway; Rett syndrome causing genes		2	-0.86	5.52003e-10	1.37711e-07	0.15	2.25126e-05	0.00011619	-0.71	6.18218e-10	2.15291e-07	1.79	1.89	1.25	1.98511e+06	1.92035e+06	1.90502e+06	1.93693e+06	1.04611e+06	1.07065e+06	1.09358e+06	1.05883e+06	1.74902e+06	1.71939e+06	1.76906e+06	1.73057e+06	12
P53618	Coatomer subunit beta	COPB1	40	32	55	32	953	107.1	6.05	0	143.316	85.55	transport	plasma membrane;other membranes;cytosol;ER/Golgi;other cell component	other molecular function			COPI-dependent Golgi-to-ER retrograde traffic; COPI-mediated anterograde transport; Neutrophil degranulation	3	-0.07	0.129511	0.199889	0.1	0.00671982	0.0155368	0.03	0.185199	0.292268	1.72	2.79	3.71	2.67247e+06	2.62935e+06	2.56378e+06	2.63305e+06	2.59204e+06	2.47112e+06	2.5444e+06	2.4375e+06	2.47207e+06	2.28141e+06	2.45825e+06	2.44744e+06	12
P62805	Histone H4	H4C1	69	17	312	17	103	11.4	11.36	0	141.592	456.23	cell organization and biogenesis;other biological processes	non-structural extracellular;nucleus;other cell component	nucleic acid binding activity;other molecular function	Neutrophil extracellular trap formation; Alcoholism; Viral carcinogenesis; Systemic lupus erythematosus	Gastric cancer network 1; Histone modifications; 22q11.2 copy number variation syndrome; Male infertility; Type II interferon signaling	Processing of DNA double-strand break ends; G2/M DNA damage checkpoint; Meiotic recombination; Amyloid fiber formation; Meiotic synapsis; HCMV Late Events; RUNX1 regulates transcription of genes involved in differentiation of HSCs; HCMV Early Events; SUMOylation of chromatin organization proteins; Transcriptional regulation by small RNAs; Deposition of new CENPA-containing nucleosomes at the cent…	54	-0.07	0.406526	0.529808	0.45	3.44105e-05	0.00016656	0.37	0.000133562	0.000642369	6.29	4.11	3.73	2.19024e+08	2.22445e+08	2.04947e+08	1.93828e+08	2.06491e+08	2.07728e+08	1.96821e+08	1.90418e+08	1.63826e+08	1.57461e+08	1.50151e+08	1.53772e+08	12
Q12830	Nucleosome-remodeling factor subunit BPTF	BPTF	16	44	51	44	3046	338.1	6.54	0	141.548	69.76	cell organization and biogenesis;developmental processes;other biological processes	nucleus;other cell component	nucleic acid binding activity;other molecular function		Endoderm differentiation; 16p11.2 proximal deletion syndrome		2	-0.59	1.87618e-07	2.56181e-06	0.23	0.000185908	0.000689843	-0.35	2.23615e-05	0.000151471	1.73	3.89	4.58	2.40907e+06	2.3614e+06	2.43711e+06	2.34848e+06	1.5019e+06	1.58303e+06	1.65096e+06	1.59674e+06	2.01653e+06	1.86699e+06	2.0744e+06	2.04083e+06	12
Q99613	Eukaryotic translation initiation factor 3 subunit C	EIF3C	37	36	68	36	913	105.3	5.68	0	141.339	99.55	cell organization and biogenesis;protein metabolism;other metabolic processes;other biological processes	cytosol;translational apparatus;other cell component	translation activity;nucleic acid binding activity;other molecular function		Translation factors; nsp1 from SARS-CoV-2 inhibits translation initiation in the host cell	L13a-mediated translational silencing of Ceruloplasmin expression; Translation initiation complex formation; Formation of a pool of free 40S subunits; Formation of the ternary complex, and subsequently, the 43S complex; Ribosomal scanning and start codon recognition; GTP hydrolysis and joining of the 60S ribosomal subunit	8	-0.05	0.396081	0.518508	-0.2	0.00108948	0.00317967	-0.25	0.000209938	0.000937975	2.43	3.71	4.18	6.17231e+06	6.13717e+06	5.94951e+06	5.86731e+06	6.09631e+06	5.89113e+06	5.74947e+06	5.58688e+06	7.06836e+06	7.20253e+06	6.81349e+06	6.54953e+06	12
P48634	Protein PRRC2A	PRRC2A	26	41	58	39	2157	228.7	9.45	0	141.32	58.07	other biological processes	plasma membrane;other membranes;cytosol;nucleus					0	-0.08	0.0576477	0.0978881	0.03	0.668668	0.804221	-0.05	0.215712	0.332097	3.69	2.19	2.18	1.33451e+06	1.4062e+06	1.46038e+06	1.40817e+06	1.29444e+06	1.36533e+06	1.33244e+06	1.32455e+06	1.351e+06	1.35302e+06	1.40041e+06	1.40713e+06	12
P05455	Lupus La protein	SSB	63	31	76	31	408	46.8	7.12	0	141.199	114.58	RNA metabolism OR transcription;other metabolic processes;transport;other biological processes	nucleus;other cell component	nucleic acid binding activity	Systemic lupus erythematosus		RNA Polymerase III Abortive And Retractive Initiation; RNA Polymerase III Transcription Termination	3	0.1	0.261117	0.363746	0.07	0.126993	0.202969	0.17	0.00944578	0.0230384	2.2	5.37	6.3	1.24811e+07	1.30468e+07	1.24987e+07	1.24939e+07	1.28702e+07	1.41803e+07	1.27403e+07	1.38818e+07	1.15926e+07	1.07079e+07	1.22379e+07	1.22911e+07	12
Q8N1F7	Nuclear pore complex protein Nup93	NUP93	46	34	69	34	819	93.4	5.72	0	141.13	104.34	cell organization and biogenesis;other metabolic processes;transport;signal transduction;other biological processes	other membranes;cytosol;cytoskeleton;nucleus	other molecular function	Nucleocytoplasmic transport; Amyotrophic lateral sclerosis		HCMV Early Events; HCMV Late Events; ISG15 antiviral mechanism; Transport of the SLBP independent Mature mRNA; Transport of the SLBP Dependant Mature mRNA; Transport of Mature mRNA Derived from an Intronless Transcript; Transport of Mature mRNA derived from an Intron-Containing Transcript; Rev-mediated nuclear export of HIV RNA; Transport of Ribonucleoproteins into the Host Nucleus; NS1 Mediated …	31	-0.23	4.14387e-06	2.69641e-05	0.11	0.00164832	0.00454506	-0.12	0.000569906	0.00213189	3.05	1.16	1.3	3.85057e+06	3.60158e+06	3.67672e+06	3.80067e+06	3.13455e+06	3.22113e+06	3.17904e+06	3.20003e+06	3.46595e+06	3.52059e+06	3.47203e+06	3.41061e+06	12
Q9BUJ2	Heterogeneous nuclear ribonucleoprotein U-like protein 1	HNRNPUL1	36	29	69	29	856	95.7	6.92	0	140.91	123.34	RNA metabolism OR transcription;other metabolic processes;other biological processes	nucleus;other cell component	other molecular function	Influenza A		mRNA Splicing - Major Pathway	2	0.21	5.78203e-05	0.000235776	-0.28	1.06831e-05	6.26379e-05	-0.07	0.208283	0.322585	0.79	2.7	3.83	3.95236e+06	3.91549e+06	3.88064e+06	3.93585e+06	4.50502e+06	4.54234e+06	4.76416e+06	4.5089e+06	4.61251e+06	4.57061e+06	4.9019e+06	4.90859e+06	12
Q9NYU2	UDP-glucose:glycoprotein glucosyltransferase 1	UGGT1	33	41	58	39	1555	177.1	5.63	0	140.276	79.41	protein metabolism;other metabolic processes;stress response;other biological processes	ER/Golgi;other cell component	other molecular function	Protein processing in endoplasmic reticulum	IL-18 signaling pathway	ER Quality Control Compartment (ERQC)	3	0.38	3.98585e-06	2.62199e-05	-0.37	5.77197e-06	3.78995e-05	0.01	0.882889	0.982633	3.52	2.53	3.44	2.05824e+06	1.91335e+06	1.96281e+06	1.91013e+06	2.58264e+06	2.56067e+06	2.49025e+06	2.44401e+06	2.58284e+06	2.37913e+06	2.48519e+06	2.52413e+06	12
P56192	Methionine--tRNA ligase, cytoplasmic	MARS	41	31	58	31	900	101.1	6.16	0	139.987	112.06	protein metabolism;RNA metabolism OR transcription;other metabolic processes;other biological processes	cytosol;nucleus;other cell component	nucleic acid binding activity;other molecular function	Selenocompound metabolism; Aminoacyl-tRNA biosynthesis; Metabolic pathways		Selenoamino acid metabolism; Cytosolic tRNA aminoacylation	5	-0.03	0.28871	0.395694	0.28	4.77933e-06	3.25916e-05	0.25	1.81802e-05	0.000128638	2.27	2.55	3.08	3.38076e+06	3.26976e+06	3.25741e+06	3.20303e+06	3.20249e+06	3.26265e+06	3.18556e+06	3.06859e+06	2.73807e+06	2.57792e+06	2.62867e+06	2.74395e+06	12
Q96N67	Dedicator of cytokinesis protein 7	DOCK7	25	44	60	42	2140	242.4	6.8	0	139.952	78.75	cell cycle OR cell proliferation;cell organization and biogenesis;transport;developmental processes;signal transduction;other biological processes	other cell component	enzyme regulator activity;other molecular function			Factors involved in megakaryocyte development and platelet production; CDC42 GTPase cycle; RAC1 GTPase cycle; MET activates RAP1 and RAC1	4	0.38	4.37186e-06	2.81426e-05	-0.68	1.86042e-08	5.16177e-07	-0.3	1.63003e-05	0.000118016	2.21	4.32	2.76	1.91515e+06	1.88551e+06	1.98214e+06	1.95601e+06	2.50164e+06	2.59408e+06	2.53506e+06	2.34202e+06	3.17271e+06	3.14096e+06	3.08007e+06	2.97892e+06	12
Q8WUM0	Nuclear pore complex protein Nup133	NUP133	37	33	59	33	1156	128.9	5.1	0	139.792	70.81	cell organization and biogenesis;other metabolic processes;transport;developmental processes;other biological processes	other membranes;cytosol;nucleus;other cell component	other molecular function	Nucleocytoplasmic transport; Amyotrophic lateral sclerosis	Ciliary landscape	Separation of Sister Chromatids; Resolution of Sister Chromatid Cohesion; RHO GTPases Activate Formins; EML4 and NUDC in mitotic spindle formation; SUMOylation of DNA replication proteins; Amplification of signal from unattached kinetochores via a MAD2 inhibitory signal; SARS-CoV-2 activates/modulates innate and adaptive immune responses; HCMV Early Events; SUMOylation of DNA damage response and …	38	-0.29	5.69391e-05	0.000232825	0.44	1.42461e-06	1.22791e-05	0.15	0.00378239	0.010689	4.16	1.48	4.25	1.96923e+06	1.95519e+06	1.8307e+06	1.82204e+06	1.57655e+06	1.54386e+06	1.52066e+06	1.54818e+06	1.36526e+06	1.30769e+06	1.41822e+06	1.43915e+06	12
O43719	HIV Tat-specific factor 1	HTATSF1	48	37	66	37	755	85.8	4.4	0	139.578	121.77	cell organization and biogenesis;RNA metabolism OR transcription;other metabolic processes;other biological processes	nucleus					0	-0.28	6.31993e-07	6.14907e-06	-0.03	0.706174	0.836532	-0.31	3.90132e-07	6.86649e-06	2.31	1.42	2.16	7.09186e+06	6.90111e+06	6.83218e+06	6.7119e+06	5.57376e+06	5.69012e+06	5.75768e+06	5.62042e+06	7.06465e+06	6.93808e+06	6.761e+06	7.09091e+06	12
O94906	Pre-mRNA-processing factor 6	PRPF6	44	40	62	40	941	106.9	8.25	0	139.335	95.88	cell organization and biogenesis;RNA metabolism OR transcription;other metabolic processes;other biological processes	nucleus	nucleic acid binding activity;other molecular function	Spliceosome	mRNA processing	mRNA Splicing - Major Pathway; mRNA Splicing - Minor Pathway	4	0.17	5.61115e-05	0.000230449	-0.05	0.0920301	0.154445	0.12	0.000820097	0.00289772	2.45	3.21	0.81	4.55053e+06	4.50663e+06	4.45047e+06	4.30009e+06	5.33544e+06	5.02062e+06	5.0517e+06	4.97175e+06	4.67379e+06	4.62806e+06	4.58442e+06	4.64746e+06	12
Q92922	SWI/SNF complex subunit SMARCC1	SMARCC1	38	40	68	29	1105	122.8	5.76	0	138.826	102.94	cell organization and biogenesis;RNA metabolism OR transcription;developmental processes;signal transduction;other biological processes	nucleus;other cell component	other molecular function	Thermogenesis; Hepatocellular carcinoma	Tumor suppressor activity of SMARCB1; Thermogenesis	RUNX1 interacts with co-factors whose precise effect on RUNX1 targets is not known; RMTs methylate histone arginines	6	0.24	2.85065e-06	1.99878e-05	-0.44	1.24253e-08	3.9216e-07	-0.21	1.31155e-05	9.86545e-05	1.35	2.72	1.82	2.14246e+06	2.09302e+06	2.1249e+06	2.16077e+06	2.54753e+06	2.60038e+06	2.44955e+06	2.47609e+06	2.88349e+06	2.82677e+06	2.95091e+06	2.91597e+06	12
P55884	Eukaryotic translation initiation factor 3 subunit B	EIF3B	38	29	61	29	814	92.4	5	0	138.614	111.19	cell organization and biogenesis;protein metabolism;other metabolic processes;other biological processes	cytosol;translational apparatus;other cell component	nucleic acid binding activity;other molecular function		Translation factors; nsp1 from SARS-CoV-2 inhibits translation initiation in the host cell	L13a-mediated translational silencing of Ceruloplasmin expression; Translation initiation complex formation; Formation of a pool of free 40S subunits; Formation of the ternary complex, and subsequently, the 43S complex; Ribosomal scanning and start codon recognition; GTP hydrolysis and joining of the 60S ribosomal subunit	8	0.16	8.29206e-05	0.000320364	-0.23	3.73188e-06	2.67825e-05	-0.07	0.0159295	0.0359675	3.1	1.25	1.42	3.67362e+06	3.95076e+06	3.88964e+06	3.84066e+06	4.29161e+06	4.33532e+06	4.35204e+06	4.23124e+06	4.49916e+06	4.46574e+06	4.60647e+06	4.57075e+06	12
Q16822	Phosphoenolpyruvate carboxykinase [GTP], mitochondrial	PCK2	56	33	60	33	640	70.7	7.62	0	138.488	95.14	other metabolic processes;stress response;developmental processes;other biological processes	cytosol;mitochondrion	other molecular function	Glycolysis / Gluconeogenesis; Citrate cycle (TCA cycle); Pyruvate metabolism; Metabolic pathways; PPAR signaling pathway; FoxO signaling pathway; PI3K-Akt signaling pathway; AMPK signaling pathway; Insulin signaling pathway; Adipocytokine signaling pathway; Glucagon signaling pathway; Insulin resistance; Proximal tubule bicarbonate reclamation	Adipogenesis; Transcription factor regulation in adipogenesis; PPAR signaling pathway; PI3K-Akt signaling pathway; Krebs cycle disorders; DNA damage response (only ATM dependent)	Gluconeogenesis	20	-1.18	5.45517e-10	1.37711e-07	0.81	6.45284e-10	1.58505e-07	-0.37	4.48684e-08	1.5005e-06	1.92	2.4	1.47	4.01337e+06	3.97635e+06	3.86853e+06	3.86536e+06	1.66892e+06	1.76304e+06	1.74853e+06	1.72185e+06	2.25342e+06	2.27346e+06	2.22982e+06	2.19675e+06	12
Q9Y2J2	Band 4.1-like protein 3	EPB41L3	33	34	51	27	1087	120.6	5.19	0	138.446	77.87	cell organization and biogenesis;developmental processes;other biological processes	plasma membrane;other membranes;cytosol;cytoskeleton;other cell component	cytoskeletal activity;other molecular function		Splicing factor NOVA regulated synaptic proteins	Neurexins and neuroligins; Sensory processing of sound by inner hair cells of the cochlea; Sensory processing of sound by outer hair cells of the cochlea	4	-0.67	6.75514e-10	1.37711e-07	0.23	8.03304e-07	7.87535e-06	-0.44	2.51302e-09	2.29805e-07	1.5	1.91	1.58	4.04301e+06	3.92147e+06	3.95308e+06	4.03385e+06	2.44084e+06	2.50596e+06	2.5543e+06	2.5221e+06	3.43016e+06	3.45411e+06	3.38818e+06	3.33116e+06	12
Q8WYP5	Protein ELYS	AHCTF1	24	43	52	43	2266	252.3	6.6	0	138.096	58.39	cell cycle OR cell proliferation;cell organization and biogenesis;transport;other biological processes	other membranes;cytosol;nucleus;other cell component	nucleic acid binding activity	Nucleocytoplasmic transport	Gastric cancer network 2	Separation of Sister Chromatids; Resolution of Sister Chromatid Cohesion; RHO GTPases Activate Formins; EML4 and NUDC in mitotic spindle formation; Amplification of signal from unattached kinetochores via a MAD2 inhibitory signal; Postmitotic nuclear pore complex (NPC) reformation	9	-0.72	4.53602e-09	2.00707e-07	0.74	4.36493e-09	2.02504e-07	0.01	0.99304	1	3.77	2.85	2.61	2.21694e+06	2.05366e+06	2.0978e+06	2.04492e+06	1.22097e+06	1.28281e+06	1.23038e+06	1.29136e+06	1.23057e+06	1.22779e+06	1.29829e+06	1.25626e+06	12
Q13200	26S proteasome non-ATPase regulatory subunit 2	PSMD2	35	28	55	28	908	100.1	5.2	0	137.968	93.07	protein metabolism;other metabolic processes;other biological processes	non-structural extracellular;cytosol;nucleus;other cell component	enzyme regulator activity	Proteasome; Alzheimer disease; Parkinson disease; Amyotrophic lateral sclerosis; Huntington disease; Spinocerebellar ataxia; Prion disease; Pathways of neurodegeneration; Epstein-Barr virus infection	Proteasome degradation; Alzheimer's disease and miRNA effects; TNF-alpha signaling pathway; Parkin-ubiquitin proteasomal system pathway; Alzheimer's disease	CDK-mediated phosphorylation and removal of Cdc6; SCF(Skp2)-mediated degradation of p27/p21; FCERI mediated NF-kB activation; Downstream TCR signaling; Antigen processing: Ubiquitination & Proteasome degradation; Activation of NF-kappaB in B cells; Oxygen-dependent proline hydroxylation of Hypoxia-inducible Factor Alpha; ER-Phagosome pathway; Cross-presentation of soluble exogenous antigens (endo…	73	0.29	8.62136e-06	4.88221e-05	-0.08	0.0521115	0.0937543	0.21	0.000113329	0.000560517	2.76	1.81	3.84	4.5189e+06	4.34267e+06	4.2402e+06	4.44183e+06	5.33395e+06	5.55248e+06	5.37852e+06	5.36969e+06	4.62735e+06	4.41847e+06	4.68677e+06	4.85044e+06	12
Q9Y4L1	Hypoxia up-regulated protein 1	HYOU1	40	34	60	34	999	111.3	5.22	0	137.698	96.11	stress response;transport;other biological processes	non-structural extracellular;ER/Golgi;other cell component	other molecular function	Protein processing in endoplasmic reticulum	VEGFA-VEGFR2 signaling pathway	XBP1(S) activates chaperone genes; Scavenging by Class F Receptors	4	0.54	3.71365e-06	2.46999e-05	-0.48	6.68617e-06	4.26936e-05	0.07	0.736931	0.87543	3.71	6.2	3.12	2.31513e+06	2.23998e+06	2.18932e+06	2.12045e+06	3.38295e+06	3.2712e+06	3.18684e+06	2.91877e+06	3.24781e+06	3.02204e+06	3.07918e+06	3.08712e+06	12
Q9Y263	Phospholipase A-2-activating protein	PLAA	52	32	44	32	795	87.1	6.37	0	137.468	68.03	protein metabolism;other metabolic processes;stress response;developmental processes;signal transduction;other biological processes	non-structural extracellular;nucleus;other cell component	enzyme regulator activity;other molecular function	Protein processing in endoplasmic reticulum			1	-0.06	0.213733	0.306682	-0.09	0.00213097	0.00565905	-0.15	0.000220144	0.000975286	1.08	2.9	1.17	1.76773e+06	1.78888e+06	1.80683e+06	1.80955e+06	1.82419e+06	1.71629e+06	1.71777e+06	1.7427e+06	1.88689e+06	1.94179e+06	1.91537e+06	1.91756e+06	12
P31150	Rab GDP dissociation inhibitor alpha	GDI1	64	25	71	16	447	50.6	5.14	0	137.391	100.72	cell organization and biogenesis;transport;signal transduction;other biological processes	cytosol;ER/Golgi;other cell component	enzyme regulator activity;other molecular function		Ciliary landscape; Airway smooth muscle cell contraction	RAB GEFs exchange GTP for GDP on RABs	3	0.18	8.78592e-07	7.91675e-06	0.22	1.79976e-07	2.57672e-06	0.4	1.46715e-09	2.15291e-07	1.84	1.07	0.9	3.09836e+06	3.12892e+06	3.03208e+06	3.1671e+06	3.56444e+06	3.47342e+06	3.51809e+06	3.53026e+06	2.69082e+06	2.63875e+06	2.66453e+06	2.68735e+06	12
P50395	Rab GDP dissociation inhibitor beta	GDI2	60	25	72	16	445	50.6	6.47	0	136.993	114.29	transport;signal transduction;other biological processes	non-structural extracellular;other membranes;cytosol;ER/Golgi;other cytoplasmic organelle;other cell component	enzyme regulator activity;other molecular function			Neutrophil degranulation; RAB GEFs exchange GTP for GDP on RABs	2	0.23	1.08873e-06	9.29234e-06	-0.05	0.0472705	0.0861956	0.18	8.70541e-06	7.22274e-05	1.21	2.1	1.95	5.46397e+06	5.59842e+06	5.54021e+06	5.61131e+06	6.73027e+06	6.56197e+06	6.4713e+06	6.41539e+06	5.85607e+06	5.65751e+06	5.85164e+06	5.66182e+06	12
O95202	Mitochondrial proton/calcium exchanger protein	LETM1	43	31	59	31	739	83.3	6.7	0	136.944	85.33	cell organization and biogenesis;transport;other biological processes	other membranes;mitochondrion	transporter activity;translation activity;other molecular function			RHOG GTPase cycle; Mitochondrial calcium ion transport	2	-0.08	0.0708948	0.11758	0.08	0.0489119	0.0888071	0	0.969248	1	3.38	2.53	4.26	2.79789e+06	2.64564e+06	2.67839e+06	2.58249e+06	2.57593e+06	2.52767e+06	2.51975e+06	2.42424e+06	2.59925e+06	2.3568e+06	2.5571e+06	2.48017e+06	12
P46459	Vesicle-fusing ATPase	NSF	42	35	61	34	744	82.5	6.95	0	136.805	111.02	cell organization and biogenesis;transport;other biological processes	plasma membrane;other membranes;cytosol;ER/Golgi;other cell component	signal transduction activity or receptor binding;other molecular function	Synaptic vesicle cycle; GABAergic synapse; Vasopressin-regulated water reabsorption	Synaptic vesicle pathway; Brain-derived neurotrophic factor (BDNF) signaling pathway	COPI-dependent Golgi-to-ER retrograde traffic; COPI-mediated anterograde transport; Intra-Golgi traffic; COPII-mediated vesicle transport; Retrograde transport at the Trans-Golgi-Network; Trafficking of GluR2-containing AMPA receptors	11	0.21	3.33245e-06	2.263e-05	-0.37	1.84298e-08	5.16177e-07	-0.16	2.20713e-05	0.000149988	2.21	1.18	2.02	3.43866e+06	3.477e+06	3.57311e+06	3.60323e+06	4.04313e+06	4.11422e+06	4.05042e+06	4.14162e+06	4.73508e+06	4.59603e+06	4.54609e+06	4.53021e+06	12
Q9NSE4	Isoleucine--tRNA ligase, mitochondrial	IARS2	37	34	64	33	1012	113.7	7.2	0	136.804	105.7	protein metabolism;RNA metabolism OR transcription;other metabolic processes	mitochondrion	nucleic acid binding activity;other molecular function	Aminoacyl-tRNA biosynthesis		Mitochondrial tRNA aminoacylation	2	-0.49	5.07433e-08	1.00851e-06	0.54	1.91292e-08	5.23893e-07	0.04	0.194741	0.304783	3.64	2.36	1.65	4.48499e+06	4.36612e+06	4.16277e+06	4.17338e+06	2.9442e+06	3.11936e+06	3.03402e+06	3.03147e+06	2.95768e+06	2.85346e+06	2.94893e+06	2.93991e+06	12
Q15020	Squamous cell carcinoma antigen recognized by T-cells 3	SART3	40	35	51	35	963	109.9	5.57	0	135.911	94.2	cell cycle OR cell proliferation;cell organization and biogenesis;RNA metabolism OR transcription;other metabolic processes;other biological processes	nucleus;other cell component	nucleic acid binding activity;other molecular function				0	-0.06	0.533742	0.662313	0.02	0.636096	0.774592	-0.04	0.982924	1	2.4	2.51	4.87	4.04018e+06	4.16653e+06	4.10963e+06	3.94007e+06	3.92872e+06	4.09981e+06	3.91358e+06	3.87693e+06	3.97363e+06	3.70354e+06	4.08211e+06	4.13967e+06	12
P35998	26S proteasome regulatory subunit 7	PSMC2	69	27	76	27	433	48.6	5.95	0	135.743	114.73	protein metabolism;other metabolic processes;other biological processes	non-structural extracellular;cytosol;nucleus;other cell component	other molecular function	Proteasome; Alzheimer disease; Parkinson disease; Amyotrophic lateral sclerosis; Huntington disease; Spinocerebellar ataxia; Prion disease; Pathways of neurodegeneration; Epstein-Barr virus infection	Proteasome degradation; Alzheimer's disease and miRNA effects; Parkin-ubiquitin proteasomal system pathway; Alzheimer's disease	Neutrophil degranulation; ABC-family proteins mediated transport; Defective CFTR causes cystic fibrosis; FCERI mediated NF-kB activation; Downstream TCR signaling; Antigen processing: Ubiquitination & Proteasome degradation; Activation of NF-kappaB in B cells; Oxygen-dependent proline hydroxylation of Hypoxia-inducible Factor Alpha; ER-Phagosome pathway; Cross-presentation of soluble exogenous an…	72	0.26	1.81439e-05	8.98008e-05	-0.26	2.12201e-05	0.000110799	0	0.983201	1	2.98	1.37	3.24	2.9016e+06	3.07147e+06	2.87325e+06	2.9389e+06	3.56566e+06	3.51544e+06	3.4754e+06	3.45744e+06	3.46672e+06	3.35397e+06	3.52753e+06	3.62422e+06	12
O60841	Eukaryotic translation initiation factor 5B	EIF5B	33	38	53	38	1220	138.7	5.49	0	135.634	80.9	protein metabolism;other metabolic processes;other biological processes	cytosol;mitochondrion;other cell component	nucleic acid binding activity;other molecular function		Translation factors; Ciliary landscape	GTP hydrolysis and joining of the 60S ribosomal subunit	3	0.63	3.79937e-08	8.29644e-07	-0.67	2.4605e-08	6.21716e-07	-0.04	0.686767	0.833613	2.23	4.11	3.31	2.17742e+06	2.28485e+06	2.2686e+06	2.27723e+06	3.60428e+06	3.67278e+06	3.4287e+06	3.36521e+06	3.57533e+06	3.42698e+06	3.70148e+06	3.64583e+06	12
Q01780	Exosome component 10	EXOSC10	47	35	60	35	885	100.8	8.46	0	135.366	84.15	cell organization and biogenesis;RNA metabolism OR transcription;other metabolic processes;other biological processes	cytosol;nucleus;other cytoplasmic organelle;other cell component	nucleic acid binding activity;other molecular function	RNA degradation		Major pathway of rRNA processing in the nucleolus and cytosol	2	-0.44	1.194e-07	1.87276e-06	0.38	4.68374e-07	5.21166e-06	-0.06	0.0822875	0.146951	2.41	3.5	1.44	2.64703e+06	2.5152e+06	2.64612e+06	2.58362e+06	1.81378e+06	1.9638e+06	1.90176e+06	1.94438e+06	2.01073e+06	1.95149e+06	2.00329e+06	2.0115e+06	12
Q15459	Splicing factor 3A subunit 1	SF3A1	41	30	80	30	793	88.8	5.22	0	134.893	109.37	cell organization and biogenesis;RNA metabolism OR transcription;other metabolic processes	nucleus	nucleic acid binding activity	Spliceosome	mRNA processing	mRNA Splicing - Major Pathway	3	0.28	4.74365e-05	0.0002002	-0.36	5.80376e-06	3.80709e-05	-0.08	0.0919818	0.160448	4.41	2.08	2.86	4.16033e+06	4.32868e+06	4.62242e+06	4.32313e+06	5.20832e+06	5.13564e+06	5.31644e+06	5.38052e+06	5.43172e+06	5.41262e+06	5.7158e+06	5.67467e+06	12
Q9Y2X3	Nucleolar protein 58	NOP58	53	24	50	24	529	59.5	8.92	0	134.843	99.92	RNA metabolism OR transcription;other metabolic processes;other biological processes	cytosol;nucleus;other cell component	nucleic acid binding activity;other molecular function	Ribosome biogenesis in eukaryotes		Major pathway of rRNA processing in the nucleolus and cytosol; SUMOylation of RNA binding proteins; rRNA modification in the nucleus and cytosol	4	0.08	0.224398	0.319911	0.24	0.00156812	0.00434722	0.31	0.000177368	0.000815854	4.92	1.45	6.16	3.76559e+06	3.64424e+06	3.34539e+06	3.58685e+06	3.77372e+06	3.84543e+06	3.73878e+06	3.85163e+06	2.96146e+06	2.78945e+06	3.17868e+06	3.16985e+06	12
O75717	WD repeat and HMG-box DNA-binding protein 1	WDHD1	36	35	49	35	1129	125.9	5.62	0	134.614	70.95	cell cycle OR cell proliferation;DNA metabolism;other metabolic processes;stress response	nucleus;other cell component	nucleic acid binding activity;other molecular function		Mesodermal commitment pathway		1	-0.49	7.96168e-08	1.43094e-06	0.01	0.99431	1	-0.48	8.39736e-08	2.27894e-06	1.65	4.03	1.62	2.4148e+06	2.32749e+06	2.40308e+06	2.39558e+06	1.68326e+06	1.72337e+06	1.80456e+06	1.64264e+06	2.33835e+06	2.37636e+06	2.37605e+06	2.43182e+06	12
Q8N163	Cell cycle and apoptosis regulator protein 2	CCAR2	43	31	60	31	923	102.8	5.22	0	134.445	101.19	cell-cell signaling;cell cycle OR cell proliferation;cell organization and biogenesis;RNA metabolism OR transcription;other metabolic processes;stress response;signal transduction;other biological processes	cytoskeleton;mitochondrion;nucleus;other cell component	enzyme regulator activity;other molecular function			Regulation of HSF1-mediated heat shock response	1	0.11	0.00135108	0.00360474	0.55	1.85243e-09	1.58505e-07	0.66	1.03137e-09	2.15291e-07	2.12	1.15	2.35	5.38808e+06	5.22962e+06	5.20732e+06	5.12163e+06	5.65182e+06	5.6816e+06	5.63901e+06	5.53337e+06	3.58236e+06	3.5207e+06	3.71728e+06	3.56759e+06	12
P20020	Plasma membrane calcium-transporting ATPase 1	ATP2B1	30	28	42	16	1220	134.6	5.91	0	134.189	71.54	stress response;transport;developmental processes;other biological processes	plasma membrane;other membranes;nucleus;other cell component	transporter activity;other molecular function	Calcium signaling pathway; cGMP-PKG signaling pathway; cAMP signaling pathway; Adrenergic signaling in cardiomyocytes; Aldosterone synthesis and secretion; Endocrine and other factor-regulated calcium reabsorption; Salivary secretion; Pancreatic secretion; Mineral absorption	Vitamin D receptor pathway; Splicing factor NOVA regulated synaptic proteins; Vitamin D-sensitive calcium signaling in depression; Calcium regulation in cardiac cells	Sensory processing of sound by inner hair cells of the cochlea; Ion homeostasis; Ion transport by P-type ATPases; Reduction of cytosolic Ca++ levels	17	-0.2	0.000202014	0.000694615	-0.14	0.00435	0.0106369	-0.34	3.60552e-06	3.65021e-05	3.02	1.96	3.54	2.3855e+06	2.56653e+06	2.49749e+06	2.49978e+06	2.1814e+06	2.1683e+06	2.18569e+06	2.09497e+06	2.75511e+06	2.8204e+06	2.7383e+06	2.59195e+06	12
P51532	Transcription activator BRG1	SMARCA4	23	38	54	23	1647	184.5	7.88	0	134.139	78.94	cell organization and biogenesis;RNA metabolism OR transcription;other metabolic processes;developmental processes;other biological processes	nucleus;other cell component	nucleic acid binding activity;other molecular function	Thermogenesis; Hepatocellular carcinoma	Pre-implantation embryo; Hematopoietic stem cell gene regulation by GABP alpha/beta complex; Tumor suppressor activity of SMARCB1; Rett syndrome causing genes; Thermogenesis	Formation of the beta-catenin:TCF transactivating complex; RUNX1 interacts with co-factors whose precise effect on RUNX1 targets is not known; Interleukin-7 signaling; RMTs methylate histone arginines; EGR2 and SOX10-mediated initiation of Schwann cell myelination	13	0.1	0.00259724	0.00638342	0.09	0.00320293	0.00808791	0.19	1.59637e-05	0.000115978	2.64	1.58	1.67	2.90448e+06	2.79864e+06	2.97846e+06	2.85632e+06	3.13759e+06	3.048e+06	3.12115e+06	3.04379e+06	2.69244e+06	2.71604e+06	2.74873e+06	2.64135e+06	12
Q9UPU5	Ubiquitin carboxyl-terminal hydrolase 24	USP24	19	39	45	39	2620	294.2	6.14	0	134.056	57.14	protein metabolism;other metabolic processes	cytosol;nucleus	other molecular function			Ub-specific processing proteases	1	0.66	3.17163e-09	1.70001e-07	-0.83	1.11386e-09	1.58505e-07	-0.16	0.000142305	0.000676775	3.15	1.83	2.47	942159	942658	1.00539e+06	952169	1.49998e+06	1.45293e+06	1.51603e+06	1.4999e+06	1.69233e+06	1.66348e+06	1.66877e+06	1.75487e+06	12
P12277	Creatine kinase B-type	CKB	61	18	137	18	381	42.6	5.59	0	134.054	224.27	other metabolic processes;developmental processes;other biological processes	non-structural extracellular;cytosol;mitochondrion;nucleus;other cell component	kinase activity;other molecular function	Arginine and proline metabolism; Metabolic pathways		RND3 GTPase cycle; Creatine metabolism	4	-0.37	7.18623e-06	4.18384e-05	-0.01	0.274352	0.392725	-0.38	2.06367e-06	2.39471e-05	4.09	1.24	3.72	1.56026e+07	1.70135e+07	1.69939e+07	1.686e+07	1.30238e+07	1.28524e+07	1.32366e+07	1.31191e+07	1.68517e+07	1.82205e+07	1.70624e+07	1.69279e+07	12
O00567	Nucleolar protein 56	NOP56	55	26	72	26	594	66	9.19	0	133.171	126.57	RNA metabolism OR transcription;other metabolic processes	nucleus;other cell component	nucleic acid binding activity;other molecular function	Ribosome biogenesis in eukaryotes; Spinocerebellar ataxia		Major pathway of rRNA processing in the nucleolus and cytosol; rRNA modification in the nucleus and cytosol; Association of TriC/CCT with target proteins during biosynthesis	5	0.09	0.00723769	0.0157309	0.1	0.00391813	0.00968975	0.19	3.49509e-05	0.000215574	2.52	2.79	1.24	3.93568e+06	3.92814e+06	4.08526e+06	4.12459e+06	4.45695e+06	4.29067e+06	4.22274e+06	4.18734e+06	3.75762e+06	3.79461e+06	3.70619e+06	3.69527e+06	12
P23526	Adenosylhomocysteinase	AHCY	51	23	78	22	432	47.7	6.34	0	133.071	116.91	other metabolic processes;stress response;other biological processes	cytosol;nucleus;other cell component	other molecular function	Cysteine and methionine metabolism; Metabolic pathways	Folate metabolism; Trans-sulfuration pathway; One-carbon metabolism; Trans-sulfuration, one-carbon metabolism and related pathways; Methionine de novo and salvage pathway; Ethanol effects on histone modifications	Methylation; Sulfur amino acid metabolism; Metabolism of ingested SeMet, Sec, MeSec into H2Se; Defective AHCY causes HMAHCHD	12	0.72	2.29646e-09	1.42648e-07	-0.14	0.00287252	0.00737904	0.58	1.07459e-08	5.38974e-07	1.98	4.06	1.85	7.51383e+06	7.43078e+06	7.56164e+06	7.22764e+06	1.32056e+07	1.24468e+07	1.21816e+07	1.20901e+07	8.2737e+06	8.23506e+06	8.18366e+06	7.93763e+06	12
P17980	26S proteasome regulatory subunit 6A	PSMC3	67	23	60	23	439	49.2	5.24	0	132.818	83.75	protein metabolism;other metabolic processes;other biological processes	non-structural extracellular;cytosol;nucleus;other cell component	other molecular function	Proteasome; Alzheimer disease; Parkinson disease; Amyotrophic lateral sclerosis; Huntington disease; Spinocerebellar ataxia; Prion disease; Pathways of neurodegeneration; Epstein-Barr virus infection	Proteasome degradation; Alzheimer's disease and miRNA effects; Parkin-ubiquitin proteasomal system pathway; Alzheimer's disease	Separation of Sister Chromatids; The role of GTSE1 in G2/M progression after G2 checkpoint; Neutrophil degranulation; FCERI mediated NF-kB activation; Downstream TCR signaling; Antigen processing: Ubiquitination & Proteasome degradation; Activation of NF-kappaB in B cells; Oxygen-dependent proline hydroxylation of Hypoxia-inducible Factor Alpha; ER-Phagosome pathway; Cross-presentation of soluble…	72	0.32	9.74805e-09	3.17643e-07	-0.23	1.60797e-07	2.39083e-06	0.09	0.00100784	0.00343556	1.04	0.73	2.18	2.7859e+06	2.83133e+06	2.85623e+06	2.83181e+06	3.56689e+06	3.53656e+06	3.51002e+06	3.51587e+06	3.43245e+06	3.27559e+06	3.3614e+06	3.28726e+06	12
Q6PGP7	Tetratricopeptide repeat protein 37	TTC37	29	42	49	42	1564	175.4	7.53	0	132.691	82.98	RNA metabolism OR transcription;other metabolic processes	cytosol;nucleus;other cell component		RNA degradation		mRNA decay by 3' to 5' exoribonuclease	2	0.19	0.00259756	0.00638342	-0.49	1.64208e-06	1.36679e-05	-0.3	9.24044e-05	0.000474313	2.66	3.31	4.9	2.18136e+06	2.15362e+06	2.28527e+06	2.17735e+06	2.60418e+06	2.4684e+06	2.50371e+06	2.40665e+06	3.2e+06	3.14878e+06	2.96202e+06	2.88556e+06	12
Q9Y3I0	RNA-splicing ligase RtcB homolog	RTCB	51	25	64	25	505	55.2	7.23	0	132.35	96.7	RNA metabolism OR transcription;other metabolic processes;developmental processes;other biological processes	other membranes;cytosol;ER/Golgi;nucleus;other cell component	cytoskeletal activity;other molecular function		Unfolded protein response	tRNA processing in the nucleus	2	-0.14	0.000189325	0.000656083	0.08	0.00626436	0.0145951	-0.06	0.0548599	0.103763	2.11	2.18	2.15	6.80084e+06	7.12992e+06	6.96692e+06	6.85082e+06	6.3211e+06	6.23523e+06	6.05858e+06	6.36832e+06	6.52633e+06	6.31391e+06	6.64239e+06	6.56315e+06	12
P54652	Heat shock-related 70 kDa protein 2	HSPA2	43	30	94	16	639	70	5.74	0	132.158	157.61	cell cycle OR cell proliferation;cell organization and biogenesis;stress response;transport;other biological processes	plasma membrane;other membranes;cytosol;cytoskeleton;nucleus;other cell component	cytoskeletal activity;other molecular function	Spliceosome; MAPK signaling pathway; Protein processing in endoplasmic reticulum; Endocytosis; Longevity regulating pathway; Antigen processing and presentation; Estrogen signaling pathway; Prion disease; Legionellosis; Toxoplasmosis; Measles; Lipid and atherosclerosis	Parkin-ubiquitin proteasomal system pathway; MAPK signaling pathway; Measles virus infection; 7q11.23 copy number variation syndrome	Regulation of HSF1-mediated heat shock response; Meiotic synapsis; HSP90 chaperone cycle for steroid hormone receptors (SHR) in the presence of ligand; Attenuation phase	20	-2.22	8.31513e-10	1.37711e-07	2.15	8.63547e-10	1.58505e-07	-0.08	0.860071	0.968091	7.17	3.99	7.06	2.87748e+06	2.53433e+06	2.50377e+06	2.48261e+06	520590	530917	549639	569802	586206	558977	579935	499991	12
Q9UHB9	Signal recognition particle subunit SRP68	SRP68	51	30	48	30	627	70.7	8.56	0	132.033	102.61	transport;other biological processes	cytosol;ER/Golgi;translational apparatus;nucleus;other cell component	nucleic acid binding activity;other molecular function	Protein export		SRP-dependent cotranslational protein targeting to membrane	2	0.05	0.0915551	0.147143	0.1	0.000463114	0.00150472	0.15	3.56882e-05	0.000218837	1.2	2.45	1.66	4.3179e+06	4.19824e+06	4.22704e+06	4.24191e+06	4.49836e+06	4.2797e+06	4.44756e+06	4.30328e+06	3.93103e+06	3.82698e+06	3.9752e+06	3.95048e+06	12
O95239	Chromosome-associated kinesin KIF4A	KIF4A	32	36	51	35	1232	139.8	6.27	0	131.819	79.47	cell cycle OR cell proliferation;cell organization and biogenesis;transport	cytosol;cytoskeleton;nucleus;other cell component	cytoskeletal activity;nucleic acid binding activity;other molecular function		Retinoblastoma gene in cancer	Recycling pathway of L1; COPI-dependent Golgi-to-ER retrograde traffic; MHC class II antigen presentation; Kinesins	5	-0.19	0.000611785	0.00180024	-0.2	0.00140879	0.0039644	-0.38	3.95698e-06	3.92571e-05	1.45	2.22	4.8	1.96478e+06	2.01918e+06	1.98245e+06	2.02481e+06	1.76928e+06	1.77886e+06	1.74804e+06	1.69212e+06	2.33202e+06	2.09382e+06	2.30628e+06	2.27872e+06	12
Q96AE4	Far upstream element-binding protein 1	FUBP1	52	28	77	24	644	67.5	7.61	0	131.489	122.95	other biological processes	nucleus;other cell component	nucleic acid binding activity				0	-0.62	9.08114e-09	3.00571e-07	0.49	1.01978e-07	1.70096e-06	-0.12	0.00256599	0.00763353	2.53	3.01	2.88	1.07051e+07	1.04065e+07	1.02604e+07	1.00864e+07	6.60107e+06	6.85623e+06	6.92867e+06	6.5042e+06	7.69373e+06	7.30688e+06	7.36226e+06	7.2001e+06	12
Q9Y678	Coatomer subunit gamma-1	COPG1	47	34	56	32	874	97.7	5.47	0	131.404	77.83	transport;other biological processes	other membranes;cytosol;ER/Golgi	other molecular function		VEGFA-VEGFR2 signaling pathway	COPI-dependent Golgi-to-ER retrograde traffic; COPI-mediated anterograde transport	3	0.12	0.00242282	0.00601023	-0.02	0.924418	1	0.1	0.00411511	0.0114207	3.13	2.3	1.67	2.12035e+06	2.02276e+06	2.06655e+06	1.96988e+06	2.2833e+06	2.199e+06	2.16551e+06	2.24172e+06	2.00834e+06	2.08808e+06	2.0673e+06	2.06746e+06	12
P13796	Plastin-2	LCP1	50	27	59	20	627	70.2	5.43	0	131.377	89.51	cell organization and biogenesis;signal transduction;other biological processes	plasma membrane;other membranes;cytosol;cytoskeleton;other cell component	signal transduction activity or receptor binding;cytoskeletal activity;other molecular function			Gene and protein expression by JAK-STAT signaling after Interleukin-12 stimulation	1	3.35	1.42219e-08	4.11649e-07	-4.46	1.81137e-09	1.58505e-07	-1.11	0.000224815	0.000992843	24.72	2	2.75	129461	215446	244891	208543	2.17949e+06	2.08534e+06	2.17193e+06	2.1402e+06	4.5882e+06	4.77526e+06	4.49851e+06	4.73149e+06	12
O15226	NF-kappa-B-repressing factor	NKRF	49	34	48	34	690	77.6	8.79	0	131.368	82.06	RNA metabolism OR transcription;other biological processes	nucleus	nucleic acid binding activity;other molecular function		Pathogenesis of SARS-CoV-2 mediated by nsp9-nsp10 complex; Network map of SARS-CoV-2 signaling pathway		2	-0.13	0.000101011	0.000380297	-0.14	8.45738e-05	0.000352322	-0.27	2.93458e-07	5.48637e-06	2.36	1.4	1.16	3.5661e+06	3.52173e+06	3.40486e+06	3.40546e+06	3.20168e+06	3.14008e+06	3.21866e+06	3.129e+06	3.85971e+06	3.82511e+06	3.81043e+06	3.75397e+06	12
Q07157	Tight junction protein ZO-1	TJP1	30	42	47	42	1748	195.3	6.7	0	130.993	55.69	cell adhesion;cell organization and biogenesis;other biological processes	plasma membrane;other membranes;cytosol;cytoskeleton;other cell component	other molecular function	Adherens junction; Tight junction; Gap junction; Vibrio cholerae infection; Epithelial cell signaling in Helicobacter pylori infection; Pathogenic Escherichia coli infection	Epithelial to mesenchymal transition in colorectal cancer; MFAP5 effect on permeability and motility of endothelial cells via cytoskeleton rearrangement; Gastrin signaling pathway; Disruption of postsynaptic signaling by CNV; 1q21.1 copy number variation syndrome	RUNX1 regulates expression of components of tight junctions; Signaling by Hippo; Regulation of gap junction activity; SARS-CoV-2 targets PDZ proteins in cell-cell junction; Apoptotic cleavage of cell adhesion proteins	16	-0.52	3.57488e-07	4.15111e-06	0.42	2.14388e-06	1.69791e-05	-0.1	0.0482923	0.0928011	2.14	4.56	3.17	2.29336e+06	2.19549e+06	2.23173e+06	2.18958e+06	1.58083e+06	1.65549e+06	1.50674e+06	1.50647e+06	1.74771e+06	1.65689e+06	1.65443e+06	1.62576e+06	12
P35658	Nuclear pore complex protein Nup214	NUP214	25	38	47	38	2090	213.5	7.47	0	130.831	66.83	cell cycle OR cell proliferation;other metabolic processes;transport;other biological processes	cytosol;nucleus	other molecular function	Nucleocytoplasmic transport; Amyotrophic lateral sclerosis	TGF-beta signaling pathway	Rev-mediated nuclear export of HIV RNA; Nuclear import of Rev protein; SUMOylation of DNA damage response and repair proteins; HCMV Late Events; HCMV Early Events; ISG15 antiviral mechanism; Transport of the SLBP independent Mature mRNA; Transport of the SLBP Dependant Mature mRNA; Transport of Mature mRNA Derived from an Intronless Transcript; Transport of Mature mRNA derived from an Intron-Cont…	32	-0.04	0.547751	0.677098	0.43	9.55785e-06	5.71452e-05	0.4	2.45123e-05	0.000162807	3.81	5.52	4.01	2.49775e+06	2.32093e+06	2.30317e+06	2.33455e+06	2.35228e+06	2.42985e+06	2.19243e+06	2.16784e+06	1.68235e+06	1.64324e+06	1.78591e+06	1.77162e+06	12
Q5JRA6	Transport and Golgi organization protein 1 homolog	MIA3	24	40	44	40	1907	213.6	4.84	0	130.749	58.56	cell organization and biogenesis;stress response;transport;developmental processes;other biological processes	other membranes;ER/Golgi;other cell component	other molecular function		Type I collagen synthesis in the context of osteogenesis imperfecta	Regulation of Insulin-like Growth Factor (IGF) transport and uptake by Insulin-like Growth Factor Binding Proteins (IGFBPs); Post-translational protein phosphorylation; Cargo concentration in the ER	4	-0.48	1.06503e-05	5.78403e-05	-0.1	0.287389	0.407811	-0.58	2.98615e-06	3.20032e-05	3.79	3.95	5.7	1.87941e+06	1.80224e+06	1.86011e+06	1.72602e+06	1.24796e+06	1.37051e+06	1.30172e+06	1.33305e+06	1.95606e+06	1.75444e+06	1.9815e+06	1.9786e+06	12
P60174	Triosephosphate isomerase	TPI1	78	20	126	20	286	30.8	5.92	0	130.204	241.01	other metabolic processes	cytosol	other molecular function				0	0.17	0.000209326	0.000715855	0.02	0.794404	0.913425	0.19	0.000102939	0.00051734	2.58	3.05	2.23	1.68226e+07	1.72218e+07	1.64162e+07	1.73961e+07	1.8612e+07	1.93757e+07	1.90546e+07	2.0007e+07	1.66384e+07	1.62858e+07	1.71184e+07	1.6985e+07	12
Q9NZB2	Constitutive coactivator of PPAR-gamma-like protein 1	FAM120A	35	33	45	31	1118	121.8	8.88	0	129.979	77.25		plasma membrane;other membranes;cytosol;nucleus			VEGFA-VEGFR2 signaling pathway		1	0.07	0.0894371	0.144152	-0.48	4.7504e-06	3.24292e-05	-0.41	3.77116e-05	0.000228744	4.38	4.64	4.31	1.37313e+06	1.50333e+06	1.4918e+06	1.50785e+06	1.68115e+06	1.51777e+06	1.60531e+06	1.53959e+06	2.04582e+06	2.14758e+06	2.13936e+06	1.95782e+06	12
P54886	Delta-1-pyrroline-5-carboxylate synthase	ALDH18A1	41	32	60	32	795	87.2	7.12	0	129.815	100.91	other metabolic processes	other membranes;mitochondrion	kinase activity;other molecular function	Arginine and proline metabolism; Metabolic pathways; Biosynthesis of amino acids	Amino acid metabolism		4	-0.27	4.29987e-06	2.77856e-05	-0.12	0.0015529	0.00431136	-0.39	1.65268e-07	3.55601e-06	0.45	2.81	3.06	5.0107e+06	5.02112e+06	5.04888e+06	5.05913e+06	4.25354e+06	4.03469e+06	4.12e+06	4.28668e+06	5.48955e+06	5.71984e+06	5.30899e+06	5.48218e+06	12
P50570	Dynamin-2	DNM2	40	38	51	21	870	98	7.44	0	129.753	87.38	cell cycle OR cell proliferation;cell organization and biogenesis;transport;developmental processes;signal transduction;other biological processes	plasma membrane;other membranes;cytosol;cytoskeleton;ER/Golgi;nucleus;other cytoplasmic organelle;other cell component	signal transduction activity or receptor binding;cytoskeletal activity;other molecular function	Phospholipase D signaling pathway; Endocytosis; Fc gamma R-mediated phagocytosis; Synaptic vesicle cycle; Endocrine and other factor-regulated calcium reabsorption; Bacterial invasion of epithelial cells; Salmonella infection	Synaptic vesicle pathway; Fragile X syndrome; Intracellular trafficking proteins involved in CMT neuropathy	Clathrin-mediated endocytosis; Recycling pathway of L1; MHC class II antigen presentation; Lysosome Vesicle Biogenesis; NGF-stimulated transcription; Golgi Associated Vesicle Biogenesis; Toll Like Receptor 4 (TLR4) Cascade; NOSTRIN mediated eNOS trafficking; Retrograde neurotrophin signalling; Formation of annular gap junctions	21	0.55	1.84722e-09	1.39906e-07	-0.61	1.20095e-09	1.58505e-07	-0.07	0.0136218	0.0314922	0.97	2.54	1.96	3.40121e+06	3.45807e+06	3.42012e+06	3.4738e+06	5.10057e+06	5.14057e+06	4.87041e+06	4.94588e+06	5.19409e+06	5.17163e+06	5.32962e+06	5.38469e+06	12
P28331	NADH-ubiquinone oxidoreductase 75 kDa subunit, mitochondrial	NDUFS1	43	27	53	27	727	79.4	6.23	0	129.656	89.35	cell organization and biogenesis;other metabolic processes;transport;other biological processes	other membranes;mitochondrion	transporter activity;other molecular function	Oxidative phosphorylation; Metabolic pathways; Thermogenesis; Retrograde endocannabinoid signaling; Non-alcoholic fatty liver disease; Alzheimer disease; Parkinson disease; Amyotrophic lateral sclerosis; Huntington disease; Prion disease; Pathways of neurodegeneration; Chemical carcinogenesis; Diabetic cardiomyopathy	Electron transport chain: OXPHOS system in mitochondria; Nonalcoholic fatty liver disease; Oxidative phosphorylation	Complex I biogenesis	18	0.02	0.619108	0.743442	-0.04	0.420571	0.556609	-0.01	0.931727	1	2.9	2.36	3.36	3.37004e+06	3.25418e+06	3.23912e+06	3.1402e+06	3.32838e+06	3.26686e+06	3.41936e+06	3.24489e+06	3.36237e+06	3.48487e+06	3.29114e+06	3.2218e+06	12
Q709C8	Vacuolar protein sorting-associated protein 13C	VPS13C	16	48	50	48	3753	422.1	6.83	0	129.45	30.75	cell organization and biogenesis;transport;other biological processes	other membranes;cytosol;mitochondrion;ER/Golgi;other cytoplasmic organelle;other cell component					0	-0.14	0.00727486	0.0157954	0.08	0.168511	0.258616	-0.06	0.154645	0.250921	5.31	3.16	3.37	1.50742e+06	1.38135e+06	1.4246e+06	1.33058e+06	1.27677e+06	1.19657e+06	1.28204e+06	1.26569e+06	1.28445e+06	1.31314e+06	1.39013e+06	1.33858e+06	12
P13637	Sodium/potassium-transporting ATPase subunit alpha-3	ATP1A3	26	21	54	6	1013	111.7	5.38	0	129.101	99.94	cell organization and biogenesis;transport;developmental processes;other biological processes	plasma membrane;other membranes;ER/Golgi;other cell component	signal transduction activity or receptor binding;transporter activity;other molecular function	cGMP-PKG signaling pathway; cAMP signaling pathway; Cardiac muscle contraction; Adrenergic signaling in cardiomyocytes; Insulin secretion; Thyroid hormone synthesis; Thyroid hormone signaling pathway; Aldosterone synthesis and secretion; Aldosterone-regulated sodium reabsorption; Endocrine and other factor-regulated calcium reabsorption; Proximal tubule bicarbonate reclamation; Salivary secretion…	Sudden infant death syndrome (SIDS) susceptibility pathways	Potential therapeutics for SARS; Ion homeostasis; Ion transport by P-type ATPases	22	-0.96	0.00450786	0.0103137	0.41	0.376518	0.510726	-0.56	0.0377036	0.0751659	23.78	26.87	15.81	56876	41430.8	63249.8	38655.1	25008.9	32420.3	24764.6	16242.7	36504.3	35156.6	48468.2	36780	12
Q96GQ7	Probable ATP-dependent RNA helicase DDX27	DDX27	45	35	50	35	796	89.8	9.28	0	129.008	81.79	RNA metabolism OR transcription;other metabolic processes	nucleus;other cell component	other molecular function				0	-0.1	0.00182783	0.00470069	0.07	0.0185858	0.0378312	-0.03	0.293054	0.427809	1.42	1.91	2.02	3.08125e+06	3.04629e+06	3.09394e+06	2.99679e+06	2.84505e+06	2.88296e+06	2.92994e+06	2.80107e+06	3.00188e+06	2.91419e+06	2.92169e+06	2.85832e+06	12
A0AVT1	Ubiquitin-like modifier-activating enzyme 6	UBA6	39	36	56	36	1052	117.9	6.14	0	128.742	70.66	cell organization and biogenesis;protein metabolism;other metabolic processes;stress response;developmental processes;other biological processes	cytosol;nucleus;other cell component	other molecular function	Ubiquitin mediated proteolysis		Synthesis of active ubiquitin: roles of E1 and E2 enzymes; Antigen processing: Ubiquitination & Proteasome degradation	3	-0.08	0.0114032	0.0236008	0.15	0.000354869	0.00119368	0.06	0.0688831	0.125981	2.01	2.12	2.96	3.86575e+06	3.79511e+06	3.74578e+06	3.68718e+06	3.61254e+06	3.55358e+06	3.55848e+06	3.43472e+06	3.49697e+06	3.25404e+06	3.40575e+06	3.39413e+06	12
Q63HN8	E3 ubiquitin-protein ligase RNF213	RNF213	10	43	45	43	5207	591	6.48	0	128.628	49.68	cell organization and biogenesis;protein metabolism;other metabolic processes;stress response;developmental processes;other biological processes	cytosol;nucleus;other cell component	other molecular function			Antigen processing: Ubiquitination & Proteasome degradation; Signaling by ALK fusions and activated point mutants; Suppression of apoptosis	3	-0.49	1.80213e-05	8.93308e-05	-0.05	0.540609	0.682697	-0.54	7.14958e-06	6.22021e-05	4.66	3.47	7.08	1.13457e+06	1.1e+06	1.0557e+06	1.17848e+06	750027	813158	799873	793951	1.09269e+06	1.09568e+06	1.24704e+06	1.22548e+06	12
O43242	26S proteasome non-ATPase regulatory subunit 3	PSMD3	52	32	69	32	534	60.9	8.44	0	128.518	116.29	protein metabolism;other metabolic processes;other biological processes	non-structural extracellular;cytosol;nucleus;other cell component	enzyme regulator activity	Proteasome; Alzheimer disease; Parkinson disease; Amyotrophic lateral sclerosis; Huntington disease; Spinocerebellar ataxia; Prion disease; Pathways of neurodegeneration; Epstein-Barr virus infection	Proteasome degradation; Alzheimer's disease and miRNA effects; Parkin-ubiquitin proteasomal system pathway; Alzheimer's disease	FCERI mediated NF-kB activation; Downstream TCR signaling; Antigen processing: Ubiquitination & Proteasome degradation; Activation of NF-kappaB in B cells; Oxygen-dependent proline hydroxylation of Hypoxia-inducible Factor Alpha; ER-Phagosome pathway; Cross-presentation of soluble exogenous antigens (endosomes); SCF-beta-TrCP mediated degradation of Emi1; APC/C:Cdc20 mediated degradation of Secur…	72	0.27	2.12827e-05	0.000102652	-0.15	0.0021943	0.00580361	0.12	0.00606552	0.0158034	3.97	2.77	1.47	3.95333e+06	4.1915e+06	4.34399e+06	4.09139e+06	5.13772e+06	4.85131e+06	4.91221e+06	5.09241e+06	4.57865e+06	4.63915e+06	4.62787e+06	4.49108e+06	12
P62195	26S proteasome regulatory subunit 8	PSMC5	67	27	71	26	406	45.6	7.55	0	128.512	91.75	protein metabolism;other metabolic processes;other biological processes	cytosol;nucleus;other cell component	signal transduction activity or receptor binding;other molecular function	Proteasome; Alzheimer disease; Parkinson disease; Amyotrophic lateral sclerosis; Huntington disease; Spinocerebellar ataxia; Prion disease; Pathways of neurodegeneration; Epstein-Barr virus infection	Proteasome degradation; Alzheimer's disease and miRNA effects; Parkin-ubiquitin proteasomal system pathway; Pregnane X receptor pathway; Nuclear receptors meta-pathway; Alzheimer's disease	Regulation of expression of SLITs and ROBOs; FCERI mediated NF-kB activation; Downstream TCR signaling; Antigen processing: Ubiquitination & Proteasome degradation; Activation of NF-kappaB in B cells; Oxygen-dependent proline hydroxylation of Hypoxia-inducible Factor Alpha; ER-Phagosome pathway; Cross-presentation of soluble exogenous antigens (endosomes); SCF-beta-TrCP mediated degradation of Em…	73	0.38	1.01768e-06	8.85679e-06	-0.27	1.7627e-05	9.50179e-05	0.1	0.011256	0.0267732	1.42	4.57	1.27	3.25866e+06	3.36241e+06	3.28962e+06	3.33869e+06	4.56016e+06	4.2661e+06	4.34806e+06	4.08417e+06	4.01116e+06	3.92627e+06	4.04733e+06	3.99956e+06	12
Q9Y4G6	Talin-2	TLN2	19	42	56	26	2542	271.4	5.57	0	128.033	61.85	cell adhesion;cell organization and biogenesis	plasma membrane;other membranes;cytoskeleton;other cell component	signal transduction activity or receptor binding;cytoskeletal activity;other molecular function	Rap1 signaling pathway; Focal adhesion; Platelet activation; Shigellosis; Human T-cell leukemia virus 1 infection	Focal adhesion		6	-0.4	4.63378e-05	0.00019655	-0.07	0.360177	0.492496	-0.47	1.24441e-05	9.54739e-05	4.88	4.73	4.11	470206	457712	506649	500767	393944	366206	351787	369389	508182	509145	530565	479751	12
Q8NCM8	Cytoplasmic dynein 2 heavy chain 1	DYNC2H1	12	48	53	47	4307	492.3	6.54	0	127.733	33.26	cell organization and biogenesis;protein metabolism;other metabolic processes;transport;developmental processes;other biological processes	plasma membrane;other membranes;cytoskeleton;ER/Golgi;other cell component	cytoskeletal activity;other molecular function	Phagosome; Vasopressin-regulated water reabsorption; Salmonella infection	Intraflagellar transport proteins binding to dynein; Genes related to primary cilium development (based on CRISPR); Ciliopathies; 3q29 copy number variation syndrome; Bardet-Biedl syndrome	Hedgehog 'off' state; Intraflagellar transport	10	-0.52	1.96657e-07	2.64527e-06	-0.1	0.0410076	0.0761562	-0.62	4.22692e-08	1.44632e-06	2.05	3.85	3.53	1.32311e+06	1.32054e+06	1.27592e+06	1.33863e+06	931744	914061	860373	937023	1.45195e+06	1.41141e+06	1.42801e+06	1.33697e+06	12
O14578	Citron Rho-interacting kinase	CIT	21	42	46	42	2027	231.3	6.57	0	127.711	51.14	cell cycle OR cell proliferation;cell organization and biogenesis;protein metabolism;other metabolic processes;developmental processes;other biological processes	plasma membrane;other membranes;cytosol;cytoskeleton;ER/Golgi;nucleus;other cell component	enzyme regulator activity;kinase activity;other molecular function		Malignant pleural mesothelioma; G13 signaling pathway	RHOC GTPase cycle; RHOA GTPase cycle; RAC1 GTPase cycle; RHOB GTPase cycle; RHO GTPases activate CIT	7	-0.45	2.61512e-06	1.86633e-05	-0.89	4.0689e-09	1.94925e-07	-1.34	8.23951e-10	2.15291e-07	4.76	3.44	2.41	1.12781e+06	1.05395e+06	1.15582e+06	1.1769e+06	827334	842923	860145	792941	2.12785e+06	2.0485e+06	2.16925e+06	2.09669e+06	12
O14776	Transcription elongation regulator 1	TCERG1	28	36	59	36	1098	123.8	8.65	0	127.632	82.96	RNA metabolism OR transcription;other metabolic processes;other biological processes	nucleus	other molecular function	Spliceosome			1	-0.18	0.000584194	0.00172995	0.26	2.90616e-05	0.0001437	0.08	0.0484243	0.0929909	2.72	2.28	3.31	6.06827e+06	5.98932e+06	6.06403e+06	5.72405e+06	5.39938e+06	5.21038e+06	5.4025e+06	5.17662e+06	5.069e+06	5.18941e+06	4.98421e+06	4.79539e+06	12
P42858	Huntingtin	HTT	16	42	49	42	3142	347.4	6.2	0	127.599	50.53	cell cycle OR cell proliferation;cell organization and biogenesis;transport;other biological processes	other membranes;cytosol;cytoskeleton;ER/Golgi;nucleus;other cytoplasmic organelle;other cell component	cytoskeletal activity;other molecular function	Huntington disease; Pathways of neurodegeneration	Mesodermal commitment pathway; Mesodermal commitment pathway; ERK pathway in Huntington's disease; Rett syndrome causing genes	Regulation of MECP2 expression and activity	7	-0.09	0.031538	0.0578529	-0.31	1.89437e-05	0.000100899	-0.4	1.68529e-06	2.07589e-05	3.5	3.09	3.14	1.16649e+06	1.26448e+06	1.18923e+06	1.21998e+06	1.16624e+06	1.0844e+06	1.11746e+06	1.14091e+06	1.49222e+06	1.48501e+06	1.55658e+06	1.4429e+06	12
P42167	Lamina-associated polypeptide 2, isoforms beta/gamma	TMPO	54	19	52	12	454	50.6	9.38	0	127.48	116.8		other membranes;nucleus;other cell component	nucleic acid binding activity;other molecular function		Envelope proteins and their potential roles in EDMD physiopathology; Overlap between signal transduction pathways contributing to LMNA laminopathies	RHOC GTPase cycle; RHOA GTPase cycle; CDC42 GTPase cycle; RAC1 GTPase cycle; RAC2 GTPase cycle; RAC3 GTPase cycle; RHOG GTPase cycle; RHOD GTPase cycle; RHOJ GTPase cycle; RHOF GTPase cycle	12	-0.44	3.52767e-06	2.38148e-05	0.24	0.000626512	0.00196204	-0.19	0.00112584	0.00378712	3.02	2.69	4.86	4.30868e+06	4.45744e+06	4.63067e+06	4.52742e+06	3.30769e+06	3.32127e+06	3.498e+06	3.32309e+06	3.81981e+06	4.13491e+06	3.71445e+06	3.77474e+06	12
P24752	Acetyl-CoA acetyltransferase, mitochondrial	ACAT1	67	22	54	22	427	45.2	8.85	0	127.387	106.2	other metabolic processes;stress response;developmental processes;other biological processes	mitochondrion	other molecular function	Fatty acid degradation; Valine, leucine and isoleucine degradation; Lysine degradation; Tryptophan metabolism; Pyruvate metabolism; Glyoxylate and dicarboxylate metabolism; Butanoate metabolism; Terpenoid backbone biosynthesis; Metabolic pathways; Carbon metabolism; Fatty acid metabolism; Fat digestion and absorption	Fatty acid beta-oxidation; Tryptophan metabolism; SARS-CoV-2 and COVID-19 pathway	Branched-chain amino acid catabolism; Utilization of Ketone Bodies; Synthesis of Ketone Bodies	18	-0.82	6.14587e-10	1.37711e-07	0.76	6.76789e-10	1.58505e-07	-0.06	0.050781	0.0969854	0.81	1.81	2.71	9.52059e+06	9.34414e+06	9.38157e+06	9.40552e+06	5.1348e+06	5.30685e+06	5.322e+06	5.34157e+06	5.58483e+06	5.59892e+06	5.47523e+06	5.27695e+06	12
Q9HC35	Echinoderm microtubule-associated protein-like 4	EML4	36	31	50	31	981	108.8	6.4	0	127.056	84.74	cell cycle OR cell proliferation;cell organization and biogenesis;other biological processes	cytosol;cytoskeleton;other cell component	cytoskeletal activity;other molecular function	Pathways in cancer; Non-small cell lung cancer; PD-L1 expression and PD-1 checkpoint pathway in cancer	Non-small cell lung cancer	EML4 and NUDC in mitotic spindle formation; ALK mutants bind TKIs; Signaling by ALK fusions and activated point mutants; Nuclear events stimulated by ALK signaling in cancer	8	0.37	9.57614e-06	5.29301e-05	-0.4	3.53421e-06	2.55583e-05	-0.03	0.448448	0.604174	1.47	5.64	1.14	2.29851e+06	2.30452e+06	2.23941e+06	2.31327e+06	3.09059e+06	2.70198e+06	2.99355e+06	2.94079e+06	2.9774e+06	3.04827e+06	3.04876e+06	3.00928e+06	12
O00425	Insulin-like growth factor 2 mRNA-binding protein 3	IGF2BP3	52	30	62	24	579	63.7	8.87	0	126.985	113.3	protein metabolism;other metabolic processes;transport;developmental processes;other biological processes	cytosol;nucleus;other cell component	nucleic acid binding activity;other molecular function			Insulin-like Growth Factor-2 mRNA Binding Proteins (IGF2BPs/IMPs/VICKZs) bind RNA	1	-0.09	0.00148134	0.00390395	0.15	0.000153327	0.000586371	0.06	0.197439	0.308231	2.17	2.3	1.8	5.16912e+06	4.93454e+06	4.94246e+06	5.00222e+06	4.64686e+06	4.73868e+06	4.68669e+06	4.49135e+06	4.6276e+06	4.51104e+06	4.45566e+06	4.45535e+06	12
P18583	Protein SON	SON	17	34	44	33	2426	263.7	5.64	0	126.894	88.02	cell cycle OR cell proliferation;cell organization and biogenesis;RNA metabolism OR transcription;other metabolic processes;other biological processes	nucleus	nucleic acid binding activity				0	-0.45	1.44491e-07	2.11996e-06	-0.07	0.0938244	0.156965	-0.52	4.13865e-08	1.43878e-06	4.23	1.69	1.12	2.5767e+06	2.33281e+06	2.47063e+06	2.40532e+06	1.75112e+06	1.82485e+06	1.78574e+06	1.78773e+06	2.57178e+06	2.59301e+06	2.53407e+06	2.53634e+06	12
Q6PI48	Aspartate--tRNA ligase, mitochondrial	DARS2	44	27	59	27	645	73.5	8.02	0	126.893	90.01	protein metabolism;RNA metabolism OR transcription;other metabolic processes	mitochondrion;nucleus	nucleic acid binding activity;other molecular function	Aminoacyl-tRNA biosynthesis		Mitochondrial tRNA aminoacylation	2	-1.77	8.16124e-10	1.37711e-07	1.37	1.82306e-09	1.58505e-07	-0.4	5.16772e-05	0.000293885	4.69	6	3.95	1.06484e+07	9.8472e+06	9.77328e+06	9.59458e+06	2.62048e+06	3.00185e+06	2.94889e+06	2.80549e+06	3.92912e+06	3.74445e+06	3.86234e+06	3.58893e+06	12
P27694	Replication protein A 70 kDa DNA-binding subunit	RPA1	48	29	46	29	616	68.1	7.21	0	126.389	95.16	cell cycle OR cell proliferation;cell organization and biogenesis;DNA metabolism;other metabolic processes;stress response;other biological processes	nucleus;other cell component	nucleic acid binding activity;other molecular function	DNA replication; Nucleotide excision repair; Mismatch repair; Homologous recombination; Fanconi anemia pathway	Homologous recombination; Retinoblastoma gene in cancer; ATR signaling; G1 to S cell cycle control; DNA replication; Nucleotide excision repair; DNA repair pathways, full network; Nucleotide excision repair in xeroderma pigmentosum ; DNA mismatch repair	Fanconi Anemia Pathway; SUMOylation of DNA damage response and repair proteins; Regulation of HSF1-mediated heat shock response; Regulation of TP53 Activity through Phosphorylation; Activation of ATR in response to replication stress; Activation of the pre-replicative complex; Processing of DNA double-strand break ends; Presynaptic phase of homologous DNA pairing and strand exchange; G2/M DNA dam…	44	-0.6	4.36466e-08	9.04662e-07	0.31	1.10705e-05	6.45967e-05	-0.29	2.56698e-05	0.000168973	2.32	4.58	1.32	4.69807e+06	4.44207e+06	4.60688e+06	4.60121e+06	3.04613e+06	3.04117e+06	3.26871e+06	2.93376e+06	3.76896e+06	3.65884e+06	3.73812e+06	3.69082e+06	12
O00231	26S proteasome non-ATPase regulatory subunit 11	PSMD11	62	26	59	26	422	47.4	6.48	0	126.362	91.05	cell organization and biogenesis;protein metabolism;other metabolic processes;other biological processes	non-structural extracellular;cytosol;nucleus;other cell component	other molecular function	Proteasome; Alzheimer disease; Parkinson disease; Amyotrophic lateral sclerosis; Huntington disease; Spinocerebellar ataxia; Prion disease; Pathways of neurodegeneration; Epstein-Barr virus infection	Proteasome degradation; Parkin-ubiquitin proteasomal system pathway; VEGFA-VEGFR2 signaling pathway	Separation of Sister Chromatids; FCERI mediated NF-kB activation; Downstream TCR signaling; Antigen processing: Ubiquitination & Proteasome degradation; Activation of NF-kappaB in B cells; Oxygen-dependent proline hydroxylation of Hypoxia-inducible Factor Alpha; ER-Phagosome pathway; Cross-presentation of soluble exogenous antigens (endosomes); SCF-beta-TrCP mediated degradation of Emi1; APC/C:Cd…	71	0.19	2.21976e-05	0.000106516	-0.02	0.568926	0.710112	0.17	5.98213e-05	0.000332063	1.31	2.6	2.37	4.02415e+06	3.90237e+06	3.93728e+06	3.93861e+06	4.6996e+06	4.53637e+06	4.45932e+06	4.44056e+06	4.13531e+06	4.04494e+06	3.92872e+06	3.94942e+06	12
Q9C0C2	182 kDa tankyrase-1-binding protein	TNKS1BP1	29	34	37	34	1729	181.7	4.86	0	126.339	57.1	cell organization and biogenesis;DNA metabolism;RNA metabolism OR transcription;other metabolic processes;stress response;other biological processes	plasma membrane;other membranes;cytosol;cytoskeleton;nucleus;other cell component	other molecular function		Ciliary landscape	Deadenylation of mRNA; TP53 regulates transcription of additional cell cycle genes whose exact role in the p53 pathway remain uncertain	3	-0.02	0.630025	0.753752	-0.34	4.15963e-06	2.92345e-05	-0.36	2.08558e-06	2.4168e-05	2.58	3.33	2.5	1.10479e+06	1.06854e+06	1.13452e+06	1.08511e+06	1.11934e+06	1.0721e+06	1.08729e+06	1.03282e+06	1.32043e+06	1.37931e+06	1.39461e+06	1.38914e+06	12
Q9BUQ8	Probable ATP-dependent RNA helicase DDX23	DDX23	41	33	68	33	820	95.5	9.55	0	126.322	79.8	cell organization and biogenesis;RNA metabolism OR transcription;other metabolic processes	nucleus;other cell component	other molecular function	Spliceosome		mRNA Splicing - Major Pathway; mRNA Splicing - Minor Pathway	3	-0.11	0.000368419	0.00115917	0.09	0.00132558	0.00376268	-0.03	0.577903	0.734981	0.88	0.76	2.81	2.97367e+06	3.03756e+06	3.01372e+06	3.00677e+06	2.77354e+06	2.79628e+06	2.79592e+06	2.75194e+06	2.84487e+06	2.70438e+06	2.88969e+06	2.82625e+06	12
P46060	Ran GTPase-activating protein 1	RANGAP1	43	26	54	26	587	63.5	4.68	0	126.223	110.74	protein metabolism;other metabolic processes;stress response;transport;signal transduction;other biological processes	other membranes;cytosol;cytoskeleton;nucleus;other cell component	enzyme regulator activity;nucleic acid binding activity;other molecular function	Nucleocytoplasmic transport	22q11.2 copy number variation syndrome; IL-18 signaling pathway	Separation of Sister Chromatids; Resolution of Sister Chromatid Cohesion; RHO GTPases Activate Formins; EML4 and NUDC in mitotic spindle formation; Rev-mediated nuclear export of HIV RNA; SUMOylation of DNA replication proteins; Amplification of signal from unattached kinetochores via a MAD2 inhibitory signal; Postmitotic nuclear pore complex (NPC) reformation; SUMOylation of nuclear envelope pro…	13	-0.34	6.34804e-07	6.14907e-06	0.37	4.76208e-07	5.27808e-06	0.03	0.88361	0.982788	1.19	2.98	2.97	3.77117e+06	3.84463e+06	3.83412e+06	3.75315e+06	2.8475e+06	3.02947e+06	2.96241e+06	3.03969e+06	2.89999e+06	2.85397e+06	3.05503e+06	2.96893e+06	12
Q92538	Golgi-specific brefeldin A-resistance guanine nucleotide exchange factor 1	GBF1	22	33	43	33	1859	206.3	5.73	0	125.694	65.04	cell organization and biogenesis;other metabolic processes;transport;other biological processes	other membranes;cytosol;ER/Golgi;other cell component	enzyme regulator activity;other molecular function	Endocytosis		COPI-dependent Golgi-to-ER retrograde traffic; COPI-mediated anterograde transport; trans-Golgi Network Vesicle Budding; VxPx cargo-targeting to cilium	5	0.41	1.07949e-05	5.85185e-05	-0.02	0.985672	1	0.39	1.23805e-05	9.52948e-05	2.22	5.67	2.78	1.35517e+06	1.4078e+06	1.42606e+06	1.38132e+06	1.92575e+06	1.89798e+06	1.80167e+06	1.69675e+06	1.40899e+06	1.43303e+06	1.34293e+06	1.411e+06	12
Q14C86	GTPase-activating protein and VPS9 domain-containing protein 1	GAPVD1	29	33	55	33	1478	164.9	5.22	0	125.236	93.24	transport;signal transduction;other biological processes	plasma membrane;other membranes;cytosol;other cytoplasmic organelle;other cell component	enzyme regulator activity;other molecular function			RAB GEFs exchange GTP for GDP on RABs; Clathrin-mediated endocytosis	2	-0.17	0.000499976	0.00150802	0.1	0.0148081	0.0310728	-0.07	0.0823109	0.146961	3.01	2.32	3.19	2.81178e+06	2.69188e+06	2.76812e+06	2.89306e+06	2.51786e+06	2.43618e+06	2.51592e+06	2.40412e+06	2.56028e+06	2.49745e+06	2.67971e+06	2.64612e+06	12
P35251	Replication factor C subunit 1	RFC1	35	38	44	37	1148	128.2	9.36	0	124.744	59.8	cell organization and biogenesis;DNA metabolism;other metabolic processes;stress response;other biological processes	nucleus;other cell component	enzyme regulator activity;nucleic acid binding activity;other molecular function	DNA replication; Nucleotide excision repair; Mismatch repair	miRNA regulation of DNA damage response; DNA replication; Male infertility; Nucleotide excision repair; DNA repair pathways, full network; Nucleotide excision repair in xeroderma pigmentosum ; DNA mismatch repair; DNA damage response	PCNA-Dependent Long Patch Base Excision Repair; Termination of translesion DNA synthesis; HDR through Homologous Recombination (HRR); Dual incision in TC-NER; Gap-filling DNA repair synthesis and ligation in TC-NER; Translesion synthesis by REV1; Translesion synthesis by POLK; Translesion synthesis by POLI; Recognition of DNA damage by PCNA-containing replication complex; Dual Incision in GG-NER;…	25	-0.44	1.04536e-05	5.69934e-05	0.54	1.80267e-06	1.47019e-05	0.1	0.106778	0.182961	1.82	4	5.99	4.22355e+06	4.1014e+06	4.27308e+06	4.25004e+06	3.20891e+06	3.23406e+06	3.03809e+06	2.98226e+06	2.97226e+06	3.0973e+06	2.872e+06	2.68523e+06	12
Q15021	Condensin complex subunit 1	NCAPD2	26	33	51	33	1401	157.1	6.61	0	124.698	85.25	cell cycle OR cell proliferation;cell organization and biogenesis;other biological processes	cytosol;nucleus;other cell component	other molecular function			Condensation of Prometaphase Chromosomes	1	0.42	9.41355e-06	5.22326e-05	-0.56	7.83328e-07	7.73309e-06	-0.14	0.0184208	0.0406755	2.68	5.61	3.18	1.72842e+06	1.6954e+06	1.64903e+06	1.62892e+06	2.27349e+06	2.37728e+06	2.20293e+06	2.07921e+06	2.52355e+06	2.41711e+06	2.37436e+06	2.53181e+06	12
Q13045	Protein flightless-1 homolog	FLII	32	35	50	35	1269	144.7	6.05	0	124.476	59.94	cell organization and biogenesis;other biological processes	cytosol;cytoskeleton;nucleus;other cell component	cytoskeletal activity;other molecular function		VEGFA-VEGFR2 signaling pathway		1	0.44	2.06864e-05	0.000100294	-0.48	1.67311e-05	9.09393e-05	-0.04	0.969104	1	4.5	7.32	2.83	1.1385e+06	1.09364e+06	1.20897e+06	1.18997e+06	1.7829e+06	1.61091e+06	1.55646e+06	1.51316e+06	1.57211e+06	1.68052e+06	1.61263e+06	1.64401e+06	12
P28838	Cytosol aminopeptidase	LAP3	58	27	59	27	519	56.1	7.93	0	124.358	81.59	protein metabolism	cytosol;ER/Golgi;nucleus;other cell component	other molecular function	Arginine and proline metabolism; Glutathione metabolism; Metabolic pathways			3	-0.3	2.29219e-07	2.98303e-06	0.18	1.48827e-05	8.25305e-05	-0.12	0.00048383	0.00185612	1.08	1.73	2.62	4.1444e+06	4.05728e+06	4.15309e+06	4.09681e+06	3.37543e+06	3.34412e+06	3.33997e+06	3.24262e+06	3.66642e+06	3.69977e+06	3.60543e+06	3.48431e+06	12
O75475	PC4 and SFRS1-interacting protein	PSIP1	50	28	84	27	530	60.1	9.13	0	124.346	149.98	cell organization and biogenesis;RNA metabolism OR transcription;other metabolic processes;stress response;other biological processes	cytosol;nucleus;other cell component	nucleic acid binding activity;other molecular function	Viral life cycle	MECP2 and associated Rett syndrome	Vpr-mediated nuclear import of PICs; 2-LTR circle formation; Integration of viral DNA into host genomic DNA; Autointegration results in viral DNA circles; APOBEC3G mediated resistance to HIV-1 infection	8	-0.15	3.15333e-05	0.00014353	0.12	7.0353e-05	0.000300451	-0.03	0.697774	0.84296	1.88	1.02	2.13	1.05836e+07	1.03572e+07	1.02206e+07	1.01391e+07	9.40615e+06	9.26152e+06	9.17865e+06	9.25962e+06	9.51228e+06	9.07906e+06	9.41737e+06	9.48304e+06	12
P30153	Serine/threonine-protein phosphatase 2A 65 kDa regulatory subunit A alpha isoform	PPP2R1A	52	27	73	19	589	65.3	5.11	0	124.235	120.09	cell cycle OR cell proliferation;cell organization and biogenesis;protein metabolism;RNA metabolism OR transcription;other metabolic processes;signal transduction;other biological processes	plasma membrane;other membranes;cytosol;cytoskeleton;mitochondrion;nucleus;other cell component	enzyme regulator activity;other molecular function	mRNA surveillance pathway; Sphingolipid signaling pathway; Oocyte meiosis; PI3K-Akt signaling pathway; AMPK signaling pathway; Adrenergic signaling in cardiomyocytes; TGF-beta signaling pathway; Hippo signaling pathway; Tight junction; Dopaminergic synapse; Long-term depression; Chagas disease; Hepatitis C; Human papillomavirus infection	Focal adhesion: PI3K-Akt-mTOR-signaling pathway; Wnt signaling pathway and pluripotency; PI3K-Akt signaling pathway; 16p11.2 proximal deletion syndrome; Glycogen synthesis and degradation; Cohesin complex - Cornelia de Lange syndrome	Negative regulation of MAPK pathway; Separation of Sister Chromatids; Resolution of Sister Chromatid Cohesion; Recruitment of NuMA to mitotic centrosomes; RHO GTPases Activate Formins; EML4 and NUDC in mitotic spindle formation; Regulation of PLK1 Activity at G2/M Transition; Loss of Nlp from mitotic centrosomes; Recruitment of mitotic centrosome proteins and complexes; Anchoring of the basal bod…	63	0.17	5.48553e-06	3.35395e-05	-0.22	8.51973e-07	8.20096e-06	-0.05	0.0640746	0.11819	1.71	1.48	1.59	5.36002e+06	5.30411e+06	5.24602e+06	5.14948e+06	6.0408e+06	5.97294e+06	5.92457e+06	5.8316e+06	6.13665e+06	6.19672e+06	5.98107e+06	6.17539e+06	12
Q9P258	Protein RCC2	RCC2	52	23	64	23	522	56	8.78	0	124.205	132.17	cell adhesion;cell cycle OR cell proliferation;cell organization and biogenesis;signal transduction;other biological processes	plasma membrane;other membranes;cytosol;cytoskeleton;nucleus;other cytoplasmic organelle;other cell component	enzyme regulator activity;cytoskeletal activity;other molecular function			Separation of Sister Chromatids; Resolution of Sister Chromatid Cohesion; RHO GTPases Activate Formins; EML4 and NUDC in mitotic spindle formation; Amplification of signal from unattached kinetochores via a MAD2 inhibitory signal	6	-0.38	5.04516e-07	5.30183e-06	0.64	5.65189e-09	2.26342e-07	0.25	2.71239e-05	0.000175858	2.76	1.62	3.59	8.74873e+06	8.32346e+06	8.22011e+06	8.35054e+06	6.44976e+06	6.24918e+06	6.46812e+06	6.3324e+06	5.44215e+06	5.60048e+06	5.27045e+06	5.1624e+06	12
Q5JPE7	Nodal modulator 2	NOMO2	30	30	43	2	1267	139.4	5.76	0	123.949	64.19		other membranes;ER/Golgi;other cell component	translation activity;other molecular function				0	0.12	0.0254752	0.0479771	-0.38	4.60263e-06	3.15896e-05	-0.26	8.04225e-05	0.00042473	2.74	4.26	2.91	1.60466e+06	1.54739e+06	1.6202e+06	1.5315e+06	1.73484e+06	1.61328e+06	1.78214e+06	1.68136e+06	2.0605e+06	2.11847e+06	2.02754e+06	1.97644e+06	12
Q9H2P0	Activity-dependent neuroprotector homeobox protein	ADNP	32	32	44	32	1102	123.5	7.34	0	123.912	66.69	cell organization and biogenesis;RNA metabolism OR transcription;signal transduction;other biological processes	non-structural extracellular;nucleus;other cell component	cytoskeletal activity;nucleic acid binding activity;other molecular function				0	-0.15	0.00316535	0.00757289	-0.01	0.974935	1	-0.15	0.00235163	0.00708858	4.25	2.99	2.37	2.70223e+06	2.44529e+06	2.54151e+06	2.5179e+06	2.27326e+06	2.21458e+06	2.37985e+06	2.29964e+06	2.54204e+06	2.54273e+06	2.65248e+06	2.5158e+06	12
Q5JRX3	Presequence protease, mitochondrial	PITRM1	37	33	56	33	1037	117.3	6.92	0	123.886	82.96	cell organization and biogenesis;protein metabolism;other metabolic processes;transport	mitochondrion	enzyme regulator activity;other molecular function			Mitochondrial protein import	1	-0.43	3.23532e-09	1.70001e-07	0.21	1.59135e-06	1.33109e-05	-0.22	1.67042e-06	2.06362e-05	1.18	0.75	2.64	4.65294e+06	4.57278e+06	4.53456e+06	4.5429e+06	3.39401e+06	3.4153e+06	3.36968e+06	3.35846e+06	4.01539e+06	4.02786e+06	3.87852e+06	3.81598e+06	12
O94832	Unconventional myosin-Id	MYO1D	34	33	48	33	1006	116.1	9.39	0	123.846	76.25	cell organization and biogenesis;transport;other biological processes	plasma membrane;other membranes;cytosol;cytoskeleton;ER/Golgi;other cytoplasmic organelle;other cell component	cytoskeletal activity;other molecular function	Pathogenic Escherichia coli infection			1	0.18	5.79879e-05	0.00023608	0.17	6.41492e-05	0.000277446	0.35	1.8724e-07	3.90881e-06	1.88	2.33	2.13	3.28738e+06	3.25666e+06	3.24416e+06	3.38122e+06	3.79701e+06	3.77101e+06	3.66256e+06	3.61607e+06	3.01234e+06	2.8992e+06	2.86687e+06	2.92223e+06	12
P27824	Calnexin	CANX	40	28	74	28	592	67.5	4.6	0	123.648	103.59	protein metabolism;other metabolic processes;stress response;transport;other biological processes	other membranes;ER/Golgi;translational apparatus;other cell component	signal transduction activity or receptor binding;other molecular function	Protein processing in endoplasmic reticulum; Phagosome; Antigen processing and presentation; Thyroid hormone synthesis; Human T-cell leukemia virus 1 infection		MHC class II antigen presentation; Antigen Presentation: Folding, assembly and peptide loading of class I MHC; Interleukin-35 Signalling; Interleukin-27 signaling; Assembly of Viral Components at the Budding Site; Maturation of spike protein; Calnexin/calreticulin cycle; Maturation of spike protein	13	-0.59	0.000120411	0.000442826	0.58	8.38655e-05	0.000349714	-0.02	0.936707	1	3.63	7.35	10.66	1.35579e+07	1.29075e+07	1.2588e+07	1.25435e+07	8.15539e+06	9.58785e+06	8.41032e+06	8.47167e+06	8.28122e+06	7.39645e+06	8.83205e+06	9.54666e+06	12
P68032	Actin, alpha cardiac muscle 1	ACTC1	44	17	282	3	377	42	5.39	0	123.632	548.81	cell organization and biogenesis;developmental processes;other biological processes	cytosol;cytoskeleton;other cell component	cytoskeletal activity;other molecular function	Cardiac muscle contraction; Adrenergic signaling in cardiomyocytes; Hypertrophic cardiomyopathy; Dilated cardiomyopathy	Cardiac progenitor differentiation; Myometrial relaxation and contraction pathways; Striated muscle contraction pathway; Mechanoregulation and pathology of YAP/TAZ via Hippo and non-Hippo mechanisms; 22q11.2 copy number variation syndrome; Malignant pleural mesothelioma	RHOA GTPase cycle; RHOB GTPase cycle; Striated Muscle Contraction	13	0.32	0.00291929	0.00707072	-0.56	0.000114996	0.000459009	-0.23	0.0617769	0.114857	2.42	2.83	10.84	7.22889e+06	7.40771e+06	7.38881e+06	7.66381e+06	9.04941e+06	9.41259e+06	9.11291e+06	9.61176e+06	1.03148e+07	9.10158e+06	1.14574e+07	1.15492e+07	12
P26639	Threonine--tRNA ligase 1, cytoplasmic	TARS1	46	32	67	31	723	83.4	6.67	0	123.234	114.37	protein metabolism;RNA metabolism OR transcription;other metabolic processes	cytosol	nucleic acid binding activity;other molecular function	Aminoacyl-tRNA biosynthesis		Cytosolic tRNA aminoacylation	2	0.13	0.0116655	0.0240845	0.06	0.0506393	0.091435	0.19	0.000286969	0.00120774	3.94	2.99	1.99	6.71788e+06	6.41237e+06	6.17529e+06	6.19971e+06	7.18513e+06	6.94013e+06	6.82134e+06	6.70047e+06	6.06922e+06	5.83058e+06	6.0064e+06	6.09703e+06	12
O60313	Dynamin-like 120 kDa protein, mitochondrial	OPA1	40	35	51	35	960	111.6	7.87	0	123.145	65.84	cell organization and biogenesis;other metabolic processes;stress response;transport;developmental processes;other biological processes	other membranes;cytosol;cytoskeleton;mitochondrion;nucleus;other cell component	cytoskeletal activity;other molecular function	Spinocerebellar ataxia		Regulation of Apoptosis	2	-0.76	2.21988e-07	2.91147e-06	0.78	1.42532e-07	2.19221e-06	0.02	0.699816	0.844603	5.71	4.53	4.21	2.8233e+06	2.60278e+06	2.47168e+06	2.56293e+06	1.47799e+06	1.60401e+06	1.57973e+06	1.468e+06	1.53502e+06	1.40724e+06	1.54193e+06	1.47513e+06	12
Q8WWQ0	PH-interacting protein	PHIP	25	39	44	38	1821	206.6	8.85	0	123.142	62.54	cell organization and biogenesis;signal transduction;other biological processes	nucleus	signal transduction activity or receptor binding;other molecular function			RHOBTB2 GTPase cycle	1	-0.49	1.68285e-07	2.36584e-06	0.6	1.9071e-08	5.23893e-07	0.11	0.00601447	0.0156898	2.8	3.86	1.62	3.03821e+06	3.08219e+06	2.89436e+06	2.95674e+06	2.07321e+06	2.26954e+06	2.12692e+06	2.14135e+06	1.96959e+06	1.98268e+06	2.01326e+06	1.93604e+06	12
Q9Y2W1	Thyroid hormone receptor-associated protein 3	THRAP3	32	31	57	30	955	108.6	10.15	0	123.137	94.4	RNA metabolism OR transcription;other metabolic processes;other biological processes	nucleus	nucleic acid binding activity;other molecular function		Interactome of polycomb repressive complex 2 (PRC2)	PPARA activates gene expression; Transcriptional regulation of white adipocyte differentiation	3	-0.14	5.9722e-05	0.000242201	0.18	4.7983e-06	3.26947e-05	0.04	0.0438232	0.0856212	0.48	1.03	2.74	6.43072e+06	6.38779e+06	6.39677e+06	6.35635e+06	5.79159e+06	5.88171e+06	5.73824e+06	5.78636e+06	5.6448e+06	5.38095e+06	5.73759e+06	5.63975e+06	12
Q9BUF5	Tubulin beta-6 chain	TUBB6	42	15	112	5	446	49.8	4.88	0	123.091	138.66	cell cycle OR cell proliferation;cell organization and biogenesis	cytoskeleton;other cell component	cytoskeletal activity;other molecular function	Phagosome; Gap junction; Alzheimer disease; Parkinson disease; Amyotrophic lateral sclerosis; Huntington disease; Prion disease; Pathways of neurodegeneration; Pathogenic Escherichia coli infection; Salmonella infection	Alzheimer's disease and miRNA effects; Pathogenic Escherichia coli infection; Parkin-ubiquitin proteasomal system pathway; Alzheimer's disease	COPI-dependent Golgi-to-ER retrograde traffic; Separation of Sister Chromatids; Resolution of Sister Chromatid Cohesion; RHO GTPases Activate Formins; EML4 and NUDC in mitotic spindle formation; Prefoldin mediated transfer of substrate to CCT/TriC; MHC class II antigen presentation; Sealing of the nuclear envelope (NE) by ESCRT-III; Post-chaperonin tubulin folding pathway; Intraflagellar transpor…	44	0.53	1.29667e-05	6.81748e-05	-0.82	2.71153e-07	3.41101e-06	-0.29	0.000858175	0.00301077	5.35	3.36	5.91	267439	278719	249073	251448	378193	373482	350567	373161	455129	413440	476208	459419	12
P62191	26S proteasome regulatory subunit 4	PSMC1	71	29	62	28	440	49.2	6.21	0	123.081	85.58	protein metabolism;other metabolic processes;other biological processes	cytosol;nucleus;other cell component	other molecular function	Proteasome; Alzheimer disease; Parkinson disease; Amyotrophic lateral sclerosis; Huntington disease; Spinocerebellar ataxia; Prion disease; Pathways of neurodegeneration; Human papillomavirus infection; Epstein-Barr virus infection; Viral carcinogenesis	Proteasome degradation; Alzheimer's disease and miRNA effects; Parkin-ubiquitin proteasomal system pathway; Alzheimer's disease	Cdc20:Phospho-APC/C mediated degradation of Cyclin A; Separation of Sister Chromatids; RUNX1 regulates transcription of genes involved in differentiation of HSCs; FCERI mediated NF-kB activation; Downstream TCR signaling; Antigen processing: Ubiquitination & Proteasome degradation; Activation of NF-kappaB in B cells; Oxygen-dependent proline hydroxylation of Hypoxia-inducible Factor Alpha; ER-Pha…	74	0.22	0.000271789	0.000899224	-0.11	0.0422402	0.0781475	0.11	0.0129466	0.0302219	2.39	2.81	4.19	4.14992e+06	3.9152e+06	4.01496e+06	4.02078e+06	4.83831e+06	4.69351e+06	4.67391e+06	4.51713e+06	4.4733e+06	4.05607e+06	4.39131e+06	4.29679e+06	12
P17480	Nucleolar transcription factor 1	UBTF	39	29	60	29	764	89.4	5.81	0	123.025	90.44	cell organization and biogenesis;RNA metabolism OR transcription;other metabolic processes;other biological processes	nucleus	nucleic acid binding activity;other molecular function		Ectoderm differentiation	NoRC negatively regulates rRNA expression; RNA Polymerase I Transcription Initiation; RNA Polymerase I Promoter Escape; RNA Polymerase I Transcription Termination; RNA Polymerase I Promoter Opening	6	-0.79	2.78168e-09	1.59096e-07	0.87	1.95674e-09	1.58505e-07	0.08	0.212058	0.327512	4.58	2.37	2.15	6.33567e+06	5.90423e+06	5.75627e+06	5.76473e+06	3.24882e+06	3.40029e+06	3.43015e+06	3.35021e+06	3.16295e+06	3.20183e+06	3.3217e+06	3.19725e+06	12
P08237	ATP-dependent 6-phosphofructokinase, muscle type	PFKM	43	27	54	24	780	85.1	7.99	0	122.987	67.63	other metabolic processes;other biological processes	plasma membrane;other membranes;cytosol;cytoskeleton;nucleus	kinase activity;other molecular function	Glycolysis / Gluconeogenesis; Pentose phosphate pathway; Fructose and mannose metabolism; Galactose metabolism; Metabolic pathways; Carbon metabolism; Biosynthesis of amino acids; RNA degradation; HIF-1 signaling pathway; AMPK signaling pathway; Thyroid hormone signaling pathway; Glucagon signaling pathway; Central carbon metabolism in cancer	Clear cell renal cell carcinoma pathways; Aerobic glycolysis; Insulin signaling; Glycolysis and gluconeogenesis	Glycolysis	18	0.24	1.6853e-05	8.43353e-05	-0.54	3.08942e-08	7.24528e-07	-0.3	9.37517e-06	7.65993e-05	2.23	3.83	1.57	2.38501e+06	2.43527e+06	2.48169e+06	2.36088e+06	3.04809e+06	2.81479e+06	2.82075e+06	2.85493e+06	3.50842e+06	3.49889e+06	3.53271e+06	3.40796e+06	12
O94826	Mitochondrial import receptor subunit TOM70	TOMM70	52	29	50	29	608	67.4	7.12	0	122.82	68.44	cell organization and biogenesis;transport;other biological processes	other membranes;mitochondrion	transporter activity;other molecular function		Mitochondrial immune response to SARS-CoV-2; SARS-CoV-2 B.1.1.7 variant antagonises innate immune activation; SARS-CoV-2 mitochondrial chronic oxidative stress and endothelial dysfunction	Ub-specific processing proteases; SARS-CoV-2 activates/modulates innate and adaptive immune responses; Mitochondrial protein import; DDX58/IFIH1-mediated induction of interferon-alpha/beta; SARS-CoV-1 activates/modulates innate immune responses; PINK1-PRKN Mediated Mitophagy	9	-0.09	0.00842513	0.0179817	0.18	6.12959e-05	0.000266729	0.09	0.00779948	0.0195289	2.14	1.89	2.62	6.33834e+06	6.18832e+06	6.43542e+06	6.14489e+06	5.86449e+06	6.03721e+06	5.91538e+06	5.77021e+06	5.7094e+06	5.44865e+06	5.5977e+06	5.38919e+06	12
Q6PKG0	La-related protein 1	LARP1	38	37	54	32	1096	123.4	8.82	0	122.325	76.8	cell cycle OR cell proliferation;protein metabolism;other metabolic processes;stress response;signal transduction;other biological processes	cytosol;other cell component	translation activity;nucleic acid binding activity;other molecular function		SARS-CoV-2 innate immunity evasion and cell-specific immune response; Network map of SARS-CoV-2 signaling pathway	SARS-CoV-2 activates/modulates innate and adaptive immune responses	3	-0.11	0.00631402	0.0139506	-0.12	0.00239054	0.00627185	-0.23	2.30909e-05	0.000155039	2.66	2.72	1.5	3.21743e+06	3.0705e+06	3.15707e+06	3.26648e+06	2.8943e+06	2.90605e+06	3.06631e+06	2.9937e+06	3.42778e+06	3.49039e+06	3.37886e+06	3.48138e+06	12
Q99459	Cell division cycle 5-like protein	CDC5L	47	33	53	33	802	92.2	8.18	0	122.195	55.73	cell cycle OR cell proliferation;DNA metabolism;RNA metabolism OR transcription;other metabolic processes;stress response;signal transduction;other biological processes	nucleus;other cell component	nucleic acid binding activity;other molecular function	Spliceosome		mRNA Splicing - Major Pathway	2	-0.34	1.96215e-05	9.57388e-05	0.25	0.000205405	0.000748381	-0.08	0.0989284	0.171076	4.06	4.12	3.12	2.8457e+06	2.60185e+06	2.64084e+06	2.65371e+06	2.0084e+06	2.12451e+06	2.07254e+06	2.21368e+06	2.19727e+06	2.17843e+06	2.24953e+06	2.33466e+06	12
O14617	AP-3 complex subunit delta-1	AP3D1	30	30	47	30	1153	130.1	8.48	0	121.963	71.5	cell organization and biogenesis;transport;other biological processes	other membranes;ER/Golgi;other cytoplasmic organelle;other cell component		Lysosome			1	0.41	4.36207e-07	4.81891e-06	-0.77	1.85432e-09	1.58505e-07	-0.36	1.01292e-06	1.41088e-05	2.37	3.76	1.55	1.40474e+06	1.34673e+06	1.33036e+06	1.35224e+06	1.87452e+06	1.8014e+06	1.77999e+06	1.71084e+06	2.25951e+06	2.29327e+06	2.3018e+06	2.34588e+06	12
Q92896	Golgi apparatus protein 1	GLG1	28	33	48	33	1179	134.5	6.9	0	121.885	64.87	protein metabolism;other metabolic processes;developmental processes;signal transduction;other biological processes	extracellular matrix;plasma membrane;other membranes;cytoskeleton;ER/Golgi	signal transduction activity or receptor binding;other molecular function	Cell adhesion molecules		Cell surface interactions at the vascular wall	2	-0.13	0.00162709	0.00423496	-0.12	0.0054413	0.0129041	-0.25	1.63499e-05	0.000118273	2.87	3.41	1.83	2.36938e+06	2.2326e+06	2.35721e+06	2.27265e+06	2.13984e+06	1.98328e+06	2.12768e+06	2.09085e+06	2.53024e+06	2.45407e+06	2.56119e+06	2.49656e+06	12
Q9Y265	RuvB-like 1	RUVBL1	54	22	66	22	456	50.2	6.42	0	121.883	102.82	cell cycle OR cell proliferation;cell organization and biogenesis;protein metabolism;DNA metabolism;RNA metabolism OR transcription;other metabolic processes;stress response;other biological processes	other membranes;cytosol;cytoskeleton;nucleus;other cell component	other molecular function	Wnt signaling pathway	Gastric cancer network 1; lncRNA in canonical Wnt signaling and colorectal cancer	Ub-specific processing proteases; Deposition of new CENPA-containing nucleosomes at the centromere; UCH proteinases; Formation of the beta-catenin:TCF transactivating complex; Telomere Extension By Telomerase; HATs acetylate histones; DNA Damage Recognition in GG-NER	10	0.39	1.32204e-09	1.37711e-07	-0.15	2.65304e-06	2.0384e-05	0.24	4.69435e-08	1.53288e-06	1.1	1.65	1.02	3.17601e+06	3.21725e+06	3.17523e+06	3.13208e+06	4.27401e+06	4.16397e+06	4.13601e+06	4.12201e+06	3.51329e+06	3.4973e+06	3.5798e+06	3.52307e+06	12
P11940	Polyadenylate-binding protein 1	PABPC1	42	29	75	20	636	70.6	9.5	0	121.753	132.24	RNA metabolism OR transcription;other metabolic processes;other biological processes	cytosol;nucleus;other cell component	nucleic acid binding activity;other molecular function	mRNA surveillance pathway; RNA degradation	Translation factors; Endoderm differentiation; VEGFA-VEGFR2 signaling pathway; Acute viral myocarditis	AUF1 (hnRNP D0) binds and destabilizes mRNA; Regulation of expression of SLITs and ROBOs; Deadenylation of mRNA; L13a-mediated translational silencing of Ceruloplasmin expression; Translation initiation complex formation; Nonsense Mediated Decay (NMD) enhanced by the Exon Junction Complex (EJC); Nonsense Mediated Decay (NMD) independent of the Exon Junction Complex (EJC)	13	0.32	1.55005e-07	2.23905e-06	-0.14	0.000172021	0.000644623	0.18	1.73402e-05	0.000123945	2.15	1.63	2.02	9.78345e+06	9.87904e+06	1.02701e+07	1.00619e+07	1.24171e+07	1.24511e+07	1.23233e+07	1.27896e+07	1.08765e+07	1.07744e+07	1.12752e+07	1.10763e+07	12
Q9Y617	Phosphoserine aminotransferase	PSAT1	55	19	84	19	370	40.4	7.66	0	121.742	144.18	other metabolic processes	cytosol;other cell component	other molecular function	Glycine, serine and threonine metabolism; Cysteine and methionine metabolism; Vitamin B6 metabolism; Metabolic pathways; Carbon metabolism; Biosynthesis of amino acids; Biosynthesis of cofactors	Trans-sulfuration, one-carbon metabolism and related pathways; Clear cell renal cell carcinoma pathways; Metabolic reprogramming in colon cancer; Male infertility; Neuroinflammation and glutamatergic signaling; Amino acid metabolism in triple-negative breast cancer cells	Serine biosynthesis	14	0.7	6.76235e-10	1.37711e-07	0.43	4.18259e-09	1.97279e-07	1.13	5.451e-10	2.15291e-07	1.2	2.37	1.41	6.76492e+06	6.62867e+06	6.70225e+06	6.81635e+06	1.11667e+07	1.09389e+07	1.0546e+07	1.09555e+07	5.11232e+06	4.97441e+06	5.02143e+06	4.95384e+06	12
Q9UJZ1	Stomatin-like protein 2, mitochondrial	STOML2	47	15	41	15	356	38.5	7.39	0	121.533	102.61	cell organization and biogenesis;protein metabolism;other metabolic processes;stress response;transport;signal transduction;other biological processes	plasma membrane;other membranes;cytoskeleton;mitochondrion	signal transduction activity or receptor binding;other molecular function			Processing of SMDT1	1	-0.3	1.15764e-06	9.75177e-06	0.47	1.79729e-08	5.05789e-07	0.17	9.03184e-05	0.000465879	1.5	3.29	1.49	3.19005e+06	3.24037e+06	3.26979e+06	3.30506e+06	2.54997e+06	2.61041e+06	2.74982e+06	2.68548e+06	2.30454e+06	2.33074e+06	2.38065e+06	2.36888e+06	12
P51531	Probable global transcription activator SNF2L2	SMARCA2	23	37	50	22	1590	181.2	7.2	0	121.306	71.36	cell organization and biogenesis;RNA metabolism OR transcription;developmental processes;other biological processes	cytoskeleton;nucleus;other cell component	nucleic acid binding activity;other molecular function	Thermogenesis; Hepatocellular carcinoma	Retinoblastoma gene in cancer; Pathways affected in adenoid cystic carcinoma; VEGFA-VEGFR2 signaling pathway; Rett syndrome causing genes; Thermogenesis	RMTs methylate histone arginines; RUNX1 interacts with co-factors whose precise effect on RUNX1 targets is not known	9	-0.45	3.61906e-07	4.19083e-06	0.49	2.04673e-07	2.82192e-06	0.04	0.582464	0.738883	3.27	3.11	2.72	1.68166e+06	1.61109e+06	1.62704e+06	1.55292e+06	1.12476e+06	1.18127e+06	1.21045e+06	1.18972e+06	1.12927e+06	1.11865e+06	1.17904e+06	1.176e+06	12
Q13315	Serine-protein kinase ATM	ATM	15	40	41	40	3056	350.5	6.81	0	121.145	38.35	cell cycle OR cell proliferation;cell organization and biogenesis;protein metabolism;DNA metabolism;RNA metabolism OR transcription;other metabolic processes;stress response;developmental processes;signal transduction;other biological processes	cytosol;cytoskeleton;nucleus;other cytoplasmic organelle;other cell component	nucleic acid binding activity;kinase activity;other molecular function	Platinum drug resistance; Homologous recombination; NF-kappa B signaling pathway; FoxO signaling pathway; Cell cycle; p53 signaling pathway; Apoptosis; Cellular senescence; Shigellosis; Human papillomavirus infection; Human T-cell leukemia virus 1 infection; Human immunodeficiency virus 1 infection; Transcriptional misregulation in cancer; MicroRNAs in cancer	miRNA regulation of DNA damage response; miRNAs involved in DNA damage response; TP53 network; Cell cycle; Homologous recombination; Glioblastoma signaling pathways; ATM signaling pathway; DDX1 as a regulatory component of the Drosha microprocessor; Ovarian infertility; Pathways affected in adenoid cystic carcinoma; Hematopoietic stem cell gene regulation by GABP alpha/beta complex; ATM signaling…	Resolution of D-loop Structures through Holliday Junction Intermediates; Autodegradation of the E3 ubiquitin ligase COP1; Regulation of HSF1-mediated heat shock response; Regulation of TP53 Degradation; Recruitment and ATM-mediated phosphorylation of repair and signaling proteins at DNA double strand breaks; TP53 Regulates Transcription of DNA Repair Genes; Regulation of TP53 Activity through Pho…	67	-0.56	3.3548e-09	1.7303e-07	0.32	4.72852e-07	5.24773e-06	-0.24	7.68253e-06	6.55508e-05	3.17	0.38	2.21	1.55509e+06	1.52168e+06	1.46859e+06	1.45226e+06	1.02032e+06	1.01434e+06	1.01117e+06	1.01681e+06	1.20179e+06	1.19945e+06	1.2216e+06	1.15872e+06	12
Q9HCE1	Helicase MOV-10	MOV10	36	30	46	30	1003	113.6	8.82	0	121.129	63.66	stress response;other biological processes	cytosol;nucleus;other cell component	nucleic acid binding activity;other molecular function		VEGFA-VEGFR2 signaling pathway	TP53 Regulates Metabolic Genes; MAPK6/MAPK4 signaling; Oxidative Stress Induced Senescence; Estrogen-dependent gene expression; Pre-NOTCH Transcription and Translation; Oncogene Induced Senescence; Transcriptional Regulation by VENTX; Ca2+ pathway; RUNX1 regulates genes involved in megakaryocyte differentiation and platelet function; Regulation of MECP2 expression and activity; NR1H3 & NR1H2 regu…	17	0	0.907579	0.979589	-0.24	0.000221008	0.000797771	-0.24	0.000138858	0.000663633	1.9	4.32	3.29	1.69592e+06	1.71645e+06	1.76457e+06	1.7574e+06	1.71005e+06	1.61595e+06	1.78363e+06	1.75955e+06	2.09659e+06	2.06713e+06	2.0361e+06	1.94197e+06	12
Q07864	DNA polymerase epsilon catalytic subunit A	POLE	19	36	44	36	2286	261.4	6.39	0	120.766	48.73	cell cycle OR cell proliferation;DNA metabolism;other metabolic processes;stress response;developmental processes	plasma membrane;other membranes;nucleus	nucleic acid binding activity;other molecular function	DNA replication; Base excision repair; Nucleotide excision repair	Retinoblastoma gene in cancer; Pyrimidine metabolism; G1 to S cell cycle control; DNA replication; Base excision repair; Nucleotide excision repair; DNA repair pathways, full network; Nucleotide excision repair in xeroderma pigmentosum ; DNA mismatch repair	Dual incision in TC-NER; Gap-filling DNA repair synthesis and ligation in TC-NER; Activation of the pre-replicative complex; Termination of translesion DNA synthesis; HDR through Homologous Recombination (HRR); Recognition of DNA damage by PCNA-containing replication complex; PCNA-Dependent Long Patch Base Excision Repair; Dual Incision in GG-NER; DNA replication initiation; Gap-filling DNA repai…	22	-0.35	0.000124529	0.000456171	-0.06	0.320332	0.447012	-0.41	2.71322e-05	0.000175858	3.57	5.82	3.44	1.48416e+06	1.58144e+06	1.59862e+06	1.51021e+06	1.21772e+06	1.21399e+06	1.33644e+06	1.16821e+06	1.55679e+06	1.68893e+06	1.59843e+06	1.63002e+06	12
Q14166	Tubulin--tyrosine ligase-like protein 12	TTLL12	54	25	55	25	644	74.4	5.53	0	120.747	81.93	protein metabolism;other metabolic processes;stress response;other biological processes	cytoskeleton;nucleus;other cell component	cytoskeletal activity;other molecular function			Carboxyterminal post-translational modifications of tubulin	1	-0.05	0.171101	0.252975	-0.28	0.000128325	0.000503921	-0.33	1.85181e-05	0.00013048	3.92	4.35	2.54	1.55845e+06	1.68859e+06	1.61186e+06	1.55355e+06	1.56845e+06	1.4877e+06	1.58731e+06	1.44753e+06	1.89702e+06	2.00041e+06	1.94249e+06	1.89662e+06	12
P29692	Elongation factor 1-delta	EEF1D	87	22	53	19	281	31.1	5.01	0	120.675	94.22	protein metabolism;RNA metabolism OR transcription;other metabolic processes;other biological processes	cytosol;nucleus;other cell component	enzyme regulator activity;nucleic acid binding activity;other molecular function		Translation factors	Eukaryotic Translation Elongation	2	0.12	0.0236987	0.0449918	0	0.887958	0.982249	0.13	0.011601	0.0274772	2.69	3.93	3.5	5.53226e+06	5.54114e+06	5.41476e+06	5.7725e+06	6.18277e+06	6.26152e+06	5.8911e+06	5.7619e+06	5.66244e+06	5.6663e+06	5.4064e+06	5.27998e+06	12
Q9NVI1	Fanconi anemia group I protein	FANCI	27	31	42	31	1328	149.2	6.74	0	120.569	67.69	cell cycle OR cell proliferation;DNA metabolism;other metabolic processes;stress response;other biological processes	cytosol;nucleus;other cell component	nucleic acid binding activity;other molecular function	Fanconi anemia pathway	Gastric cancer network 2; DNA repair pathways, full network	Fanconi Anemia Pathway; TP53 Regulates Transcription of DNA Repair Genes	5	-0.26	1.29891e-05	6.82494e-05	-0.63	2.6277e-09	1.66496e-07	-0.89	8.48158e-10	2.15291e-07	2.62	1.76	2.96	1.74947e+06	1.78803e+06	1.78973e+06	1.69147e+06	1.51268e+06	1.48356e+06	1.44989e+06	1.47265e+06	2.86664e+06	2.67443e+06	2.72353e+06	2.75629e+06	12
P50748	Kinetochore-associated protein 1	KNTC1	19	40	46	39	2209	250.6	5.97	0	120.487	66.09	cell cycle OR cell proliferation;cell organization and biogenesis;signal transduction;other biological processes	plasma membrane;other membranes;cytosol;cytoskeleton;nucleus;other cell component	other molecular function			Separation of Sister Chromatids; Resolution of Sister Chromatid Cohesion; RHO GTPases Activate Formins; EML4 and NUDC in mitotic spindle formation; Amplification of signal from unattached kinetochores via a MAD2 inhibitory signal	6	0.03	0.958821	1	-0.22	0.000152351	0.000583427	-0.19	0.000206777	0.000926312	3.62	1.56	3.23	1.64493e+06	1.61268e+06	1.73961e+06	1.6135e+06	1.69143e+06	1.6636e+06	1.66255e+06	1.62828e+06	1.88256e+06	1.89964e+06	2.00169e+06	1.86295e+06	12
P40227	T-complex protein 1 subunit zeta	CCT6A	58	28	82	24	531	58	6.68	0	120.345	137.84	other biological processes	cytosol;cytoskeleton;other cell component	other molecular function		16p11.2 proximal deletion syndrome	Formation of tubulin folding intermediates by CCT/TriC; Association of TriC/CCT with target proteins during biosynthesis; Cooperation of PDCL (PhLP1) and TRiC/CCT in G-protein beta folding; Prefoldin mediated transfer of substrate to CCT/TriC; RHOBTB2 GTPase cycle; Folding of actin by CCT/TriC	7	0.1	0.00388149	0.00906688	-0.26	2.82952e-06	2.13535e-05	-0.16	0.000153857	0.000722725	1.91	2.42	2.26	6.7742e+06	7.07982e+06	6.84403e+06	6.93688e+06	7.63113e+06	7.19467e+06	7.43235e+06	7.38349e+06	8.3561e+06	8.48717e+06	8.05594e+06	8.20143e+06	12
O75116	Rho-associated protein kinase 2	ROCK2	30	37	48	33	1388	160.8	6.02	0	120.343	67.43	cell cycle OR cell proliferation;cell organization and biogenesis;protein metabolism;other metabolic processes;stress response;developmental processes;signal transduction;other biological processes	plasma membrane;other membranes;cytosol;cytoskeleton;nucleus;other cell component	cytoskeletal activity;kinase activity;other molecular function	cGMP-PKG signaling pathway; cAMP signaling pathway; Chemokine signaling pathway; Sphingolipid signaling pathway; Vascular smooth muscle contraction; Wnt signaling pathway; Axon guidance; Focal adhesion; Tight junction; Platelet activation; Leukocyte transendothelial migration; Regulation of actin cytoskeleton; Oxytocin signaling pathway; Pathogenic Escherichia coli infection; Shigellosis; Salmone…	Androgen receptor signaling pathway; MicroRNAs in cardiomyocyte hypertrophy; Integrin-mediated cell adhesion; Leptin signaling pathway; Pathogenic Escherichia coli infection; Spinal cord injury; Focal adhesion; Physico-chemical features and toxicity-associated pathways; VEGFA-VEGFR2 signaling pathway; Chemokine signaling pathway; Wnt signaling; Airway smooth muscle cell contraction; Regulation of…	Potential therapeutics for SARS; RHOC GTPase cycle; RHOA GTPase cycle; G alpha (12/13) signalling events; RHOB GTPase cycle; EPHB-mediated forward signaling; VEGFA-VEGFR2 Pathway; EPHA-mediated growth cone collapse; Sema4D induced cell migration and growth-cone collapse; RHO GTPases Activate ROCKs; RHOBTB1 GTPase cycle; RHOH GTPase cycle	48	0.6	2.32458e-09	1.42648e-07	-0.62	1.99821e-09	1.58505e-07	-0.01	0.676453	0.8255	2.26	2.37	2.23	1.25462e+06	1.29742e+06	1.32526e+06	1.28674e+06	1.93943e+06	2.02548e+06	1.92226e+06	1.98615e+06	1.97911e+06	1.95847e+06	2.06049e+06	1.98529e+06	12
Q9H307	Pinin	PNN	42	32	57	31	717	81.6	7.14	0	119.843	94.06	cell adhesion;RNA metabolism OR transcription;other metabolic processes	plasma membrane;other membranes;cytoskeleton;nucleus;other cell component	nucleic acid binding activity;other molecular function	Nucleocytoplasmic transport; mRNA surveillance pathway			2	0.08	0.000325017	0.00104771	-0.15	1.03593e-06	9.53912e-06	-0.07	0.000259732	0.00111714	1.26	1.04	1.14	5.88063e+06	5.85823e+06	5.95016e+06	5.77105e+06	6.25201e+06	6.18847e+06	6.18241e+06	6.09498e+06	6.44714e+06	6.61563e+06	6.47925e+06	6.54305e+06	12
Q96KR1	Zinc finger RNA-binding protein	ZFR	32	31	45	31	1074	116.9	9.04	0	119.823	78.14		nucleus;other cell component	nucleic acid binding activity;other molecular function		Exercise-induced circadian regulation		1	0.08	0.016344	0.0325756	-0.08	0.0840923	0.142589	0	0.562674	0.7192	0.89	2.56	3.57	2.12619e+06	2.15804e+06	2.17078e+06	2.14457e+06	2.37223e+06	2.2557e+06	2.30564e+06	2.24311e+06	2.25903e+06	2.3036e+06	2.30502e+06	2.13437e+06	12
P41250	Glycine--tRNA ligase	GARS1	37	25	59	25	739	83.1	7.03	0	119.452	96.29	protein metabolism;RNA metabolism OR transcription;other metabolic processes	non-structural extracellular;cytosol;mitochondrion;other cell component	other molecular function	Aminoacyl-tRNA biosynthesis		Cytosolic tRNA aminoacylation; Mitochondrial tRNA aminoacylation	3	0.55	1.18649e-07	1.86996e-06	0.1	0.016927	0.0348726	0.64	1.94162e-08	8.06049e-07	1.52	3.42	3.84	5.55724e+06	5.45853e+06	5.61944e+06	5.44218e+06	8.2841e+06	7.62916e+06	8.01757e+06	8.08012e+06	5.17083e+06	4.83889e+06	5.30554e+06	5.13163e+06	12
Q10567	AP-1 complex subunit beta-1	AP1B1	33	31	49	14	949	104.6	5.06	0	119.386	81.65							0	0.31	9.64866e-06	5.32471e-05	-0.32	6.11951e-06	3.96174e-05	-0.02	0.843643	0.957837	1.88	2.43	4.07	2.57139e+06	2.65311e+06	2.61619e+06	2.54235e+06	3.10004e+06	3.23914e+06	3.27753e+06	3.17416e+06	3.17385e+06	3.08567e+06	3.30858e+06	3.37852e+06	12
O95831	Apoptosis-inducing factor 1, mitochondrial	AIFM1	43	20	58	20	613	66.9	8.95	0	119.224	77.84	cell organization and biogenesis;stress response;transport;developmental processes;signal transduction;other biological processes	other membranes;cytosol;mitochondrion;nucleus;other cell component	nucleic acid binding activity;other molecular function	Apoptosis; Necroptosis	Apoptosis modulation and signaling; Nanomaterial induced apoptosis; Apoptosis modulation by HSP70		5	-0.69	2.43076e-08	6.08196e-07	0.56	2.22044e-07	2.97812e-06	-0.12	0.005737	0.0150924	1.89	5.41	2.08	4.83044e+06	4.88661e+06	4.81073e+06	5.01552e+06	2.7231e+06	3.06405e+06	2.98725e+06	3.05567e+06	3.25794e+06	3.37069e+06	3.31128e+06	3.21233e+06	12
O14802	DNA-directed RNA polymerase III subunit RPC1	POLR3A	31	35	42	35	1390	155.5	8.48	0	119.159	57.36	RNA metabolism OR transcription;other metabolic processes;stress response;other biological processes	cytosol;nucleus	nucleic acid binding activity;other molecular function	RNA polymerase; Cytosolic DNA-sensing pathway	Pyrimidine metabolism; Cytosolic DNA-sensing pathway	RNA Polymerase III Abortive And Retractive Initiation; RNA Polymerase III Transcription Initiation From Type 1 Promoter; RNA Polymerase III Transcription Initiation From Type 2 Promoter; RNA Polymerase III Transcription Initiation From Type 3 Promoter; RNA Polymerase III Transcription Termination; Cytosolic sensors of pathogen-associated DNA ; RNA Polymerase III Chain Elongation	11	-0.23	1.44141e-06	1.16072e-05	-0.05	0.132196	0.210374	-0.28	3.74541e-07	6.67588e-06	2.01	1.29	2.37	1.73956e+06	1.81595e+06	1.75735e+06	1.74288e+06	1.45898e+06	1.504e+06	1.48962e+06	1.49221e+06	1.78846e+06	1.82503e+06	1.87443e+06	1.77984e+06	12
Q8NE71	ATP-binding cassette sub-family F member 1	ABCF1	39	27	51	24	845	95.9	6.8	0	119.102	83.79	protein metabolism;other metabolic processes;stress response;other biological processes	cytosol;translational apparatus;nucleus;other cell component	translation activity;nucleic acid binding activity;other molecular function		IL-18 signaling pathway	ABC-family proteins mediated transport	2	0.08	0.0524172	0.0899881	-0.21	0.000197819	0.000726283	-0.13	0.00692656	0.0177122	1.16	3.52	3.28	2.37012e+06	2.38173e+06	2.42896e+06	2.41657e+06	2.6308e+06	2.59825e+06	2.47627e+06	2.44943e+06	2.762e+06	2.79174e+06	2.8457e+06	2.63253e+06	12
O60716	Catenin delta-1	CTNND1	36	28	48	28	968	108.1	6.23	0	118.99	71.99	cell adhesion;cell-cell signaling;cell organization and biogenesis;developmental processes;signal transduction;other biological processes	plasma membrane;other membranes;cytosol;nucleus;other cell component	signal transduction activity or receptor binding;other molecular function	Rap1 signaling pathway; Adherens junction; Leukocyte transendothelial migration	VEGFA-VEGFR2 signaling pathway; Wnt signaling pathway and pluripotency	VEGFR2 mediated vascular permeability; Adherens junctions interactions; InlA-mediated entry of Listeria monocytogenes into host cells	8	-0.25	6.79805e-05	0.000270474	0.09	0.0265758	0.0519642	-0.16	0.00305651	0.00887621	0.57	4.98	1.37	2.23127e+06	2.2043e+06	2.20471e+06	2.21234e+06	1.85559e+06	2.01667e+06	1.8465e+06	1.80294e+06	2.06316e+06	2.10559e+06	2.03738e+06	2.07587e+06	12
P13861	cAMP-dependent protein kinase type II-alpha regulatory subunit	PRKAR2A	58	20	53	17	404	45.5	5.07	0	118.951	90.29	signal transduction;other biological processes	plasma membrane;other membranes;cytosol;cytoskeleton;other cell component	enzyme regulator activity;other molecular function	Insulin signaling pathway	Myometrial relaxation and contraction pathways; G protein signaling pathways; TGF-beta signaling pathway; Lipid metabolism pathway; Hippo signaling regulation pathways; Hippo-Merlin signaling dysregulation; GDNF signaling; Calcium regulation in cardiac cells; Sudden infant death syndrome (SIDS) susceptibility pathways	Factors involved in megakaryocyte development and platelet production; GPER1 signaling; FCGR3A-mediated IL10 synthesis; ADORA2B mediated anti-inflammatory cytokines production; Glucagon-like Peptide-1 (GLP1) regulates insulin secretion; Vasopressin regulates renal water homeostasis via Aquaporins; PKA activation; PKA activation in glucagon signalling; Hedgehog 'off' state; DARPP-32 events; CREB1 …	22	-0.11	0.00725549	0.0157656	0.11	0.00697018	0.0160371	-0.01	0.999589	1	2.07	2.89	1.89	2.94132e+06	2.89987e+06	2.80195e+06	2.85827e+06	2.8067e+06	2.67071e+06	2.64054e+06	2.64834e+06	2.7579e+06	2.69978e+06	2.65398e+06	2.64797e+06	12
Q9HCS7	Pre-mRNA-splicing factor SYF1	XAB2	38	30	44	30	855	99.9	6.23	0	118.636	61.83	cell organization and biogenesis;DNA metabolism;RNA metabolism OR transcription;other metabolic processes;stress response;developmental processes	nucleus;other cell component		Spliceosome	Rett syndrome causing genes; Nucleotide excision repair in xeroderma pigmentosum	Formation of TC-NER Pre-Incision Complex; Dual incision in TC-NER; Gap-filling DNA repair synthesis and ligation in TC-NER; mRNA Splicing - Major Pathway	8	-0.27	8.65103e-06	4.891e-05	-0.08	0.0558141	0.0996765	-0.34	1.16195e-06	1.55413e-05	3.42	1.73	2.26	1.71458e+06	1.77968e+06	1.63906e+06	1.69102e+06	1.41915e+06	1.45343e+06	1.39568e+06	1.41008e+06	1.77578e+06	1.74367e+06	1.81299e+06	1.83529e+06	12
Q9UHX1	Poly(U)-binding-splicing factor PUF60	PUF60	47	22	51	22	559	59.8	5.29	0	118.52	89.55	cell organization and biogenesis;RNA metabolism OR transcription;other metabolic processes;other biological processes	nucleus;other cell component	nucleic acid binding activity;other molecular function	Spliceosome		mRNA Splicing - Major Pathway	2	-0.15	0.000833907	0.00236447	0.21	4.20493e-05	0.000197346	0.06	0.0570319	0.10734	2.07	0.76	3.83	3.91492e+06	3.84267e+06	3.84876e+06	3.72463e+06	3.48185e+06	3.4743e+06	3.44972e+06	3.42377e+06	3.34226e+06	3.31484e+06	3.4013e+06	3.11112e+06	12
P07195	L-lactate dehydrogenase B chain	LDHB	49	17	126	16	334	36.6	6.05	0	118.41	182.24	other metabolic processes	other membranes;cytosol;mitochondrion;other cell component	other molecular function	Glycolysis / Gluconeogenesis; Cysteine and methionine metabolism; Pyruvate metabolism; Propanoate metabolism; Metabolic pathways; HIF-1 signaling pathway; Glucagon signaling pathway; Central carbon metabolism in cancer	Clear cell renal cell carcinoma pathways; CCL18 signaling pathway; Glycolysis and gluconeogenesis	Pyruvate metabolism	12	0.49	4.09036e-08	8.70574e-07	-0.58	8.577e-09	2.94813e-07	-0.09	0.0281246	0.0584516	3.01	2.78	1.79	1.25145e+07	1.31013e+07	1.34615e+07	1.3119e+07	1.88277e+07	1.8911e+07	1.7915e+07	1.8065e+07	1.96577e+07	1.90172e+07	1.96229e+07	1.981e+07	12
P63104	14-3-3 protein zeta/delta	YWHAZ	66	17	140	12	245	27.7	4.79	0	118.332	197.7	cell organization and biogenesis;protein metabolism;other metabolic processes;transport;developmental processes;signal transduction;other biological processes	cytosol;nucleus;other cell component	other molecular function	Cell cycle; Oocyte meiosis; PI3K-Akt signaling pathway; Hippo signaling pathway; Hepatitis C; Hepatitis B; Viral carcinogenesis	Cell cycle; Prolactin signaling pathway; Pathogenic Escherichia coli infection; Myometrial relaxation and contraction pathways; Hepatitis B infection; GDNF signaling; Calcium regulation in cardiac cells; Sudden infant death syndrome (SIDS) susceptibility pathways	Deactivation of the beta-catenin transactivating complex; Translocation of SLC2A4 (GLUT4) to the plasma membrane; Regulation of localization of FOXO transcription factors; TP53 Regulates Metabolic Genes; SARS-CoV-2 targets host intracellular signalling and regulatory pathways; Activation of BAD and translocation to mitochondria ; Negative regulation of NOTCH4 signaling; Interleukin-3, Interleukin…	30	-0.22	0.0306963	0.0565433	0.16	0.0425701	0.0786552	-0.06	0.976073	1	2.74	8.23	4.79	6.37811e+06	6.75426e+06	6.75923e+06	6.5686e+06	5.45273e+06	5.88512e+06	5.55743e+06	6.52197e+06	5.93771e+06	5.4871e+06	6.02499e+06	6.12781e+06	12
P21796	Voltage-dependent anion-selective channel protein 1	VDAC1	76	18	87	16	283	30.8	8.54	0	118.167	167.56	cell-cell signaling;other metabolic processes;stress response;transport;other biological processes	plasma membrane;other membranes;mitochondrion;other cell component	transporter activity;other molecular function	Calcium signaling pathway; cGMP-PKG signaling pathway; Necroptosis; Cellular senescence; Neutrophil extracellular trap formation; NOD-like receptor signaling pathway; Cholesterol metabolism; Alzheimer disease; Parkinson disease; Amyotrophic lateral sclerosis; Huntington disease; Spinocerebellar ataxia; Prion disease; Pathways of neurodegeneration; Shigellosis; Influenza A; Human T-cell leukemia v…	Alzheimer's disease and miRNA effects; Alzheimer's disease; Arsenic metabolism and reactive oxygen species generation	PINK1-PRKN Mediated Mitophagy; Ub-specific processing proteases; Pyruvate metabolism; Mitochondrial protein import; Mitochondrial calcium ion transport	27	-0.22	3.87112e-05	0.000169261	0.64	2.9406e-09	1.75257e-07	0.42	1.29224e-07	3.1135e-06	1.6	2.63	3.18	1.36902e+07	1.33336e+07	1.31765e+07	1.34119e+07	1.13046e+07	1.16614e+07	1.12037e+07	1.18517e+07	8.47134e+06	8.15111e+06	8.76566e+06	8.66361e+06	12
P00367	Glutamate dehydrogenase 1, mitochondrial	GLUD1	43	22	67	8	558	61.4	7.8	0	118.139	110.36	other metabolic processes;other biological processes	mitochondrion;ER/Golgi;other cell component	other molecular function	Arginine biosynthesis; Alanine, aspartate and glutamate metabolism; Nitrogen metabolism; Metabolic pathways; Carbon metabolism; Necroptosis; Proximal tubule bicarbonate reclamation	VEGFA-VEGFR2 signaling pathway; Amino acid metabolism; Metabolic reprogramming in colon cancer; 22q11.2 copy number variation syndrome; Amino acid metabolism pathway excerpt: histidine catabolism extension	Transcriptional activation of mitochondrial biogenesis; Glutamate and glutamine metabolism	14	-0.44	7.51095e-07	7.03169e-06	0.76	3.48017e-09	1.81128e-07	0.32	4.66194e-06	4.44178e-05	1.28	4.86	2.05	5.63735e+06	5.51851e+06	5.46839e+06	5.52912e+06	3.90623e+06	4.08961e+06	4.07995e+06	4.38797e+06	3.13813e+06	3.2507e+06	3.27329e+06	3.28082e+06	12
Q13618	Cullin-3	CUL3	44	33	50	33	768	88.9	8.48	0	117.985	76.2	cell-cell signaling;cell cycle OR cell proliferation;cell organization and biogenesis;protein metabolism;other metabolic processes;stress response;transport;developmental processes;signal transduction;other biological processes	plasma membrane;other membranes;cytosol;cytoskeleton;ER/Golgi;nucleus;other cell component	signal transduction activity or receptor binding;other molecular function	Ubiquitin mediated proteolysis; Hedgehog signaling pathway	Hedgehog signaling pathway; NRF2-ARE regulation; 22q11.2 copy number variation syndrome; Head and neck squamous cell carcinoma	Potential therapeutics for SARS; Neddylation; Antigen processing: Ubiquitination & Proteasome degradation; Degradation of DVL; Hedgehog 'on' state; Regulation of RAS by GAPs; KEAP1-NFE2L2 pathway; RHOBTB3 ATPase cycle; RHOBTB2 GTPase cycle; RHOBTB1 GTPase cycle	16	0.25	3.45164e-05	0.000154105	-0.32	7.40072e-06	4.6646e-05	-0.06	0.235684	0.357908	4.41	2.2	0.98	2.66895e+06	2.93924e+06	2.79943e+06	2.69648e+06	3.40378e+06	3.24848e+06	3.30117e+06	3.25148e+06	3.43789e+06	3.38402e+06	3.45884e+06	3.40409e+06	12
Q9H4A3	Serine/threonine-protein kinase WNK1	WNK1	16	34	45	28	2382	250.6	6.34	0	117.856	72.03	protein metabolism;other metabolic processes;transport;developmental processes;signal transduction;other biological processes	other membranes;cytosol;other cell component	enzyme regulator activity;kinase activity;other molecular function		Ciliary landscape	Stimuli-sensing channels	2	-0.14	0.000812522	0.00231163	0.04	0.272678	0.39079	-0.1	0.00787492	0.0196885	3.16	1.56	1.14	2.35875e+06	2.41938e+06	2.33571e+06	2.24156e+06	2.19414e+06	2.12713e+06	2.11969e+06	2.14263e+06	2.29868e+06	2.29786e+06	2.28054e+06	2.24303e+06	12
Q14151	Scaffold attachment factor B2	SAFB2	36	33	52	20	953	107.4	6.16	0	117.321	65.26	developmental processes;other biological processes	nucleus;other cell component	nucleic acid binding activity;other molecular function				0	-0.08	0.482424	0.610344	-0.05	0.31182	0.436928	-0.12	0.0528246	0.100432	3.34	2.79	6.08	1.10448e+06	1.15967e+06	1.18881e+06	1.18414e+06	1.15956e+06	1.11997e+06	1.08653e+06	1.10403e+06	1.22451e+06	1.31273e+06	1.19456e+06	1.13509e+06	12
P21281	V-type proton ATPase subunit B, brain isoform	ATP6V1B2	62	24	53	24	511	56.5	5.81	0	117.241	97.64	other metabolic processes;transport;other biological processes	plasma membrane;other membranes;cytosol;ER/Golgi;other cytoplasmic organelle;other cell component	transporter activity;other molecular function	Oxidative phosphorylation; Metabolic pathways; Phagosome; mTOR signaling pathway; Synaptic vesicle cycle; Collecting duct acid secretion; Vibrio cholerae infection; Epithelial cell signaling in Helicobacter pylori infection; Human papillomavirus infection; Rheumatoid arthritis		Amino acids regulate mTORC1; ROS and RNS production in phagocytes; Insulin receptor recycling; Transferrin endocytosis and recycling; Ion channel transport	15	-0.23	4.94804e-06	3.10551e-05	0.39	7.33486e-08	1.35671e-06	0.16	0.00019163	0.000870041	2.6	1.21	2.18	2.2592e+06	2.1786e+06	2.23135e+06	2.13003e+06	1.84899e+06	1.90037e+06	1.88778e+06	1.86712e+06	1.74906e+06	1.66685e+06	1.67546e+06	1.69262e+06	12
P29401	Transketolase	TKT	47	26	75	26	623	67.8	7.66	0	117.141	102.62	other metabolic processes;other biological processes	other membranes;cytosol;ER/Golgi;nucleus;other cytoplasmic organelle	other molecular function	Pentose phosphate pathway; Metabolic pathways; Carbon metabolism; Biosynthesis of amino acids	Pentose phosphate metabolism; VEGFA-VEGFR2 signaling pathway; Metabolic reprogramming in colon cancer; Thiamine metabolic pathways	Nuclear events mediated by NFE2L2; Pentose phosphate pathway; Insulin effects increased synthesis of Xylulose-5-Phosphate	11	0.3	3.5537e-07	4.13222e-06	0.06	0.0423539	0.0783068	0.36	7.43562e-08	2.09217e-06	2.1	2.29	1.34	6.57403e+06	6.75924e+06	6.83372e+06	6.54721e+06	8.34826e+06	8.08452e+06	7.97591e+06	8.34218e+06	6.52452e+06	6.33478e+06	6.36215e+06	6.44367e+06	12
P35222	Catenin beta-1	CTNNB1	40	26	47	22	781	85.4	5.86	0	116.692	91.43	cell adhesion;cell-cell signaling;cell cycle OR cell proliferation;cell organization and biogenesis;protein metabolism;RNA metabolism OR transcription;other metabolic processes;transport;developmental processes;signal transduction;other biological processes	plasma membrane;other membranes;cytosol;cytoskeleton;nucleus;other cell component	other molecular function	Rap1 signaling pathway; Wnt signaling pathway; Hippo signaling pathway; Focal adhesion; Adherens junction; Signaling pathways regulating pluripotency of stem cells; Leukocyte transendothelial migration; Melanogenesis; Thyroid hormone signaling pathway; Cushing syndrome; Alcoholic liver disease; Alzheimer disease; Pathways of neurodegeneration; Bacterial invasion of epithelial cells; Salmonella in…	Androgen receptor signaling pathway; MicroRNAs in cardiomyocyte hypertrophy; Heart development; TNF-related weak inducer of apoptosis (TWEAK) signaling pathway; Alzheimer's disease and miRNA effects; Neural crest differentiation; Arrhythmogenic right ventricular cardiomyopathy; Pathogenic Escherichia coli infection; Corticotropin-releasing hormone signaling pathway; Adipogenesis; Gastric cancer n…	Deactivation of the beta-catenin transactivating complex; InlA-mediated entry of Listeria monocytogenes into host cells; RHO GTPases activate IQGAPs; Synthesis, secretion, and inactivation of Glucagon-like Peptide-1 (GLP-1); Myogenesis; Transcriptional Regulation by VENTX; Ca2+ pathway; Disassembly of the destruction complex and recruitment of AXIN to the membrane; Beta-catenin phosphorylation ca…	114	-0.05	0.270985	0.375441	0.16	0.00720817	0.0165156	0.11	0.0922771	0.160897	4.95	2.96	3.65	2.41573e+06	2.24993e+06	2.25927e+06	2.14351e+06	2.19412e+06	2.22035e+06	2.16603e+06	2.0734e+06	1.99642e+06	1.93974e+06	2.04764e+06	2.1134e+06	12
P28340	DNA polymerase delta catalytic subunit	POLD1	40	37	53	37	1107	123.6	7.03	0	116.656	73.96	DNA metabolism;other metabolic processes;stress response;other biological processes	cytosol;nucleus;other cell component	nucleic acid binding activity;other molecular function	DNA replication; Base excision repair; Nucleotide excision repair; Mismatch repair; Homologous recombination	Homologous recombination; Pyrimidine metabolism; DNA replication; Base excision repair; Nucleotide excision repair; DNA repair pathways, full network; Progeria-associated lipodystrophy; Nucleotide excision repair in xeroderma pigmentosum ; DNA mismatch repair	Termination of translesion DNA synthesis; HDR through Homologous Recombination (HRR); Dual incision in TC-NER; Gap-filling DNA repair synthesis and ligation in TC-NER; Cytosolic iron-sulfur cluster assembly; Recognition of DNA damage by PCNA-containing replication complex; PCNA-Dependent Long Patch Base Excision Repair; Dual Incision in GG-NER; Polymerase switching on the C-strand of the telomere…	32	0.08	0.16343	0.243221	-0.55	1.40346e-06	1.21499e-05	-0.47	6.15866e-06	5.51788e-05	2.78	3.53	6.05	1.7686e+06	1.72476e+06	1.83677e+06	1.81326e+06	1.98555e+06	1.8884e+06	1.90571e+06	1.82261e+06	2.78509e+06	2.75054e+06	2.51204e+06	2.47683e+06	12
Q13451	Peptidyl-prolyl cis-trans isomerase FKBP5	FKBP5	54	27	48	27	457	51.2	5.9	0	116.653	80.28	protein metabolism;other metabolic processes;other biological processes	cytosol;nucleus;other cell component	other molecular function	Estrogen signaling pathway	Farnesoid X receptor pathway; Nuclear receptors meta-pathway; MECP2 and associated Rett syndrome	HSP90 chaperone cycle for steroid hormone receptors (SHR) in the presence of ligand; ESR-mediated signaling; MECP2 regulates neuronal receptors and channels	7	-0.88	1.90055e-08	4.9931e-07	0.89	1.56591e-08	4.61618e-07	0.01	0.920735	1	5.79	3.5	2.96	4.71553e+06	4.15439e+06	4.50984e+06	4.2469e+06	2.29852e+06	2.49576e+06	2.35857e+06	2.41257e+06	2.42192e+06	2.29843e+06	2.4257e+06	2.30702e+06	12
Q9BTC0	Death-inducer obliterator 1	DIDO1	19	35	43	35	2240	243.7	7.88	0	116.558	56.54	RNA metabolism OR transcription;other metabolic processes;signal transduction	cytoskeleton;nucleus;other cell component	other molecular function				0	-0.19	5.90838e-05	0.000239729	-0.29	5.75095e-06	3.78493e-05	-0.48	4.52497e-08	1.50469e-06	1.98	3.55	2.15	1.75327e+06	1.69241e+06	1.69658e+06	1.67588e+06	1.48965e+06	1.48359e+06	1.50164e+06	1.38867e+06	2.07625e+06	2.03778e+06	2.14527e+06	2.07665e+06	12
P42285	Exosome RNA helicase MTR4	MTREX	39	34	55	34	1042	117.7	6.52	0	116.375	63.58	RNA metabolism OR transcription;other metabolic processes;stress response	nucleus	other molecular function	RNA degradation		Major pathway of rRNA processing in the nucleolus and cytosol; mRNA Splicing - Major Pathway	3	-0.18	2.05708e-05	9.98491e-05	-0.08	0.00820713	0.0185069	-0.25	9.92864e-07	1.39682e-05	1.61	1.64	2.22	3.2329e+06	3.14818e+06	3.17625e+06	3.11176e+06	2.80367e+06	2.78114e+06	2.88042e+06	2.78561e+06	3.30333e+06	3.2536e+06	3.36018e+06	3.42582e+06	12
P34897	Serine hydroxymethyltransferase, mitochondrial	SHMT2	51	22	71	21	504	56	8.53	0	116.292	108.25	cell organization and biogenesis;protein metabolism;other metabolic processes;stress response;other biological processes	other membranes;cytosol;cytoskeleton;mitochondrion;nucleus;other cell component	nucleic acid binding activity;other molecular function	Glycine, serine and threonine metabolism; Glyoxylate and dicarboxylate metabolism; One carbon pool by folate; Metabolic pathways; Carbon metabolism; Biosynthesis of amino acids; Biosynthesis of cofactors; Antifolate resistance	Glycine metabolism; Vitamin B12 metabolism; Folate metabolism; One-carbon metabolism; Trans-sulfuration, one-carbon metabolism and related pathways; Clear cell renal cell carcinoma pathways; Metabolic reprogramming in colon cancer; Neuroinflammation and glutamatergic signaling	RHOG GTPase cycle; Metabolism of folate and pterines	18	-0.62	1.82231e-07	2.51563e-06	0.49	1.47309e-06	1.2582e-05	-0.12	0.0169813	0.0380361	2.57	4.6	3.64	1.02906e+07	1.04936e+07	9.88908e+06	1.03861e+07	6.4394e+06	7.12991e+06	6.59226e+06	6.91175e+06	7.24473e+06	7.46461e+06	7.16658e+06	7.76919e+06	12
P04843	Dolichyl-diphosphooligosaccharide--protein glycosyltransferase subunit 1	RPN1	51	28	62	28	607	68.5	6.38	0	116.195	118.14	protein metabolism;other metabolic processes	other membranes;cytosol;ER/Golgi;other cell component		N-Glycan biosynthesis; Various types of N-glycan biosynthesis; Metabolic pathways; Protein processing in endoplasmic reticulum	Proteasome degradation	SRP-dependent cotranslational protein targeting to membrane; Asparagine N-linked glycosylation; Maturation of spike protein	8	0.31	4.6645e-07	5.03395e-06	-0.05	0.198909	0.298238	0.26	1.54142e-06	1.94131e-05	0.32	1.98	3.15	6.93933e+06	6.9681e+06	6.94549e+06	6.98859e+06	8.6959e+06	8.89153e+06	8.51975e+06	8.54199e+06	7.2992e+06	6.87623e+06	7.10625e+06	7.38314e+06	12
P33527	Multidrug resistance-associated protein 1	ABCC1	24	32	39	31	1531	171.5	7.11	0	115.9	59.15	cell organization and biogenesis;other metabolic processes;stress response;transport;other biological processes	plasma membrane;other membranes	transporter activity;other molecular function	Antifolate resistance; ABC transporters; Sphingolipid signaling pathway; Vitamin digestion and absorption; MicroRNAs in cancer	Irinotecan pathway; Leukotriene metabolic pathway	Cytoprotection by HMOX1; ABC-family proteins mediated transport; Paracetamol ADME; Transport of RCbl within the body; Heme degradation; Synthesis of Leukotrienes (LT) and Eoxins (EX)	13	-0.58	3.56868e-08	7.89522e-07	0.04	0.776464	0.899342	-0.54	5.0988e-08	1.61195e-06	3.23	3.06	2.09	1.33722e+06	1.31289e+06	1.24431e+06	1.32876e+06	865607	917863	905085	864988	1.25753e+06	1.31724e+06	1.27377e+06	1.30147e+06	12
O14497	AT-rich interactive domain-containing protein 1A	ARID1A	20	33	41	31	2285	241.9	6.7	0	115.831	53.37	cell organization and biogenesis;RNA metabolism OR transcription;developmental processes;signal transduction;other biological processes	nucleus;other cell component	nucleic acid binding activity;other molecular function	Thermogenesis; Hepatocellular carcinoma	Pathways affected in adenoid cystic carcinoma; Tumor suppressor activity of SMARCB1; Thermogenesis	RUNX1 interacts with co-factors whose precise effect on RUNX1 targets is not known; RMTs methylate histone arginines	7	-0.37	1.23672e-06	1.02553e-05	0.3	5.59052e-06	3.69653e-05	-0.06	0.14821	0.241786	2	4.09	2.14	1.65319e+06	1.57813e+06	1.61009e+06	1.59452e+06	1.2909e+06	1.23611e+06	1.25098e+06	1.16945e+06	1.30564e+06	1.29459e+06	1.31194e+06	1.25067e+06	12
P23396	40S ribosomal protein S3	RPS3	79	21	84	21	243	26.7	9.66	0	115.745	128.58	cell cycle OR cell proliferation;cell organization and biogenesis;protein metabolism;DNA metabolism;other metabolic processes;stress response;other biological processes	plasma membrane;other membranes;cytosol;cytoskeleton;mitochondrion;ER/Golgi;translational apparatus;nucleus;other cell component	cytoskeletal activity;nucleic acid binding activity;other molecular function	Ribosome; Pathogenic Escherichia coli infection; Salmonella infection; Coronavirus disease	Cytoplasmic ribosomal proteins	Regulation of expression of SLITs and ROBOs; L13a-mediated translational silencing of Ceruloplasmin expression; Translation initiation complex formation; Formation of a pool of free 40S subunits; Formation of the ternary complex, and subsequently, the 43S complex; Ribosomal scanning and start codon recognition; GTP hydrolysis and joining of the 60S ribosomal subunit; Major pathway of rRNA process…	23	0.52	2.57183e-08	6.30209e-07	-0.5	3.75776e-08	8.46244e-07	0.02	0.749173	0.885473	3.94	2.12	1.05	8.80753e+06	9.64173e+06	9.41191e+06	9.50466e+06	1.39582e+07	1.34948e+07	1.35923e+07	1.32667e+07	1.33333e+07	1.35855e+07	1.3256e+07	1.33767e+07	12
O60216	Double-strand-break repair protein rad21 homolog	RAD21	44	25	44	25	631	71.6	4.65	0	115.521	80.37	cell cycle OR cell proliferation;cell organization and biogenesis;DNA metabolism;other metabolic processes;stress response;other biological processes	cytosol;cytoskeleton;nucleus;other cell component	nucleic acid binding activity;other molecular function	Cell cycle	Cell cycle; Prion disease pathway; Regulation of sister chromatid separation at the metaphase-anaphase transition; Cohesin complex - Cornelia de Lange syndrome; SMC1/SMC3 role in DNA damage - Cornelia de Lange Syndrome	Meiotic synapsis; Separation of Sister Chromatids; Resolution of Sister Chromatid Cohesion; SUMOylation of DNA damage response and repair proteins; Estrogen-dependent gene expression; Establishment of Sister Chromatid Cohesion; Cohesin Loading onto Chromatin	13	-0.42	3.32143e-07	3.94954e-06	0.27	1.93643e-05	0.000102432	-0.16	0.000758016	0.00270794	0.65	2.64	3.94	2.50012e+06	2.5049e+06	2.53391e+06	2.52693e+06	1.8402e+06	1.95732e+06	1.87381e+06	1.87529e+06	2.0662e+06	2.03199e+06	2.22278e+06	2.11059e+06	12
Q14966	Zinc finger protein 638	ZNF638	22	42	45	42	1978	220.5	6.38	0	115.501	42.53	RNA metabolism OR transcription;other metabolic processes	nucleus;other cell component	nucleic acid binding activity;other molecular function			Transcriptional regulation of white adipocyte differentiation	1	-0.06	0.0105446	0.0219917	-0.32	1.32975e-08	4.11245e-07	-0.38	3.10096e-09	2.41559e-07	1.27	1.17	2.08	2.82998e+06	2.86832e+06	2.78143e+06	2.83595e+06	2.73566e+06	2.68741e+06	2.74522e+06	2.68474e+06	3.51487e+06	3.51885e+06	3.67281e+06	3.54961e+06	12
Q9UQ80	Proliferation-associated protein 2G4	PA2G4	57	21	93	21	394	43.8	6.55	0	115.486	140.61	RNA metabolism OR transcription;other metabolic processes;other biological processes	non-structural extracellular;nucleus;other cytoplasmic organelle;other cell component	nucleic acid binding activity;other molecular function			Neutrophil degranulation	1	0.36	1.13403e-08	3.5577e-07	-0.26	2.04747e-07	2.82192e-06	0.1	0.000862396	0.00302226	1.57	1.53	1.82	9.14633e+06	9.07043e+06	9.3963e+06	9.28131e+06	1.20037e+07	1.17123e+07	1.16334e+07	1.19563e+07	1.0932e+07	1.11807e+07	1.0892e+07	1.13149e+07	12
Q9UBE0	SUMO-activating enzyme subunit 1	SAE1	69	23	54	23	346	38.4	5.3	0	115.338	95.12	protein metabolism;other metabolic processes;other biological processes	nucleus;other cell component	enzyme regulator activity;other molecular function	Ubiquitin mediated proteolysis		SUMO is conjugated to E1 (UBA2:SAE1); SUMO is transferred from E1 to E2 (UBE2I, UBC9)	3	0.37	6.70576e-07	6.43554e-06	-0.07	0.0311535	0.05984	0.3	5.84466e-06	5.30568e-05	1.85	0.88	4.16	3.0633e+06	2.93892e+06	2.96872e+06	3.02298e+06	3.85031e+06	3.88973e+06	3.84532e+06	3.91685e+06	3.13342e+06	3.05542e+06	3.16196e+06	3.36554e+06	12
O00429	Dynamin-1-like protein	DNM1L	45	28	52	28	736	81.8	6.81	0	115.182	65.46	cell organization and biogenesis;transport;signal transduction;other biological processes	plasma membrane;other membranes;cytosol;cytoskeleton;mitochondrion;ER/Golgi;other cytoplasmic organelle;other cell component	enzyme regulator activity;cytoskeletal activity;other molecular function	Necroptosis; NOD-like receptor signaling pathway; TNF signaling pathway	Synaptic vesicle pathway; CAMKK2 pathway	Apoptotic execution phase	6	-0.44	2.08792e-06	1.552e-05	0.33	2.04199e-05	0.000107016	-0.11	0.0446174	0.0869911	4.51	1.92	3.54	2.51095e+06	2.4264e+06	2.4038e+06	2.25118e+06	1.78545e+06	1.7312e+06	1.81346e+06	1.77765e+06	1.96596e+06	1.90086e+06	1.95327e+06	1.81709e+06	12
Q96T37	RNA-binding protein 15	RBM15	43	37	45	36	977	107.1	10.08	0	115.152	53.82	cell organization and biogenesis;RNA metabolism OR transcription;other metabolic processes;developmental processes;signal transduction;other biological processes	other membranes;nucleus;other cell component	nucleic acid binding activity				0	-0.5	8.38071e-08	1.48643e-06	0.67	6.8508e-09	2.51975e-07	0.17	0.00176479	0.00557328	2.63	2.92	3.18	3.54466e+06	3.34956e+06	3.36455e+06	3.39051e+06	2.30493e+06	2.39058e+06	2.47568e+06	2.38445e+06	2.11451e+06	2.25657e+06	2.1188e+06	2.12719e+06	12
P31930	Cytochrome b-c1 complex subunit 1, mitochondrial	UQCRC1	56	17	42	17	480	52.6	6.37	0	114.942	94.19	other metabolic processes;transport;other biological processes	other membranes;mitochondrion	transporter activity;other molecular function	Oxidative phosphorylation; Metabolic pathways; Cardiac muscle contraction; Thermogenesis; Non-alcoholic fatty liver disease; Alzheimer disease; Parkinson disease; Amyotrophic lateral sclerosis; Huntington disease; Prion disease; Pathways of neurodegeneration; Chemical carcinogenesis; Diabetic cardiomyopathy	Electron transport chain: OXPHOS system in mitochondria; Nonalcoholic fatty liver disease; Mitochondrial complex III assembly	Respiratory electron transport	17	-0.79	3.15941e-07	3.79445e-06	0.66	1.77708e-06	1.45491e-05	-0.14	0.0522378	0.0994515	3.42	6.14	6.02	2.80436e+06	2.62506e+06	2.59826e+06	2.68761e+06	1.61631e+06	1.51318e+06	1.54895e+06	1.39371e+06	1.65066e+06	1.80792e+06	1.71673e+06	1.56838e+06	12
O94874	E3 UFM1-protein ligase 1	UFL1	42	34	54	34	794	89.5	6.79	0	114.901	71.25	cell organization and biogenesis;protein metabolism;DNA metabolism;other metabolic processes;stress response;other biological processes	other membranes;cytosol;ER/Golgi;nucleus;other cell component	other molecular function			Antigen processing: Ubiquitination & Proteasome degradation	1	-0.14	0.000183647	0.000641165	0.22	6.2901e-06	4.0549e-05	0.08	0.0142919	0.0327446	2.6	1.16	2.45	4.01079e+06	3.80583e+06	3.79075e+06	3.88137e+06	3.48088e+06	3.42663e+06	3.52026e+06	3.50083e+06	3.31835e+06	3.2992e+06	3.37961e+06	3.18584e+06	12
Q02241	Kinesin-like protein KIF23	KIF23	39	31	38	31	960	110	8.51	0	114.781	56.16	cell cycle OR cell proliferation;cell organization and biogenesis;other biological processes	cytosol;cytoskeleton;nucleus;other cell component	cytoskeletal activity;other molecular function	MicroRNAs in cancer	Malignant pleural mesothelioma	MHC class II antigen presentation; COPI-dependent Golgi-to-ER retrograde traffic; Kinesins; Mitotic Telophase/Cytokinesis	6	-0.01	0.950356	1	-0.67	4.66007e-09	2.07073e-07	-0.67	5.20233e-09	3.17154e-07	1.46	2.68	3.72	1.21148e+06	1.21067e+06	1.17638e+06	1.21229e+06	1.2532e+06	1.19614e+06	1.17717e+06	1.21417e+06	1.88513e+06	1.82326e+06	1.9761e+06	1.96158e+06	12
Q9NYF8	Bcl-2-associated transcription factor 1	BCLAF1	35	31	57	30	920	106.1	9.98	0	114.613	84.36	RNA metabolism OR transcription;stress response;other biological processes	nucleus;other cell component	nucleic acid binding activity;other molecular function		Interactome of polycomb repressive complex 2 (PRC2)		1	-0.18	1.88335e-06	1.42643e-05	-0.05	0.0199701	0.0402531	-0.24	2.34398e-07	4.56479e-06	0.66	1.99	1.66	4.53065e+06	4.55273e+06	4.48169e+06	4.51817e+06	3.84476e+06	3.99869e+06	4.0211e+06	3.96888e+06	4.78571e+06	4.59879e+06	4.71113e+06	4.67237e+06	12
O60763	General vesicular transport factor p115	USO1	34	28	39	28	962	107.8	4.91	0	114.571	82.33	cell organization and biogenesis;transport;signal transduction;other biological processes	other membranes;cytosol;cytoskeleton;ER/Golgi;nucleus;other cell component				COPI-mediated anterograde transport; COPII-mediated vesicle transport; Golgi Cisternae Pericentriolar Stack Reorganization	3	-0.07	0.118549	0.185112	-0.05	0.886761	0.981692	-0.12	0.0574411	0.107869	3.9	3.54	4.2	2.87678e+06	2.72987e+06	2.63793e+06	2.66717e+06	2.57863e+06	2.6746e+06	2.45352e+06	2.55275e+06	2.76776e+06	2.60116e+06	2.86927e+06	2.81714e+06	12
Q14247	Src substrate cortactin	CTTN	48	26	49	26	550	61.5	5.4	0	114.042	99.46	cell adhesion;cell organization and biogenesis;transport;developmental processes;signal transduction;other biological processes	plasma membrane;other membranes;cytosol;cytoskeleton;ER/Golgi;other cell component	cytoskeletal activity;other molecular function	Tight junction; Bacterial invasion of epithelial cells; Pathogenic Escherichia coli infection; Shigellosis; Proteoglycans in cancer	Pathogenic Escherichia coli infection; Hepatitis C and hepatocellular carcinoma	Clathrin-mediated endocytosis; RHO GTPases activate PAKs	9	0.21	0.00421692	0.00975823	0.08	0.330675	0.458505	0.29	0.00057038	0.00213271	1.94	3.08	7.55	4.94678e+06	4.79382e+06	5.02246e+06	4.91068e+06	5.9293e+06	5.58088e+06	5.81274e+06	5.57403e+06	4.93946e+06	5.02787e+06	4.39821e+06	4.35394e+06	12
Q9UKN8	General transcription factor 3C polypeptide 4	GTF3C4	48	31	49	31	822	91.9	6.65	0	113.999	58.09	protein metabolism;RNA metabolism OR transcription;other metabolic processes	mitochondrion;nucleus;other cell component	enzyme regulator activity;nucleic acid binding activity;other molecular function			RNA Polymerase III Abortive And Retractive Initiation; RNA Polymerase III Transcription Initiation From Type 1 Promoter; RNA Polymerase III Transcription Initiation From Type 2 Promoter	3	0	0.999894	1	0.16	0.000331412	0.00112909	0.16	0.000336818	0.00136957	1.55	2.39	2.89	1.96638e+06	1.99496e+06	2.03208e+06	2.02895e+06	2.05522e+06	2.02289e+06	2.00207e+06	1.94136e+06	1.8325e+06	1.74886e+06	1.86175e+06	1.77334e+06	12
O76094	Signal recognition particle subunit SRP72	SRP72	41	27	41	27	671	74.6	9.26	0	113.866	75.88	transport	cytosol;ER/Golgi;translational apparatus;other cell component	nucleic acid binding activity;other molecular function	Protein export		SRP-dependent cotranslational protein targeting to membrane	2	-0.03	0.473014	0.600972	0.14	0.00183802	0.00499193	0.11	0.0104041	0.0250443	2.21	3.47	1.63	2.66849e+06	2.54136e+06	2.56579e+06	2.62425e+06	2.64474e+06	2.51655e+06	2.57769e+06	2.43735e+06	2.43059e+06	2.35554e+06	2.3651e+06	2.34434e+06	12
Q8N3U4	Cohesin subunit SA-2	STAG2	29	31	52	26	1231	141.2	5.43	0	113.65	46.31	cell cycle OR cell proliferation;cell organization and biogenesis;other biological processes	cytosol;cytoskeleton;nucleus;other cell component	other molecular function	Cell cycle	Cell cycle; Cohesin complex - Cornelia de Lange syndrome	Estrogen-dependent gene expression; SUMOylation of DNA damage response and repair proteins; Separation of Sister Chromatids; Resolution of Sister Chromatid Cohesion; Meiotic synapsis; Establishment of Sister Chromatid Cohesion; Cohesin Loading onto Chromatin	10	-0.33	0.000272849	0.000902378	-0.03	0.866015	0.968452	-0.36	0.000153431	0.000721124	6.39	4.17	3.17	2.44605e+06	2.29216e+06	2.32949e+06	2.09426e+06	1.9169e+06	1.84947e+06	1.8163e+06	1.7335e+06	2.37535e+06	2.21821e+06	2.35749e+06	2.36249e+06	12
P08243	Asparagine synthetase [glutamine-hydrolyzing]	ASNS	49	24	73	24	561	64.3	6.86	0	113.459	115.38	other metabolic processes;stress response;other biological processes	cytosol	other molecular function	Alanine, aspartate and glutamate metabolism; Metabolic pathways; Biosynthesis of amino acids	Photodynamic therapy-induced unfolded protein response; Amino acid metabolism	Aspartate and asparagine metabolism; Response of EIF2AK1 (HRI) to heme deficiency; ATF4 activates genes in response to endoplasmic reticulum stress; Response of EIF2AK4 (GCN2) to amino acid deficiency	9	1.69	5.44995e-10	1.37711e-07	-0.9	8.19536e-10	1.58505e-07	0.79	1.24675e-09	2.15291e-07	2.43	3.3	1.46	2.30064e+06	2.32446e+06	2.38724e+06	2.25155e+06	7.81044e+06	7.31354e+06	7.30385e+06	7.62446e+06	4.44976e+06	4.32489e+06	4.31268e+06	4.33332e+06	12
Q96T58	Msx2-interacting protein	SPEN	13	38	42	38	3664	402	7.64	0	113.217	34.94	RNA metabolism OR transcription;signal transduction;other biological processes	nucleus;other cell component	nucleic acid binding activity;other molecular function		Notch signaling pathway	RHOBTB1 GTPase cycle	2	-0.52	1.19233e-06	9.96415e-06	0.28	0.000382698	0.00127767	-0.24	0.000283006	0.00119405	1.37	5.02	4.58	1.47108e+06	1.4384e+06	1.45356e+06	1.48401e+06	955262	1.07764e+06	1.01023e+06	1.03576e+06	1.22744e+06	1.3044e+06	1.18492e+06	1.18594e+06	12
Q13838	Spliceosome RNA helicase DDX39B	DDX39B	46	23	90	12	428	49	5.67	0	113.204	130.66	cell organization and biogenesis;RNA metabolism OR transcription;other metabolic processes;transport;other biological processes	nucleus;other cell component	nucleic acid binding activity;other molecular function	Nucleocytoplasmic transport; mRNA surveillance pathway; Spliceosome		Transport of Mature mRNA derived from an Intron-Containing Transcript; mRNA 3'-end processing; RNA Polymerase II Transcription Termination; RHOBTB2 GTPase cycle	7	0.4	7.98742e-08	1.43094e-06	-0.25	3.76987e-06	2.70095e-05	0.15	0.000346274	0.0013999	1.83	2.68	2.48	8.6308e+06	8.95187e+06	8.8529e+06	8.99442e+06	1.22912e+07	1.16709e+07	1.1893e+07	1.15751e+07	1.06553e+07	1.10285e+07	1.05905e+07	1.03962e+07	12
P51659	Peroxisomal multifunctional enzyme type 2	HSD17B4	43	28	42	28	736	79.6	8.84	0	113.098	90.57	other metabolic processes;developmental processes	cytosol;other cytoplasmic organelle	other molecular function	Primary bile acid biosynthesis; Biosynthesis of unsaturated fatty acids; Metabolic pathways; Fatty acid metabolism; Peroxisome	Steroid biosynthesis; Disorders of bile acid synthesis and biliary transport	TYSND1 cleaves peroxisomal proteins; Synthesis of bile acids and bile salts via 7alpha-hydroxycholesterol; alpha-linolenic acid (ALA) metabolism; Beta-oxidation of pristanoyl-CoA; Beta-oxidation of very long chain fatty acids	13	-0.13	0.00329962	0.00784499	-0.66	5.06095e-09	2.13621e-07	-0.78	1.75006e-09	2.15291e-07	3.83	2.41	1.43	3.09419e+06	3.08617e+06	3.31586e+06	3.28565e+06	2.93933e+06	3.00912e+06	2.89823e+06	2.84186e+06	4.91349e+06	5.08248e+06	5.01261e+06	5.0378e+06	12
P49959	Double-strand break repair protein MRE11	MRE11	43	30	47	30	708	80.5	5.9	0	113.015	57.91	cell cycle OR cell proliferation;cell organization and biogenesis;DNA metabolism;other metabolic processes;stress response;signal transduction;other biological processes	cytosol;nucleus;other cell component	nucleic acid binding activity;other molecular function	Homologous recombination; Non-homologous end-joining; Cellular senescence	miRNA regulation of DNA damage response; Homologous recombination; DDX1 as a regulatory component of the Drosha microprocessor; ATM signaling in development and disease ; Breast cancer pathway; Joubert syndrome; DNA repair pathways, full network; SMC1/SMC3 role in DNA damage - Cornelia de Lange Syndrome; Neurogenesis regulation in the olfactory epithelium; DNA damage response	HDR through MMEJ (alt-NHEJ); Resolution of D-loop Structures through Holliday Junction Intermediates; Recruitment and ATM-mediated phosphorylation of repair and signaling proteins at DNA double strand breaks; Regulation of TP53 Activity through Phosphorylation; Processing of DNA double-strand break ends; Presynaptic phase of homologous DNA pairing and strand exchange; G2/M DNA damage checkpoint; …	35	-0.6	2.43549e-07	3.12598e-06	0.28	5.98322e-05	0.000261708	-0.32	0.000101737	0.000513446	4.46	3.26	3.94	3.61354e+06	3.38367e+06	3.35295e+06	3.25496e+06	2.12352e+06	2.29918e+06	2.22583e+06	2.21036e+06	2.7741e+06	2.56481e+06	2.76799e+06	2.79299e+06	12
Q9UJS0	Calcium-binding mitochondrial carrier protein Aralar2	SLC25A13	45	26	49	19	675	74.1	8.62	0	112.932	79.8	other metabolic processes;transport;other biological processes	plasma membrane;other membranes;mitochondrion	transporter activity;other molecular function			Mitochondrial protein import; Gluconeogenesis; Aspartate and asparagine metabolism	3	-0.51	3.02036e-08	7.11266e-07	0.47	6.73666e-08	1.27381e-06	-0.05	0.316702	0.455145	1.56	2.89	2.82	4.10978e+06	4.07309e+06	4.05645e+06	3.96112e+06	2.8324e+06	2.85373e+06	3.00737e+06	2.83886e+06	3.08082e+06	2.93914e+06	2.94444e+06	2.88437e+06	12
Q96T23	Remodeling and spacing factor 1	RSF1	27	32	41	32	1441	163.7	5.01	0	112.929	59.12	cell organization and biogenesis;RNA metabolism OR transcription;other metabolic processes;other biological processes	nucleus	other molecular function			Deposition of new CENPA-containing nucleosomes at the centromere	1	-0.32	4.33926e-06	2.80138e-05	0.1	0.0533226	0.0957506	-0.22	4.64064e-05	0.000271312	0.51	2.58	4.18	1.71598e+06	1.73483e+06	1.71742e+06	1.71943e+06	1.37869e+06	1.35596e+06	1.43644e+06	1.36767e+06	1.59155e+06	1.58535e+06	1.7316e+06	1.61725e+06	12
Q9H0D6	5'-3' exoribonuclease 2	XRN2	37	28	46	28	950	108.5	7.47	0	112.912	64.21	DNA metabolism;RNA metabolism OR transcription;other metabolic processes;developmental processes;other biological processes	nucleus;other cell component	nucleic acid binding activity;other molecular function	Ribosome biogenesis in eukaryotes; RNA degradation	mRNA processing	Major pathway of rRNA processing in the nucleolus and cytosol; Association of TriC/CCT with target proteins during biosynthesis	5	-0.2	2.21743e-05	0.000106465	-0.13	0.00100633	0.00296453	-0.33	4.11984e-07	7.14293e-06	1.45	2.98	1.92	2.80185e+06	2.80179e+06	2.87466e+06	2.78235e+06	2.37299e+06	2.52337e+06	2.49132e+06	2.39576e+06	3.1024e+06	3.00271e+06	3.12937e+06	3.03354e+06	12
Q5T8P6	RNA-binding protein 26	RBM26	30	29	42	28	1007	113.5	9.16	0	112.838	61.92	RNA metabolism OR transcription;other metabolic processes	nucleus	other molecular function				0	0.2	0.00212438	0.0053778	-0.66	3.0089e-08	7.09599e-07	-0.47	4.18305e-07	7.21148e-06	3.7	3.19	2.81	2.46382e+06	2.44832e+06	2.61076e+06	2.3971e+06	2.64741e+06	2.83346e+06	2.83474e+06	2.79402e+06	3.99711e+06	3.87042e+06	3.73464e+06	3.90827e+06	12
Q7Z3K3	Pogo transposable element with ZNF domain	POGZ	26	29	47	29	1410	155.2	7.4	0	112.761	63.64	cell cycle OR cell proliferation;cell organization and biogenesis;DNA metabolism;other metabolic processes;stress response;other biological processes	cytosol;nucleus;other cell component	nucleic acid binding activity;other molecular function				0	0.03	0.610373	0.735369	0.26	0.000175519	0.000656455	0.29	6.31041e-05	0.000346537	4.43	3.76	2.61	1.41498e+06	1.37813e+06	1.32028e+06	1.28065e+06	1.32637e+06	1.4513e+06	1.36773e+06	1.38568e+06	1.15735e+06	1.0893e+06	1.11547e+06	1.13814e+06	12
Q12923	Tyrosine-protein phosphatase non-receptor type 13	PTPN13	20	37	40	37	2485	276.7	6.42	0	112.685	37.45	protein metabolism;other metabolic processes;other biological processes	plasma membrane;other membranes;cytosol;cytoskeleton;nucleus;other cell component	other molecular function	Apoptosis	Apoptosis modulation and signaling; Ectoderm differentiation; Ectoderm differentiation	Synthesis of PIPs at the plasma membrane; RND2 GTPase cycle; RND3 GTPase cycle; RND1 GTPase cycle; Interleukin-37 signaling	9	-0.19	0.0251636	0.0474647	-0.13	0.359557	0.491806	-0.33	0.00296527	0.00867112	9.41	6.37	2.03	671247	666665	739853	810789	579069	598293	667863	635485	765926	783605	780897	749732	12
Q92797	Symplekin	SYMPK	32	35	42	35	1274	141.1	6.13	0	112.599	59.62	cell adhesion;RNA metabolism OR transcription;other metabolic processes;other biological processes	plasma membrane;other membranes;cytosol;cytoskeleton;nucleus;other cell component		mRNA surveillance pathway; Tight junction		mRNA Splicing - Major Pathway; Transport of Mature mRNA Derived from an Intronless Transcript; mRNA 3'-end processing; RNA Polymerase II Transcription Termination; Processing of Intronless Pre-mRNAs	7	0.11	0.168417	0.249539	-0.51	1.76836e-06	1.44917e-05	-0.4	7.94733e-06	6.74001e-05	1.84	3.85	5.35	1.64742e+06	1.69845e+06	1.71103e+06	1.65736e+06	1.81308e+06	1.79703e+06	1.82133e+06	1.6752e+06	2.43662e+06	2.50544e+06	2.33056e+06	2.21533e+06	12
Q9Y450	HBS1-like protein	HBS1L	48	25	38	25	684	75.4	6.61	0	112.566	71.2	protein metabolism;other metabolic processes;signal transduction	cytosol	nucleic acid binding activity;other molecular function	mRNA surveillance pathway; Legionellosis		mRNA decay by 3' to 5' exoribonuclease	3	0.8	5.37249e-07	5.51484e-06	-0.37	0.000340098	0.00115221	0.43	8.00048e-05	0.000423055	6.24	7.32	4.13	1.03467e+06	1.0834e+06	1.07785e+06	943706	2.08614e+06	1.85823e+06	1.82904e+06	1.77117e+06	1.36822e+06	1.41711e+06	1.36027e+06	1.28178e+06	12
P49916	DNA ligase 3	LIG3	36	33	48	33	1009	112.8	9.01	0	112.464	62.71	cell cycle OR cell proliferation;cell organization and biogenesis;DNA metabolism;other metabolic processes;stress response;other biological processes	mitochondrion;nucleus;other cell component	nucleic acid binding activity;other molecular function	Base excision repair	Base excision repair; DNA repair pathways, full network; Nucleotide excision repair in xeroderma pigmentosum	Gap-filling DNA repair synthesis and ligation in TC-NER; Gap-filling DNA repair synthesis and ligation in GG-NER; APEX1-Independent Resolution of AP Sites via the Single Nucleotide Replacement Pathway; HDR through MMEJ (alt-NHEJ); Resolution of AP sites via the single-nucleotide replacement pathway	9	-0.08	0.0939754	0.150658	-0.19	0.000547011	0.00174329	-0.26	4.13557e-05	0.00024649	1.04	4.32	3.38	2.13594e+06	2.12589e+06	2.17751e+06	2.14987e+06	2.13084e+06	1.94103e+06	2.08524e+06	1.9835e+06	2.49166e+06	2.56523e+06	2.39385e+06	2.39397e+06	12
Q9C0C9	(E3-independent) E2 ubiquitin-conjugating enzyme	UBE2O	27	27	42	27	1292	141.2	5.12	0	112.444	64.82	protein metabolism;other metabolic processes;transport;other biological processes	cytosol;nucleus;other cell component	enzyme regulator activity;other molecular function	Ubiquitin mediated proteolysis		Antigen processing: Ubiquitination & Proteasome degradation	2	-0.15	0.00116551	0.00315875	-0.25	5.19952e-06	3.48413e-05	-0.39	1.67709e-07	3.59933e-06	2.07	1.85	3.21	1.1042e+06	1.07537e+06	1.12106e+06	1.12629e+06	1.03476e+06	991802	999457	1.00922e+06	1.3172e+06	1.32254e+06	1.29576e+06	1.3942e+06	12
P78344	Eukaryotic translation initiation factor 4 gamma 2	EIF4G2	33	29	60	29	907	102.3	7.14	0	112.245	57.69	protein metabolism;other metabolic processes;other biological processes	cytosol;translational apparatus	nucleic acid binding activity	Viral myocarditis	VEGFA-VEGFR2 signaling pathway; Exercise-induced circadian regulation; Acute viral myocarditis	ISG15 antiviral mechanism	5	0.43	4.78763e-07	5.10782e-06	-0.4	7.50332e-07	7.49449e-06	0.02	0.748022	0.884734	3.2	3.43	1.81	2.00185e+06	1.9489e+06	2.07203e+06	1.93029e+06	2.77769e+06	2.66217e+06	2.64442e+06	2.55604e+06	2.68037e+06	2.5707e+06	2.6301e+06	2.59678e+06	12
Q6ZRS2	Helicase SRCAP	SRCAP	13	37	46	37	3230	343.3	5.96	0	112.146	45.56	cell organization and biogenesis;protein metabolism;RNA metabolism OR transcription;other metabolic processes;other biological processes	ER/Golgi;nucleus;other cell component	nucleic acid binding activity;other molecular function		Pathways affected in adenoid cystic carcinoma		1	-0.63	1.6551e-09	1.37711e-07	0.61	1.99052e-09	1.58505e-07	-0.02	0.438047	0.592339	2.15	2.31	2	2.0102e+06	1.97891e+06	1.90992e+06	1.97922e+06	1.2451e+06	1.31216e+06	1.26532e+06	1.29289e+06	1.2933e+06	1.29786e+06	1.34206e+06	1.28322e+06	12
Q96P70	Importin-9	IPO9	27	24	49	24	1041	115.9	4.81	0	112.039	92.94	transport;other biological processes	cytosol;nucleus;other cell component	other molecular function	Nucleocytoplasmic transport			1	0.2	4.98336e-06	3.11952e-05	-0.16	4.29657e-05	0.000201091	0.05	0.0797517	0.143121	3.03	0.7	0.86	3.06614e+06	2.94447e+06	2.96963e+06	2.84807e+06	3.40657e+06	3.43919e+06	3.41019e+06	3.38053e+06	3.33128e+06	3.30694e+06	3.263e+06	3.29462e+06	12
Q5SW79	Centrosomal protein of 170 kDa	CEP170	26	34	41	33	1584	175.2	7.11	0	111.954	63.58		cytosol;cytoskeleton;other cell component			Ciliary landscape		1	-0.18	0.000756565	0.00217384	-0.23	0.000200987	0.000734242	-0.42	1.41709e-06	1.81461e-05	3.71	2.64	2.92	1.40575e+06	1.34981e+06	1.37613e+06	1.47044e+06	1.21003e+06	1.2141e+06	1.23465e+06	1.28123e+06	1.60631e+06	1.56999e+06	1.67027e+06	1.66194e+06	12
Q8NC51	Plasminogen activator inhibitor 1 RNA-binding protein	SERBP1	50	20	56	20	408	44.9	8.65	0	111.895	103.97	cell organization and biogenesis;other biological processes	cytosol;nucleus;other cell component	translation activity;nucleic acid binding activity;other molecular function		Apoptosis-related network due to altered Notch3 in ovarian cancer		1	0.08	0.0507876	0.0874941	-0.72	9.14455e-09	3.10549e-07	-0.64	3.61891e-08	1.29557e-06	3.47	1.9	3.9	3.85813e+06	3.62905e+06	3.9409e+06	3.79464e+06	4.0086e+06	4.13326e+06	4.10436e+06	3.97082e+06	6.52112e+06	6.3561e+06	6.26356e+06	5.9401e+06	12
Q16555	Dihydropyrimidinase-related protein 2	DPYSL2	47	19	40	14	572	62.3	6.38	0	111.48	69.68	cell organization and biogenesis;other metabolic processes;transport;developmental processes;signal transduction;other biological processes	plasma membrane;other membranes;cytosol;cytoskeleton	cytoskeletal activity;other molecular function	Axon guidance	Microtubule cytoskeleton regulation; Brain-derived neurotrophic factor (BDNF) signaling pathway	Recycling pathway of L1; CRMPs in Sema3A signaling	5	-0.44	9.40545e-08	1.62032e-06	0.42	1.22477e-07	1.9509e-06	-0.02	0.872567	0.974758	0.65	2.89	3.19	2.15628e+06	2.16339e+06	2.18375e+06	2.18342e+06	1.63702e+06	1.61148e+06	1.52957e+06	1.60086e+06	1.60721e+06	1.64366e+06	1.64876e+06	1.53739e+06	12
P05091	Aldehyde dehydrogenase, mitochondrial	ALDH2	47	22	49	19	517	56.3	7.05	0	111.398	82.97	other metabolic processes;other biological processes	mitochondrion	other molecular function	Glycolysis / Gluconeogenesis; Ascorbate and aldarate metabolism; Fatty acid degradation; Valine, leucine and isoleucine degradation; Lysine degradation; Arginine and proline metabolism; Histidine metabolism; Tryptophan metabolism; beta-Alanine metabolism; Glycerolipid metabolism; Pyruvate metabolism; Pantothenate and CoA biosynthesis; Metabolic pathways; Biosynthesis of cofactors; Alcoholic liver…	Fatty acid omega-oxidation; Ethanol effects on histone modifications; Tryptophan metabolism; Fluoroacetic acid toxicity	Smooth Muscle Contraction; Ethanol oxidation; Metabolism of serotonin	22	-0.41	4.13467e-08	8.7557e-07	0.25	3.22206e-06	2.36842e-05	-0.16	0.000107408	0.000536592	1.36	2.82	2.16	3.62189e+06	3.51339e+06	3.57341e+06	3.53121e+06	2.69262e+06	2.54433e+06	2.70992e+06	2.6661e+06	2.89382e+06	3.03218e+06	3.02538e+06	2.96535e+06	12
Q03164	Histone-lysine N-methyltransferase 2A	KMT2A	10	31	32	30	3969	431.5	9.09	0	111.348	43.03	cell cycle OR cell proliferation;cell organization and biogenesis;protein metabolism;DNA metabolism;other metabolic processes;developmental processes;other biological processes	cytosol;nucleus	nucleic acid binding activity;other molecular function	Lysine degradation; Metabolic pathways; Cushing syndrome; Transcriptional misregulation in cancer	Histone modifications	RUNX1 regulates transcription of genes involved in differentiation of HSCs; PKMTs methylate histone lysines; RUNX1 regulates genes involved in megakaryocyte differentiation and platelet function; Transcriptional regulation of granulopoiesis	9	0.05	0.82479	0.919386	0.26	0.00128539	0.00366946	0.31	0.000602331	0.00223628	5.43	3.76	5.48	941572	884961	835666	847394	851849	932630	891665	905223	704167	692207	780761	741542	12
Q16513	Serine/threonine-protein kinase N2	PKN2	40	29	43	27	984	112	6.3	0	111.263	70.98	cell adhesion;cell cycle OR cell proliferation;cell organization and biogenesis;protein metabolism;other metabolic processes;signal transduction;other biological processes	plasma membrane;other membranes;cytosol;cytoskeleton;nucleus;other cell component	kinase activity;other molecular function	PI3K-Akt signaling pathway; NOD-like receptor signaling pathway; Yersinia infection	PI3K-Akt signaling pathway	RAC1 GTPase cycle; RHOC GTPase cycle; RHOA GTPase cycle; RHOB GTPase cycle; RHO GTPases activate PKNs	9	-0.35	1.54706e-07	2.23858e-06	0	0.820605	0.933656	-0.35	2.14571e-07	4.31121e-06	0.84	2.53	2.54	1.72979e+06	1.72498e+06	1.75801e+06	1.7377e+06	1.37941e+06	1.39519e+06	1.3196e+06	1.34259e+06	1.73111e+06	1.73773e+06	1.76044e+06	1.65943e+06	12
Q96PK6	RNA-binding protein 14	RBM14	33	25	59	25	669	69.4	9.67	0	111.041	96.05	cell organization and biogenesis;protein metabolism;RNA metabolism OR transcription;other metabolic processes;stress response;signal transduction;other biological processes	nucleus;other cell component	nucleic acid binding activity;other molecular function		Ciliary landscape	RUNX2 regulates bone development	2	-0.11	0.0182935	0.0359079	0.06	0.305965	0.429504	-0.05	0.203034	0.315385	1	3	4.86	5.22451e+06	5.16067e+06	5.09834e+06	5.16062e+06	4.80911e+06	4.88877e+06	4.7819e+06	4.55558e+06	5.03296e+06	5.28337e+06	4.87498e+06	4.71576e+06	12
Q86WJ1	Chromodomain-helicase-DNA-binding protein 1-like	CHD1L	37	31	41	31	897	100.9	6.9	0	110.882	68.7	cell organization and biogenesis;DNA metabolism;other metabolic processes;stress response	plasma membrane;other membranes;cytosol;nucleus;other cell component	other molecular function		1q21.1 copy number variation syndrome; Nucleotide excision repair in xeroderma pigmentosum	Formation of Incision Complex in GG-NER; Dual Incision in GG-NER	4	0.02	0.456977	0.584431	-0.06	0.015782	0.0328485	-0.04	0.108909	0.185927	2.53	1.6	2.05	2.4614e+06	2.33276e+06	2.43704e+06	2.46065e+06	2.48975e+06	2.41091e+06	2.4978e+06	2.47332e+06	2.62409e+06	2.50152e+06	2.55696e+06	2.53139e+06	12
Q15436	Protein transport protein Sec23A	SEC23A	31	19	40	16	765	86.1	7.08	0	110.618	79.67	cell organization and biogenesis;transport;other biological processes	other membranes;cytosol;ER/Golgi;other cell component	enzyme regulator activity;other molecular function	Protein processing in endoplasmic reticulum	Sterol regulatory element-binding proteins (SREBP) signaling	Antigen Presentation: Folding, assembly and peptide loading of class I MHC; MHC class II antigen presentation; SARS-CoV-2 activates/modulates innate and adaptive immune responses; COPII-mediated vesicle transport; Cargo concentration in the ER; Regulation of cholesterol biosynthesis by SREBP (SREBF)	8	-0.15	0.0692925	0.115286	-0.03	0.273043	0.39118	-0.18	0.00554414	0.0146907	3.71	3.48	7.54	1.78495e+06	1.81543e+06	1.81943e+06	1.67872e+06	1.65429e+06	1.5939e+06	1.66583e+06	1.54488e+06	1.866e+06	2.09485e+06	1.77965e+06	1.81238e+06	12
P48444	Coatomer subunit delta	ARCN1	45	26	55	26	511	57.2	6.21	0	110.599	81.87	transport;developmental processes;other biological processes	other membranes;cytosol;ER/Golgi			miR-517 relationship with ARCN1 and USP1	COPI-dependent Golgi-to-ER retrograde traffic; COPI-mediated anterograde transport	3	0.07	0.0228243	0.0435407	-0.07	0.0795175	0.135754	0	0.710827	0.855779	0.24	2.36	3.16	3.35816e+06	3.36461e+06	3.34587e+06	3.35276e+06	3.52339e+06	3.649e+06	3.44614e+06	3.54289e+06	3.47863e+06	3.34521e+06	3.57522e+06	3.58159e+06	12
O75400	Pre-mRNA-processing factor 40 homolog A	PRPF40A	26	25	49	23	957	108.7	7.56	0	110.52	73.74	cell cycle OR cell proliferation;cell organization and biogenesis;RNA metabolism OR transcription;other metabolic processes;other biological processes	nucleus		Spliceosome	mRNA processing	mRNA Splicing - Major Pathway	3	0.06	0.0757036	0.124402	-0.1	0.00202553	0.00542366	-0.05	0.0874675	0.154075	1.84	1.81	2.9	3.30673e+06	3.28811e+06	3.17573e+06	3.22591e+06	3.31667e+06	3.43853e+06	3.3422e+06	3.42816e+06	3.51648e+06	3.46886e+06	3.65517e+06	3.41764e+06	12
O94973	AP-2 complex subunit alpha-2	AP2A2	32	28	51	19	939	103.9	6.96	0	110.224	78.28	transport	plasma membrane;other membranes;cytosol;other cytoplasmic organelle;other cell component	other molecular function	Endocytosis; Synaptic vesicle cycle; Endocrine and other factor-regulated calcium reabsorption; Huntington disease	Synaptic vesicle pathway; GABA receptor signaling; mBDNF and proBDNF regulation of GABA neurotransmission	Cargo recognition for clathrin-mediated endocytosis; Potential therapeutics for SARS; Recycling pathway of L1; MHC class II antigen presentation; Neutrophil degranulation; WNT5A-dependent internalization of FZD4; EPH-ephrin mediated repulsion of cells; LDL clearance; Nef Mediated CD4 Down-regulation; Retrograde neurotrophin signalling; Nef Mediated CD8 Down-regulation; WNT5A-dependent internaliza…	21	-0.06	0.400315	0.522747	0.05	0.320216	0.446923	-0.01	0.98291	1	1.34	4.15	4.01	1.427e+06	1.45354e+06	1.43194e+06	1.40684e+06	1.35819e+06	1.3765e+06	1.46737e+06	1.33652e+06	1.3595e+06	1.31363e+06	1.39834e+06	1.44341e+06	12
Q9P0M6	Core histone macro-H2A.2	H2AFY2	57	18	50	16	372	40	9.69	0	110.075	93.02	cell organization and biogenesis;developmental processes;other biological processes	nucleus;other cell component	nucleic acid binding activity;other molecular function	Necroptosis; Neutrophil extracellular trap formation; Alcoholism; Systemic lupus erythematosus	Pre-implantation embryo; lncRNA in canonical Wnt signaling and colorectal cancer; FBXL10 enhancement of MAP/ERK signaling in diffuse large B-cell lymphoma		7	-0.15	0.00362396	0.00852385	0.7	1.70044e-08	4.8938e-07	0.55	1.79915e-07	3.79355e-06	3.29	2.65	3.88	7.66856e+06	7.76104e+06	8.23452e+06	8.052e+06	7.15753e+06	6.90135e+06	7.36233e+06	7.11472e+06	4.90059e+06	5.19145e+06	4.76279e+06	4.8179e+06	12
P31327	Carbamoyl-phosphate synthase [ammonia], mitochondrial	CPS1	24	34	46	31	1500	164.8	6.74	0	109.797	53.79	other metabolic processes;stress response;developmental processes;other biological processes	other membranes;mitochondrion;nucleus;other cell component	other molecular function	Arginine biosynthesis; Alanine, aspartate and glutamate metabolism; Nitrogen metabolism; Metabolic pathways; Carbon metabolism; Biosynthesis of amino acids	Amino acid metabolism	Urea cycle	8	-0.45	5.35748e-06	3.29483e-05	0.38	2.73125e-05	0.000136162	-0.08	0.188995	0.297053	3.13	3.13	6.23	1.93793e+06	1.81763e+06	1.83595e+06	1.81693e+06	1.26829e+06	1.34097e+06	1.3659e+06	1.3289e+06	1.36231e+06	1.31338e+06	1.50829e+06	1.45306e+06	12
P38159	RNA-binding motif protein, X chromosome	RBMX	61	29	106	8	391	42.3	10.05	0	109.634	161.84	cell organization and biogenesis;protein metabolism;RNA metabolism OR transcription;other metabolic processes;other biological processes	non-structural extracellular;nucleus;other cell component	nucleic acid binding activity;other molecular function	Spliceosome	mRNA processing	RND2 GTPase cycle; RND3 GTPase cycle; RND1 GTPase cycle; mRNA Splicing - Major Pathway; Processing of Capped Intron-Containing Pre-mRNA; RHOBTB2 GTPase cycle; RHOBTB1 GTPase cycle	9	0.01	0.973193	1	-0.14	9.96028e-05	0.000405382	-0.13	0.000125996	0.000612014	1.64	1.9	2.1	2.03582e+07	2.10995e+07	2.06617e+07	2.10141e+07	2.02777e+07	2.11187e+07	2.08761e+07	2.11122e+07	2.28818e+07	2.34797e+07	2.23554e+07	2.31989e+07	12
[truncated: 6,917 more rows]
