# Supplementary material for: Transfer RNA acetylation regulates in vivo mammalian stress signaling
Source: bioRxiv. 2024 Jul 28:2024.07.25.605208. Preprint. [Version 3] doi: 10.1101/2024.07.25.605208 (PMC11291155; doi:10.1101/2024.07.25.605208)
Supplement: Supplement 5 — Table S5. Codon usage analysis of transcripts with altered translational efficiency in THUMPD1 KO cells [file media-5.xlsx]

## Sheet: info
Supplementary Table 5. TE down TE up gene sets and codon composition analysis
Analyses
sheet	analysis	comments
5a	TE down gene list	from THUMPD1 WT/KO HEK-293T Riboseq data
5b	TE up gene list	from THUMPD1 WT/KO HEK-293T Riboseq data
5c	codon-enrichment in TE down versus all genes	related to Fig. 3h
5d	codon-enrichment in TE up versus all genes	related to Fig. 3h
5e	codon enrichment in TE down versus TE up	related to Fig. 3h
5f	dicodon enrichment in TE down versus all genes
5f	codon-enrichment in TE down versus all genes	comparitive analysis of composition of AA-specific codon families, related to Fig. 3i

## Sheet: S5a TE_down
gene	baseMean	log2FoldChange	lfcSE	stat	pvalue	padj
RPS16	3563.07	-0.345058	0.107309	-3.21557	0.00130185	0.0449071
TUBA1B	3956.13	-0.390015	0.116195	-3.35656	0.000789191	0.0340582
HIST1H3B	13405.9	-0.393436	0.100973	-3.89645	9.76126e-05	0.00762372
RPS21	1671.25	-0.407011	0.123128	-3.30558	0.000947812	0.0388837
RPL5	5409.52	-0.411779	0.11514	-3.57632	0.000348467	0.0180931
RPL23	7345.9	-0.413329	0.103434	-3.99608	6.44008e-05	0.00578389
RPS23	1841.46	-0.414137	0.126465	-3.27472	0.00105768	0.0411945
HSP90AB1	3805.29	-0.415883	0.129766	-3.20487	0.00135124	0.0458182
GNB2L1	11388	-0.418292	0.108314	-3.86186	0.000112529	0.00812901
RPL3	5705.03	-0.425259	0.10086	-4.21634	2.48299e-05	0.00275032
RPS24	4749.91	-0.428598	0.126348	-3.3922	0.000693341	0.0315613
RPLP0	4286.64	-0.43625	0.13552	-3.21909	0.00128599	0.0449071
RPL27	2497.98	-0.456441	0.12926	-3.53119	0.000413697	0.020829
IPO5	2004.91	-0.457278	0.125307	-3.64925	0.000263003	0.0149658
RPS12	1719.58	-0.460312	0.140131	-3.28488	0.00102027	0.0403615
CSDE1	4440.61	-0.469817	0.116635	-4.02809	5.62329e-05	0.00566248
RPL37	3547.2	-0.480342	0.123885	-3.87732	0.000105612	0.00779888
RPS20	3288.57	-0.481254	0.12605	-3.81797	0.000134552	0.00912483
RPL4	6784.98	-0.483967	0.132874	-3.64229	0.000270223	0.0149658
VIM	2727.96	-0.509227	0.124414	-4.09302	4.2579e-05	0.00456419
DDX17	5675.42	-0.525656	0.105036	-5.00455	5.59926e-07	0.00011629
LRPPRC	1302.68	-0.527584	0.164173	-3.21359	0.00131086	0.0449071
SND1	1753.74	-0.529746	0.162802	-3.25392	0.00113825	0.0424741
RPSA	4553.99	-0.548607	0.138189	-3.96999	7.18771e-05	0.00628546
PDAP1	1095.11	-0.557595	0.169534	-3.28898	0.0010055	0.0402564
RPL27A	5017.65	-0.584497	0.121823	-4.79792	1.60326e-06	0.000313389
CLTC	1529.29	-0.585489	0.175707	-3.33219	0.000861644	0.0362436
IPO7	1176.54	-0.605779	0.158123	-3.83107	0.000127588	0.00883282
RABGGTB	576.552	-0.638996	0.180895	-3.53242	0.000411779	0.020829
AMD1	650.576	-0.639987	0.178359	-3.5882	0.000332964	0.0175625
ZNF644	509.74	-0.643795	0.194658	-3.30731	0.000941953	0.0388837
EIF3E	1409.14	-0.645387	0.165982	-3.88831	0.000100946	0.00762372
ATRX	547.205	-0.652073	0.193768	-3.36523	0.000764804	0.0338859
EEF2	21009.4	-0.672613	0.0889359	-7.5629	3.94193e-14	4.36634e-11
MKI67	1097.33	-0.688995	0.188551	-3.65416	0.000258024	0.0149658
PRPF4B	483.298	-0.769413	0.240744	-3.19598	0.00139358	0.0467763
TARBP1	474.27	-0.824598	0.226168	-3.64596	0.0002664	0.0149658
EIF4B	2886.34	-0.951679	0.189511	-5.02177	5.11962e-07	0.00011629
ASPM	457.357	-1.03174	0.262137	-3.93587	8.28945e-05	0.00688646
PLEKHA7	528.623	-1.1562	0.257129	-4.49659	6.90529e-06	0.00109268
EIF5B	434.426	-1.33698	0.290142	-4.60804	4.06485e-06	0.000710922

## Sheet: S5b TE_up
gene	baseMean	log2FoldChange	lfcSE	stat	pvalue	padj
KIF5C	13854.5	3.37704	0.555784	6.07618	1.2308e-09	5.11244e-07
HFM1	573.641	3.18738	0.732071	4.35393	1.33719e-05	0.00170904
UNC45B	3626.06	3.18244	0.434476	7.32478	2.39287e-13	1.5903e-10
DLG2	1731.69	3.04281	0.411354	7.39706	1.39233e-13	1.15667e-10
PDE3A	7211.26	2.64389	0.245864	10.7535	5.7069e-27	1.8964e-23
PHKB	947.822	1.92636	0.196362	9.81027	1.01701e-22	1.68975e-19
LGMN	582.939	1.31963	0.194992	6.76762	1.30914e-11	7.25047e-09
DYNC2H1	896.878	1.08671	0.173415	6.26652	3.69216e-10	1.75272e-07
PGRMC2	843.026	1.04679	0.176297	5.93766	2.89118e-09	1.06749e-06
CNOT6	965.752	0.994756	0.175298	5.67466	1.3896e-08	4.61766e-06
NRAS	793.63	0.987971	0.183668	5.37911	7.48538e-08	2.07283e-05
VPS13B	501.309	0.970926	0.213022	4.55788	5.16725e-06	0.000858539
ZFHX3	688.452	0.909881	0.204779	4.44324	8.86158e-06	0.00125536
UBE2M	1117.29	0.857143	0.170781	5.01895	5.19559e-07	0.00011629
PPDPF	1098.15	0.786834	0.139824	5.62732	1.83026e-08	5.52904e-06
UCHL5	587.225	0.781855	0.19312	4.04855	5.15369e-05	0.00535178
DNAJC8	815.491	0.77665	0.173209	4.4839	7.3291e-06	0.00110703
UBL5	669.908	0.775896	0.194161	3.99614	6.43836e-05	0.00578389
C11orf31	861.831	0.7377	0.202185	3.64865	0.000263626	0.0149658
PTMS	1009.39	0.72842	0.207955	3.50277	0.000460444	0.0228366
STX4	472.478	0.723024	0.22283	3.24474	0.00117557	0.0424741
PIK3R2	593.947	0.670057	0.199353	3.36116	0.000776151	0.0339362
TMEM50A	520.578	0.646288	0.198411	3.25731	0.00112472	0.042471
SOX12	677.377	0.632503	0.194937	3.24465	0.00117593	0.0424741
HIST4H4	1502.3	0.625953	0.148334	4.21989	2.44423e-05	0.00275032
MAP7D1	616.894	0.61117	0.191499	3.1915	0.00141537	0.0470326
CDIPT	665.631	0.605619	0.185908	3.25763	0.00112346	0.042471
ARF3	1391.93	0.600057	0.13625	4.40409	1.06231e-05	0.00141202
PRELID1	1131.21	0.599371	0.164835	3.63619	0.000276695	0.0150731
ARL6IP4	1442.17	0.593395	0.15668	3.7873	0.000152293	0.00954851
DNPH1	1094.26	0.581911	0.180805	3.21845	0.00128886	0.0449071
NDUFA1	2051.37	0.579305	0.121192	4.78006	1.75241e-06	0.000323514
ATN1	938.5	0.569164	0.162783	3.49646	0.000471467	0.0230395
PSMA5	932.856	0.560044	0.171138	3.27247	0.00106612	0.0411945
GATAD2A	1085.33	0.554391	0.151303	3.6641	0.000248207	0.0149658
HNRNPD	9600.74	0.553583	0.110585	5.00595	5.55872e-07	0.00011629
HIST1H4A	1592.26	0.549118	0.144628	3.79676	0.0001466	0.00954851
GAR1	1080.87	0.543402	0.162721	3.33948	0.000839362	0.035759
TMSB10	2235.74	0.534223	0.126647	4.21819	2.46275e-05	0.00275032
HNRNPL	2713.48	0.529687	0.132085	4.01019	6.06702e-05	0.0057602
SRI	857.243	0.525813	0.165853	3.17035	0.00152256	0.0500939
PTMA	5900.45	0.521784	0.117564	4.43831	9.06673e-06	0.00125536
NGFRAP1	1850.5	0.521444	0.121083	4.30649	1.65863e-05	0.00204134
PTPRS	1388.58	0.519244	0.134898	3.84915	0.000118529	0.00838026
ZNF503	1755.89	0.517932	0.157115	3.29652	0.000978915	0.0396699
SRSF9	2465.78	0.5169	0.143371	3.60533	0.000311762	0.0167095
ANP32A	2082.32	0.515868	0.128588	4.01178	6.02628e-05	0.0057602
ATP6V1F	967.529	0.506582	0.146667	3.45395	0.000552434	0.0258571
MARCKSL1	2468.8	0.499306	0.126344	3.95195	7.75175e-05	0.00660489
MAZ	2742.5	0.483278	0.127514	3.79001	0.000150642	0.00954851
MARCKS	2273.91	0.480489	0.127602	3.76553	0.000166193	0.010227
EWSR1	2685.46	0.453848	0.115492	3.92969	8.50546e-05	0.00689358
TAF15	8454.62	0.444951	0.114302	3.89277	9.9108e-05	0.00762372
RPL41	3600.84	0.440379	0.12656	3.47961	0.000502139	0.0241827
EIF5A	2527.82	0.421626	0.122071	3.45394	0.000552468	0.0258571
SLC1A5	2576.25	0.409133	0.107872	3.79276	0.00014898	0.00954851
SYNCRIP	1640.36	0.401256	0.124735	3.21687	0.00129595	0.0449071
HNRNPH3	2384.04	0.390526	0.115701	3.37531	0.000737322	0.0331098
HNRNPA2B1	17762	0.330457	0.101782	3.24671	0.00116747	0.0424741
NUCKS1	5816.37	0.311437	0.0904127	3.44461	0.000571884	0.026394

## Sheet: S5c TE_down_codon
# Summary Information
Metric	Value
Total monocodon count	20596387
Sum of total percentages	100
Average number of codons per gene (total)	578.258
Average gene length (total)	578.258
Total subset monocodon count	47561
Sum of subset percentages	100
Average number of codons per gene (subset)	767.113
Average gene length (subset)	767.113
# Monocodon Percentages
Codon	Total_Count	Total_Percentage	Subset_Count	Subset_Percentage	Relative_Enrichment	log(enrichment ratio)
Ala (GCA)	338839	1.64514	1020	2.14461	30.3607	0.115147
Ala (GCC)	561414	2.72579	838	1.76195	-35.3601	-0.189499
Ala (GCG)	144886	0.703453	208	0.437333	-37.8306	-0.206423
Ala (GCT)	382340	1.85634	1112	2.33805	25.9491	0.100195
Arg (AGA)	254703	1.23664	972	2.04369	65.2617	0.218172
Arg (AGG)	241569	1.17287	604	1.26995	8.2769	0.0345358
Arg (CGA)	131232	0.63716	399	0.838923	31.6659	0.119473
Arg (CGC)	203049	0.985848	364	0.765333	-22.368	-0.109959
Arg (CGG)	235113	1.14153	391	0.822102	-27.9821	-0.14256
Arg (CGT)	93536	0.454138	389	0.817897	80.0988	0.255511
Asn (AAC)	387826	1.88298	720	1.51385	-19.6038	-0.0947644
Asn (AAT)	363956	1.76709	1146	2.40954	36.3565	0.134676
Asp (GAC)	519306	2.52135	993	2.08785	-17.1932	-0.081934
Asp (GAT)	478343	2.32246	1660	3.49025	50.2826	0.176909
Cys (TGC)	238291	1.15696	289	0.607641	-47.4793	-0.27967
Cys (TGT)	211822	1.02844	452	0.950358	-7.59245	-0.0342926
Gln (CAA)	269162	1.30684	835	1.75564	34.3423	0.128213
Gln (CAG)	723771	3.51407	1515	3.18538	-9.3534	-0.0426485
Glu (GAA)	653934	3.17499	2157	4.53523	42.8421	0.154856
Glu (GAG)	839135	4.07419	1600	3.3641	-17.4289	-0.0831718
Gly (GGA)	345131	1.67569	807	1.69677	1.25807	0.00542963
Gly (GGC)	439653	2.13461	761	1.60005	-25.0426	-0.125185
Gly (GGG)	325231	1.57907	465	0.977692	-38.0843	-0.208199
Gly (GGT)	219632	1.06636	597	1.25523	17.7115	0.0708188
His (CAC)	304816	1.47995	498	1.04708	-29.2492	-0.150268
His (CAT)	230821	1.12069	532	1.11856	-0.189466	-0.00082362
Ile (ATA)	157432	0.764367	461	0.969282	26.8084	0.103148
Ile (ATC)	409606	1.98873	723	1.52015	-23.5615	-0.116688
Ile (ATT)	332935	1.61647	1106	2.32543	43.8586	0.157936
Leu (CTA)	148098	0.719048	416	0.874666	21.6422	0.0850842
Leu (CTC)	380493	1.84738	536	1.12697	-38.996	-0.214642
Leu (CTG)	788228	3.82702	1074	2.25815	-40.9945	-0.229108
Leu (CTT)	277639	1.348	774	1.62738	20.7259	0.0818006
Leu (TTA)	166274	0.807297	534	1.12277	39.0775	0.143257
Leu (TTG)	268762	1.3049	657	1.38138	5.86138	0.0247376
Lys (AAA)	531939	2.58268	2190	4.60461	78.2881	0.251122
Lys (AAG)	665172	3.22956	1933	4.06425	25.8456	0.099838
Met (ATG)	445226	2.16167	1034	2.17405	0.572695	0.00248009
Phe (TTC)	387142	1.87966	641	1.34774	-28.2986	-0.144472
Phe (TTT)	353195	1.71484	950	1.99743	16.4794	0.0662491
Pro (CCA)	366235	1.77815	909	1.91123	7.48407	0.0313441
Pro (CCC)	403609	1.95961	562	1.18164	-39.7002	-0.219684
Pro (CCG)	140796	0.683596	159	0.334308	-51.0957	-0.310653
Pro (CCT)	374581	1.81867	831	1.74723	-3.92833	-0.0174047
Ser (AGC)	407645	1.97921	600	1.26154	-36.2604	-0.195591
Ser (AGT)	267592	1.29922	664	1.3961	7.45708	0.031235
Ser (TCA)	266778	1.29527	748	1.57272	21.4204	0.0842917
Ser (TCC)	359656	1.74621	516	1.08492	-37.8698	-0.206698
Ser (TCG)	90639	0.440072	123	0.258615	-41.2335	-0.23087
Ser (TCT)	323817	1.5722	897	1.886	19.959	0.0790329
Stop (TAA)	10029	0.048693	23	0.0483589	-0.686046	-0.00298973
Stop (TAG)	7847	0.0380989	13	0.0273333	-28.257	-0.14422
Stop (TGA)	17803	0.0864375	26	0.0546666	-36.7559	-0.19898
Thr (ACA)	319433	1.55092	905	1.90282	22.6899	0.0888089
Thr (ACC)	373471	1.81328	624	1.312	-27.6451	-0.140532
Thr (ACG)	121885	0.591779	187	0.393179	-33.5597	-0.177569
Thr (ACT)	280060	1.35975	938	1.9722	45.0413	0.161492
Trp (TGG)	243553	1.1825	407	0.855743	-27.6329	-0.140459
Tyr (TAC)	296120	1.43773	511	1.07441	-25.2703	-0.126507
Tyr (TAT)	249296	1.21039	751	1.57902	30.4562	0.115465
Val (GTA)	151107	0.733658	543	1.14169	55.6164	0.192055
Val (GTC)	285360	1.38549	480	1.00923	-27.1569	-0.137612
Val (GTG)	557961	2.70902	985	2.07102	-23.5509	-0.116628
Val (GTT)	231462	1.1238	806	1.69467	50.7979	0.178395

## Sheet: S5d TE_up_codon
# Summary Information
Metric	Value
Total monocodon count	20596387
Sum of total percentages	100
Average number of codons per gene (total)	578.258
Average gene length (total)	578.258
Total subset monocodon count	82174
Sum of subset percentages	100
Average number of codons per gene (subset)	652.175
Average gene length (subset)	652.175
# Monocodon Percentages
Codon	Total_Count	Total_Percentage	Subset_Count	Subset_Percentage	Relative_Enrichment	log(enrichment ratio)
Ala (GCA)	338839	1.64514	1426	1.73534	5.48307	0.0231827
Ala (GCC)	561414	2.72579	2146	2.61153	-4.19171	-0.0185969
Ala (GCG)	144886	0.703453	672	0.817777	16.2517	0.0653995
Ala (GCT)	382340	1.85634	1504	1.83026	-1.40504	-0.00614528
Arg (AGA)	254703	1.23664	1167	1.42016	14.8401	0.0600934
Arg (AGG)	241569	1.17287	839	1.021	-12.9483	-0.0602226
Arg (CGA)	131232	0.63716	619	0.75328	18.2245	0.0727075
Arg (CGC)	203049	0.985848	693	0.843332	-14.4561	-0.067811
Arg (CGG)	235113	1.14153	912	1.10984	-2.7757	-0.0122252
Arg (CGT)	93536	0.454138	451	0.548835	20.8521	0.0822544
Asn (AAC)	387826	1.88298	1486	1.80836	-3.96302	-0.0175615
Asn (AAT)	363956	1.76709	1560	1.89841	7.43167	0.0311323
Asp (GAC)	519306	2.52135	1948	2.37058	-5.97957	-0.0267778
Asp (GAT)	478343	2.32246	2287	2.78312	19.8349	0.0785834
Cys (TGC)	238291	1.15696	601	0.731375	-36.7845	-0.199177
Cys (TGT)	211822	1.02844	618	0.752063	-26.8736	-0.135926
Gln (CAA)	269162	1.30684	1431	1.74143	33.2547	0.124683
Gln (CAG)	723771	3.51407	2973	3.61793	2.95569	0.0126503
Glu (GAA)	653934	3.17499	2837	3.45243	8.73817	0.036382
Glu (GAG)	839135	4.07419	3051	3.71285	-8.86882	-0.040333
Gly (GGA)	345131	1.67569	1977	2.40587	43.5752	0.157079
Gly (GGC)	439653	2.13461	1893	2.30365	7.91882	0.0330972
Gly (GGG)	325231	1.57907	1348	1.64042	3.88541	0.0165546
Gly (GGT)	219632	1.06636	1375	1.67328	56.9147	0.195664
His (CAC)	304816	1.47995	1030	1.25344	-15.3053	-0.0721439
His (CAT)	230821	1.12069	826	1.00518	-10.3064	-0.0472387
Ile (ATA)	157432	0.764367	711	0.865237	13.1966	0.0538332
Ile (ATC)	409606	1.98873	1407	1.71222	-13.9037	-0.0650156
Ile (ATT)	332935	1.61647	1662	2.02254	25.1204	0.0973282
Leu (CTA)	148098	0.719048	610	0.742327	3.23745	0.0138373
Leu (CTC)	380493	1.84738	1183	1.43963	-22.0718	-0.108305
Leu (CTG)	788228	3.82702	2383	2.89994	-24.2245	-0.120471
Leu (CTT)	277639	1.348	1118	1.36053	0.92946	0.00401795
Leu (TTA)	166274	0.807297	804	0.978412	21.196	0.0834883
Leu (TTG)	268762	1.3049	912	1.10984	-14.9482	-0.0703164
Lys (AAA)	531939	2.58268	2233	2.7174	5.21642	0.0220835
Lys (AAG)	665172	3.22956	2872	3.49502	8.21989	0.0343071
Met (ATG)	445226	2.16167	1768	2.15153	-0.469002	-0.00204164
Phe (TTC)	387142	1.87966	1171	1.42502	-24.1871	-0.120257
Phe (TTT)	353195	1.71484	1459	1.7755	3.53743	0.0150974
Pro (CCA)	366235	1.77815	1506	1.8327	3.0675	0.0131217
Pro (CCC)	403609	1.95961	1565	1.9045	-2.81257	-0.0123899
Pro (CCG)	140796	0.683596	621	0.755713	10.5498	0.0435579
Pro (CCT)	374581	1.81867	1560	1.89841	4.38437	0.0186355
Ser (AGC)	407645	1.97921	1446	1.75968	-11.0916	-0.0510572
Ser (AGT)	267592	1.29922	1208	1.47005	13.1489	0.0536504
Ser (TCA)	266778	1.29527	938	1.14148	-11.8729	-0.0548906
Ser (TCC)	359656	1.74621	1308	1.59174	-8.84572	-0.040223
Ser (TCG)	90639	0.440072	437	0.531798	20.8434	0.0822229
Ser (TCT)	323817	1.5722	1242	1.51143	-3.86566	-0.0171214
Stop (TAA)	10029	0.048693	52	0.0632804	29.9578	0.113802
Stop (TAG)	7847	0.0380989	30	0.0365079	-4.17602	-0.0185258
Stop (TGA)	17803	0.0864375	44	0.0535449	-38.0536	-0.207984
Thr (ACA)	319433	1.55092	1228	1.49439	-3.64479	-0.0161248
Thr (ACC)	373471	1.81328	1271	1.54672	-14.7007	-0.0690547
Thr (ACG)	121885	0.591779	483	0.587777	-0.676164	-0.00294652
Thr (ACT)	280060	1.35975	1143	1.39095	2.29438	0.00985176
Trp (TGG)	243553	1.1825	745	0.906613	-23.3311	-0.115381
Tyr (TAC)	296120	1.43773	1157	1.40799	-2.06854	-0.00907777
Tyr (TAT)	249296	1.21039	1480	1.80106	48.8	0.172603
Val (GTA)	151107	0.733658	746	0.90783	23.7402	0.0925109
Val (GTC)	285360	1.38549	1008	1.22667	-11.4632	-0.0528759
Val (GTG)	557961	2.70902	1989	2.42047	-10.6514	-0.0489124
Val (GTT)	231462	1.1238	1004	1.2218	8.7203	0.0363106

## Sheet: S5e TE down v TE up
# Summary Information
Metric	Value
Total monocodon count	20596387
Sum of total percentages	100
Average number of codons per gene (total)	578.258
Average gene length (total)	578.258
Total subset monocodon count	82174
Sum of subset percentages	100
Average number of codons per gene (subset)	652.175
Average gene length (subset)	652.175
# Monocodon Percentages
Codon	TEup_Count	TEup_Percentage	TEdown_Count	TEdown_Percentage	Relative_Enrichment	log(enrichment ratio)
Ala (GCA)	1426	1.73534	1020	2.14461	5.48307	0.0919641
Ala (GCC)	2146	2.61153	838	1.76195	-4.19171	-0.170902
Ala (GCG)	672	0.817777	208	0.437333	16.2517	-0.271822
Ala (GCT)	1504	1.83026	1112	2.33805	-1.40504	0.10634
Arg (AGA)	1167	1.42016	972	2.04369	14.8401	0.158079
Arg (AGG)	839	1.021	604	1.26995	-12.9483	0.0947584
Arg (CGA)	619	0.75328	399	0.838923	18.2245	0.0467657
Arg (CGC)	693	0.843332	364	0.765333	-14.4561	-0.0421484
Arg (CGG)	912	1.10984	391	0.822102	-2.7757	-0.130335
Arg (CGT)	451	0.548835	389	0.817897	20.8521	0.173257
Asn (AAC)	1486	1.80836	720	1.51385	-3.96302	-0.0772029
Asn (AAT)	1560	1.89841	1146	2.40954	7.43167	0.103543
Asp (GAC)	1948	2.37058	993	2.08785	-5.97957	-0.0551563
Asp (GAT)	2287	2.78312	1660	3.49025	19.8349	0.0983254
Cys (TGC)	601	0.731375	289	0.607641	-36.7845	-0.0804932
Cys (TGT)	618	0.752063	452	0.950358	-26.8736	0.101633
Gln (CAA)	1431	1.74143	835	1.75564	33.2547	0.00353029
Gln (CAG)	2973	3.61793	1515	3.18538	2.95569	-0.0552988
Glu (GAA)	2837	3.45243	2157	4.53523	8.73817	0.118474
Glu (GAG)	3051	3.71285	1600	3.3641	-8.86882	-0.0428388
Gly (GGA)	1977	2.40587	807	1.69677	43.5752	-0.15165
Gly (GGC)	1893	2.30365	761	1.60005	7.91882	-0.158283
Gly (GGG)	1348	1.64042	465	0.977692	3.88541	-0.224753
Gly (GGT)	1375	1.67328	597	1.25523	56.9147	-0.124845
His (CAC)	1030	1.25344	498	1.04708	-15.3053	-0.0781244
His (CAT)	826	1.00518	532	1.11856	-10.3064	0.046415
Ile (ATA)	711	0.865237	461	0.969282	13.1966	0.0493148
Ile (ATC)	1407	1.71222	723	1.52015	-13.9037	-0.0516723
Ile (ATT)	1662	2.02254	1106	2.32543	25.1204	0.0606076
Leu (CTA)	610	0.742327	416	0.874666	3.23745	0.0712469
Leu (CTC)	1183	1.43963	536	1.12697	-22.0718	-0.106337
Leu (CTG)	2383	2.89994	1074	2.25815	-24.2245	-0.108636
Leu (CTT)	1118	1.36053	774	1.62738	0.92946	0.0777826
Leu (TTA)	804	0.978412	534	1.12277	21.196	0.0597687
Leu (TTG)	912	1.10984	657	1.38138	-14.9482	0.095054
Lys (AAA)	2233	2.7174	2190	4.60461	5.21642	0.229039
Lys (AAG)	2872	3.49502	1933	4.06425	8.21989	0.0655309
Met (ATG)	1768	2.15153	1034	2.17405	-0.469002	0.00452173
Phe (TTC)	1171	1.42502	641	1.34774	-24.1871	-0.0242154
Phe (TTT)	1459	1.7755	950	1.99743	3.53743	0.0511518
Pro (CCA)	1506	1.8327	909	1.91123	3.0675	0.0182224
Pro (CCC)	1565	1.9045	562	1.18164	-2.81257	-0.207295
Pro (CCG)	621	0.755713	159	0.334308	10.5498	-0.354211
Pro (CCT)	1560	1.89841	831	1.74723	4.38437	-0.0360401
Ser (AGC)	1446	1.75968	600	1.26154	-11.0916	-0.144534
Ser (AGT)	1208	1.47005	664	1.3961	13.1489	-0.0224154
Ser (TCA)	938	1.14148	748	1.57272	-11.8729	0.139182
Ser (TCC)	1308	1.59174	516	1.08492	-8.84572	-0.166475
Ser (TCG)	437	0.531798	123	0.258615	20.8434	-0.313093
Ser (TCT)	1242	1.51143	897	1.886	-3.86566	0.0961543
Stop (TAA)	52	0.0632804	23	0.0483589	29.9578	-0.116792
Stop (TAG)	30	0.0365079	13	0.0273333	-4.17602	-0.125694
Stop (TGA)	44	0.0535449	26	0.0546666	-38.0536	0.00900412
Thr (ACA)	1228	1.49439	905	1.90282	-3.64479	0.104934
Thr (ACC)	1271	1.54672	624	1.312	-14.7007	-0.0714775
Thr (ACG)	483	0.587777	187	0.393179	-0.676164	-0.174622
Thr (ACT)	1143	1.39095	938	1.9722	2.29438	0.15164
Trp (TGG)	745	0.906613	407	0.855743	-23.3311	-0.0250784
Tyr (TAC)	1157	1.40799	511	1.07441	-2.06854	-0.117429
Tyr (TAT)	1480	1.80106	751	1.57902	48.8	-0.0571383
Val (GTA)	746	0.90783	543	1.14169	23.7402	0.0995445
Val (GTC)	1008	1.22667	480	1.00923	-11.4632	-0.0847358
Val (GTG)	1989	2.42047	985	2.07102	-10.6514	-0.0677151
Val (GTT)	1004	1.2218	806	1.69467	8.7203	0.142085

## Sheet: S5f TE_down_dicodon
Total_Codons	all genes %	TE down %	difference
A_GCA,A_GCA	0.0541791	0.101023	86.4617
A_GCA,A_GCC	0.0793834	0.0195529	-75.3691
A_GCA,A_GCG	0.0193452	0.0260705	34.7647
A_GCA,A_GCT	0.0610708	0.0162941	-73.3194
A_GCA,C_TGC	0.00780692	0.0260705	233.941
A_GCA,C_TGT	0.0112958	0.104282	823.194
A_GCA,D_GAC	0.0442679	0.052141	17.7852
A_GCA,D_GAT	0.0532091	0.0228117	-57.1282
A_GCA,E_GAA	0.0741423	0.00325882	-95.6046
A_GCA,E_GAG	0.0925566	0.00325882	-96.4791
A_GCA,F_TTC	0.0161145	0.0228117	41.5602
A_GCA,F_TTT	0.029053	0.00325882	-88.7832
A_GCA,G_GGA	0.0437594	0	-100
A_GCA,G_GGC	0.0415613	0.0130353	-68.6361
A_GCA,G_GGG	0.044088	0.00651763	-85.2168
A_GCA,G_GGT	0.0236242	0.0619175	162.094
A_GCA,H_CAC	0.0176634	0.00977645	-44.6513
A_GCA,H_CAT	0.0155278	0.00325882	-79.013
A_GCA,I_ATA	0.0114444	0.00325882	-71.5249
A_GCA,I_ATC	0.0125239	0.0195529	56.1242
A_GCA,I_ATT	0.0203934	0.00325882	-84.0203
A_GCA,K_AAA	0.0368599	0.0228117	-38.1125
A_GCA,K_AAG	0.0390268	0.035847	-8.14781
A_GCA,L_CTA	0.00993466	0.0130353	31.2099
A_GCA,L_CTC	0.0174991	0.0228117	30.3594
A_GCA,L_CTG	0.0451753	0.0130353	-71.1452
A_GCA,L_CTT	0.0189463	0.0162941	-13.9985
A_GCA,L_TTA	0.0125083	0.0423646	238.692
A_GCA,L_TTG	0.018164	0.00977645	-46.1768
A_GCA,M_ATG	0.0236476	0.0130353	-44.8771
A_GCA,N_AAC	0.0196894	0.0423646	115.164
A_GCA,N_AAT	0.0274494	0.0228117	-16.8954
A_GCA,P_CCA	0.0231079	0.035847	55.1288
A_GCA,P_CCC	0.030156	0.0651763	116.13
A_GCA,P_CCG	0.00785386	0	-100
A_GCA,P_CCT	0.0268862	0.0488822	81.8118
A_GCA,Q_CAA	0.0187038	0.00651763	-65.1534
A_GCA,Q_CAG	0.0459341	0.0162941	-64.5273
A_GCA,R_AGA	0.0202683	0.0228117	12.5488
A_GCA,R_AGG	0.0144561	0.00325882	-77.4572
A_GCA,R_CGA	0.00692297	0.00651763	-5.85504
A_GCA,R_CGC	0.00761918	0.035847	370.483
A_GCA,R_CGG	0.0119372	0.00651763	-45.4009
A_GCA,R_CGT	0.00511596	0.0293293	473.291
A_GCA,S_AGC	0.0149646	0.00325882	-78.2231
A_GCA,S_AGT	0.0171784	0.0228117	32.7933
A_GCA,S_TCA	0.0198067	0.0293293	48.0775
A_GCA,S_TCC	0.0248758	0.0456234	83.405
A_GCA,S_TCG	0.00574177	0.0651763	1035.13
A_GCA,S_TCT	0.0277701	0.0130353	-53.0601
A_GCA,T_ACA	0.0234521	0.0391058	66.7477
A_GCA,T_ACC	0.0165056	0.00651763	-60.5127
A_GCA,T_ACG	0.00531152	0.00651763	22.7073
A_GCA,T_ACT	0.0197207	0.0162941	-17.3758
A_GCA,V_GTA	0.0180623	0.0130353	-27.8317
A_GCA,V_GTC	0.0233504	0.0553999	137.255
A_GCA,V_GTG	0.0571204	0.0228117	-60.0638
A_GCA,V_GTT	0.0253842	0.0945056	272.301
A_GCA,W_TGG	0.0117808	0.00977645	-17.0137
A_GCA,Y_TAC	0.0104431	0.0228117	118.437
A_GCA,Y_TAT	0.0152462	0.00651763	-57.2507
A_GCC,A_GCA	0.0151132	0.0162941	7.81352
A_GCC,A_GCC	0.0690107	0.00651763	-90.5556
A_GCC,A_GCG	0.0274572	0.00325882	-88.1313
A_GCC,A_GCT	0.0189697	0.0228117	20.2532
A_GCC,C_TGC	0.0535298	0.0423646	-20.858
A_GCC,C_TGT	0.0322681	0.0325882	0.991865
A_GCC,D_GAC	0.0355614	0.0195529	-45.0165
A_GCC,D_GAT	0.0114914	0.00325882	-71.6412
A_GCC,E_GAA	0.0146595	0.0195529	33.3804
A_GCC,E_GAG	0.0677591	0.0195529	-71.1435
A_GCC,F_TTC	0.0960533	0.00325882	-96.6073
A_GCC,F_TTT	0.0530996	0.0619175	16.6063
A_GCC,G_GGA	0.0105918	0.0228117	115.372
A_GCC,G_GGC	0.0387139	0.0749527	93.6069
A_GCC,G_GGG	0.0303829	0.0847292	178.872
A_GCC,G_GGT	0.00847184	0.0162941	92.3322
A_GCC,H_CAC	0.0480462	0.0912468	89.9147
A_GCC,H_CAT	0.0269566	0.0912468	238.496
A_GCC,I_ATA	0.0170063	0.0586587	244.924
A_GCC,I_ATC	0.0978916	0.0260705	-73.368
A_GCC,I_ATT	0.0478037	0.117317	145.415
A_GCC,K_AAA	0.0584424	0.0456234	-21.9344
A_GCC,K_AAG	0.124926	0	-100
A_GCC,L_CTA	0.016357	0	-100
A_GCC,L_CTC	0.0593498	0.0293293	-50.5823
A_GCC,L_CTG	0.154535	0.0162941	-89.4561
A_GCC,L_CTT	0.0312433	0.00325882	-89.5696
A_GCC,L_TTA	0.015473	0.00325882	-78.9388
A_GCC,L_TTG	0.048539	0.0553999	14.1346
A_GCC,M_ATG	0.0827237	0.0553999	-33.0302
A_GCC,N_AAC	0.0698086	0.052141	-25.3086
A_GCC,N_AAT	0.0390111	0.0553999	42.0103
A_GCC,P_CCA	0.0493291	0.0195529	-60.3624
A_GCC,P_CCC	0.056346	0.0553999	-1.6791
A_GCC,P_CCG	0.0335354	0.00977645	-70.8473
A_GCC,P_CCT	0.0474986	0.0195529	-58.8348
A_GCC,Q_CAA	0.0257206	0.0716939	178.741
A_GCC,Q_CAG	0.129651	0.0716939	-44.7025
A_GCC,R_AGA	0.0295928	0.00977645	-66.9634
A_GCC,R_AGG	0.0440098	0	-100
A_GCC,R_CGA	0.0181092	0.0195529	7.97186
A_GCC,R_CGC	0.040341	0.00977645	-75.7655
A_GCC,R_CGG	0.0536159	0.0912468	70.1862
A_GCC,R_CGT	0.0129464	0	-100
A_GCC,S_AGC	0.0851878	0.00325882	-96.1746
A_GCC,S_AGT	0.0394492	0.0912468	131.302
A_GCC,S_TCA	0.0344193	0	-100
A_GCC,S_TCC	0.0735869	0.0195529	-73.4288
A_GCC,S_TCG	0.0252904	0.0260705	3.0848
A_GCC,S_TCT	0.0447373	0.0130353	-70.8626
A_GCC,T_ACA	0.0522078	0.00325882	-93.758
A_GCC,T_ACC	0.091837	0.00325882	-96.4515
A_GCC,T_ACG	0.0321038	0.0293293	-8.64223
A_GCC,T_ACT	0.0416161	0.0130353	-68.6773
A_GCC,V_GTA	0.00449015	0.00651763	45.1538
A_GCC,V_GTC	0.023718	0.0260705	9.91859
A_GCC,V_GTG	0.0547971	0.0912468	66.5176
A_GCC,V_GTT	0.00696991	0.0228117	227.288
A_GCC,W_TGG	0.0537958	0.0195529	-63.6535
A_GCC,Y_TAC	0.0502131	0.0456234	-9.14036
A_GCC,Y_TAT	0.0311416	0.0293293	-5.81957
A_GCG,A_GCA	0.0159972	0.035847	124.083
A_GCG,A_GCC	0.0545155	0.0391058	-28.2666
A_GCG,A_GCG	0.0388782	0.0553999	42.4961
A_GCG,A_GCT	0.0194469	0.00325882	-83.2425
A_GCG,C_TGC	0.00712636	0.00651763	-8.54194
A_GCG,C_TGT	0.0058591	0.00325882	-44.3803
A_GCG,D_GAC	0.0207846	0.0162941	-21.6049
A_GCG,D_GAT	0.0113975	0	-100
A_GCG,E_GAA	0.0128447	0.00651763	-49.258
A_GCG,E_GAG	0.0439785	0.00651763	-85.18
A_GCG,F_TTC	0.00836233	0.00651763	-22.0596
A_GCG,F_TTT	0.00668047	0.00325882	-51.2188
A_GCG,G_GGA	0.0113427	0.00651763	-42.5391
A_GCG,G_GGC	0.0345914	0.0130353	-62.3165
A_GCG,G_GGG	0.0247741	0.00651763	-73.6917
A_GCG,G_GGT	0.00826063	0.0162941	97.2497
A_GCG,H_CAC	0.0128994	0.00325882	-74.7367
A_GCG,H_CAT	0.00330112	0.0195529	492.31
A_GCG,I_ATA	0.00202605	0.0260705	1186.77
A_GCG,I_ATC	0.00535846	0.00977645	82.4488
A_GCG,I_ATT	0.00438846	0	-100
A_GCG,K_AAA	0.00533499	0.00651763	22.1676
A_GCG,K_AAG	0.0107326	0.0130353	21.4552
A_GCG,L_CTA	0.0040208	0.00325882	-18.9511
A_GCG,L_CTC	0.0222239	0	-100
A_GCG,L_CTG	0.0592638	0.0456234	-23.0164
A_GCG,L_CTT	0.00599991	0.00977645	62.9432
A_GCG,L_TTA	0.00228419	0.00651763	185.337
A_GCG,L_TTG	0.00661789	0	-100
A_GCG,M_ATG	0.00794773	0.0782116	884.074
A_GCG,N_AAC	0.00456838	0.00977645	114.002
A_GCG,N_AAT	0.00413814	0.00325882	-21.2493
A_GCG,P_CCA	0.00799467	0.0325882	307.624
A_GCG,P_CCC	0.0308757	0.0260705	-15.5629
A_GCG,P_CCG	0.0162084	0.0228117	40.7404
A_GCG,P_CCT	0.0102632	0.0228117	122.267
A_GCG,Q_CAA	0.00362967	0.0423646	1067.17
A_GCG,Q_CAG	0.0278796	0.00325882	-88.3111
A_GCG,R_AGA	0.00328548	0.0130353	296.754
A_GCG,R_AGG	0.00696991	0.00977645	40.2665
A_GCG,R_CGA	0.00302733	0.00977645	222.939
A_GCG,R_CGC	0.0165917	0.00977645	-41.0762
A_GCG,R_CGG	0.0165526	0.0162941	-1.56157
A_GCG,R_CGT	0.00275354	0.00651763	136.7
A_GCG,S_AGC	0.00812765	0.0162941	100.477
A_GCG,S_AGT	0.00388782	0.00325882	-16.1788
A_GCG,S_TCA	0.00420072	0.00325882	-22.4225
A_GCG,S_TCC	0.0139868	0.0749527	435.884
A_GCG,S_TCG	0.00587475	0.00651763	10.9431
A_GCG,S_TCT	0.00632064	0.0391058	518.7
A_GCG,T_ACA	0.00439628	0.00325882	-25.8734
A_GCG,T_ACC	0.00779128	0.0293293	276.438
A_GCG,T_ACG	0.00445886	0	-100
A_GCG,T_ACT	0.00414596	0	-100
A_GCG,V_GTA	0.00368443	0.0260705	607.586
A_GCG,V_GTC	0.010889	0.0228117	109.493
A_GCG,V_GTG	0.0333633	0.0130353	-60.9293
A_GCG,V_GTT	0.00494386	0.0293293	493.247
A_GCG,W_TGG	0.00754096	0.0423646	461.793
A_GCG,Y_TAC	0.00575741	0	-100
A_GCG,Y_TAT	0.0038487	0.0423646	1000.75
A_GCT,A_GCA	0.0558923	0.0228117	-59.1863
A_GCT,A_GCC	0.0906714	0.035847	-60.465
A_GCT,A_GCG	0.0219345	0.0847292	286.283
A_GCT,A_GCT	0.0725309	0	-100
A_GCT,C_TGC	0.012125	0.00977645	-19.3694
A_GCT,C_TGT	0.014636	0	-100
A_GCT,D_GAC	0.0548519	0.0912468	66.3514
A_GCT,D_GAT	0.0483982	0.0325882	-32.6666
A_GCT,E_GAA	0.0674775	0.0130353	-80.6821
A_GCT,E_GAG	0.0975631	0.0162941	-83.2989
A_GCT,F_TTC	0.0293033	0.0130353	-55.5161
A_GCT,F_TTT	0.033637	0.00325882	-90.3118
A_GCT,G_GGA	0.0498611	0.00651763	-86.9284
A_GCT,G_GGC	0.0520983	0.0782116	50.123
A_GCT,G_GGG	0.0531856	0.0162941	-69.3638
A_GCT,G_GGT	0.0323698	0.0423646	30.877
A_GCT,H_CAC	0.0199084	0.0325882	63.6902
A_GCT,H_CAT	0.019353	0.035847	85.2266
A_GCT,I_ATA	0.00969216	0.0162941	68.116
A_GCT,I_ATC	0.0150976	0.0162941	7.92524
A_GCT,I_ATT	0.0218641	0.0325882	49.0488
A_GCT,K_AAA	0.0242969	0.00651763	-73.1751
A_GCT,K_AAG	0.022177	0.00651763	-70.6108
A_GCT,L_CTA	0.0128055	0.00977645	-23.6546
A_GCT,L_CTC	0.0266828	0.0847292	217.543
A_GCT,L_CTG	0.0613368	0.0162941	-73.4351
A_GCT,L_CTT	0.026628	0.0260705	-2.09367
A_GCT,L_TTA	0.0172801	0.0814704	371.471
A_GCT,L_TTG	0.0337153	0.0228117	-32.3401
A_GCT,M_ATG	0.0194078	0.0130353	-32.8349
A_GCT,N_AAC	0.0120311	0.0228117	89.606
A_GCT,N_AAT	0.0167481	0.0228117	36.2046
A_GCT,P_CCA	0.0330425	0.0391058	18.3498
A_GCT,P_CCC	0.0353502	0.0423646	19.8426
A_GCT,P_CCG	0.0107795	0.0195529	81.3896
A_GCT,P_CCT	0.0349591	0.0293293	-16.1038
A_GCT,Q_CAA	0.0206359	0.0586587	184.255
A_GCT,Q_CAG	0.055329	0.0195529	-64.6607
A_GCT,R_AGA	0.00890991	0	-100
A_GCT,R_AGG	0.0059608	0.00651763	9.34159
A_GCT,R_CGA	0.0113505	0.00325882	-71.2894
A_GCT,R_CGC	0.0114835	0	-100
A_GCT,R_CGG	0.0164509	0.00651763	-60.3812
A_GCT,R_CGT	0.00728281	0.00977645	34.24
A_GCT,S_AGC	0.00947313	0.0260705	175.205
A_GCT,S_AGT	0.00948095	0.0391058	312.467
A_GCT,S_TCA	0.0259005	0.189011	629.758
A_GCT,S_TCC	0.0335666	0.0195529	-41.749
A_GCT,S_TCG	0.00710289	0.00977645	37.6403
A_GCT,S_TCT	0.0329643	0	-100
A_GCT,T_ACA	0.0204169	0.0130353	-36.1546
A_GCT,T_ACC	0.0183596	0.0195529	6.49973
A_GCT,T_ACG	0.00459185	0.0260705	467.757
A_GCT,T_ACT	0.0184065	0.00977645	-46.8859
A_GCT,V_GTA	0.0238667	0.0684351	186.739
A_GCT,V_GTC	0.0437673	0.0293293	-32.988
A_GCT,V_GTG	0.0955996	0.00977645	-89.7736
A_GCT,V_GTT	0.0394414	0.0228117	-42.163
A_GCT,W_TGG	0.013713	0.0195529	42.5869
A_GCT,Y_TAC	0.0137521	0.0228117	65.8783
A_GCT,Y_TAT	0.0184065	0.00651763	-64.5906
C_TGC,A_GCA	0.00405991	0.00325882	-19.7319
C_TGC,A_GCC	0.0166151	0.00651763	-60.7729
C_TGC,A_GCG	0.00680563	0.00325882	-52.1159
C_TGC,A_GCT	0.00485782	0.0228117	369.588
C_TGC,C_TGC	0.0439628	0.00977645	-77.762
C_TGC,C_TGT	0.024555	0.0130353	-46.9141
C_TGC,D_GAC	0.0141276	0.0260705	84.5366
C_TGC,D_GAT	0.00586693	0.0162941	177.728
C_TGC,E_GAA	0.00562443	0.0260705	363.523
C_TGC,E_GAG	0.0224899	0	-100
C_TGC,F_TTC	0.0363906	0.0912468	150.743
C_TGC,F_TTT	0.02116	0.0130353	-38.3968
C_TGC,G_GGA	0.0060312	0.0228117	278.228
C_TGC,G_GGC	0.0202135	0.00325882	-83.878
C_TGC,G_GGG	0.0154887	0.00977645	-36.8801
C_TGC,G_GGT	0.00485782	0	-100
C_TGC,H_CAC	0.0302264	0.035847	18.5949
C_TGC,H_CAT	0.0169437	0	-100
C_TGC,I_ATA	0.00732192	0.0162941	122.538
C_TGC,I_ATC	0.0346149	0.00325882	-90.5855
C_TGC,I_ATT	0.0199867	0.00977645	-51.0852
C_TGC,K_AAA	0.030508	0.0162941	-46.5908
C_TGC,K_AAG	0.0422966	0.0684351	61.798
C_TGC,L_CTA	0.0082137	0.0391058	376.105
C_TGC,L_CTC	0.0342785	0.00977645	-71.4794
C_TGC,L_CTG	0.0599991	0.0130353	-78.2742
C_TGC,L_CTT	0.0183517	0.0325882	77.5752
C_TGC,L_TTA	0.00729846	0.0162941	123.254
C_TGC,L_TTG	0.0157312	0.00325882	-79.2844
C_TGC,M_ATG	0.0252825	0	-100
C_TGC,N_AAC	0.0297805	0.0130353	-56.2289
C_TGC,N_AAT	0.0202213	0.00325882	-83.8843
C_TGC,P_CCA	0.0239292	0.0586587	145.134
C_TGC,P_CCC	0.0336918	0.00651763	-80.6551
C_TGC,P_CCG	0.0138929	0.0423646	204.937
C_TGC,P_CCT	0.0226385	0	-100
C_TGC,Q_CAA	0.018078	0.00977645	-45.9206
C_TGC,Q_CAG	0.0620173	0.00651763	-89.4906
C_TGC,R_AGA	0.0181014	0.0325882	80.0309
C_TGC,R_AGG	0.0219423	0.0651763	197.035
C_TGC,R_CGA	0.00951224	0.0684351	619.442
C_TGC,R_CGC	0.0246098	0.00651763	-73.5161
C_TGC,R_CGG	0.0207063	0.00977645	-52.7853
C_TGC,R_CGT	0.00733757	0.0162941	122.064
C_TGC,S_AGC	0.0451049	0.00325882	-92.775
C_TGC,S_AGT	0.0229279	0.0162941	-28.9336
C_TGC,S_TCA	0.0151445	0.052141	244.29
C_TGC,S_TCC	0.0368443	0.107541	191.879
C_TGC,S_TCG	0.0071733	0.0260705	263.439
C_TGC,S_TCT	0.0200492	0.035847	78.7946
C_TGC,T_ACA	0.0187976	0.0553999	194.717
C_TGC,T_ACC	0.02989	0.052141	74.4429
C_TGC,T_ACG	0.0105761	0.00651763	-38.374
C_TGC,T_ACT	0.0151054	0.0130353	-13.7045
C_TGC,V_GTA	0.00182266	0.0130353	615.178
C_TGC,V_GTC	0.00906636	0.00651763	-28.1119
C_TGC,V_GTG	0.020808	0.0130353	-37.3547
C_TGC,V_GTT	0.00475612	0.0228117	379.628
C_TGC,W_TGG	0.0256815	0.123835	382.195
C_TGC,Y_TAC	0.0280126	0.0423646	51.234
C_TGC,Y_TAT	0.0155591	0.0228117	46.6134
C_TGT,A_GCA	0.0219032	0	-100
C_TGT,A_GCC	0.0395274	0.0195529	-50.5334
C_TGT,A_GCG	0.00613289	0.052141	750.187
C_TGT,A_GCT	0.0266828	0.0423646	58.7713
C_TGT,C_TGC	0.00775217	0.0325882	320.375
C_TGT,C_TGT	0.00730628	0.0456234	524.441
C_TGT,D_GAC	0.0431493	0.00977645	-77.3427
C_TGT,D_GAT	0.0365705	0.0260705	-28.7116
C_TGT,E_GAA	0.0515977	0.035847	-30.526
C_TGT,E_GAG	0.0544373	0.189011	247.209
C_TGT,F_TTC	0.0135565	0.00651763	-51.9225
C_TGT,F_TTT	0.0149411	0.035847	139.922
C_TGT,G_GGA	0.0387061	0.0945056	144.162
C_TGT,G_GGC	0.0506902	0.0130353	-74.2845
C_TGT,G_GGG	0.0483591	0.035847	-25.8734
C_TGT,G_GGT	0.0228732	0.00325882	-85.7527
C_TGT,H_CAC	0.013095	0.0293293	123.974
C_TGT,H_CAT	0.0115226	0.00325882	-71.7182
C_TGT,I_ATA	0.00631281	0.0195529	209.733
C_TGT,I_ATC	0.0107873	0.0293293	171.887
C_TGT,I_ATT	0.0124535	0	-100
C_TGT,K_AAA	0.0243282	0.0325882	33.9522
C_TGT,K_AAG	0.0211288	0.0782116	270.166
C_TGT,L_CTA	0.00639886	0.00977645	52.7841
C_TGT,L_CTC	0.0145891	0.00651763	-55.3253
C_TGT,L_CTG	0.0239918	0.035847	49.4133
C_TGT,L_CTT	0.0137677	0.052141	278.719
C_TGT,L_TTA	0.00909765	0.0456234	401.486
C_TGT,L_TTG	0.0139633	0.0456234	226.738
C_TGT,M_ATG	0.0108264	0.0423646	291.307
C_TGT,N_AAC	0.0139555	0.0782116	460.437
C_TGT,N_AAT	0.0187351	0.035847	91.3364
C_TGT,P_CCA	0.0168029	0.0293293	74.5495
C_TGT,P_CCC	0.0176946	0.0228117	28.9187
C_TGT,P_CCG	0.00387217	0.00325882	-15.8401
C_TGT,P_CCT	0.0179215	0	-100
C_TGT,Q_CAA	0.0124144	0.0391058	215.003
C_TGT,Q_CAG	0.0252356	0.1108	339.061
C_TGT,R_AGA	0.00760354	0.0228117	200.014
C_TGT,R_AGG	0.00576523	0.00651763	13.0506
C_TGT,R_CGA	0.00587475	0.0162941	177.358
C_TGT,R_CGC	0.00721241	0.0130353	80.7338
C_TGT,R_CGG	0.00716547	0	-100
C_TGT,R_CGT	0.0041929	0	-100
C_TGT,S_AGC	0.00997377	0.00977645	-1.97848
C_TGT,S_AGT	0.00947313	0.0293293	209.606
C_TGT,S_TCA	0.0124066	0.0195529	57.6008
C_TGT,S_TCC	0.0150663	0.0195529	29.7793
C_TGT,S_TCG	0.00247975	0.00977645	294.251
C_TGT,S_TCT	0.0156373	0.00651763	-58.32
C_TGT,T_ACA	0.0105996	0.00325882	-69.2552
C_TGT,T_ACC	0.0121797	0.0195529	60.5362
C_TGT,T_ACG	0.00222161	0.0228117	926.81
C_TGT,T_ACT	0.0105448	0.00325882	-69.0956
C_TGT,V_GTA	0.0112097	0	-100
C_TGT,V_GTC	0.0237571	0.0945056	297.799
C_TGT,V_GTG	0.0418899	0.0391058	-6.64618
C_TGT,V_GTT	0.0208471	0.00651763	-68.7361
C_TGT,W_TGG	0.00910547	0.0260705	186.317
C_TGT,Y_TAC	0.00994248	0.0162941	63.8833
C_TGT,Y_TAT	0.0104666	0.0260705	149.083
D_GAC,A_GCA	0.0112958	0.00977645	-13.4505
D_GAC,A_GCC	0.0345053	0.0130353	-62.2225
D_GAC,A_GCG	0.0150272	0.0130353	-13.2553
D_GAC,A_GCT	0.0125005	0.0162941	30.3478
D_GAC,C_TGC	0.0432823	0	-100
D_GAC,C_TGT	0.0356787	0.0195529	-45.1974
D_GAC,D_GAC	0.0375092	0.0391058	4.25646
D_GAC,D_GAT	0.0170688	0.0325882	90.9218
D_GAC,E_GAA	0.0174756	0.149905	757.798
D_GAC,E_GAG	0.0575585	0.0553999	-3.75028
D_GAC,F_TTC	0.0750497	0.0488822	-34.8669
D_GAC,F_TTT	0.0531152	0.035847	-32.511
D_GAC,G_GGA	0.0116478	0.00325882	-72.0221
D_GAC,G_GGC	0.0387295	0.0716939	85.1144
D_GAC,G_GGG	0.0262447	0.0228117	-13.0808
D_GAC,G_GGT	0.0094262	0.00651763	-30.8562
D_GAC,H_CAC	0.0452692	0.0260705	-42.41
D_GAC,H_CAT	0.0263777	0.0162941	-38.2278
D_GAC,I_ATA	0.0202135	0.00977645	-51.6341
D_GAC,I_ATC	0.0854694	0.0716939	-16.1174
D_GAC,I_ATT	0.0511674	0.0162941	-68.1554
D_GAC,K_AAA	0.0610082	0.0162941	-73.292
D_GAC,K_AAG	0.0920091	0.00651763	-92.9163
D_GAC,L_CTA	0.018563	0.00325882	-82.4445
D_GAC,L_CTC	0.0653028	0.0814704	24.7579
D_GAC,L_CTG	0.126726	0.0162941	-87.1422
D_GAC,L_CTT	0.0353502	0.0293293	-17.032
D_GAC,L_TTA	0.0194313	0.0195529	0.625952
D_GAC,L_TTG	0.0413501	0.00325882	-92.119
D_GAC,M_ATG	0.0695583	0.0293293	-57.8349
D_GAC,N_AAC	0.0610473	0.0162941	-73.3091
D_GAC,N_AAT	0.041444	0.0260705	-37.0945
D_GAC,P_CCA	0.0439863	0.00977645	-77.7739
D_GAC,P_CCC	0.070716	0.0293293	-58.5252
D_GAC,P_CCG	0.0232017	0.0130353	-43.8177
D_GAC,P_CCT	0.0521765	0.0847292	62.3895
D_GAC,Q_CAA	0.0323385	0.0488822	51.158
D_GAC,Q_CAG	0.0840457	0.0228117	-72.858
D_GAC,R_AGA	0.0393945	0.0130353	-66.9109
D_GAC,R_AGG	0.0382211	0.00977645	-74.4213
D_GAC,R_CGA	0.0175147	0.0391058	123.274
D_GAC,R_CGC	0.0332772	0.052141	56.687
D_GAC,R_CGG	0.0320725	0.101023	214.984
D_GAC,R_CGT	0.0121328	0.00977645	-19.4214
D_GAC,S_AGC	0.0804942	0	-100
D_GAC,S_AGT	0.0464191	0.0977645	110.612
D_GAC,S_TCA	0.0330738	0.00977645	-70.4405
D_GAC,S_TCC	0.0515273	0.00651763	-87.3511
D_GAC,S_TCG	0.019533	0.035847	83.5205
D_GAC,S_TCT	0.0409981	0.0488822	19.2305
D_GAC,T_ACA	0.046247	0.00325882	-92.9535
D_GAC,T_ACC	0.0626275	0.00977645	-84.3895
D_GAC,T_ACG	0.0242187	0.00977645	-59.6326
D_GAC,T_ACT	0.0371024	0.0553999	49.3159
D_GAC,V_GTA	0.00511596	0.0260705	409.592
D_GAC,V_GTC	0.0223569	0.0260705	16.6106
D_GAC,V_GTG	0.0486094	0.0423646	-12.847
D_GAC,V_GTT	0.00844055	0	-100
D_GAC,W_TGG	0.048234	0.0195529	-59.4624
D_GAC,Y_TAC	0.047569	0.0586587	23.3127
D_GAC,Y_TAT	0.0341142	0	-100
D_GAT,A_GCA	0.0490788	0.0651763	32.7993
D_GAT,A_GCC	0.075699	0.0195529	-74.1702
D_GAT,A_GCG	0.013533	0.0325882	140.804
D_GAT,A_GCT	0.06481	0.0260705	-59.7739
D_GAT,C_TGC	0.0105996	0.0195529	84.4685
D_GAT,C_TGT	0.0145109	0.0260705	79.6621
D_GAT,D_GAC	0.0896075	0.0423646	-52.7221
D_GAT,D_GAT	0.0982749	0.0847292	-13.7835
D_GAT,E_GAA	0.129675	0.117317	-9.52952
D_GAT,E_GAG	0.122885	0.00325882	-97.3481
D_GAT,F_TTC	0.0345132	0	-100
D_GAT,F_TTT	0.0417256	0.0130353	-68.7595
D_GAT,G_GGA	0.0653732	0.0195529	-70.0904
D_GAT,G_GGC	0.0662493	0.00651763	-90.162
D_GAT,G_GGG	0.0613993	0.00651763	-89.3849
D_GAT,G_GGT	0.0421402	0.00651763	-84.5335
D_GAT,H_CAC	0.0200962	0.0130353	-35.1356
D_GAT,H_CAT	0.0210114	0.0162941	-22.4513
D_GAT,I_ATA	0.0184378	0.00651763	-64.6507
D_GAT,I_ATC	0.0287401	0.00325882	-88.6611
D_GAT,I_ATT	0.0409433	0.0325882	-20.4067
D_GAT,K_AAA	0.0483591	0.0260705	-46.0898
D_GAT,K_AAG	0.0330269	0.0228117	-30.9299
D_GAT,L_CTA	0.0133062	0.0814704	512.274
D_GAT,L_CTC	0.0279422	0.0586587	109.928
D_GAT,L_CTG	0.0427503	0.00325882	-92.3771
D_GAT,L_CTT	0.0301169	0.0619175	105.591
D_GAT,L_TTA	0.0224429	0.00325882	-85.4796
D_GAT,L_TTG	0.0330816	0.0195529	-40.895
D_GAT,M_ATG	0.0286619	0.035847	25.0684
D_GAT,N_AAC	0.0229358	0.00325882	-85.7916
D_GAT,N_AAT	0.033285	0.0553999	66.4408
D_GAT,P_CCA	0.030023	0.00977645	-67.4368
D_GAT,P_CCC	0.0307036	0.00325882	-89.3862
D_GAT,P_CCG	0.00617983	0.00651763	5.46619
D_GAT,P_CCT	0.0382054	0.0325882	-14.7028
D_GAT,Q_CAA	0.0247897	0.0586587	136.625
D_GAT,Q_CAG	0.0377517	0.0228117	-39.5744
D_GAT,R_AGA	0.0170063	0.0162941	-4.1878
D_GAT,R_AGG	0.00846402	0.00651763	-22.996
D_GAT,R_CGA	0.0113193	0.00325882	-71.21
D_GAT,R_CGC	0.0101068	0.0325882	222.439
D_GAT,R_CGG	0.0105683	0.00651763	-38.3284
D_GAT,R_CGT	0.00843273	0.00325882	-61.3552
D_GAT,S_AGC	0.0158642	0.00325882	-79.458
D_GAT,S_AGT	0.0165917	0.00651763	-60.7175
D_GAT,S_TCA	0.0280517	0.0325882	16.1716
D_GAT,S_TCC	0.0284429	0.0325882	14.5741
D_GAT,S_TCG	0.00522548	0.0260705	398.912
D_GAT,S_TCT	0.0392224	0.0260705	-33.5315
D_GAT,T_ACA	0.0226307	0	-100
D_GAT,T_ACC	0.0216763	0.0325882	50.3397
D_GAT,T_ACG	0.00456056	0.0195529	328.739
D_GAT,T_ACT	0.0212617	0.0162941	-23.3643
D_GAT,V_GTA	0.0282864	0.0325882	15.2078
D_GAT,V_GTC	0.0516915	0.00977645	-81.087
D_GAT,V_GTG	0.0853833	0.0553999	-35.1163
D_GAT,V_GTT	0.0465599	0.0488822	4.98776
D_GAT,W_TGG	0.0127977	0.00977645	-23.6079
D_GAT,Y_TAC	0.0229671	0.00325882	-85.8109
D_GAT,Y_TAT	0.0312277	0.0130353	-58.2574
E_GAA,A_GCA	0.061548	0.0162941	-73.5262
E_GAA,A_GCC	0.0719833	0.0195529	-72.8369
E_GAA,A_GCG	0.0123518	0.0651763	427.665
E_GAA,A_GCT	0.0654905	0.0195529	-70.1439
E_GAA,C_TGC	0.0242891	0.0162941	-32.916
E_GAA,C_TGT	0.0557984	0.00977645	-82.479
E_GAA,D_GAC	0.0882542	0.0391058	-55.6896
E_GAA,D_GAT	0.122877	0.00977645	-92.0437
E_GAA,E_GAA	0.191309	0.0293293	-84.6691
E_GAA,E_GAG	0.159487	0.0195529	-87.7401
E_GAA,F_TTC	0.0345366	0.0195529	-43.3851
E_GAA,F_TTT	0.0524816	0.00325882	-93.7906
E_GAA,G_GGA	0.0661476	0.0391058	-40.8811
E_GAA,G_GGC	0.0550631	0.0716939	30.2033
E_GAA,G_GGG	0.049509	0.0260705	-47.3419
E_GAA,G_GGT	0.0376578	0.0162941	-56.7313
E_GAA,H_CAC	0.0275433	0.0162941	-40.8419
E_GAA,H_CAT	0.0334415	0.0488822	46.1724
E_GAA,I_ATA	0.0405131	0.00977645	-75.8684
E_GAA,I_ATC	0.0456134	0.0293293	-35.7002
E_GAA,I_ATT	0.0601008	0.00651763	-89.1555
E_GAA,K_AAA	0.101396	0.0130353	-87.1442
E_GAA,K_AAG	0.100278	0.0716939	-28.5045
E_GAA,L_CTA	0.02328	0.052141	123.974
E_GAA,L_CTC	0.0337622	0.00651763	-80.6955
E_GAA,L_CTG	0.0628152	0.0130353	-79.2482
E_GAA,L_CTT	0.0449798	0	-100
E_GAA,L_TTA	0.0285758	0.00651763	-77.1918
E_GAA,L_TTG	0.030242	0.0195529	-35.3454
E_GAA,M_ATG	0.0645127	0.052141	-19.1771
E_GAA,N_AAC	0.0619626	0.00651763	-89.4813
E_GAA,N_AAT	0.0884028	0.035847	-59.4504
E_GAA,P_CCA	0.036946	0.0325882	-11.7952
E_GAA,P_CCC	0.027465	0.0130353	-52.5387
E_GAA,P_CCG	0.00773652	0.0162941	110.612
E_GAA,P_CCT	0.034036	0.0228117	-32.9777
E_GAA,Q_CAA	0.0473265	0.0293293	-38.0277
E_GAA,Q_CAG	0.0693001	0.0130353	-81.1901
E_GAA,R_AGA	0.051715	0.127094	145.758
E_GAA,R_AGG	0.0356396	0.035847	0.581779
E_GAA,R_CGA	0.0151836	0.0162941	7.31361
E_GAA,R_CGC	0.0126491	0.0162941	28.8162
E_GAA,R_CGG	0.0171392	0.0195529	14.0825
E_GAA,R_CGT	0.0127117	0.0195529	53.8184
E_GAA,S_AGC	0.0383306	0.0162941	-57.4907
E_GAA,S_AGT	0.0406461	0.0325882	-19.8246
E_GAA,S_TCA	0.0279735	0.0228117	-18.4525
E_GAA,S_TCC	0.0259631	0.00325882	-87.4483
E_GAA,S_TCG	0.00557749	0.0130353	133.712
E_GAA,S_TCT	0.0368834	0.052141	41.3672
E_GAA,T_ACA	0.0508858	0.00651763	-87.1917
E_GAA,T_ACC	0.0385105	0.0782116	103.092
E_GAA,T_ACG	0.0103023	0.0423646	311.214
E_GAA,T_ACT	0.0412171	0.0293293	-28.8418
E_GAA,V_GTA	0.0346149	0.0162941	-52.9275
E_GAA,V_GTC	0.0402002	0.00977645	-75.6806
E_GAA,V_GTG	0.0665153	0	-100
E_GAA,V_GTT	0.0460749	0.0195529	-57.5628
E_GAA,W_TGG	0.0269957	0.120576	346.65
E_GAA,Y_TAC	0.0271912	0.0228117	-16.1064
E_GAA,Y_TAT	0.0417099	0.0814704	95.3261
E_GAG,A_GCA	0.0601712	0.0162941	-72.9205
E_GAG,A_GCC	0.135761	0.00977645	-92.7988
E_GAG,A_GCG	0.0439394	0	-100
E_GAG,A_GCT	0.0727968	0.0162941	-77.6171
E_GAG,C_TGC	0.0383853	0.0195529	-49.0616
E_GAG,C_TGT	0.0387374	0.087988	127.14
E_GAG,D_GAC	0.13131	0.00651763	-95.0364
E_GAG,D_GAT	0.0881682	0.00651763	-92.6077
E_GAG,E_GAA	0.142957	0.00651763	-95.4409
E_GAG,E_GAG	0.298134	0.00325882	-98.9069
E_GAG,F_TTC	0.0579965	0.0814704	40.4746
E_GAG,F_TTT	0.0497281	0.0325882	-34.4673
E_GAG,G_GGA	0.0386044	0.0456234	18.182
E_GAG,G_GGC	0.0870026	0.0260705	-70.0348
E_GAG,G_GGG	0.0553603	0.0488822	-11.7017
E_GAG,G_GGT	0.0322837	0.0325882	0.942923
E_GAG,H_CAC	0.057535	0.0553999	-3.71102
E_GAG,H_CAT	0.0311573	0.00651763	-79.0815
E_GAG,I_ATA	0.022177	0.00977645	-55.9162
E_GAG,I_ATC	0.0779441	0.00977645	-87.4571
E_GAG,I_ATT	0.049204	0.00977645	-80.1308
E_GAG,K_AAA	0.130105	0.0553999	-57.4191
E_GAG,K_AAG	0.202432	0.0325882	-83.9017
E_GAG,L_CTA	0.0274729	0	-100
E_GAG,L_CTC	0.07821	0.00325882	-95.8333
E_GAG,L_CTG	0.2051	0.00977645	-95.2333
E_GAG,L_CTT	0.0404036	0.00977645	-75.803
E_GAG,L_TTA	0.0180623	0.00651763	-63.9159
E_GAG,L_TTG	0.035577	0.00651763	-81.6802
E_GAG,M_ATG	0.0848436	0.0195529	-76.9542
E_GAG,N_AAC	0.0857588	0.0716939	-16.4005
E_GAG,N_AAT	0.0636053	0.0162941	-74.3825
E_GAG,P_CCA	0.0544529	0.0619175	13.7083
E_GAG,P_CCC	0.0876049	0.0228117	-73.9607
E_GAG,P_CCG	0.0318613	0.0130353	-59.0875
E_GAG,P_CCT	0.0602103	0.0228117	-62.1133
E_GAG,Q_CAA	0.0430241	0.00977645	-77.2768
E_GAG,Q_CAG	0.150522	0.0162941	-89.1749
E_GAG,R_AGA	0.0491961	0.0195529	-60.2552
E_GAG,R_AGG	0.0587866	0.0488822	-16.848
E_GAG,R_CGA	0.02116	0.00977645	-53.7976
E_GAG,R_CGC	0.0468963	0.0391058	-16.6122
E_GAG,R_CGG	0.0572456	0.0391058	-31.6877
E_GAG,R_CGT	0.0172801	0.0684351	296.035
E_GAG,S_AGC	0.0764656	0.00977645	-87.2146
E_GAG,S_AGT	0.0422497	0.0391058	-7.44126
E_GAG,S_TCA	0.0298431	0.00651763	-78.1603
E_GAG,S_TCC	0.0466225	0.035847	-23.1123
E_GAG,S_TCG	0.0146673	0.0130353	-11.1272
E_GAG,S_TCT	0.0369616	0.0228117	-38.2827
E_GAG,T_ACA	0.0506433	0.0260705	-48.5213
E_GAG,T_ACC	0.0729063	0.00325882	-95.5301
E_GAG,T_ACG	0.0288887	0	-100
E_GAG,T_ACT	0.0393475	0.035847	-8.8965
E_GAG,V_GTA	0.0206281	0.0619175	200.161
E_GAG,V_GTC	0.0484373	0.0228117	-52.9047
E_GAG,V_GTG	0.118794	0.00325882	-97.2567
E_GAG,V_GTT	0.0308679	0.0162941	-47.2135
E_GAG,W_TGG	0.0445886	0.035847	-19.6052
E_GAG,Y_TAC	0.0462392	0.00325882	-92.9523
E_GAG,Y_TAT	0.0322446	0.0293293	-9.04117
F_TTC,A_GCA	0.00528023	0.00977645	85.1518
F_TTC,A_GCC	0.0217702	0.0195529	-10.1851
F_TTC,A_GCG	0.00730628	0.0130353	78.4118
F_TTC,A_GCT	0.00679781	0.0423646	523.209
F_TTC,C_TGC	0.0407869	0.0228117	-44.071
F_TTC,C_TGT	0.0304533	0.0325882	7.01039
F_TTC,D_GAC	0.0224273	0.00325882	-85.4694
F_TTC,D_GAT	0.0103884	0.0195529	88.219
F_TTC,E_GAA	0.00782257	0.0162941	108.296
F_TTC,E_GAG	0.0268549	0.0749527	179.103
F_TTC,F_TTC	0.070849	0.0130353	-81.6013
F_TTC,F_TTT	0.0427582	0.00651763	-84.757
F_TTC,G_GGA	0.00673523	0.0162941	141.923
F_TTC,G_GGC	0.0217624	0.0325882	49.7453
F_TTC,G_GGG	0.0153322	0.0130353	-14.9813
F_TTC,G_GGT	0.00539757	0.0195529	262.253
F_TTC,H_CAC	0.0430398	0.00325882	-92.4284
F_TTC,H_CAT	0.0258067	0.0912468	253.579
F_TTC,I_ATA	0.0134314	0.0553999	312.467
F_TTC,I_ATC	0.066484	0.0228117	-65.6884
F_TTC,I_ATT	0.0376891	0.00977645	-74.0603
F_TTC,K_AAA	0.0405209	0.0162941	-59.7885
F_TTC,K_AAG	0.0619547	0.0162941	-73.7
F_TTC,L_CTA	0.0170297	0.0293293	72.2243
F_TTC,L_CTC	0.061368	0.0162941	-73.4486
F_TTC,L_CTG	0.12175	0.0195529	-83.9402
F_TTC,L_CTT	0.0300621	0.00651763	-78.3195
F_TTC,L_TTA	0.0147925	0.0228117	54.2115
F_TTC,L_TTG	0.0323463	0.0195529	-39.5514
F_TTC,M_ATG	0.0473422	0.0391058	-17.3976
F_TTC,N_AAC	0.0489536	0.0716939	46.4527
F_TTC,N_AAT	0.0300074	0.052141	73.7608
F_TTC,P_CCA	0.0305158	0.0228117	-25.2463
F_TTC,P_CCC	0.0405991	0.0586587	44.4826
F_TTC,P_CCG	0.0157468	0.00651763	-58.6099
F_TTC,P_CCT	0.0311729	0.00977645	-68.638
F_TTC,Q_CAA	0.0253686	0.0195529	-22.9248
F_TTC,Q_CAG	0.0930729	0.0195529	-78.9919
F_TTC,R_AGA	0.0246176	0.00977645	-60.2868
F_TTC,R_AGG	0.0241874	0.00651763	-73.0536
F_TTC,R_CGA	0.0176164	0.0162941	-7.50634
F_TTC,R_CGC	0.0326749	0.052141	59.5754
F_TTC,R_CGG	0.0314467	0.00977645	-68.9111
F_TTC,R_CGT	0.0125396	0.00651763	-48.0235
F_TTC,S_AGC	0.0594985	0.0130353	-78.0914
F_TTC,S_AGT	0.0352172	0.0325882	-7.46525
F_TTC,S_TCA	0.0265263	0.0488822	84.2781
F_TTC,S_TCC	0.0614463	0.0195529	-68.1789
F_TTC,S_TCG	0.0116947	0.00325882	-72.1344
F_TTC,S_TCT	0.0368834	0.0325882	-11.6455
F_TTC,T_ACA	0.0331286	0.00977645	-70.4894
F_TTC,T_ACC	0.0587944	0.087988	49.6537
F_TTC,T_ACG	0.0165995	0.00325882	-80.368
F_TTC,T_ACT	0.032096	0.00651763	-79.6933
F_TTC,V_GTA	0.00317596	0.00325882	2.60873
F_TTC,V_GTC	0.0137599	0.0162941	18.4171
F_TTC,V_GTG	0.031697	0.0228117	-28.0321
F_TTC,V_GTT	0.00480306	0.0195529	307.093
F_TTC,W_TGG	0.0363202	0.0130353	-64.1101
F_TTC,Y_TAC	0.0488519	0.0293293	-39.9628
F_TTC,Y_TAT	0.0296241	0.0162941	-44.9972
F_TTT,A_GCA	0.0394414	0.00325882	-91.7376
F_TTT,A_GCC	0.0537176	0.0195529	-63.6006
F_TTT,A_GCG	0.00758789	0.00977645	28.8427
F_TTT,A_GCT	0.0472014	0.00651763	-86.1919
F_TTT,C_TGC	0.0111237	0.0586587	427.331
F_TTT,C_TGT	0.0153792	0.0423646	175.467
F_TTT,D_GAC	0.0594124	0.00977645	-83.5448
F_TTT,D_GAT	0.0650759	0.0325882	-49.9229
F_TTT,E_GAA	0.0790236	0.0162941	-79.3807
F_TTT,E_GAG	0.0768176	0.00325882	-95.7577
F_TTT,F_TTC	0.0251808	0.0325882	29.4164
F_TTT,F_TTT	0.0248758	0.0423646	70.3047
F_TTT,G_GGA	0.0513786	0.00977645	-80.9718
F_TTT,G_GGC	0.0435169	0	-100
F_TTT,G_GGG	0.041749	0.0293293	-29.7485
F_TTT,G_GGT	0.0321351	0.0488822	52.1147
F_TTT,H_CAC	0.0167559	0.0228117	36.141
F_TTT,H_CAT	0.0212461	0.0162941	-23.3079
F_TTT,I_ATA	0.0127351	0.0293293	130.302
F_TTT,I_ATC	0.0195095	0.101023	417.816
F_TTT,I_ATT	0.0287479	0.0130353	-54.6567
F_TTT,K_AAA	0.0350842	0.00651763	-81.4229
F_TTT,K_AAG	0.0305393	0.00977645	-67.9873
F_TTT,L_CTA	0.014417	0.00651763	-54.792
F_TTT,L_CTC	0.0288027	0.00977645	-66.0572
F_TTT,L_CTG	0.042852	0.0293293	-31.5567
F_TTT,L_CTT	0.0285211	0.0391058	37.1118
F_TTT,L_TTA	0.0172409	0	-100
F_TTT,L_TTG	0.0225368	0.0130353	-42.1602
F_TTT,M_ATG	0.020855	0.0325882	56.2609
F_TTT,N_AAC	0.023718	0.0945056	298.455
F_TTT,N_AAT	0.0275276	0.0162941	-40.8083
F_TTT,P_CCA	0.0277075	0.0130353	-52.9541
F_TTT,P_CCC	0.0203152	0.0619175	204.784
F_TTT,P_CCG	0.00444322	0.0162941	266.718
F_TTT,P_CCT	0.0348183	0.0391058	12.314
F_TTT,Q_CAA	0.0236946	0.0195529	-17.4794
F_TTT,Q_CAG	0.0395353	0.0130353	-67.0288
F_TTT,R_AGA	0.0129542	0.035847	176.721
F_TTT,R_AGG	0.00907418	0.00977645	7.73917
F_TTT,R_CGA	0.0117886	0.0162941	38.2188
F_TTT,R_CGC	0.00632846	0.0162941	157.473
F_TTT,R_CGG	0.00912111	0.0391058	328.739
F_TTT,R_CGT	0.0062737	0.0293293	367.497
F_TTT,S_AGC	0.0142918	0	-100
F_TTT,S_AGT	0.0159893	0.00977645	-38.8564
F_TTT,S_TCA	0.0248288	0.114059	359.379
F_TTT,S_TCC	0.0243125	0.0456234	87.6538
F_TTT,S_TCG	0.00345758	0.00977645	182.754
F_TTT,S_TCT	0.0329721	0.0130353	-60.4658
F_TTT,T_ACA	0.0193921	0.0293293	51.2434
F_TTT,T_ACC	0.0189384	0.0716939	278.563
F_TTT,T_ACG	0.00341846	0.00977645	185.99
F_TTT,T_ACT	0.0201196	0.0162941	-19.0141
F_TTT,V_GTA	0.0212852	0.00325882	-84.6898
F_TTT,V_GTC	0.0330504	0.0162941	-50.6992
F_TTT,V_GTG	0.06384	0.035847	-43.8487
F_TTT,V_GTT	0.0332772	0.0162941	-51.0353
F_TTT,W_TGG	0.0144013	0.0130353	-9.48584
F_TTT,Y_TAC	0.0179215	0.0488822	172.757
F_TTT,Y_TAT	0.0261978	0.0456234	74.1499
G_GGA,A_GCA	0.0351312	0.0228117	-35.067
G_GGA,A_GCC	0.0504399	0.0162941	-67.6961
G_GGA,A_GCG	0.0101068	0.0684351	577.122
G_GGA,A_GCT	0.0393945	0.0456234	15.8118
G_GGA,C_TGC	0.00921499	0.0423646	359.736
G_GGA,C_TGT	0.0112723	0	-100
G_GGA,D_GAC	0.0548127	0.0619175	12.9619
G_GGA,D_GAT	0.049509	0.0162941	-67.0887
G_GGA,E_GAA	0.0784917	0.0130353	-83.3928
G_GGA,E_GAG	0.0917822	0.0130353	-85.7976
G_GGA,F_TTC	0.0200101	0.00651763	-67.4283
G_GGA,F_TTT	0.0321429	0.00977645	-69.5845
G_GGA,G_GGA	0.0518949	0.0716939	38.1521
G_GGA,G_GGC	0.0506902	0.00651763	-87.1422
G_GGA,G_GGG	0.0339812	0.0260705	-23.2797
G_GGA,G_GGT	0.0286697	0.0293293	2.30076
G_GGA,H_CAC	0.0223021	0.00651763	-70.7758
G_GGA,H_CAT	0.0199867	0	-100
G_GGA,I_ATA	0.0169906	0.0423646	149.341
G_GGA,I_ATC	0.0239449	0.0293293	22.4869
G_GGA,I_ATT	0.0295302	0.0586587	98.6396
G_GGA,K_AAA	0.0576836	0.0651763	12.9893
G_GGA,K_AAG	0.0488128	0.0423646	-13.2101
G_GGA,L_CTA	0.010537	0.0130353	23.7094
G_GGA,L_CTC	0.021692	0.0162941	-24.8843
G_GGA,L_CTG	0.0299291	0.0162941	-45.5578
G_GGA,L_CTT	0.0209097	0.00325882	-84.4148
G_GGA,L_TTA	0.0129151	0.00651763	-49.5347
G_GGA,L_TTG	0.0137364	0.00651763	-52.5522
G_GGA,M_ATG	0.0313294	0.0162941	-47.9911
G_GGA,N_AAC	0.0382211	0	-100
G_GGA,N_AAT	0.0430632	0.00325882	-92.4325
G_GGA,P_CCA	0.0265107	0.052141	96.6793
G_GGA,P_CCC	0.0307583	0.0130353	-57.6204
G_GGA,P_CCG	0.00630499	0.00325882	-48.3137
G_GGA,P_CCT	0.0268549	0.117317	336.857
G_GGA,Q_CAA	0.0228967	0.0162941	-28.8364
G_GGA,Q_CAG	0.0435561	0.00977645	-77.5543
G_GGA,R_AGA	0.0319787	0.0162941	-49.047
G_GGA,R_AGG	0.0189932	0.0423646	123.051
G_GGA,R_CGA	0.00849531	0.0130353	53.4407
G_GGA,R_CGC	0.00987208	0.0195529	98.0625
G_GGA,R_CGG	0.0101224	0.0488822	382.911
G_GGA,R_CGT	0.00649273	0.00977645	50.5752
G_GGA,S_AGC	0.028834	0.0228117	-20.8861
G_GGA,S_AGT	0.0268158	0.0586587	118.747
G_GGA,S_TCA	0.0170688	0.0260705	52.7375
G_GGA,S_TCC	0.0188446	0.00325882	-82.7069
G_GGA,S_TCG	0.00344193	0.00651763	89.3597
G_GGA,S_TCT	0.0208706	0.00977645	-53.1569
G_GGA,T_ACA	0.0304767	0.00325882	-89.3072
G_GGA,T_ACC	0.0258614	0.0782116	202.426
G_GGA,T_ACG	0.00589822	0.0228117	286.756
G_GGA,T_ACT	0.0239605	0.0162941	-31.9962
G_GGA,V_GTA	0.0154496	0.00977645	-36.7203
G_GGA,V_GTC	0.0254625	0.117317	360.746
G_GGA,V_GTG	0.0329878	0.00977645	-70.3634
G_GGA,V_GTT	0.0221457	0.0130353	-41.1386
G_GGA,W_TGG	0.0131184	0.00977645	-25.4756
G_GGA,Y_TAC	0.0127508	0.0130353	2.23103
G_GGA,Y_TAT	0.0177963	0.0325882	83.1171
G_GGC,A_GCA	0.00913676	0.00977645	7.00123
G_GGC,A_GCC	0.0400985	0.120576	200.7
G_GGC,A_GCG	0.0212461	0.00977645	-53.9847
G_GGC,A_GCT	0.0117026	0.00977645	-16.4589
G_GGC,C_TGC	0.0552586	0.0912468	65.1268
G_GGC,C_TGT	0.0333085	0.0423646	27.1886
G_GGC,D_GAC	0.0246567	0.00325882	-86.7833
G_GGC,D_GAT	0.0107482	0.0162941	51.5981
G_GGC,E_GAA	0.00911329	0	-100
G_GGC,E_GAG	0.0466851	0.0195529	-58.1175
G_GGC,F_TTC	0.0781396	0.00651763	-91.659
G_GGC,F_TTT	0.0411624	0.0325882	-20.8302
G_GGC,G_GGA	0.010451	0.0162941	55.91
G_GGC,G_GGC	0.0632376	0.00651763	-89.6934
G_GGC,G_GGG	0.0276293	0.052141	88.7164
G_GGC,G_GGT	0.011992	0.0162941	35.8746
G_GGC,H_CAC	0.0491961	0.0912468	85.4756
G_GGC,H_CAT	0.0230453	0.0651763	182.818
G_GGC,I_ATA	0.0106465	0.00651763	-38.7816
G_GGC,I_ATC	0.0658895	0.0195529	-70.3247
G_GGC,I_ATT	0.0329956	0.0130353	-60.4939
G_GGC,K_AAA	0.0486486	0.0293293	-39.7118
G_GGC,K_AAG	0.0737277	0.0162941	-77.8997
G_GGC,L_CTA	0.012477	0.00325882	-73.8814
G_GGC,L_CTC	0.0607814	0.0162941	-73.1923
G_GGC,L_CTG	0.10246	0.0162941	-84.0971
G_GGC,L_CTT	0.0277232	0.0228117	-17.7161
G_GGC,L_TTA	0.0114601	0.00325882	-71.5637
G_GGC,L_TTG	0.0284116	0.035847	26.1703
G_GGC,M_ATG	0.0479054	0.24767	416.998
G_GGC,N_AAC	0.0463174	0.0162941	-64.8209
G_GGC,N_AAT	0.0264168	0.0749527	183.731
G_GGC,P_CCA	0.0357883	0.00651763	-81.7884
G_GGC,P_CCC	0.0675009	0.0130353	-80.6888
G_GGC,P_CCG	0.0232252	0.0162941	-29.8431
G_GGC,P_CCT	0.0459419	0.0325882	-29.0667
G_GGC,Q_CAA	0.0216372	0.0130353	-39.7554
G_GGC,Q_CAG	0.0814016	0.0260705	-67.973
G_GGC,R_AGA	0.0239371	0.035847	49.7551
G_GGC,R_AGG	0.0282395	0.0782116	176.958
G_GGC,R_CGA	0.0169359	0.0488822	188.631
G_GGC,R_CGC	0.048453	0.00977645	-79.8228
G_GGC,R_CGG	0.0369225	0.0456234	23.5653
G_GGC,R_CGT	0.0135096	0.0423646	213.589
G_GGC,S_AGC	0.0860952	0.0293293	-65.9338
G_GGC,S_AGT	0.0368991	0.0293293	-20.5147
G_GGC,S_TCA	0.0293816	0.00977645	-66.7259
G_GGC,S_TCC	0.07433	0.0325882	-56.1575
G_GGC,S_TCG	0.0170688	0.00325882	-80.9078
G_GGC,S_TCT	0.0434778	0	-100
G_GGC,T_ACA	0.0321273	0.00977645	-69.5697
G_GGC,T_ACC	0.062338	0.0195529	-68.6341
G_GGC,T_ACG	0.0176242	0.0130353	-26.0379
G_GGC,T_ACT	0.0295224	0.00651763	-77.9231
G_GGC,V_GTA	0.00297258	0.00325882	9.62933
G_GGC,V_GTC	0.0206829	0.0391058	89.0733
G_GGC,V_GTG	0.0345679	0.0162941	-52.8636
G_GGC,V_GTT	0.00649273	0.0325882	401.917
G_GGC,W_TGG	0.048234	0.0228117	-52.7061
G_GGC,Y_TAC	0.0560409	0.0293293	-47.6644
G_GGC,Y_TAT	0.0305393	0.0130353	-57.3165
G_GGG,A_GCA	0.0283959	0.035847	26.2398
G_GGG,A_GCC	0.0705909	0.0325882	-53.8352
G_GGG,A_GCG	0.0198615	0.0260705	31.2616
G_GGG,A_GCT	0.0403801	0.0260705	-35.4372
G_GGG,C_TGC	0.00913676	0.0162941	78.3354
G_GGG,C_TGT	0.00705596	0.00651763	-7.62939
G_GGG,D_GAC	0.0652637	0.0586587	-10.1205
G_GGG,D_GAT	0.0337622	0.00977645	-71.0432
G_GGG,E_GAA	0.0413501	0.0260705	-36.9517
G_GGG,E_GAG	0.0908278	0.0391058	-56.9452
G_GGG,F_TTC	0.016224	0.00651763	-59.8272
G_GGG,F_TTT	0.0169906	0.035847	110.981
G_GGG,G_GGA	0.0214573	0.0162941	-24.0628
G_GGG,G_GGC	0.0638322	0.0162941	-74.4736
G_GGG,G_GGG	0.0145734	0.0130353	-10.5547
G_GGG,G_GGT	0.0212696	0.00651763	-69.357
G_GGG,H_CAC	0.0223491	0.00325882	-85.4186
G_GGG,H_CAT	0.0125552	0.00977645	-22.1324
G_GGG,I_ATA	0.00850313	0	-100
G_GGG,I_ATC	0.0260257	0.052141	100.345
G_GGG,I_ATT	0.0177181	0.0325882	83.9256
G_GGG,K_AAA	0.0547345	0.0684351	25.031
G_GGG,K_AAG	0.0763796	0.0456234	-40.2675
G_GGG,L_CTA	0.00945749	0.0130353	37.8301
G_GGG,L_CTC	0.0354519	0.00325882	-90.8078
G_GGG,L_CTG	0.0785308	0.0293293	-62.6524
G_GGG,L_CTT	0.0188602	0.0130353	-30.8849
G_GGG,L_TTA	0.00577306	0	-100
G_GGG,L_TTG	0.011374	0	-100
G_GGG,M_ATG	0.0284976	0.0130353	-54.2584
G_GGG,N_AAC	0.0378065	0.0619175	63.7748
G_GGG,N_AAT	0.0245081	0.0325882	32.9689
G_GGG,P_CCA	0.0296162	0.0391058	32.0417
G_GGG,P_CCC	0.0561035	0.0586587	4.55446
G_GGG,P_CCG	0.0206907	0.0162941	-21.2493
G_GGG,P_CCT	0.0348339	0.0293293	-15.8023
G_GGG,Q_CAA	0.0151914	0.00977645	-35.645
G_GGG,Q_CAG	0.0593811	0.0162941	-72.5602
G_GGG,R_AGA	0.0186334	0.0391058	109.87
G_GGG,R_AGG	0.0211366	0.00977645	-53.7463
G_GGG,R_CGA	0.00800249	0.00977645	22.1676
G_GGG,R_CGC	0.0199632	0.0195529	-2.0553
G_GGG,R_CGG	0.0200649	0.0162941	-18.7931
G_GGG,R_CGT	0.00657096	0.0162941	147.971
G_GGG,S_AGC	0.0360229	0.0195529	-45.721
G_GGG,S_AGT	0.0171392	0.0162941	-4.93121
G_GGG,S_TCA	0.0132671	0.00325882	-75.4368
G_GGG,S_TCC	0.0233973	0.00651763	-72.1437
G_GGG,S_TCG	0.00592951	0.00977645	64.8779
G_GGG,S_TCT	0.0181562	0.00651763	-64.1024
G_GGG,T_ACA	0.0264481	0.035847	35.537
G_GGG,T_ACC	0.0438299	0	-100
G_GGG,T_ACG	0.011773	0.0162941	38.4025
G_GGG,T_ACT	0.02116	0	-100
G_GGG,V_GTA	0.00842491	0.00325882	-61.3193
G_GGG,V_GTC	0.03086	0.00977645	-68.32
G_GGG,V_GTG	0.0383462	0.0553999	44.4728
G_GGG,V_GTT	0.0150115	0.0130353	-13.1649
G_GGG,W_TGG	0.0108264	0.00325882	-69.8995
G_GGG,Y_TAC	0.0127664	0.0162941	27.6322
G_GGG,Y_TAT	0.00868305	0.00651763	-24.9385
G_GGT,A_GCA	0.0222943	0.00651763	-70.7655
G_GGT,A_GCC	0.0394883	0.0260705	-33.9792
G_GGT,A_GCG	0.00686039	0.00325882	-52.4981
G_GGT,A_GCT	0.0315719	0.0260705	-17.4249
G_GGT,C_TGC	0.00739233	0.0228117	208.586
G_GGT,C_TGT	0.00926974	0.0195529	110.932
G_GGT,D_GAC	0.0392615	0.0162941	-58.4986
G_GGT,D_GAT	0.0329487	0.0228117	-30.7659
G_GGT,E_GAA	0.03959	0.0847292	114.017
G_GGT,E_GAG	0.039504	0.00325882	-91.7507
G_GGT,F_TTC	0.0197833	0.0130353	-34.1097
G_GGT,F_TTT	0.0207767	0.0195529	-5.89049
G_GGT,G_GGA	0.0334962	0.0260705	-22.1688
G_GGT,G_GGC	0.0476238	0.0945056	98.442
G_GGT,G_GGG	0.0308991	0.00977645	-68.3601
G_GGT,G_GGT	0.0306019	0.0195529	-36.1056
G_GGT,H_CAC	0.0164665	0.00325882	-80.2094
G_GGT,H_CAT	0.0136034	0.0260705	91.6464
G_GGT,I_ATA	0.00587475	0.00977645	66.4147
G_GGT,I_ATC	0.0124926	0.0195529	56.5153
G_GGT,I_ATT	0.0128212	0.00977645	-23.7478
G_GGT,K_AAA	0.0169984	0	-100
G_GGT,K_AAG	0.00695426	0.00651763	-6.27864
G_GGT,L_CTA	0.00880821	0.0162941	84.9873
G_GGT,L_CTC	0.0170767	0.0260705	52.6675
G_GGT,L_CTG	0.0254233	0.00977645	-61.5454
G_GGT,L_CTT	0.0160754	0.0195529	21.6325
G_GGT,L_TTA	0.0104666	0.0195529	86.8123
G_GGT,L_TTG	0.0158876	0.00651763	-58.9767
G_GGT,M_ATG	0.00872216	0.00651763	-25.2751
G_GGT,N_AAC	0.011726	0.0586587	400.243
G_GGT,N_AAT	0.0100676	0.0325882	223.692
G_GGT,P_CCA	0.0178511	0.0814704	356.389
G_GGT,P_CCC	0.0277467	0.0325882	17.449
G_GGT,P_CCG	0.00490475	0.0228117	365.094
G_GGT,P_CCT	0.0257363	0.0456234	77.273
G_GGT,Q_CAA	0.0124614	0.0260705	109.211
G_GGT,Q_CAG	0.0275667	0.00325882	-88.1784
G_GGT,R_AGA	0.00703249	0.00325882	-53.6606
G_GGT,R_AGG	0.00372354	0.0228117	512.634
G_GGT,R_CGA	0.00672741	0.0130353	93.7635
G_GGT,R_CGC	0.00819805	0.0162941	98.7555
G_GGT,R_CGG	0.00744709	0.0260705	250.077
G_GGT,R_CGT	0.00607814	0	-100
G_GGT,S_AGC	0.00959829	0.127094	1224.13
G_GGT,S_AGT	0.00822152	0.0195529	137.826
G_GGT,S_TCA	0.0141588	0.0162941	15.0805
G_GGT,S_TCC	0.0194078	0.0456234	135.078
G_GGT,S_TCG	0.00286306	0	-100
G_GGT,S_TCT	0.0236554	0.0195529	-17.343
G_GGT,T_ACA	0.0101615	0.087988	765.894
G_GGT,T_ACC	0.0130168	0.00651763	-49.9289
G_GGT,T_ACG	0.00179919	0.0260705	1349.01
G_GGT,T_ACT	0.0104197	0.035847	244.032
G_GGT,V_GTA	0.0113427	0.00651763	-42.5391
G_GGT,V_GTC	0.02522	0.0912468	261.804
G_GGT,V_GTG	0.0402393	0.00325882	-91.9014
G_GGT,V_GTT	0.0224821	0.00651763	-71.0096
G_GGT,W_TGG	0.0080416	0.00977645	21.5734
G_GGT,Y_TAC	0.0134861	0.0553999	310.792
G_GGT,Y_TAT	0.0163492	0.00325882	-80.0674
H_CAC,A_GCA	0.00874563	0.0423646	384.409
H_CAC,A_GCC	0.0232252	0.00651763	-71.9373
H_CAC,A_GCG	0.00901942	0.0228117	152.918
H_CAC,A_GCT	0.00811983	0.0423646	421.743
H_CAC,C_TGC	0.0361324	0.00651763	-81.9618
H_CAC,C_TGT	0.0220284	0.0456234	107.112
H_CAC,D_GAC	0.0167559	0.0228117	36.141
H_CAC,D_GAT	0.00917587	0.0195529	113.09
H_CAC,E_GAA	0.0102006	0.0391058	283.366
H_CAC,E_GAG	0.0287323	0.00651763	-77.316
H_CAC,F_TTC	0.0416004	0.00651763	-84.3328
H_CAC,F_TTT	0.025173	0.0423646	68.2936
H_CAC,G_GGA	0.0112723	0.00651763	-42.1802
H_CAC,G_GGC	0.0233973	0.0619175	164.635
H_CAC,G_GGG	0.0159815	0.00651763	-59.2177
H_CAC,G_GGT	0.00592951	0.0162941	174.796
H_CAC,H_CAC	0.0395587	0.00977645	-75.2863
H_CAC,H_CAT	0.0209567	0.0130353	-37.799
H_CAC,I_ATA	0.0115852	0.00977645	-15.6128
H_CAC,I_ATC	0.0454022	0.0391058	-13.8681
H_CAC,I_ATT	0.0258145	0.140129	442.831
H_CAC,K_AAA	0.0317831	0.00651763	-79.4934
H_CAC,K_AAG	0.049556	0.052141	5.21647
H_CAC,L_CTA	0.0110298	0.0684351	520.455
H_CAC,L_CTC	0.0398638	0.052141	30.7979
H_CAC,L_CTG	0.083326	0.0456234	-45.2471
H_CAC,L_CTT	0.0223804	0.0162941	-27.1948
H_CAC,L_TTA	0.0103023	0.0260705	153.055
H_CAC,L_TTG	0.022177	0	-100
H_CAC,M_ATG	0.0399968	0.035847	-10.3754
H_CAC,N_AAC	0.0353111	0.0293293	-16.9401
H_CAC,N_AAT	0.022529	0.00325882	-85.535
H_CAC,P_CCA	0.0297805	0.0195529	-34.3434
H_CAC,P_CCC	0.0348965	0.0423646	21.4008
H_CAC,P_CCG	0.0173739	0.00651763	-62.4861
H_CAC,P_CCT	0.0276528	0.00651763	-76.4305
H_CAC,Q_CAA	0.0177338	0.0260705	47.0107
H_CAC,Q_CAG	0.0628856	0.0162941	-74.0893
H_CAC,R_AGA	0.0278483	0.0260705	-6.38395
H_CAC,R_AGG	0.0270192	0.0195529	-27.6332
H_CAC,R_CGA	0.0115618	0.00325882	-71.8138
H_CAC,R_CGC	0.0234755	0.0130353	-44.473
H_CAC,R_CGG	0.0226776	0	-100
H_CAC,R_CGT	0.00797902	0.035847	349.265
H_CAC,S_AGC	0.0519653	0.052141	0.338147
H_CAC,S_AGT	0.0273008	0.0162941	-40.3164
H_CAC,S_TCA	0.0190245	0.0325882	71.2958
H_CAC,S_TCC	0.0293112	0	-100
H_CAC,S_TCG	0.0119372	0.0228117	91.097
H_CAC,S_TCT	0.0182501	0.00325882	-82.1435
H_CAC,T_ACA	0.032581	0.035847	10.0242
H_CAC,T_ACC	0.0367739	0.0130353	-64.553
H_CAC,T_ACG	0.0192435	0.0228117	18.5423
H_CAC,T_ACT	0.0292486	0.0456234	55.985
H_CAC,V_GTA	0.0037079	0.0423646	1042.55
H_CAC,V_GTC	0.0145813	0.0260705	78.7946
H_CAC,V_GTG	0.0336058	0.0130353	-61.2112
H_CAC,V_GTT	0.00695426	0.00325882	-53.1393
H_CAC,W_TGG	0.0287479	0.0162941	-43.3209
H_CAC,Y_TAC	0.0299448	0.0456234	52.3584
H_CAC,Y_TAT	0.0191184	0.00977645	-48.8636
H_CAT,A_GCA	0.0228732	0.00977645	-57.2581
H_CAT,A_GCC	0.0305315	0	-100
H_CAT,A_GCG	0.0055462	0.0162941	193.788
H_CAT,A_GCT	0.0271365	0.0260705	-3.92818
H_CAT,C_TGC	0.00889426	0.052141	486.232
H_CAT,C_TGT	0.00967652	0.0162941	68.3878
H_CAT,D_GAC	0.0293425	0.00651763	-77.7877
H_CAT,D_GAT	0.0311182	0.0130353	-58.1105
H_CAT,E_GAA	0.0484999	0.0260705	-46.2463
H_CAT,E_GAG	0.0452457	0.0619175	36.8471
H_CAT,F_TTC	0.0203543	0.0130353	-35.9583
H_CAT,F_TTT	0.0232017	0.0228117	-1.68105
H_CAT,G_GGA	0.0313372	0.0391058	24.7902
H_CAT,G_GGC	0.0301873	0.0325882	7.95321
H_CAT,G_GGG	0.0247193	0	-100
H_CAT,G_GGT	0.0193687	0.0293293	51.4266
H_CAT,H_CAC	0.0178276	0.0130353	-26.8817
H_CAT,H_CAT	0.0189071	0.00325882	-82.7641
H_CAT,I_ATA	0.00779128	0.035847	360.091
H_CAT,I_ATC	0.0118747	0	-100
H_CAT,I_ATT	0.0160832	0.0130353	-18.9511
H_CAT,K_AAA	0.0227011	0.00325882	-85.6447
H_CAT,K_AAG	0.0225525	0.00651763	-71.1001
H_CAT,L_CTA	0.0116947	0.0195529	67.1939
H_CAT,L_CTC	0.0203152	0.0423646	108.536
H_CAT,L_CTG	0.0302968	0.0423646	39.8319
H_CAT,L_CTT	0.019971	0.0162941	-18.4114
H_CAT,L_TTA	0.0135018	0.0228117	68.9537
H_CAT,L_TTG	0.0189854	0.0293293	54.4838
H_CAT,M_ATG	0.0134157	0.0423646	215.784
H_CAT,N_AAC	0.0102085	0.0195529	91.5363
H_CAT,N_AAT	0.0145969	0.00977645	-33.0239
H_CAT,P_CCA	0.0255094	0.0553999	117.174
H_CAT,P_CCC	0.0173896	0.035847	106.141
H_CAT,P_CCG	0.00496733	0.0423646	752.864
H_CAT,P_CCT	0.0242578	0.0391058	61.2092
H_CAT,Q_CAA	0.0190558	0	-100
H_CAT,Q_CAG	0.0427503	0.0130353	-69.5084
H_CAT,R_AGA	0.00890991	0.0130353	46.3008
H_CAT,R_AGG	0.00664918	0.00977645	47.0323
H_CAT,R_CGA	0.0082137	0.00651763	-20.6492
H_CAT,R_CGC	0.00977821	0.0195529	99.9639
H_CAT,R_CGG	0.00959829	0.0912468	850.657
H_CAT,R_CGT	0.00722023	0	-100
H_CAT,S_AGC	0.00990337	0.0130353	31.6245
H_CAT,S_AGT	0.00977039	0.035847	266.894
H_CAT,S_TCA	0.017898	0.0423646	136.7
H_CAT,S_TCC	0.0179919	0.087988	389.042
H_CAT,S_TCG	0.0035358	0.00325882	-7.83375
H_CAT,S_TCT	0.0213165	0.00325882	-84.7122
H_CAT,T_ACA	0.0137286	0.0977645	612.122
H_CAT,T_ACC	0.0106074	0	-100
H_CAT,T_ACG	0.00341846	0.0228117	567.309
H_CAT,T_ACT	0.023147	0.0847292	266.049
H_CAT,V_GTA	0.0117573	0.0228117	94.0213
H_CAT,V_GTC	0.0200649	0.0586587	192.345
H_CAT,V_GTG	0.0364688	0.0293293	-19.5769
H_CAT,V_GTT	0.0212617	0.0228117	7.28992
H_CAT,W_TGG	0.00726717	0.0391058	438.116
H_CAT,Y_TAC	0.0140963	0.0977645	593.548
H_CAT,Y_TAT	0.0161223	0.0195529	21.2784
I_ATA,A_GCA	0.0182422	0.00325882	-82.1359
I_ATA,A_GCC	0.0151993	0.0228117	50.0844
I_ATA,A_GCG	0.00253451	0.0945056	3628.75
I_ATA,A_GCT	0.0160128	0.0260705	62.8105
I_ATA,C_TGC	0.00592168	0	-100
I_ATA,C_TGT	0.0100598	0.00325882	-67.6056
I_ATA,D_GAC	0.0187194	0.0195529	4.45251
I_ATA,D_GAT	0.02407	0.0391058	62.4666
I_ATA,E_GAA	0.0372354	0.035847	-3.72887
I_ATA,E_GAG	0.0241639	0.0293293	21.3766
I_ATA,F_TTC	0.0134157	0.0228117	70.0373
I_ATA,F_TTT	0.0249305	0.0945056	279.076
I_ATA,G_GGA	0.0138303	0.0651763	371.257
I_ATA,G_GGC	0.00891773	0.0195529	119.259
I_ATA,G_GGG	0.00740797	0.0130353	75.9626
I_ATA,G_GGT	0.00765829	0.0260705	240.422
I_ATA,H_CAC	0.00750184	0.00651763	-13.1196
I_ATA,H_CAT	0.0107717	0.0228117	111.775
I_ATA,I_ATA	0.00947313	0.035847	278.407
I_ATA,I_ATC	0.00969216	0.00325882	-66.3768
I_ATA,I_ATT	0.0180076	0.0195529	8.58161
I_ATA,K_AAA	0.0302499	0.0293293	-3.04311
I_ATA,K_AAG	0.0247271	0.0130353	-47.2836
I_ATA,L_CTA	0.00541322	0.00977645	80.6032
I_ATA,L_CTC	0.00630499	0.00651763	3.37257
I_ATA,L_CTG	0.0127743	0.00325882	-74.4892
I_ATA,L_CTT	0.00980168	0.0423646	332.218
I_ATA,L_TTA	0.00982515	0.0228117	132.177
I_ATA,L_TTG	0.010318	0.00977645	-5.24835
I_ATA,M_ATG	0.0147064	0.0130353	-11.3635
I_ATA,N_AAC	0.0133844	0.0749527	460
I_ATA,N_AAT	0.0210584	0.00977645	-53.5745
I_ATA,P_CCA	0.0132514	0.0488822	268.883
I_ATA,P_CCC	0.00865176	0.00651763	-24.667
I_ATA,P_CCG	0.00184613	0.0162941	782.609
I_ATA,P_CCT	0.0129542	0.0228117	76.0954
I_ATA,Q_CAA	0.0124692	0.00977645	-21.5951
I_ATA,Q_CAG	0.0194078	0.00977645	-49.6262
I_ATA,R_AGA	0.0115383	0.00651763	-43.513
I_ATA,R_AGG	0.00783039	0.0456234	482.645
I_ATA,R_CGA	0.00420072	0	-100
I_ATA,R_CGC	0.00215121	0.00651763	202.976
I_ATA,R_CGG	0.00449798	0.0423646	841.859
I_ATA,R_CGT	0.00245629	0.035847	1359.4
I_ATA,S_AGC	0.00832321	0.052141	526.453
I_ATA,S_AGT	0.00967652	0.0651763	573.551
I_ATA,S_TCA	0.0128838	0.00651763	-49.4121
I_ATA,S_TCC	0.00969998	0.00651763	-32.8078
I_ATA,S_TCG	0.00184613	0.00651763	253.044
I_ATA,S_TCT	0.0134314	0.00325882	-75.7372
I_ATA,T_ACA	0.0142449	0.00651763	-54.2459
I_ATA,T_ACC	0.00950442	0.0260705	174.299
I_ATA,T_ACG	0.00246411	0.0293293	1090.26
I_ATA,T_ACT	0.0136895	0.00325882	-76.1948
I_ATA,V_GTA	0.0082137	0.00977645	19.0261
I_ATA,V_GTC	0.00786168	0.0195529	148.711
I_ATA,V_GTG	0.0141276	0.0130353	-7.73168
I_ATA,V_GTT	0.0112097	0.00651763	-41.8574
I_ATA,W_TGG	0.00823716	0.0391058	374.748
I_ATA,Y_TAC	0.00685257	0.0162941	137.781
I_ATA,Y_TAT	0.011773	0.0130353	10.722
I_ATC,A_GCA	0.00979386	0.0325882	232.741
I_ATC,A_GCC	0.032096	0.00651763	-79.6933
I_ATC,A_GCG	0.00836233	0	-100
I_ATC,A_GCT	0.0115461	0.00651763	-43.5513
I_ATC,C_TGC	0.0400828	0.0749527	86.9946
I_ATC,C_TGT	0.0267688	0.0749527	180
I_ATC,D_GAC	0.0277467	0.00325882	-88.2551
I_ATC,D_GAT	0.0140415	0.0619175	340.96
I_ATC,E_GAA	0.0123049	0.0716939	482.645
I_ATC,E_GAG	0.0367035	0.0423646	15.4239
I_ATC,F_TTC	0.06287	0.0423646	-32.6155
I_ATC,F_TTT	0.0349199	0.0651763	86.6449
I_ATC,G_GGA	0.00702467	0.0293293	317.519
I_ATC,G_GGC	0.0193765	0.0391058	101.821
I_ATC,G_GGG	0.0149098	0.0130353	-12.5726
I_ATC,G_GGT	0.00661789	0.0130353	96.9699
I_ATC,H_CAC	0.0436186	0.00325882	-92.5288
I_ATC,H_CAT	0.0248054	0.0423646	70.788
I_ATC,I_ATA	0.016443	0.0260705	58.5505
I_ATC,I_ATC	0.0793834	0.00651763	-91.7897
I_ATC,I_ATT	0.0411467	0.0130353	-68.32
I_ATC,K_AAA	0.0455586	0.0716939	57.3663
I_ATC,K_AAG	0.0724917	0.0130353	-82.0183
I_ATC,L_CTA	0.0149959	0	-100
I_ATC,L_CTC	0.0557202	0.052141	-6.42337
I_ATC,L_CTG	0.100129	0.0195529	-80.4723
I_ATC,L_CTT	0.0267845	0.087988	228.504
I_ATC,L_TTA	0.01358	0.0391058	187.966
I_ATC,L_TTG	0.0294754	0.00977645	-66.8319
I_ATC,M_ATG	0.0557593	0.0162941	-70.7778
I_ATC,N_AAC	0.0557749	0.0716939	28.5415
I_ATC,N_AAT	0.0366722	0.052141	42.1814
I_ATC,P_CCA	0.0310869	0.0456234	46.761
I_ATC,P_CCC	0.0418977	0.0456234	8.89246
I_ATC,P_CCG	0.0144796	0.0130353	-9.97484
I_ATC,P_CCT	0.0321351	0.0619175	92.6786
I_ATC,Q_CAA	0.0222004	0.00325882	-85.3209
I_ATC,Q_CAG	0.0878553	0.0195529	-77.7442
I_ATC,R_AGA	0.0218015	0.0162941	-25.2617
I_ATC,R_AGG	0.0206672	0.00325882	-84.232
I_ATC,R_CGA	0.0159737	0	-100
I_ATC,R_CGC	0.0327844	0.0325882	-0.598558
I_ATC,R_CGG	0.029405	0.00651763	-77.835
I_ATC,R_CGT	0.0117651	0	-100
I_ATC,S_AGC	0.0527006	0.0293293	-44.3473
I_ATC,S_AGT	0.0301012	0.035847	19.088
I_ATC,S_TCA	0.0238041	0.0814704	242.254
I_ATC,S_TCC	0.0500879	0.0391058	-21.9257
I_ATC,S_TCG	0.0098095	0.0228117	132.547
I_ATC,S_TCT	0.0312981	0.0162941	-47.9391
I_ATC,T_ACA	0.0391285	0.0162941	-58.3575
I_ATC,T_ACC	0.0627761	0.00977645	-84.4265
I_ATC,T_ACG	0.0164274	0.00325882	-80.1623
I_ATC,T_ACT	0.0363593	0.0423646	16.5165
I_ATC,V_GTA	0.00403645	0.00325882	-19.2652
I_ATC,V_GTC	0.0203934	0.00325882	-84.0203
I_ATC,V_GTG	0.0380177	0.052141	37.1494
I_ATC,V_GTT	0.00705596	0.0130353	84.7412
I_ATC,W_TGG	0.0289435	0.0293293	1.33305
I_ATC,Y_TAC	0.0460671	0.0456234	-0.963148
I_ATC,Y_TAT	0.0279031	0.0260705	-6.56766
I_ATT,A_GCA	0.0343254	0.00651763	-81.0122
I_ATT,A_GCC	0.0431493	0	-100
I_ATT,A_GCG	0.00646144	0.0195529	202.609
I_ATT,A_GCT	0.044221	0.035847	-18.9367
I_ATT,C_TGC	0.0116165	0	-100
I_ATT,C_TGT	0.0147064	0.00651763	-55.6818
I_ATT,D_GAC	0.0466694	0.00651763	-86.0345
I_ATT,D_GAT	0.0520201	0.00977645	-81.2064
I_ATT,E_GAA	0.0668751	0.0162941	-75.6351
I_ATT,E_GAG	0.0559548	0.0456234	-18.4639
I_ATT,F_TTC	0.0238823	0.0228117	-4.4828
I_ATT,F_TTT	0.0280126	0.0162941	-41.8331
I_ATT,G_GGA	0.0378378	0.00325882	-91.3874
I_ATT,G_GGC	0.0322368	0.0325882	1.08989
I_ATT,G_GGG	0.029186	0.0325882	11.6568
I_ATT,G_GGT	0.0245159	0.0325882	32.9264
I_ATT,H_CAC	0.0237728	0.0749527	215.288
I_ATT,H_CAT	0.0351077	0.0195529	-44.306
I_ATT,I_ATA	0.0123597	0.0228117	84.5658
I_ATT,I_ATC	0.0171158	0.0391058	128.478
I_ATT,I_ATT	0.0271521	0.00977645	-63.9938
I_ATT,K_AAA	0.038667	0.0423646	9.56279
I_ATT,K_AAG	0.0273321	0.00977645	-64.2308
I_ATT,L_CTA	0.0135096	0.0651763	382.445
I_ATT,L_CTC	0.0253295	0.0195529	-22.8058
I_ATT,L_CTG	0.0392693	0.0293293	-25.3123
I_ATT,L_CTT	0.0284898	0.00977645	-65.6844
I_ATT,L_TTA	0.0227011	0.0293293	29.1979
I_ATT,L_TTG	0.0291391	0.104282	257.877
I_ATT,M_ATG	0.017679	0.0325882	84.3325
I_ATT,N_AAC	0.0169828	0.0456234	168.645
I_ATT,N_AAT	0.0247663	0.0391058	57.8995
I_ATT,P_CCA	0.0327296	0.0325882	-0.432256
I_ATT,P_CCC	0.0229514	0.00325882	-85.8012
I_ATT,P_CCG	0.00494386	0.0195529	295.498
I_ATT,P_CCT	0.0354753	0.0260705	-26.5109
I_ATT,Q_CAA	0.0262291	0.00651763	-75.1511
I_ATT,Q_CAG	0.0496107	0.0130353	-73.7249
I_ATT,R_AGA	0.0117026	0.00977645	-16.4589
I_ATT,R_AGG	0.00697773	0.0130353	86.8123
I_ATT,R_CGA	0.0136504	0.0456234	234.228
I_ATT,R_CGC	0.00962958	0.0293293	204.575
I_ATT,R_CGG	0.0108734	0.0130353	19.8824
I_ATT,R_CGT	0.00857354	0	-100
I_ATT,S_AGC	0.0101615	0.0228117	124.491
I_ATT,S_AGT	0.0114914	0.00977645	-14.9235
I_ATT,S_TCA	0.0250244	0.0195529	-21.8647
I_ATT,S_TCC	0.0238432	0.149905	528.714
I_ATT,S_TCG	0.00343411	0.00325882	-5.10446
I_ATT,S_TCT	0.0325888	0.0814704	149.995
I_ATT,T_ACA	0.0187976	0.0325882	73.3631
I_ATT,T_ACC	0.0135174	0.00325882	-75.8917
I_ATT,T_ACG	0.00318379	0.0130353	309.426
I_ATT,T_ACT	0.0173348	0.0228117	31.5948
I_ATT,V_GTA	0.0182188	0.0228117	25.21
I_ATT,V_GTC	0.0285367	0.0260705	-8.64223
I_ATT,V_GTG	0.0471701	0.0749527	58.8989
I_ATT,V_GTT	0.0289357	0.0391058	35.1473
I_ATT,W_TGG	0.0131654	0.0325882	147.529
I_ATT,Y_TAC	0.0176868	0.0228117	28.9757
I_ATT,Y_TAT	0.0245863	0.00977645	-60.2363
K_AAA,A_GCA	0.0543981	0.185752	241.468
K_AAA,A_GCC	0.0640747	0.0195529	-69.4842
K_AAA,A_GCG	0.0097391	0.0195529	100.767
K_AAA,A_GCT	0.0546485	0.0228117	-58.2574
K_AAA,C_TGC	0.0214886	0.0162941	-24.1734
K_AAA,C_TGT	0.0404818	0.0195529	-51.6995
K_AAA,D_GAC	0.0587084	0.0814704	38.7713
K_AAA,D_GAT	0.0778737	0.0130353	-83.261
K_AAA,E_GAA	0.129487	0.0325882	-74.8329
K_AAA,E_GAG	0.0893572	0.0977645	9.40859
K_AAA,F_TTC	0.0284585	0	-100
K_AAA,F_TTT	0.039238	0.00977645	-75.0842
K_AAA,G_GGA	0.0576289	0.0228117	-60.4162
K_AAA,G_GGC	0.043204	0.0162941	-62.2858
K_AAA,G_GGG	0.0333554	0.00651763	-80.4601
K_AAA,G_GGT	0.0286697	0.00651763	-77.2665
K_AAA,H_CAC	0.0284116	0.0162941	-42.6499
K_AAA,H_CAT	0.0332694	0	-100
K_AAA,I_ATA	0.0343254	0.00325882	-90.5061
K_AAA,I_ATC	0.0432979	0.00325882	-92.4735
K_AAA,I_ATT	0.049024	0.00977645	-80.0579
K_AAA,K_AAA	0.0645753	0.0325882	-49.5347
K_AAA,K_AAG	0.0786637	0.00977645	-87.5719
K_AAA,L_CTA	0.0222004	0.0162941	-26.6047
K_AAA,L_CTC	0.0348261	0.00651763	-81.2852
K_AAA,L_CTG	0.0548988	0.101023	84.0173
K_AAA,L_CTT	0.0387608	0.0553999	42.9274
K_AAA,L_TTA	0.0266671	0.0749527	181.068
K_AAA,L_TTG	0.02698	0.1108	310.673
K_AAA,M_ATG	0.0527554	0.0488822	-7.34176
K_AAA,N_AAC	0.0405522	0.0260705	-35.7112
K_AAA,N_AAT	0.0569718	0.0162941	-71.3997
K_AAA,P_CCA	0.0431884	0.0293293	-32.0898
K_AAA,P_CCC	0.0411154	0.00651763	-84.148
K_AAA,P_CCG	0.00734539	0.0162941	121.827
K_AAA,P_CCT	0.0474048	0.00651763	-86.2511
K_AAA,Q_CAA	0.0427425	0.0130353	-69.5028
K_AAA,Q_CAG	0.0564085	0.0195529	-65.337
K_AAA,R_AGA	0.0420463	0.117317	179.019
K_AAA,R_AGG	0.0295771	0.00977645	-66.9459
K_AAA,R_CGA	0.0132905	0.0162941	22.599
K_AAA,R_CGC	0.0129307	0.00325882	-74.7979
K_AAA,R_CGG	0.0143935	0.0195529	35.845
K_AAA,R_CGT	0.0113662	0.00651763	-42.6578
K_AAA,S_AGC	0.0297649	0.0488822	64.2279
K_AAA,S_AGT	0.0313998	0.0130353	-58.4862
K_AAA,S_TCA	0.0356162	0.0195529	-45.1011
K_AAA,S_TCC	0.0297805	0.0228117	-23.4006
K_AAA,S_TCG	0.00614854	0.00977645	59.0044
K_AAA,S_TCT	0.0384166	0.0130353	-66.0687
K_AAA,T_ACA	0.0473031	0.052141	10.2276
K_AAA,T_ACC	0.0385496	0.0260705	-32.3715
K_AAA,T_ACG	0.00936361	0.0391058	317.636
K_AAA,T_ACT	0.0389173	0.0195529	-49.7578
K_AAA,V_GTA	0.02716	0.0130353	-52.0056
K_AAA,V_GTC	0.0352954	0.0260705	-26.1363
K_AAA,V_GTG	0.0560487	0.0977645	74.4277
K_AAA,V_GTT	0.0391441	0.00977645	-75.0245
K_AAA,W_TGG	0.0240466	0.0228117	-5.13533
K_AAA,Y_TAC	0.0338874	0.00325882	-90.3834
K_AAA,Y_TAT	0.0372589	0.0293293	-21.2823
K_AAG,A_GCA	0.048101	0.0293293	-39.0255
K_AAG,A_GCC	0.0893259	0	-100
K_AAG,A_GCG	0.0232409	0.0456234	96.307
K_AAG,A_GCT	0.0521061	0.0325882	-37.4581
K_AAG,C_TGC	0.0308991	0.00325882	-89.4534
K_AAG,C_TGT	0.0285367	0.0228117	-20.0619
K_AAG,D_GAC	0.0874641	0.0260705	-70.1929
K_AAG,D_GAT	0.0693001	0.0391058	-43.5704
K_AAG,E_GAA	0.107842	0.00651763	-93.9563
K_AAG,E_GAG	0.158603	0.0130353	-91.7812
K_AAG,F_TTC	0.049423	0.0195529	-60.4377
K_AAG,F_TTT	0.0441897	0	-100
K_AAG,G_GGA	0.0333945	0.0195529	-41.4488
K_AAG,G_GGC	0.0557827	0.0325882	-41.5802
K_AAG,G_GGG	0.0375092	0.0195529	-47.8718
K_AAG,G_GGT	0.0250713	0.0423646	68.9762
K_AAG,H_CAC	0.0434935	0.0162941	-62.5367
K_AAG,H_CAT	0.0308287	0.0423646	37.4192
K_AAG,I_ATA	0.0272695	0.0130353	-52.1983
K_AAG,I_ATC	0.0664762	0.0228117	-65.6844
K_AAG,I_ATT	0.0458403	0.0260705	-43.1274
K_AAG,K_AAA	0.131615	0.0553999	-57.9076
K_AAG,K_AAG	0.173786	0.0423646	-75.6226
K_AAG,L_CTA	0.02116	0.0325882	54.0079
K_AAG,L_CTC	0.0531622	0.00325882	-93.87
K_AAG,L_CTG	0.121336	0.0130353	-89.2569
K_AAG,L_CTT	0.0354519	0.0195529	-44.8467
K_AAG,L_TTA	0.0196894	0.00977645	-50.3467
K_AAG,L_TTG	0.0293503	0.00977645	-66.6904
K_AAG,M_ATG	0.0775686	0.00651763	-91.5976
K_AAG,N_AAC	0.0696521	0.0293293	-57.8917
K_AAG,N_AAT	0.0591073	0.237894	302.477
K_AAG,P_CCA	0.053921	0.0586587	8.78639
K_AAG,P_CCC	0.0653184	0.00977645	-85.0326
K_AAG,P_CCG	0.0203074	0.0195529	-3.71538
K_AAG,P_CCT	0.0455978	0.035847	-21.3844
K_AAG,Q_CAA	0.0421324	0.0814704	93.3677
K_AAG,Q_CAG	0.10282	0.0293293	-71.475
K_AAG,R_AGA	0.0480775	0.0488822	1.6738
K_AAG,R_AGG	0.0549144	0.312846	469.698
K_AAG,R_CGA	0.0170219	0.0228117	34.0138
K_AAG,R_CGC	0.0308444	0.0130353	-57.7386
K_AAG,R_CGG	0.0353033	0.00977645	-72.3072
K_AAG,R_CGT	0.0114444	0	-100
K_AAG,S_AGC	0.0531309	0.0456234	-14.1302
K_AAG,S_AGT	0.0325654	0.0260705	-19.944
K_AAG,S_TCA	0.0340282	0.00651763	-80.8464
K_AAG,S_TCC	0.0399811	0.0651763	63.0176
K_AAG,S_TCG	0.0110064	0.0195529	77.6509
K_AAG,S_TCT	0.034036	0.0162941	-52.1269
K_AAG,T_ACA	0.049994	0.0782116	56.4418
K_AAG,T_ACC	0.0585597	0.0456234	-22.0908
K_AAG,T_ACG	0.0220049	0.0293293	33.2856
K_AAG,T_ACT	0.0369851	0.052141	40.9785
K_AAG,V_GTA	0.0165213	0.00651763	-60.5501
K_AAG,V_GTC	0.0411154	0.0130353	-68.2959
K_AAG,V_GTG	0.0824342	0.00651763	-92.0935
K_AAG,V_GTT	0.0289279	0.0162941	-43.6734
K_AAG,W_TGG	0.0335275	0.0195529	-41.6811
K_AAG,Y_TAC	0.0440176	0.00325882	-92.5966
K_AAG,Y_TAT	0.0302968	0	-100
L_CTA,A_GCA	0.0145265	0.00977645	-32.6993
L_CTA,A_GCC	0.0150037	0.00977645	-34.8397
L_CTA,A_GCG	0.00313685	0.0130353	315.553
L_CTA,A_GCT	0.013533	0.0782116	477.93
L_CTA,C_TGC	0.00504556	0.0847292	1579.28
L_CTA,C_TGT	0.00671959	0.0293293	336.475
L_CTA,D_GAC	0.0177807	0.0423646	138.262
L_CTA,D_GAT	0.0196034	0.0228117	16.3663
L_CTA,E_GAA	0.0344193	0.00325882	-90.532
L_CTA,E_GAG	0.0335666	0.00651763	-80.583
L_CTA,F_TTC	0.00669612	0.00325882	-51.3328
L_CTA,F_TTT	0.0119138	0.0162941	36.7667
L_CTA,G_GGA	0.013932	0.0391058	180.69
L_CTA,G_GGC	0.0122893	0.00651763	-46.9648
L_CTA,G_GGG	0.0109672	0	-100
L_CTA,G_GGT	0.00770523	0.0162941	111.468
L_CTA,H_CAC	0.0103805	0.00651763	-37.213
L_CTA,H_CAT	0.0110376	0.0456234	313.344
L_CTA,I_ATA	0.0067587	0.0162941	141.083
L_CTA,I_ATC	0.00777563	0.0488822	528.659
L_CTA,I_ATT	0.0118121	0.035847	203.477
L_CTA,K_AAA	0.0235929	0.101023	328.194
L_CTA,K_AAG	0.0265654	0.0130353	-50.9315
L_CTA,L_CTA	0.0067587	0.00325882	-51.7834
L_CTA,L_CTC	0.0108968	0.00977645	-10.2818
L_CTA,L_CTG	0.0208159	0.0162941	-21.7228
L_CTA,L_CTT	0.011593	0.00651763	-43.7798
L_CTA,L_TTA	0.00517854	0.0195529	277.575
L_CTA,L_TTG	0.00750967	0.00325882	-56.6051
L_CTA,M_ATG	0.0135409	0.0684351	405.397
L_CTA,N_AAC	0.0120546	0.0162941	35.1692
L_CTA,N_AAT	0.0177494	0.00325882	-81.6399
L_CTA,P_CCA	0.0119138	0.00651763	-45.2933
L_CTA,P_CCC	0.0123831	0.0130353	5.26632
L_CTA,P_CCG	0.00303516	0.0488822	1510.53
L_CTA,P_CCT	0.0136347	0.0488822	258.512
L_CTA,Q_CAA	0.0168185	0.00325882	-80.6237
L_CTA,Q_CAG	0.0354128	0.00977645	-72.3929
L_CTA,R_AGA	0.0114679	0.00651763	-43.1662
L_CTA,R_AGG	0.00961394	0.0325882	238.968
L_CTA,R_CGA	0.00494386	0.0228117	361.415
L_CTA,R_CGC	0.00589822	0.0130353	121.003
L_CTA,R_CGG	0.00771305	0.0423646	449.258
L_CTA,R_CGT	0.00416161	0.00325882	-21.6933
L_CTA,S_AGC	0.0100129	0.00325882	-67.4538
L_CTA,S_AGT	0.00982515	0.0325882	231.681
L_CTA,S_TCA	0.00789297	0.0456234	478.026
L_CTA,S_TCC	0.00983297	0.035847	264.559
L_CTA,S_TCG	0.00155669	0.0130353	737.37
L_CTA,S_TCT	0.00794773	0.00651763	-17.9938
L_CTA,T_ACA	0.0123909	0.00977645	-21.1001
L_CTA,T_ACC	0.00893337	0.00651763	-27.0418
L_CTA,T_ACG	0.00267532	0.00325882	21.8104
L_CTA,T_ACT	0.0109751	0.0162941	48.4645
L_CTA,V_GTA	0.00598426	0.00651763	8.9128
L_CTA,V_GTC	0.00687604	0.00325882	-52.6062
L_CTA,V_GTG	0.0162788	0.00977645	-39.9436
L_CTA,V_GTT	0.00726717	0.00977645	34.529
L_CTA,W_TGG	0.00718112	0.00651763	-9.23934
L_CTA,Y_TAC	0.00676652	0.00977645	44.4826
L_CTA,Y_TAT	0.00959047	0.0749527	681.534
L_CTC,A_GCA	0.0056166	0.0195529	248.127
L_CTC,A_GCC	0.0197833	0.0716939	262.397
L_CTC,A_GCG	0.00493604	0.0586587	1088.37
L_CTC,A_GCT	0.00839362	0.00325882	-61.1751
L_CTC,C_TGC	0.0470527	0.0325882	-30.7412
L_CTC,C_TGT	0.0301795	0.133611	342.723
L_CTC,D_GAC	0.0124144	0.0260705	110.002
L_CTC,D_GAT	0.00789297	0	-100
L_CTC,E_GAA	0.0065162	0.00325882	-49.989
L_CTC,E_GAG	0.016842	0.00325882	-80.6507
L_CTC,F_TTC	0.0947313	0.0130353	-86.2398
L_CTC,F_TTT	0.0445417	0	-100
L_CTC,G_GGA	0.00661007	0.0162941	146.504
L_CTC,G_GGC	0.0173817	0.0195529	12.4909
L_CTC,G_GGG	0.0149176	0.0162941	9.22691
L_CTC,G_GGT	0.00518636	0.00651763	25.6686
L_CTC,H_CAC	0.0335588	0.0195529	-41.7355
L_CTC,H_CAT	0.0208315	0.0293293	40.7932
L_CTC,I_ATA	0.0129855	0.0195529	50.5752
L_CTC,I_ATC	0.0816676	0.00977645	-88.029
L_CTC,I_ATT	0.0411389	0.0195529	-52.471
L_CTC,K_AAA	0.0359838	0.0130353	-63.7747
L_CTC,K_AAG	0.0786637	0.00651763	-91.7146
L_CTC,L_CTA	0.0136191	0.0293293	115.355
L_CTC,L_CTC	0.0571673	0.0488822	-14.4927
L_CTC,L_CTG	0.105542	0	-100
L_CTC,L_CTT	0.0297571	0.00977645	-67.1458
L_CTC,L_TTA	0.0129464	0.0260705	101.374
L_CTC,L_TTG	0.0283646	0.0456234	60.8461
L_CTC,M_ATG	0.0532639	0.0488822	-8.22629
L_CTC,N_AAC	0.0582312	0.19227	230.184
L_CTC,N_AAT	0.0333163	0.0162941	-51.0928
L_CTC,P_CCA	0.0296397	0.0293293	-1.04716
L_CTC,P_CCC	0.0330895	0	-100
L_CTC,P_CCG	0.0162005	0.0391058	141.386
L_CTC,P_CCT	0.032362	0.0651763	101.398
L_CTC,Q_CAA	0.0221926	0	-100
L_CTC,Q_CAG	0.0762779	0.0162941	-78.6385
L_CTC,R_AGA	0.021911	0.0325882	48.7295
L_CTC,R_AGG	0.0294598	0.0130353	-55.7524
L_CTC,R_CGA	0.016357	0.00325882	-80.0769
L_CTC,R_CGC	0.0239762	0.00325882	-86.4081
L_CTC,R_CGG	0.0293033	0.0130353	-55.5161
L_CTC,R_CGT	0.010803	0.0130353	20.6637
L_CTC,S_AGC	0.0714748	0.0945056	32.2223
L_CTC,S_AGT	0.0340438	0.00325882	-90.4276
L_CTC,S_TCA	0.030641	0.0162941	-46.8226
L_CTC,S_TCC	0.0555324	0.0553999	-0.238702
L_CTC,S_TCG	0.0139711	0.035847	156.579
L_CTC,S_TCT	0.0352563	0.0716939	103.351
L_CTC,T_ACA	0.0325966	0.00325882	-90.0026
L_CTC,T_ACC	0.0646379	0.0456234	-29.4169
L_CTC,T_ACG	0.0194156	0.052141	168.552
L_CTC,T_ACT	0.035225	0.0325882	-7.4858
L_CTC,V_GTA	0.0026675	0.00325882	22.1676
L_CTC,V_GTC	0.0126178	0.0325882	158.271
L_CTC,V_GTG	0.0217467	0.0162941	-25.0735
L_CTC,V_GTT	0.00603902	0.00977645	61.8879
L_CTC,W_TGG	0.0371259	0.0325882	-12.2226
L_CTC,Y_TAC	0.0541635	0.0423646	-21.7838
L_CTC,Y_TAT	0.0307349	0.00977645	-68.191
L_CTG,A_GCA	0.0658269	0.0195529	-70.2965
L_CTG,A_GCC	0.165041	0.0130353	-92.1018
L_CTG,A_GCG	0.0469354	0.0782116	66.6366
L_CTG,A_GCT	0.08209	0.0391058	-52.3623
L_CTG,C_TGC	0.0463409	0.0619175	33.6131
L_CTG,C_TGT	0.0317283	0.0260705	-17.8321
L_CTG,D_GAC	0.138201	0	-100
L_CTG,D_GAT	0.0902881	0.035847	-60.2971
L_CTG,E_GAA	0.0995969	0.00325882	-96.728
L_CTG,E_GAG	0.243501	0.0195529	-91.9701
L_CTG,F_TTC	0.0417178	0.00651763	-84.3768
L_CTG,F_TTT	0.0366566	0.0619175	68.9124
L_CTG,G_GGA	0.0525285	0.052141	-0.737705
L_CTG,G_GGC	0.129385	0.0912468	-29.4767
L_CTG,G_GGG	0.0767081	0.00977645	-87.255
L_CTG,G_GGT	0.0401298	0.0260705	-35.0345
L_CTG,H_CAC	0.0746742	0.00651763	-91.2719
L_CTG,H_CAT	0.0322759	0.00325882	-89.9033
L_CTG,I_ATA	0.0149489	0.0195529	30.7979
L_CTG,I_ATC	0.0445886	0.0195529	-56.1483
L_CTG,I_ATT	0.0347244	0.0162941	-53.076
L_CTG,K_AAA	0.0660851	0	-100
L_CTG,K_AAG	0.127993	0.0325882	-74.5391
L_CTG,L_CTA	0.0243908	0.0423646	73.6911
L_CTG,L_CTC	0.0961003	0.0293293	-69.4805
L_CTG,L_CTG	0.235874	0.0130353	-94.4736
L_CTG,L_CTT	0.043251	0.00325882	-92.4653
L_CTG,L_TTA	0.0129151	0.00977645	-24.302
L_CTG,L_TTG	0.0324558	0.0130353	-59.8369
L_CTG,M_ATG	0.0589587	0.104282	76.8731
L_CTG,N_AAC	0.0565806	0.0488822	-13.6061
L_CTG,N_AAT	0.0421715	0.0260705	-38.1797
L_CTG,P_CCA	0.0445182	0.00977645	-78.0395
L_CTG,P_CCC	0.107326	0.00651763	-93.9272
L_CTG,P_CCG	0.0322994	0.00325882	-89.9106
L_CTG,P_CCT	0.0590135	0.0586587	-0.601194
L_CTG,Q_CAA	0.0378378	0.0260705	-31.0992
L_CTG,Q_CAG	0.193914	0.0423646	-78.1529
L_CTG,R_AGA	0.0336527	0	-100
L_CTG,R_AGG	0.0518245	0.0423646	-18.2538
L_CTG,R_CGA	0.0180623	0.0195529	8.25243
L_CTG,R_CGC	0.0592716	0.0325882	-45.0189
L_CTG,R_CGG	0.0714201	0.0260705	-63.4969
L_CTG,R_CGT	0.0182031	0.052141	186.44
L_CTG,S_AGC	0.0776077	0.0162941	-79.0046
L_CTG,S_AGT	0.0368443	0.149905	306.862
L_CTG,S_TCA	0.0363906	0.0130353	-64.1796
L_CTG,S_TCC	0.0627605	0	-100
L_CTG,S_TCG	0.0178198	0.0130353	-26.8496
L_CTG,S_TCT	0.0401063	0.0195529	-51.2473
L_CTG,T_ACA	0.0410607	0.101023	146.034
L_CTG,T_ACC	0.0687604	0.0325882	-52.6062
L_CTG,T_ACG	0.023014	0	-100
L_CTG,T_ACT	0.0380803	0.0423646	11.2508
L_CTG,V_GTA	0.0218093	0.00977645	-55.1731
L_CTG,V_GTC	0.0591073	0.215082	263.883
L_CTG,V_GTG	0.149716	0.00325882	-97.8233
L_CTG,V_GTT	0.0323776	0.00977645	-69.8049
L_CTG,W_TGG	0.0444557	0.00977645	-78.0085
L_CTG,Y_TAC	0.0446278	0.00651763	-85.3956
L_CTG,Y_TAT	0.027731	0.00977645	-64.7454
L_CTT,A_GCA	0.0256189	0.0456234	78.0849
L_CTT,A_GCC	0.0289044	0.0488822	69.117
L_CTT,A_GCG	0.00427894	0	-100
L_CTT,A_GCT	0.0307192	0.0162941	-46.9581
L_CTT,C_TGC	0.013095	0.0195529	49.3159
L_CTT,C_TGT	0.0153479	0.0162941	6.165
L_CTT,D_GAC	0.0243047	0.0162941	-32.9592
L_CTT,D_GAT	0.0314702	0	-100
L_CTT,E_GAA	0.0431258	0.00325882	-92.4435
L_CTT,E_GAG	0.0327453	0.0162941	-50.2399
L_CTT,F_TTC	0.0255563	0.218341	754.35
L_CTT,F_TTT	0.0244377	0.0651763	166.704
L_CTT,G_GGA	0.0327687	0.0293293	-10.496
L_CTT,G_GGC	0.0269957	0.0130353	-51.7135
L_CTT,G_GGG	0.0251887	0.0586587	132.877
L_CTT,G_GGT	0.0193687	0.00325882	-83.1748
L_CTT,H_CAC	0.0202683	0.00651763	-67.8432
L_CTT,H_CAT	0.0292877	0.00977645	-66.6193
L_CTT,I_ATA	0.00894902	0.00651763	-27.1693
L_CTT,I_ATC	0.014902	0.00651763	-56.2634
L_CTT,I_ATT	0.0221535	0.0391058	76.5218
L_CTT,K_AAA	0.0234912	0.0195529	-16.7649
L_CTT,K_AAG	0.0186334	0	-100
L_CTT,L_CTA	0.0152775	0.00977645	-36.0075
L_CTT,L_CTC	0.0304767	0.0195529	-35.8432
L_CTT,L_CTG	0.0526928	0.0162941	-69.0772
L_CTT,L_CTT	0.0280439	0.0162941	-41.898
L_CTT,L_TTA	0.0162631	0.0162941	0.190342
L_CTT,L_TTG	0.0243829	0	-100
L_CTT,M_ATG	0.015606	0.00651763	-58.2364
L_CTT,N_AAC	0.0122501	0.0325882	166.023
L_CTT,N_AAT	0.0185082	0	-100
L_CTT,P_CCA	0.0351781	0.00325882	-90.7362
L_CTT,P_CCC	0.0268236	0.316105	1078.46
L_CTT,P_CCG	0.00688386	0.00651763	-5.32013
L_CTT,P_CCT	0.0463409	0.0423646	-8.58054
L_CTT,Q_CAA	0.0288653	0.00977645	-66.1308
L_CTT,Q_CAG	0.0577697	0.0130353	-77.4358
L_CTT,R_AGA	0.00988773	0.0228117	130.707
L_CTT,R_AGG	0.00745491	0.0195529	162.282
L_CTT,R_CGA	0.0168811	0.0195529	15.8271
L_CTT,R_CGC	0.0111472	0.0488822	338.517
L_CTT,R_CGG	0.0189384	0.0260705	37.6593
L_CTT,R_CGT	0.0102397	0.0195529	90.951
L_CTT,S_AGC	0.0103101	0.00325882	-68.3922
L_CTT,S_AGT	0.01164	0.035847	207.964
L_CTT,S_TCA	0.022662	0.00651763	-71.2398
L_CTT,S_TCC	0.0243908	0.0162941	-33.1957
L_CTT,S_TCG	0.00417725	0.00651763	56.0268
L_CTT,S_TCT	0.0327609	0.0162941	-50.2637
L_CTT,T_ACA	0.014769	0.0162941	10.3261
L_CTT,T_ACC	0.0143544	0.0130353	-9.18988
L_CTT,T_ACG	0.00306645	0	-100
L_CTT,T_ACT	0.0197911	0.0391058	97.5928
L_CTT,V_GTA	0.0131028	0.0423646	223.325
L_CTT,V_GTC	0.0206672	0.0325882	57.6803
L_CTT,V_GTG	0.0331364	0.0228117	-31.1582
L_CTT,V_GTT	0.0234834	0.0423646	80.4027
L_CTT,W_TGG	0.0136895	0.0847292	518.936
L_CTT,Y_TAC	0.0137521	0.123835	800.482
L_CTT,Y_TAT	0.020237	0.00651763	-67.7935
L_TTA,A_GCA	0.015872	0.00977645	-38.4044
L_TTA,A_GCC	0.0121172	0.0391058	222.731
L_TTA,A_GCG	0.00235459	0.00651763	176.805
L_TTA,A_GCT	0.0154105	0.00325882	-78.8532
L_TTA,C_TGC	0.00514725	0.0228117	343.182
L_TTA,C_TGT	0.00789297	0.0586587	643.176
L_TTA,D_GAC	0.0127351	0.0391058	207.07
L_TTA,D_GAT	0.0241248	0.0456234	89.1141
L_TTA,E_GAA	0.0401298	0.0423646	5.56898
L_TTA,E_GAG	0.0250635	0.0260705	4.01784
L_TTA,F_TTC	0.00836233	0.00325882	-61.0298
L_TTA,F_TTT	0.0181405	0.0684351	277.25
L_TTA,G_GGA	0.0139398	0.0423646	203.911
L_TTA,G_GGC	0.00734539	0.00325882	-55.6346
L_TTA,G_GGG	0.00725934	0.0325882	348.913
L_TTA,G_GGT	0.00757225	0.0293293	287.327
L_TTA,H_CAC	0.0083545	0.00977645	17.0201
L_TTA,H_CAT	0.0123597	0.0228117	84.5658
L_TTA,I_ATA	0.0103258	0.0162941	57.7998
L_TTA,I_ATC	0.00904289	0.00325882	-63.9627
L_TTA,I_ATT	0.0163492	0.00325882	-80.0674
L_TTA,K_AAA	0.0332303	0.00977645	-70.5797
L_TTA,K_AAG	0.026894	0.035847	33.2899
L_TTA,L_CTA	0.00875345	0.00325882	-62.7711
L_TTA,L_CTC	0.00898813	0.0293293	226.312
L_TTA,L_CTG	0.0176242	0.0423646	140.377
L_TTA,L_CTT	0.0132984	0.0162941	22.5269
L_TTA,L_TTA	0.0107951	0.00977645	-9.43664
L_TTA,L_TTG	0.0108577	0.101023	830.428
L_TTA,M_ATG	0.0153401	0.00325882	-78.7562
L_TTA,N_AAC	0.0127195	0.0228117	79.3444
L_TTA,N_AAT	0.0254703	0.120576	373.399
L_TTA,P_CCA	0.0146438	0.0195529	33.5229
L_TTA,P_CCC	0.00907418	0.052141	474.609
L_TTA,P_CCG	0.0021825	0.00651763	198.632
L_TTA,P_CCT	0.0161927	0.0130353	-19.4992
L_TTA,Q_CAA	0.0177025	0.0391058	120.906
L_TTA,Q_CAG	0.0265967	0.0195529	-26.4839
L_TTA,R_AGA	0.0137599	0.0162941	18.4171
L_TTA,R_AGG	0.00915241	0.0260705	184.849
L_TTA,R_CGA	0.00535846	0.00977645	82.4488
L_TTA,R_CGC	0.00265185	0.00977645	268.665
L_TTA,R_CGG	0.0050612	0.0586587	1058.99
L_TTA,R_CGT	0.00333241	0.0130353	291.166
L_TTA,S_AGC	0.00723588	0.00651763	-9.92617
L_TTA,S_AGT	0.0112958	0.00325882	-71.1502
L_TTA,S_TCA	0.0129776	0.0162941	25.555
L_TTA,S_TCC	0.00964523	0.0293293	204.081
L_TTA,S_TCG	0.00186959	0.0162941	771.53
L_TTA,S_TCT	0.0156686	0.00651763	-58.4033
L_TTA,T_ACA	0.0153401	0.00977645	-36.2685
L_TTA,T_ACC	0.00874563	0.00651763	-25.4756
L_TTA,T_ACG	0.00201822	0.0162941	707.348
L_TTA,T_ACT	0.0134079	0.0228117	70.1365
L_TTA,V_GTA	0.00791644	0.0553999	599.808
L_TTA,V_GTC	0.00524894	0.0325882	520.852
L_TTA,V_GTG	0.0115539	0	-100
L_TTA,V_GTT	0.0093245	0.0325882	249.489
L_TTA,W_TGG	0.00694644	0	-100
L_TTA,Y_TAC	0.00746273	0.0130353	74.6715
L_TTA,Y_TAT	0.0128603	0.00325882	-74.6599
L_TTG,A_GCA	0.029538	0.00977645	-66.9022
L_TTG,A_GCC	0.0368834	0.0391058	6.02539
L_TTG,A_GCG	0.00827628	0.00977645	18.1261
L_TTG,A_GCT	0.0357726	0.00977645	-72.6706
L_TTG,C_TGC	0.00920716	0.0456234	395.521
L_TTG,C_TGT	0.0111706	0.035847	220.904
L_TTG,D_GAC	0.0349591	0.0130353	-62.7128
L_TTG,D_GAT	0.0469119	0.0293293	-37.48
L_TTG,E_GAA	0.0604059	0.035847	-40.6565
L_TTG,E_GAG	0.0637852	0.0228117	-64.2367
L_TTG,F_TTC	0.0131419	0.0195529	48.7827
L_TTG,F_TTT	0.0201822	0.0162941	-19.2652
L_TTG,G_GGA	0.0241404	0.0228117	-5.50421
L_TTG,G_GGC	0.023014	0.0162941	-29.1993
L_TTG,G_GGG	0.0197676	0.00325882	-83.5144
L_TTG,G_GGT	0.0149176	0.00651763	-56.3092
L_TTG,H_CAC	0.0150506	0.00651763	-56.6953
L_TTG,H_CAT	0.0137521	0.0293293	113.272
L_TTG,I_ATA	0.0104588	0.0195529	86.952
L_TTG,I_ATC	0.0151054	0.00325882	-78.4261
L_TTG,I_ATT	0.0180623	0.0293293	62.3786
L_TTG,K_AAA	0.0408573	0.0325882	-20.239
L_TTG,K_AAG	0.0423045	0.0325882	-22.9676
L_TTG,L_CTA	0.011992	0.035847	198.924
L_TTG,L_CTC	0.0193765	0.0553999	185.913
L_TTG,L_CTG	0.0508311	0.00651763	-87.1779
L_TTG,L_CTT	0.0197051	0.0488822	148.07
L_TTG,L_TTA	0.0101224	0.0488822	382.911
L_TTG,L_TTG	0.0160832	0.00325882	-79.7378
L_TTG,M_ATG	0.0221535	0.0195529	-11.7391
L_TTG,N_AAC	0.0188055	0.0130353	-30.6836
L_TTG,N_AAT	0.0267688	0.0553999	106.957
L_TTG,P_CCA	0.0240153	0.00977645	-59.2907
L_TTG,P_CCC	0.0202683	0.0423646	109.019
L_TTG,P_CCG	0.00592951	0.00325882	-45.0407
L_TTG,P_CCT	0.0232878	0.0553999	137.892
L_TTG,Q_CAA	0.0196503	0.0260705	32.6724
L_TTG,Q_CAG	0.0425782	0.00977645	-77.0389
L_TTG,R_AGA	0.0166621	0.00325882	-80.4417
L_TTG,R_AGG	0.0152775	0.00325882	-78.6692
L_TTG,R_CGA	0.00573394	0.0195529	241.003
L_TTG,R_CGC	0.00790079	0.0293293	271.22
L_TTG,R_CGG	0.0103023	0.0162941	58.1592
L_TTG,R_CGT	0.0041929	0.00325882	-22.2777
L_TTG,S_AGC	0.0156999	0.00651763	-58.4862
L_TTG,S_AGT	0.0141823	0.00651763	-54.044
L_TTG,S_TCA	0.0188133	0.0456234	142.506
L_TTG,S_TCC	0.0198693	0.035847	80.4136
L_TTG,S_TCG	0.00394257	0.00977645	147.971
L_TTG,S_TCT	0.0197598	0.0293293	48.4293
L_TTG,T_ACA	0.0186725	0.0130353	-30.19
L_TTG,T_ACC	0.0162944	0.00325882	-80.0004
L_TTG,T_ACG	0.00512378	0.035847	599.619
L_TTG,T_ACT	0.0174756	0.0749527	328.899
L_TTG,V_GTA	0.012477	0.0162941	30.5929
L_TTG,V_GTC	0.0177494	0.0162941	-8.19933
L_TTG,V_GTG	0.0372589	0.0423646	13.7033
L_TTG,V_GTT	0.0184613	0	-100
L_TTG,W_TGG	0.0114522	0.00651763	-43.0886
L_TTG,Y_TAC	0.0126804	0.0325882	156.997
L_TTG,Y_TAT	0.0135878	0.0391058	187.801
M_ATG,A_GCA	0.0450971	0.0195529	-56.6427
M_ATG,A_GCC	0.0689481	0.0325882	-52.7353
M_ATG,A_GCG	0.031478	0.0130353	-58.5893
M_ATG,A_GCT	0.0499706	0.035847	-28.2638
M_ATG,C_TGC	0.0196816	0.052141	164.923
M_ATG,C_TGT	0.0183596	0.0293293	59.7496
M_ATG,D_GAC	0.0621034	0.00651763	-89.5052
M_ATG,D_GAT	0.056698	0.00977645	-82.757
M_ATG,E_GAA	0.0717721	0.0293293	-59.1354
M_ATG,E_GAG	0.10361	0.00977645	-90.5642
M_ATG,F_TTC	0.0338561	0.00977645	-71.1235
M_ATG,F_TTT	0.0369929	0.00651763	-82.3814
M_ATG,G_GGA	0.0318848	0.00651763	-79.5588
M_ATG,G_GGC	0.044573	0.0260705	-41.5105
M_ATG,G_GGG	0.0306879	0.0228117	-25.6656
M_ATG,G_GGT	0.0221222	0.117317	430.314
M_ATG,H_CAC	0.0259162	0.087988	239.51
M_ATG,H_CAT	0.0183283	0.00325882	-82.2197
M_ATG,I_ATA	0.0149176	0.00651763	-56.3092
M_ATG,I_ATC	0.0346853	0.00651763	-81.2092
M_ATG,I_ATT	0.0291547	0.0260705	-10.5787
M_ATG,K_AAA	0.0538662	0.0945056	75.4451
M_ATG,K_AAG	0.0812217	0.0456234	-43.8286
M_ATG,L_CTA	0.0149489	0.0130353	-12.8014
M_ATG,L_CTC	0.0292251	0.035847	22.6581
M_ATG,L_CTG	0.0834668	0.0553999	-33.6265
M_ATG,L_CTT	0.0245238	0.0488822	99.326
M_ATG,L_TTA	0.0146126	0	-100
M_ATG,L_TTG	0.0252121	0.00977645	-61.2233
M_ATG,M_ATG	0.0514412	0.0162941	-68.3249
M_ATG,N_AAC	0.0441897	0.0130353	-70.5016
M_ATG,N_AAT	0.0398951	0.0162941	-59.1577
M_ATG,P_CCA	0.0298587	0.0325882	9.14106
M_ATG,P_CCC	0.0355536	0.00651763	-81.6681
M_ATG,P_CCG	0.011421	0.00977645	-14.399
M_ATG,P_CCT	0.0326279	0.0195529	-40.0732
M_ATG,Q_CAA	0.0230375	0.00977645	-57.5628
M_ATG,Q_CAG	0.0647318	0.052141	-19.4506
M_ATG,R_AGA	0.0254703	0.0423646	66.3295
M_ATG,R_AGG	0.0265811	0.133611	402.656
M_ATG,R_CGA	0.00772088	0.0195529	153.247
M_ATG,R_CGC	0.0139868	0.087988	529.081
M_ATG,R_CGG	0.0189071	0.0391058	106.831
M_ATG,R_CGT	0.00691515	0	-100
M_ATG,S_AGC	0.0338091	0.00977645	-71.0834
M_ATG,S_AGT	0.022396	0.00651763	-70.8983
M_ATG,S_TCA	0.0239449	0.0293293	22.4869
M_ATG,S_TCC	0.0327062	0.0325882	-0.360813
M_ATG,S_TCG	0.0118434	0.0162941	37.5797
M_ATG,S_TCT	0.0306019	0.0162941	-46.7547
M_ATG,T_ACA	0.031259	0.0162941	-47.8739
M_ATG,T_ACC	0.037165	0.0456234	22.759
M_ATG,T_ACG	0.0112097	0.00325882	-70.9287
M_ATG,T_ACT	0.0281378	0.0325882	15.8164
M_ATG,V_GTA	0.0150897	0.00651763	-56.8075
M_ATG,V_GTC	0.0310008	0.00977645	-68.4639
M_ATG,V_GTG	0.0652793	0.00651763	-90.0158
M_ATG,V_GTT	0.0235616	0.0586587	148.959
M_ATG,W_TGG	0.0253451	0.0553999	118.582
M_ATG,Y_TAC	0.0331755	0.0130353	-60.7082
M_ATG,Y_TAT	0.0243829	0.0553999	127.207
N_AAC,A_GCA	0.00912894	0.0195529	114.186
N_AAC,A_GCC	0.023632	0.0195529	-17.2609
N_AAC,A_GCG	0.00833104	0.0260705	212.933
N_AAC,A_GCT	0.00822152	0.052141	534.202
N_AAC,C_TGC	0.0350373	0	-100
N_AAC,C_TGT	0.0247663	0.00651763	-73.6834
N_AAC,D_GAC	0.0209332	0.00651763	-68.8646
N_AAC,D_GAT	0.0103649	0.0325882	214.409
N_AAC,E_GAA	0.0123909	0.0293293	136.7
N_AAC,E_GAG	0.0306723	0	-100
N_AAC,F_TTC	0.0548597	0.00651763	-88.1195
N_AAC,F_TTT	0.0348261	0.0325882	-6.426
N_AAC,G_GGA	0.0106387	0.00325882	-69.3683
N_AAC,G_GGC	0.021207	0.0195529	-7.79975
N_AAC,G_GGG	0.0185708	0.00325882	-82.4519
N_AAC,G_GGT	0.00625023	0.0130353	108.556
N_AAC,H_CAC	0.0361403	0.0423646	17.2227
N_AAC,H_CAT	0.0207376	0	-100
N_AAC,I_ATA	0.0175695	0.0260705	48.3852
N_AAC,I_ATC	0.0675479	0.0293293	-56.5799
N_AAC,I_ATT	0.0387139	0.00977645	-74.7469
N_AAC,K_AAA	0.0557906	0.0162941	-70.7942
N_AAC,K_AAG	0.0738607	0.0130353	-82.3516
N_AAC,L_CTA	0.0146282	0.0293293	100.499
N_AAC,L_CTC	0.0508311	0.00651763	-87.1779
N_AAC,L_CTG	0.0854146	0.0325882	-61.8471
N_AAC,L_CTT	0.026675	0.0684351	156.552
N_AAC,L_TTA	0.014902	0.0325882	118.683
N_AAC,L_TTG	0.0313372	0.0228117	-27.2057
N_AAC,M_ATG	0.0523486	0.0325882	-37.7478
N_AAC,N_AAC	0.0543669	0.107541	97.806
N_AAC,N_AAT	0.0354675	0.0195529	-44.871
N_AAC,P_CCA	0.0336292	0	-100
N_AAC,P_CCC	0.048054	0.0553999	15.2866
N_AAC,P_CCG	0.0135643	0.0553999	308.423
N_AAC,P_CCT	0.0360151	0.0782116	117.163
N_AAC,Q_CAA	0.0267767	0.0260705	-2.63712
N_AAC,Q_CAG	0.0713809	0.00977645	-86.3038
N_AAC,R_AGA	0.0330112	0.0228117	-30.8972
N_AAC,R_AGG	0.0272069	0.035847	31.7569
N_AAC,R_CGA	0.0126413	0.00977645	-22.6625
N_AAC,R_CGC	0.0240779	0.0325882	35.3448
N_AAC,R_CGG	0.0222317	0	-100
N_AAC,R_CGT	0.00847966	0.00651763	-23.1381
N_AAC,S_AGC	0.0586067	0.0293293	-49.9556
N_AAC,S_AGT	0.0314937	0.0488822	55.2129
N_AAC,S_TCA	0.0239762	0.0228117	-4.85677
N_AAC,S_TCC	0.036242	0.0293293	-19.0735
N_AAC,S_TCG	0.0104901	0	-100
N_AAC,S_TCT	0.0271834	0.0130353	-52.047
N_AAC,T_ACA	0.0360542	0.0293293	-18.6521
N_AAC,T_ACC	0.0426174	0.0684351	60.5804
N_AAC,T_ACG	0.0155434	0	-100
N_AAC,T_ACT	0.0274416	0	-100
N_AAC,V_GTA	0.00412249	0.00325882	-20.9504
N_AAC,V_GTC	0.0173192	0.00977645	-43.5513
N_AAC,V_GTG	0.0360933	0.0325882	-9.71143
N_AAC,V_GTT	0.00671959	0.00977645	45.4918
N_AAC,W_TGG	0.0333867	0.035847	7.36893
N_AAC,Y_TAC	0.0406852	0.00977645	-75.9705
N_AAC,Y_TAT	0.0254938	0.00651763	-74.4344
N_AAT,A_GCA	0.0407321	0.0260705	-35.9952
N_AAT,A_GCC	0.052771	0.0391058	-25.8954
N_AAT,A_GCG	0.00753313	0.0325882	332.598
N_AAT,A_GCT	0.0472014	0.0456234	-3.34305
N_AAT,C_TGC	0.010052	0.00325882	-67.5804
N_AAT,C_TGT	0.0116947	0.00325882	-72.1344
N_AAT,D_GAC	0.0541087	0.0684351	26.4771
N_AAT,D_GAT	0.0553134	0.035847	-35.193
N_AAT,E_GAA	0.092189	0.0130353	-85.8603
N_AAT,E_GAG	0.073626	0.00977645	-86.7215
N_AAT,F_TTC	0.023851	0.0130353	-45.3471
N_AAT,F_TTT	0.0296006	0.0228117	-22.935
N_AAT,G_GGA	0.0570031	0.0423646	-25.6801
N_AAT,G_GGC	0.0484295	0.035847	-25.9812
N_AAT,G_GGG	0.0401689	0.0130353	-67.5489
N_AAT,G_GGT	0.0292955	0.00651763	-77.7521
N_AAT,H_CAC	0.0174678	0.0945056	441.028
N_AAT,H_CAT	0.0193452	0.0293293	51.6103
N_AAT,I_ATA	0.0167872	0.0228117	35.8872
N_AAT,I_ATC	0.0238901	0.0423646	77.331
N_AAT,I_ATT	0.0339656	0.00651763	-80.8111
N_AAT,K_AAA	0.0463644	0.0423646	-8.62681
N_AAT,K_AAG	0.0324245	0.035847	10.555
N_AAT,L_CTA	0.0116869	0.0162941	39.4215
N_AAT,L_CTC	0.0235068	0.0456234	94.0859
N_AAT,L_CTG	0.0319004	0.0423646	32.8026
N_AAT,L_CTT	0.0265889	0.0228117	-14.2059
N_AAT,L_TTA	0.0202448	0.0228117	12.6793
N_AAT,L_TTG	0.0247193	0.00325882	-86.8167
N_AAT,M_ATG	0.0257284	0.104282	305.319
N_AAT,N_AAC	0.0221066	0.0684351	209.569
N_AAT,N_AAT	0.0305706	0.00325882	-89.34
N_AAT,P_CCA	0.0298979	0.0456234	52.5976
N_AAT,P_CCC	0.0215668	0.0325882	51.1032
N_AAT,P_CCG	0.00441975	0.00651763	47.466
N_AAT,P_CCT	0.0296554	0.0293293	-1.09937
N_AAT,Q_CAA	0.0252121	0.0814704	223.139
N_AAT,Q_CAG	0.0363671	0.087988	141.944
N_AAT,R_AGA	0.014683	0.0195529	33.1672
N_AAT,R_AGG	0.00891773	0.00325882	-63.4569
N_AAT,R_CGA	0.00847184	0.00325882	-61.5336
N_AAT,R_CGC	0.00769741	0.0293293	281.029
N_AAT,R_CGG	0.00761918	0.0130353	71.0848
N_AAT,R_CGT	0.0062033	0.0162941	162.668
N_AAT,S_AGC	0.0163257	0.00325882	-80.0387
N_AAT,S_AGT	0.0162475	0.00977645	-39.8279
N_AAT,S_TCA	0.0269018	0.0162941	-39.4313
N_AAT,S_TCC	0.0214573	0.00977645	-54.4377
N_AAT,S_TCG	0.00317596	0.0130353	310.435
N_AAT,S_TCT	0.0299213	0.0651763	117.826
N_AAT,T_ACA	0.0224429	0.0130353	-41.9182
N_AAT,T_ACC	0.0165213	0.00651763	-60.5501
N_AAT,T_ACG	0.00424765	0	-100
N_AAT,T_ACT	0.0192279	0.035847	86.4323
N_AAT,V_GTA	0.0216216	0.0912468	322.017
N_AAT,V_GTC	0.0353345	0.00977645	-72.3318
N_AAT,V_GTG	0.0548206	0.0260705	-52.4439
N_AAT,V_GTT	0.0321899	0.052141	61.9797
N_AAT,W_TGG	0.0111785	0.0293293	162.374
N_AAT,Y_TAC	0.0184221	0.00325882	-82.3103
N_AAT,Y_TAT	0.0221692	0.00977645	-55.9007
P_CCA,A_GCA	0.0483748	0.00977645	-79.7902
P_CCA,A_GCC	0.069613	0.00977645	-85.956
P_CCA,A_GCG	0.0144326	0.00977645	-32.2616
P_CCA,A_GCT	0.048234	0.0293293	-39.1936
P_CCA,C_TGC	0.0114053	0.00325882	-71.4272
P_CCA,C_TGT	0.0115461	0.00325882	-71.7756
P_CCA,D_GAC	0.0491727	0.0391058	-20.4725
P_CCA,D_GAT	0.052904	0.035847	-32.2415
P_CCA,E_GAA	0.0745178	0.0293293	-60.6412
P_CCA,E_GAG	0.0919386	0.00325882	-96.4554
P_CCA,F_TTC	0.0174678	0.052141	198.498
P_CCA,F_TTT	0.0259866	0.0847292	226.05
P_CCA,G_GGA	0.0537176	0.0553999	3.13171
P_CCA,G_GGC	0.0566823	0.0228117	-59.7552
P_CCA,G_GGG	0.0498376	0.0423646	-14.9947
P_CCA,G_GGT	0.0315328	0.0325882	3.34692
P_CCA,H_CAC	0.0197989	0.0423646	113.974
P_CCA,H_CAT	0.0174678	0.00977645	-44.0316
P_CCA,I_ATA	0.00957482	0.052141	444.564
P_CCA,I_ATC	0.0111941	0.0456234	307.567
P_CCA,I_ATT	0.0163883	0.00977645	-40.3449
P_CCA,K_AAA	0.0320334	0.0162941	-49.1341
P_CCA,K_AAG	0.0411389	0.0260705	-36.628
P_CCA,L_CTA	0.00972345	0.00651763	-32.97
P_CCA,L_CTC	0.0219892	0.0456234	107.481
P_CCA,L_CTG	0.0458011	0.0456234	-0.388041
P_CCA,L_CTT	0.0180936	0.00651763	-63.9783
P_CCA,L_TTA	0.0106074	0.0195529	84.3325
P_CCA,L_TTG	0.0157859	0.0162941	3.21889
P_CCA,M_ATG	0.0212305	0.0162941	-23.2514
P_CCA,N_AAC	0.0216294	0.00651763	-69.8668
P_CCA,N_AAT	0.0314154	0.0195529	-37.7602
P_CCA,P_CCA	0.0537254	0.0228117	-57.5402
P_CCA,P_CCC	0.0588257	0.035847	-39.0624
P_CCA,P_CCG	0.018383	0.0228117	24.0911
P_CCA,P_CCT	0.0531074	0.0293293	-44.7736
P_CCA,Q_CAA	0.0200101	0.0325882	62.8583
P_CCA,Q_CAG	0.0570265	0.0391058	-31.4253
P_CCA,R_AGA	0.021911	0.0325882	48.7295
P_CCA,R_AGG	0.0195017	0.104282	434.734
P_CCA,R_CGA	0.00817458	0.0162941	99.326
P_CCA,R_CGC	0.0104901	0.0325882	210.657
P_CCA,R_CGG	0.0139789	0.0130353	-6.75066
P_CCA,R_CGT	0.0059608	0.00977645	64.0124
P_CCA,S_AGC	0.0247428	0.00651763	-73.6585
P_CCA,S_AGT	0.0210036	0.0293293	39.6396
P_CCA,S_TCA	0.0259005	0.00977645	-62.2539
[truncated: 1,722 more rows]

## Sheet: S5g TE_down_within_AAfam
AA	Codon	TE_down_Relative_Occurrence	All_Genes_Relative_Occurrence	Ratio	enrichment
Leu	TTA	0.1338	0.0819	1.6331	63.31
Val	GTA	0.193	0.1233	1.5655	56.55
Arg	CGT	0.1247	0.0807	1.5457	54.57
Val	GTT	0.2864	0.1888	1.517	51.7
Leu	CTA	0.1042	0.073	1.4284	42.84
Arg	AGA	0.3116	0.2197	1.4183	41.83
Leu	CTT	0.1939	0.1368	1.4176	41.76
Thr	ACT	0.3534	0.2558	1.3817	38.17
Gly	GGT	0.227	0.1652	1.3742	37.42
Ser	TCA	0.2108	0.1555	1.3562	35.62
Ala	GCA	0.321	0.2374	1.3521	35.21
Ser	TCT	0.2528	0.1887	1.3399	33.99
Stop	TAA	0.371	0.2811	1.3197	31.97
Glu	GAA	0.5741	0.438	1.3109	31.09
Gln	CAA	0.3553	0.2711	1.3108	31.08
Ala	GCT	0.3499	0.2678	1.3064	30.64
Ile	ATT	0.483	0.3699	1.3055	30.55
Asp	GAT	0.6257	0.4795	1.305	30.5
Tyr	TAT	0.5951	0.4571	1.3019	30.19
Cys	TGT	0.61	0.4706	1.2962	29.62
Pro	CCA	0.3694	0.285	1.2962	29.62
Asn	AAT	0.6141	0.4841	1.2686	26.86
Phe	TTT	0.5971	0.4771	1.2516	25.16
Leu	TTG	0.1646	0.1324	1.2431	24.31
Ser	AGT	0.1871	0.1559	1.2002	20.02
His	CAT	0.5165	0.4309	1.1986	19.86
Lys	AAA	0.5312	0.4444	1.1954	19.54
Gly	GGA	0.3068	0.2596	1.1821	18.21
Thr	ACA	0.341	0.2918	1.1688	16.88
Pro	CCT	0.3377	0.2915	1.1586	15.86
Ile	ATA	0.2013	0.1749	1.1508	15.08
Arg	CGA	0.1279	0.1132	1.13	13
Met	ATG	1	1	1	0
Trp	TGG	1	1	1	0
Stop	TAG	0.2097	0.2199	0.9534	-4.66
Arg	AGG	0.1937	0.2084	0.9293	-7.07
Gln	CAG	0.6447	0.7289	0.8844	-11.56
Gly	GGC	0.2894	0.3307	0.8751	-12.49
His	CAC	0.4835	0.5691	0.8496	-15.04
Lys	AAG	0.4688	0.5556	0.8438	-15.62
Stop	TGA	0.4194	0.499	0.8404	-15.96
Phe	TTC	0.4029	0.5229	0.7705	-22.95
Val	GTG	0.35	0.4551	0.7691	-23.09
Glu	GAG	0.4259	0.562	0.7578	-24.22
Asn	AAC	0.3859	0.5159	0.748	-25.2
Tyr	TAC	0.4049	0.5429	0.7458	-25.42
Cys	TGC	0.39	0.5294	0.7367	-26.33
Val	GTC	0.1706	0.2328	0.7328	-26.72
Pro	CCC	0.2284	0.314	0.7272	-27.28
Gly	GGG	0.1768	0.2446	0.7228	-27.72
Asp	GAC	0.3743	0.5205	0.7191	-28.09
Leu	CTC	0.1343	0.1875	0.7163	-28.37
Ser	AGC	0.1691	0.2375	0.7119	-28.81
Ser	TCC	0.1454	0.2096	0.694	-30.6
Ile	ATC	0.3157	0.4551	0.6937	-30.63
Leu	CTG	0.2691	0.3884	0.6929	-30.71
Thr	ACC	0.2351	0.3411	0.6893	-31.07
Ala	GCC	0.2637	0.3933	0.6705	-32.95
Arg	CGC	0.1167	0.1752	0.6663	-33.37
Ser	TCG	0.0347	0.0528	0.6564	-34.36
Ala	GCG	0.0654	0.1015	0.6448	-35.52
Thr	ACG	0.0705	0.1113	0.6329	-36.71
Arg	CGG	0.1254	0.2028	0.6181	-38.19
Pro	CCG	0.0646	0.1096	0.5898	-41.02
