# Supplementary material for: Transfer RNA acetylation regulates in vivo mammalian stress signaling
Source: bioRxiv. 2024 Jul 28:2024.07.25.605208. Preprint. [Version 3] doi: 10.1101/2024.07.25.605208 (PMC11291155; doi:10.1101/2024.07.25.605208)
Supplement: Supplement 8 — Table S8. Differential gene expression analysis of cerebella from WT and Thumpd1 KO mice [file media-8.xlsx]

## Sheet: Contents
		Thumpd1 WT/KO Cerebellum RNA-Seq
	Tab	Contents
	Contents	This table of Contents.
	P-eIF2a list	List of phosphorylated eIF2a-upregulated genes taken from Amiri et al., Cell Reports, 2024.
	ATF4 list	List of ATF4-upregulated genes taken from Han et al., Nat Cell Biol, 2013.
	DEG	Differential Expression of Genes (DEG) analysis results, including the unfiltered DEG table and normalized expression values per gene per sample.
	GSEA	Preranked Gene Set Enrichment Analysis (GSEA) results of searching the HALLMARK Collection.
	L2P	List-2-Pathway (L2P) analysis results of searching the GO, REACTOME, and KEGG Collections.
	GSVA	Gene Set Variation Analysis (GSVA) results searching the HALLMARK Collection.

## Sheet: P-eIF2a list
Upregulated	Fold-change		Downregulated
SLC40A1	7.26993		NTN1	0.127355
CHAC1	6.80109		SPN	0.1592
NUPR1	6.14103		NLRP4C	0.165725
FOS	5.87654		SPNS3	0.168539
LAX1	5.36709		CAPN3	0.173913
FBP2	5.14196		ITGAM	0.185286
PDGFRA	4.95588		HSPA1B	0.186916
RHOX9	4.85266		TRH	0.187848
HESX1	4.70109		TRIM67	0.188679
GLRX	4.68182		SCUBE2	0.204724
UBAP1L	4.59834		BCL11B	0.217778
AHSG	4.41353		SOX3	0.225376
ACBD7	4.33761		C130074G19RIK	0.225464
TINAGL1	4.03131		UNC80	0.230769
BHLHE22	4		D430019H16RIK	0.23663
DAB2	3.87568		GM49368	0.237736
NXF7	3.79612		ACCSL	0.24006
TNFRSF25	3.75714		GSC	0.244792
PGA5	3.71277		FAM171B	0.245384
KLHL13	3.64869		CDX1	0.253006
NRK	3.59517		RNF26	0.253333
ABHD3	3.54667		AGAP2	0.255319
CYP7B1	3.5184		CDK5R2	0.260917
SLC44A3	3.4898		AI467606	0.262754
ASNS	3.44769		MYO1G	0.267692
PCK2	3.41731		MMP25	0.269589
FHL2	3.40449		PPP1R14D	0.278481
SATB2	3.40032		POU3F1	0.279199
DYRK4	3.39286		PDGFC	0.27964
LAMA1	3.36512		IRS3	0.281421
FRMPD1	3.32018		PLLP	0.283582
H2-M3	3.31915		CT55	0.287838
SFXN4	3.30319		NRG4	0.289444
CRYBG1	3.28571		RPL12	0.292948
BPIFB5	3.28571		SOX1	0.294872
DNAJC12	3.26384		COL13A1	0.295585
HTR5B	3.25824		DOCK10	0.3
SAPCD1	3.24194		PLB1	0.303922
DDR2	3.23404		NXPH3	0.304533
CATSPERG1	3.20988		SHISA2	0.305085
CCN1	3.20016		DNAJB3	0.308011
TSPAN1	3.16935		SPTB	0.310646
KRT7	3.16667		SLC66A2	0.311485
NPNT	3.14645		IRS4	0.314607
HKDC1	3.13889		GRIN2C	0.314815
4933402E13RIK	3.12214		LDLRAD4	0.316017
SLC39A8	3.11628		DLL1	0.320423
PTGES	3.11384		PIM2	0.324216
RDH5	3.05738		CACNA1H	0.326613
LRRC46	3.04624		KREMEN2	0.329609
ATF3	3.03509		CCDC9B	0.330189
IZUMO1	2.96599		TMEM253	0.335312
IRGM1	2.9635		FHIT	0.336283
NRP2	2.94351		NKX6-2	0.337297
JDP2	2.90053		GLI2	0.337672
LVRN	2.86364		SYNGR3	0.338885
TTC25	2.85321		MCC	0.339827
SYNC	2.85304		ENPP1	0.34058
ST3GAL5	2.84446		FAM57B	0.342105
SERPINB9B	2.83803		CTRL	0.342995
FETUB	2.81199		BRSK2	0.343612
SFRP4	2.81159		ANKS1B	0.345679
MPPE1	2.80414		TNFRSF13C	0.346154
PMP22	2.79419		ACSBG1	0.348214
ASB13	2.79348		APOD	0.351064
GM21411	2.78358		AJM1	0.351064
XAF1	2.77907		TNNT1	0.351703
ACAA2	2.76387		LEFTY1	0.355113
MYO5B	2.76		GM49380	0.357724
ATF5	2.75521		MYH3	0.358607
MPC1	2.75463		NAT8L	0.360294
PTGR1	2.74683		LEKR1	0.360656
P2RX4	2.74005		NGFR	0.362665
ID2	2.73384		B3GNT9	0.362745
CITED4	2.72908		A630001G21RIK	0.366492
S100A13	2.71178		ARHGAP30	0.367925
PLA1A	2.70686		CCDC114	0.368306
MEF2B	2.6982		CAR9	0.368421
PRAMEL1	2.68988		DNMT3A	0.368738
EBF4	2.68722		UBA52	0.369588
SERPINB6C	2.67895		CORO1A	0.369752
MCTP2	2.67368		ZFP239	0.371852
PLCD4	2.67143		KLRG2	0.375
NR2F1	2.66387		MTHFD2L	0.376999
EID3	2.64018		SP8	0.378641
PGPEP1L	2.63939		ACKR4	0.379433
HSPB2	2.61644		SLC12A3	0.380435
0610040J01RIK	2.60959		ZFYVE28	0.386617
PHGDH	2.60116		DCHS1	0.38676
PPM1H	2.6		DLL4	0.387097
LTK	2.58491		RBP4	0.387972
PSAT1	2.57315		SLC16A14	0.388211
CLIC4	2.56951		GBX2	0.389227
TESMIN	2.56557		KCNB1	0.390752
MSH5	2.55491		LEFTY2	0.39375
H2BC13	2.54217		THSD1	0.394844
REEP1	2.52851		SLC6A7	0.395904
ESX1	2.52065		TCF15	0.398689
PDZD2	2.51852		VWA2	0.398773
OAS1C	2.51145		LOXL3	0.398922
PSPH	2.50961		CRACR2B	0.399386
ASB14	2.50515		CHD3	0.402941
LMO7	2.50055		METRNL	0.403101
PPIL6	2.49524		FZD10	0.403221
2200002D01RIK	2.47973		FGF15	0.404255
COL11A1	2.47879		GM9918	0.405975
TRAF1	2.47742		FANK1	0.406574
DSC2	2.4717		ACTN3	0.408876
HPGD	2.43915		OAS1A	0.409091
DYNLT1B	2.42466		GM19345	0.410314
KLF15	2.41667		SIX1	0.414194
FKBP1B	2.40952		GM49661	0.415129
WNT7B	2.40034		ISCA1	0.415541
ITGB3BP	2.4		ZC3H12B	0.416
CCN2	2.4		RTN4RL2	0.418259
MYO15	2.4		AHCY	0.42
ALCAM	2.3985		ERH	0.420082
CMC4	2.39742		PTPN7	0.422481
GPAT3	2.39001		NEFL	0.42251
TSPAN2	2.3869		SLC17A7	0.422625
RPS24	2.37918		SLC5A5	0.423188
MME	2.37737		RAB39B	0.423792
ENO1	2.37736		C1S1	0.424296
URGCP	2.375		CCDC116	0.425197
EMP2	2.37037		SLC47A1	0.425587
RHBDL1	2.36782		URAH	0.426022
ANKRD33B	2.35913		TRP73	0.426031
EML6	2.35385		ARNT2	0.427303
PAQR9	2.33083		PTCH2	0.427365
NRBP2	2.32879		AC159819.1	0.427772
MFSD4B4	2.32692		FZD9	0.427856
KRT19	2.31363		RASGRP1	0.428571
LDHD	2.31313		TNIK	0.42953
DKK3	2.3128		S100A4	0.429942
EOMES	2.30756		CLSTN3	0.430247
ZFP937	2.30337		ITPR2	0.43038
GJB5	2.29832		HOXC4	0.431138
RNF128	2.29764		BOLL	0.433962
RHOX1	2.2963		TMEM246	0.434501
NEDD9	2.29508		CEBPD	0.434764
CALCOCO2	2.28894		PROC	0.435961
B4GALT6	2.28343		GCNT4	0.436364
FRMD6	2.28279		TCTE2	0.4375
ADHFE1	2.28249		BCAN	0.438725
KIFC2	2.27317		GSDME	0.43985
SLC7A2	2.26681		TOX2	0.442177
ITGB3	2.26117		MAJIN	0.442254
CCDC189	2.25651		RAMP2	0.442278
CRYZL1	2.24966		SLC4A5	0.442707
SLC1A4	2.24022		IL2RG	0.445183
TMEM92	2.23718		DOK3	0.445255
AU015836	2.23668		TXNIP	0.445565
CRISP1	2.23626		MRGPRF	0.44586
PCLO	2.23529		PIANP	0.446144
SLC6A9	2.23432		SFRP1	0.448914
FSIP1	2.23237		FBXO41	0.450495
NUP62CL	2.22196		LAG3	0.451299
RPL7	2.21448		GM20489	0.451613
WDR45	2.21311		MAGEH1	0.451866
GNAL	2.21181		RELL2	0.451906
PRAMEF8	2.21025		OLIG1	0.45237
DCLK2	2.20474		AKR1B3	0.453019
TLR2	2.20249		FGF11	0.455238
FAM83B	2.19912		TWIST1	0.457601
MIB2	2.19849		SLC25A22	0.457841
AGL	2.185		GM21028	0.457977
GM867	2.18436		ATXN1	0.458031
CNTNAP2	2.17617		GALR2	0.458453
AC141477.1	2.17526		PDGFRB	0.459091
APOC2	2.17232		GM37388	0.459552
GM44805	2.17232		GM37013	0.459868
ZBTB10	2.16979		CCDC85A	0.45988
PEG10	2.16909		RPL35	0.460546
HINT3	2.16509		CPS1	0.461538
MND1	2.16443		MADCAM1	0.462445
PCGF5	2.16229		VSTM2L	0.462766
BCL6	2.16114		GDF1	0.463054
SNAI2	2.15789		CERS1	0.463054
JAKMIP1	2.15559		ZBTB12	0.464463
PLA2G4C	2.15493		BNC2	0.465693
CLSTN2	2.15385		F5	0.465753
TRIM54	2.15129		RIMBP2	0.466102
FGFR2	2.14884		FAM53B	0.466152
MTMR7	2.14424		INA	0.466738
TRIB3	2.14382		CHST15	0.467557
UNC13D	2.13269		KCNK12	0.468031
REL	2.13119		6330403K07RIK	0.46875
CLCN1	2.13084		RPL5	0.469325
ECM1	2.12806		CACNG8	0.469859
IGTP	2.12121		GALNT17	0.47012
LXN	2.11914		KIRREL2	0.47027
PRAG1	2.11398		CADM3	0.471366
SYDE1	2.11273		ZFP689	0.471762
RGS22	2.11111		TSPAN4	0.472014
SUSD2	2.108		APLP1	0.472807
CASZ1	2.10477		DMBX1	0.473029
TSX	2.10337		2510009E07RIK	0.473684
PLEKHG5	2.10093		SHISA8	0.474081
MDFIC	2.10092		INKA1	0.474302
S100A11	2.09827		NFIC	0.47619
ABCA4	2.09804		ADCY4	0.47619
ZFP944	2.09636		GPRIN2	0.476454
TFPI	2.09333		FAM185A	0.476489
3830406C13RIK	2.0932		H2AC13	0.476844
PRKCZ	2.09231		ARMC7	0.477909
PKNOX2	2.09023		ZFP771	0.478083
TTC21A	2.08974		SOX11	0.478271
NUAK1	2.08884		PPM1E	0.479167
PHF13	2.08574		RNF39	0.479475
MYPN	2.0831		EXOC3L2	0.479821
LMX1B	2.08091		STING1	0.480707
FAM76A	2.07768		AWAT2	0.481848
IRX3	2.07716		CDH23	0.482143
DBT	2.07658		TAOK3	0.48279
DHDDS	2.07577		GM36210	0.483444
PIGP	2.07554		SLC1A3	0.483757
GSS	2.06943		FNDC5	0.484211
TSPAN18	2.06897		ECEL1	0.485507
SAA3	2.06577		FGF3	0.485651
ARHGEF16	2.06277		GPX7	0.488547
CUEDC1	2.05962		COL6A4	0.488889
KCNT1	2.05128		IGFBPL1	0.489456
COL17A1	2.05		NLGN3	0.489583
GPRC5C	2.04934		XKR6	0.490854
BTBD18	2.04706		DOC2A	0.490996
RSPH9	2.04605		ZFP300	0.491525
EPB41	2.046		GFRA4	0.491647
CD63	2.03952		BAIAP2L2	0.491736
4930452B06RIK	2.03721		SERPINA3M	0.491812
PRXL2B	2.035		PHOX2A	0.491885
CLN6	2.03394		SMIM10L2A	0.492784
CTH	2.03372		CASP8	0.492832
FAM149A	2.0303		SLC36A4	0.492837
ANAPC10	2.02689		SULF1	0.493106
SNX7	2.02308		ANKRD35	0.493182
ITGA7	2.02162		TCAM1	0.493274
ZFP980	2.01948		PCDHGB7	0.493797
SHTN1	2.01143		OACYL	0.494382
CXCL16	2.00851		EN2	0.494538
TIGD2	2.00481		LINGO3	0.49497
INCA1	2.00357		PCDHGB4	0.495169
TRIM36	2.00147		RMI1	0.495177
ARHGAP29	2.0003		HELZ2	0.495192
DQX1	2		TNFSF9	0.495274
PLA2R1	2		WNT8A	0.495575
SCN3B	2		RNF165	0.495922
AMN	2		TMEM198	0.496154
TEK	2		MOSMO	0.496184
			MIXL1	0.496454
			CTU1	0.497253
			PCDHGA2	0.497297
			PCDHGB8	0.49771
			GM43951	0.498294
			CSNK2A1	0.49866
			PCDHGA10	0.498765
			ZIC2	0.498827
			CDK2AP1	0.5
			PCDHGA7	0.5
			CD6	0.5
			ADORA2A	0.5

## Sheet: ATF4 list
Upregulated	Fold-change		Downregulated	Fold-change
Angptl6	82.59		Ptn	-2.01
Trib3	65.35		Dysf	-2.02
Ddit3 (Chop)	37.85		Emilin1	-2.42
Atf3	31.16		Dusp6	-2.55
Slc7a11	25.82		Has2	-17.69
Cdsn	22.46
Hspa5	15.82
Aldh1l2	13.65
Slc7a5	13.39
Cyb5r1	11.7
Nrip2	10.79
Ppp1r15a (Gadd34)	8.84
Wars	8.82
Atf5	8.79
Acot2	8.66
Mthfd2	7.26
Paqr3	7.04
Gpt2	5.65
Cd74	5.13
Aars	4.68
Otub2	4.53
Nars	4.44
Aldh18a1	4.35
Tspyl4	4.27
Yars	4.15
Lars	3.82
Gars	3.81
Sars	3.79
Xpot	3.7
Abcc4	3.65
Ero1l	3.63
Akna	3.6
Mtm1	3.57
Bcat2	3.49
Eprs	3.49
Iars	3.47
Lonp1	3.46
Taf15	3.44
Fam175a	3.44
Slc20a1	3.43
2700007P21Rik	3.19
Dnaja3	3.17
Fads3	3.15
Zfp238	3.13
Ypel5	3.1
Nfe2l1	3.1
Cdh24	3.05
Deb1	3.04
Ascc2	3.02
Atf6	2.98
Nfu1	2.95
Gnpnat1	2.95
2610528E23Rik	2.93
Sqstm1	2.91
Ghitm	2.9
Eif2s2	2.84
Phyhd1	2.79
Clcn3	2.78
D4Bwg0951e	2.77
Gtpbp2	2.77
A630007B06Rik	2.76
Krtcap2	2.74
Cxadr	2.73
Cebpg	2.66
Ddr2	2.65
Leprotl1	2.64
Ick	2.64
Ift172	2.64
Arhgef2	2.57
Ube2g2	2.52
Tmem11	2.5
Vldlr	2.5
Eif3c	2.49
Zc3hav1	2.43
Dpf2	2.31
Lgals3	2.3
Pnrc2	2.26
Hdac8	2.25
Vars	2.2
Hfe	2.18
Prdm15	2.15
Erlin1	2.15
Steap1	2.14
Stc2	2.14
Tab2	2.13
Agap1	2.12
Tbpl1	2.1
Snai2	2.09
Jhdm1d	2.05
Zfp598	2.04
1810031K17Rik	2.03
Pacsin2	2

## Sheet: DEG
Gene	KO_C-WT_C_FC	KO_C-WT_C_logFC	KO_C-WT_C_tstat	KO_C-WT_C_pval	KO_C-WT_C_adjpval	WT_C_1	WT_C_2	WT_C_3	WT_C_4	KO_C_5	KO_C_6	KO_C_7	KO_C_8
Vgf	2.57981	1.36726	16.6376	2.75421e-10	2.22554e-06	3.7548	3.79828	3.61173	3.63342	5.23724	5.11456	5.06658	4.89281
Necab3	2.02378	1.01705	15.9556	4.6872e-10	2.52499e-06	3.50858	3.52776	3.42998	3.48141	4.54248	4.41553	4.56636	4.496
Atf5	1.7848	0.835761	14.2591	1.93416e-09	7.81448e-06	3.9588	4.067	4.0512	3.90647	4.89305	4.80916	4.84839	4.78226
Calb2	1.39624	0.481548	11.7462	2.13092e-08	6.10457e-05	7.79169	7.80242	7.86477	7.81331	8.27665	8.19047	8.37781	8.34586
Enc1	3.28204	1.71459	11.687	2.26641e-08	6.10457e-05	2.9137	2.95414	2.91597	2.53174	4.83623	4.75744	4.34107	4.31608
Aars	1.29936	0.3778	10.4406	8.84412e-08	0.000204185	7.04342	7.12971	7.11534	7.10845	7.45434	7.42099	7.52031	7.50838
Asns	1.41745	0.503299	9.96923	1.53154e-07	0.00024893	5.1175	5.07238	5.06299	5.02906	5.46759	5.61593	5.56153	5.6549
Ifi203	2.72674	1.44718	9.95194	1.56331e-07	0.00024893	1.96496	1.86503	2.21023	2.23582	3.1535	3.43685	3.66986	3.70517
Ndn	1.2906	0.368041	9.81245	1.84679e-07	0.00024893	6.37789	6.44015	6.41494	6.45302	6.77888	6.74317	6.85117	6.78063
Plxna1	1.29838	0.37671	9.80989	1.85248e-07	0.00024893	6.9108	6.97034	6.94519	6.99992	7.367	7.24942	7.38092	7.33125
Tspan18	1.56828	0.64918	9.71076	2.08776e-07	0.00024893	4.66026	4.66477	4.80056	4.73478	5.28752	5.20961	5.50901	5.41263
Slc7a3	4.92852	2.30115	9.64185	2.26998e-07	0.00024893	-0.624418	-0.772446	-0.454561	-0.20505	2.19691	1.92014	1.55554	1.46814
Ncan	1.48787	0.573246	9.60204	2.3829e-07	0.00024893	4.84538	4.98926	4.83594	4.79266	5.52054	5.42429	5.50599	5.32449
Rasal1	1.81777	0.862169	9.53001	2.60271e-07	0.00024893	3.43945	3.63172	3.64903	3.60968	4.5373	4.18407	4.57321	4.44341
Egr3	9.19796	3.20131	9.47619	2.78102e-07	0.00024893	-0.964	-0.649074	-0.997662	-0.788971	2.75267	2.86468	1.91378	2.0006
Ttn	2.95756	1.56441	9.45635	2.84998e-07	0.00024893	2.8931	2.74664	2.04043	2.2084	4.19949	4.31701	3.97472	3.83484
Cars	1.37597	0.460445	9.4349	2.9266e-07	0.00024893	5.01772	5.15063	5.15515	5.01373	5.51305	5.53595	5.57579	5.55166
Robo1	1.39602	0.481324	9.37818	3.13999e-07	0.000253727	5.2759	5.09334	5.25524	5.21968	5.69212	5.70737	5.61845	5.74221
Camk2a	1.37671	0.461225	9.29606	3.47879e-07	0.000267718	6.1624	6.23706	6.26471	6.15797	6.75275	6.70785	6.6763	6.53315
Fat1	1.21713	0.283483	9.22047	3.82515e-07	0.000280992	9.67667	9.70311	9.79438	9.7487	10.0269	10.0038	10.0352	9.98715
Slc1a4	1.48834	0.573708	9.07896	4.5762e-07	0.000321548	4.24446	4.32363	4.32001	4.25243	4.92793	4.88303	4.9276	4.70171
Sars	1.2587	0.331935	9.02575	4.89793e-07	0.000322388	6.1624	6.19551	6.10326	6.1624	6.51263	6.49738	6.45846	6.49015
Slc7a1	1.3374	0.419435	9.01166	4.98713e-07	0.000322388	5.35088	5.50901	5.44339	5.4038	5.88924	5.78376	5.86446	5.84695
Ccnd1	1.41472	0.50052	8.96236	5.31298e-07	0.000330242	4.58059	4.5693	4.5693	4.51668	5.02472	4.94553	5.10578	5.1518
Tcf20	1.20999	0.274991	8.9176	5.62845e-07	0.000336894	8.56562	8.56039	8.52498	8.57104	8.83475	8.7692	8.86542	8.85147
Mdga1	1.40875	0.494419	8.8655	6.021e-07	0.000347519	4.55356	4.65407	4.556	4.66239	5.18739	5.03133	5.14633	5.039
Csmd3	1.28886	0.366094	8.79101	6.63356e-07	0.000369672	5.77581	5.74008	5.75653	5.77637	6.14529	6.20921	6.07262	6.09186
Chac1	2.27934	1.18862	8.697	7.50281e-07	0.000404061	1.47601	1.48332	1.82726	1.82739	2.71997	2.59329	2.97271	2.97271
Synj2	1.32649	0.40761	8.67231	7.7507e-07	0.000404061	5.51528	5.55719	5.37972	5.42193	5.91609	5.85508	5.88136	5.87049
Mars	1.27698	0.352733	8.61493	8.36092e-07	0.000422252	5.45046	5.41897	5.39236	5.49083	5.78212	5.76447	5.81245	5.80201
Tfap2d	19.2872	4.26957	8.52003	9.48495e-07	0.000458896	-4.955	-2.59665	-5.29206	-2.59665	0.288364	0.99771	0.312083	0.0974556
Hapln4	1.30549	0.384589	8.50677	9.65438e-07	0.000458896	6.66244	6.71519	6.74605	6.73901	7.19476	6.98355	7.13628	7.07894
Shox2	54.5776	5.77024	8.31609	1.2481e-06	0.000576301	-4.955	-4.955	-2.78796	-3.42033	2.90285	2.07006	1.35261	0.758643
Fosb	6.52666	2.70635	8.28866	1.2955e-06	0.000581574	-0.0699126	-0.649074	-1.32011	-0.557518	2.48951	2.53577	1.711	1.6776
Six3	26.5303	4.72957	8.12524	1.62063e-06	0.000679543	-4.955	-4.955	-5.29206	-2.59665	1.02008	0.913381	-0.85565	0.170877
Nsg2	1.49331	0.578513	8.10642	1.6633e-06	0.000679543	5.76782	5.90769	5.61208	5.55147	6.4148	6.33323	6.22341	6.22052
Lrrc7	1.73992	0.799019	8.02211	1.8696e-06	0.000703323	3.40102	3.43096	3.44595	3.44544	4.30354	4.51858	4.10282	4.0307
Nrgn	10.6836	3.41733	8.01859	1.87878e-06	0.000703323	0.894754	0.708492	1.44097	1.16874	5.10419	4.81477	4.20392	3.73666
Ndst4	4.21822	2.07664	8.00493	1.91487e-06	0.000703323	1.16284	0.96158	1.22609	1.68816	3.63493	3.84604	2.93987	2.94635
Trp53i11	1.45307	0.539109	7.87764	2.28883e-06	0.000821997	5.62463	5.79677	5.78571	5.7265	6.26793	6.05066	6.36394	6.3882
Slitrk3	1.30211	0.380851	7.84415	2.3996e-06	0.000832492	4.53099	4.4773	4.53914	4.50029	4.88303	4.93767	4.87672	4.87334
Fstl4	1.36424	0.448102	7.83784	2.42108e-06	0.000832492	4.16694	4.27696	4.35093	4.26618	4.76328	4.65622	4.7249	4.69103
Grm5	2.34121	1.22725	7.80928	2.52099e-06	0.00084028	3.42942	3.46114	3.46835	3.55433	4.96578	5.1062	4.43104	4.37306
Erbb4	1.2866	0.363562	7.80184	2.54772e-06	0.00084028	6.30449	6.17825	6.13089	6.1332	6.51333	6.61865	6.50806	6.57308
Fam107a	1.27041	0.345297	7.75636	2.71782e-06	0.000861229	8.52386	8.56435	8.69858	8.6928	8.92579	8.89772	9.00897	9.01753
Atf4	1.25776	0.330858	7.73073	2.81892e-06	0.000876087	6.31969	6.29015	6.18183	6.21967	6.64976	6.54961	6.60316	6.54151
Gm16299	3.40949	1.76956	7.69299	2.97514e-06	0.000907194	-0.624418	-0.551082	0.159463	0.37783	1.74084	1.79732	1.40514	1.40313
Gda	2.7654	1.46749	7.546	3.67687e-06	0.00110041	0.370444	-0.194439	0.367889	0.0117622	1.79475	1.82609	1.40514	1.40313
Slitrk5	1.32172	0.402418	7.47914	4.05221e-06	0.00116111	4.7351	4.71065	4.90315	4.79523	5.23294	5.19542	5.18157	5.12415
Tle3	1.25985	0.333252	7.46625	4.12917e-06	0.00116111	6.72666	6.85802	6.87186	6.82258	7.14526	7.05677	7.22108	7.18042
Mn1	2.03384	1.02421	7.45468	4.1995e-06	0.00116111	2.59163	2.74664	2.508	2.33938	3.96294	3.58714	3.45202	3.35766
Mthfd2	1.64274	0.716108	7.45008	4.22788e-06	0.00116111	2.38324	2.53872	2.34809	2.22012	3.11645	3.19541	3.05286	3.04206
Il20rb	1.24314	0.313989	7.41508	4.45013e-06	0.00119132	5.72268	5.68066	5.67475	5.66269	5.97695	5.95106	6.08371	5.98235
Cacna1h	2.05792	1.04119	7.38964	4.61944e-06	0.00119132	1.99777	2.04152	2.01678	1.7928	3.2451	3.12427	3.05286	2.63845
Kcnh5	3.63542	1.86212	7.38719	4.6361e-06	0.00119132	0.830345	1.2566	0.801881	0.835529	3.21739	3.23492	2.56385	2.29709
Mndal	2.77357	1.47175	7.38602	4.64408e-06	0.00119132	1.01003	1.08527	1.50278	1.0626	2.18623	2.42618	2.852	2.97245
Tanc2	1.26831	0.342909	7.35218	4.8813e-06	0.00120424	6.03459	6.16534	6.16644	6.15432	6.53491	6.50569	6.47794	6.37331
Tenm3	1.34962	0.432551	7.33691	4.99252e-06	0.00120424	4.74054	4.65407	4.62035	4.66239	5.24479	5.08764	5.08703	5.0015
Yars	1.25779	0.330888	7.28507	5.39043e-06	0.0012445	5.83418	5.89703	5.88924	5.87206	6.20624	6.09246	6.28732	6.22052
Robo2	1.32988	0.411301	7.2431	5.73728e-06	0.00130592	5.09058	5.01567	5.25859	5.22451	5.59136	5.58348	5.53218	5.50279
Bcat1	1.21947	0.286259	7.18902	6.21927e-06	0.00135824	5.84864	5.94661	5.86349	5.83328	6.14367	6.14698	6.18638	6.1647
Adamts4	1.24772	0.319293	7.16571	6.44002e-06	0.0013877	5.24953	5.31989	5.28668	5.19269	5.62228	5.55347	5.59055	5.56454
Chrm3	2.73279	1.45037	7.14468	6.6464e-06	0.00141332	0.312842	0.108925	0.0917152	0.0117622	2.05662	1.55132	1.47449	1.2905
Rrp1	1.18924	0.250042	7.09647	7.14622e-06	0.00149987	7.01351	7.08732	6.99891	7.03567	7.26928	7.24271	7.32759	7.29683
Rpl8	1.21818	0.284723	7.05843	7.56861e-06	0.00153968	6.4862	6.48708	6.3644	6.39035	6.69643	6.68602	6.75023	6.74139
Lhx9	5.67528	2.50469	7.05813	7.5721e-06	0.00153968	-0.0699126	-0.551082	0.0130852	-0.389404	2.67973	2.91604	1.63344	1.88018
Nsg1	1.17664	0.234668	7.04622	7.70968e-06	0.00153968	8.7692	8.77271	8.76068	8.73563	8.95796	8.92892	9.04933	9.03859
Rgma	1.27523	0.350752	7.04239	7.75458e-06	0.00153968	5.6492	5.77484	5.79967	5.62463	6.1093	6.00322	6.10774	6.027
Pde1b	1.36916	0.453294	7.0375	7.81224e-06	0.00153968	4.67475	4.66883	4.4833	4.48543	5.08737	5.12517	5.02509	4.93095
Cbln2	15.4468	3.94924	7.01951	8.02817e-06	0.00154738	-4.955	-1.58407	-2.3035	-1.34333	1.79475	1.74152	0.750771	1.40313
Eef1a1	1.22664	0.294715	7.01665	8.06311e-06	0.00154738	9.36979	9.36979	9.21126	9.19563	9.54236	9.5927	9.58601	9.61175
Cntn5	2.47535	1.30763	7.01052	8.13856e-06	0.00154738	0.628351	0.586496	0.303251	0.428093	1.89256	2.20419	1.68654	1.4953
Egr1	1.40733	0.492966	6.97581	8.57958e-06	0.00159373	5.21375	5.1987	5.18972	5.23849	5.88661	5.81589	5.54465	5.58395
Sst	3.82302	1.93471	6.95343	8.87744e-06	0.00160515	-0.119964	0.00229088	-0.658421	-0.658421	2.01368	2.01423	1.13941	1.32319
Got2	1.18678	0.24705	6.94952	8.93049e-06	0.00160515	7.26053	7.30624	7.23459	7.30975	7.52887	7.46023	7.57029	7.5388
Gabarapl1	1.19535	0.257431	6.9489	8.93899e-06	0.00160515	7.40332	7.46557	7.32667	7.37215	7.69712	7.61511	7.65201	7.63893
Slc7a5	1.3859	0.470825	6.92648	9.2506e-06	0.00164285	5.62038	5.71907	5.5923	5.5405	6.02834	5.90163	6.22902	6.19243
Cck	1.39974	0.485157	6.89064	9.77266e-06	0.00170163	4.00344	4.02613	4.26152	4.27097	4.6645	4.61448	4.60241	4.5784
Meis2	2.97983	1.57523	6.88934	9.79219e-06	0.00170163	2.07434	2.2496	1.82726	1.50145	3.90481	3.92509	3.18396	3.12301
Pcdh1	1.20415	0.268012	6.86558	1.01562e-05	0.0017377	6.96236	7.0072	7.0812	7.01018	7.32	7.23815	7.33665	7.23194
Shc3	1.35519	0.438492	6.86184	1.02148e-05	0.0017377	4.22198	4.27097	4.25464	4.23825	4.81107	4.71786	4.5373	4.6882
Tac1	7.47169	2.90143	6.84288	1.05173e-05	0.00175227	-1.2634	-2.20037	-3.42033	-2.59665	0.86149	0.960112	-0.194439	0.579559
Vtn	1.27552	0.351081	6.82013	1.08928e-05	0.00179631	5.40007	5.53927	5.42156	5.40107	5.80798	5.70011	5.88748	5.77225
Ankrd34c	3.44467	1.78436	6.79112	1.13923e-05	0.00185971	-0.323549	-0.649074	0.159463	-0.978291	1.74084	1.51969	0.965122	1.13159
Pak6	3.15477	1.65753	6.74844	1.21716e-05	0.00194758	1.02165	1.40198	0.229865	0.538879	2.99723	2.55005	2.26717	2.22135
Tenm2	1.25084	0.322898	6.72779	1.25688e-05	0.00197307	5.56288	5.61339	5.56424	5.5405	5.98421	5.94833	5.8518	5.80133
A2m	1.23282	0.301961	6.72419	1.26394e-05	0.00197307	6.39762	6.51214	6.45846	6.48173	6.70282	6.71365	6.87321	6.76303
Hydin	1.43646	0.52252	6.71512	1.28193e-05	0.00197307	3.01059	3.00249	3.07425	3.01059	3.65977	3.42811	3.52751	3.5567
Ddn	3.01265	1.59103	6.69058	1.33191e-05	0.00203067	-0.551082	-0.862367	-0.775622	-1.18339	1.10291	0.824976	0.750771	0.365421
Kctd16	1.94866	0.962483	6.68045	1.35317e-05	0.0020438	1.72896	1.58559	1.71205	1.70392	2.85964	2.85207	2.29709	2.60509
Angpt1	1.36082	0.444472	6.65997	1.3972e-05	0.00208499	3.80092	3.69608	3.80077	3.79433	4.17167	4.19947	4.14339	4.34006
Tcf7l2	2.59476	1.3756	6.65585	1.40625e-05	0.00208499	3.44595	3.56508	3.38011	3.35766	5.16113	5.34383	4.51638	4.34006
Vamp1	1.1826	0.241962	6.639	1.44386e-05	0.00212129	7.65313	7.67821	7.60554	7.60554	7.95679	7.88219	7.82858	7.84841
Nnat	1.45729	0.543283	6.62388	1.47854e-05	0.00215267	4.94007	4.84538	4.6364	4.79266	5.58372	5.33153	5.31989	5.19088
Frmpd3	1.9797	0.985285	6.61627	1.4963e-05	0.00215909	2.2896	2.46224	1.99834	2.47121	3.64089	3.41473	3.00083	3.19527
Cnih3	2.40917	1.26854	6.53897	1.6902e-05	0.00237525	1.26686	0.837131	0.886173	0.786	2.70571	2.24559	1.97515	1.98918
Il6st	1.16381	0.218853	6.52879	1.71766e-05	0.00239302	7.28045	7.33033	7.37165	7.32356	7.58199	7.5539	7.51533	7.52887
Trim9	1.14359	0.193569	6.50813	1.77482e-05	0.00245152	8.39323	8.41625	8.45976	8.45976	8.64151	8.61101	8.64151	8.60617
Chd5	1.35564	0.438973	6.46311	1.90641e-05	0.00261098	5.59735	5.53368	5.5923	5.45793	6.13664	6.10652	5.87546	5.8362
Gpr26	2.53706	1.34316	6.45143	1.94221e-05	0.00262827	3.23601	3.01059	3.16842	3.42362	4.97733	4.97552	4.13239	4.17223
Drd2	3.40366	1.76709	6.44842	1.95157e-05	0.00262827	-1.17906	-0.551082	-0.775622	-0.978291	1.1403	1.43258	0.590136	0.514351
Vegfa	1.17857	0.237042	6.4344	1.99569e-05	0.00264376	6.34242	6.36929	6.35279	6.38595	6.66401	6.57529	6.59861	6.56062
Camkv	2.81604	1.49367	6.43437	1.99578e-05	0.00264376	1.57025	1.60206	1.61211	1.19728	3.47995	3.34355	2.76234	2.4762
Sema3f	1.47083	0.556629	6.42294	2.03255e-05	0.00267057	3.37937	3.17471	3.16105	3.12373	3.92944	3.74202	3.77767	3.64113
Cpne5	5.08185	2.34535	6.41726	2.05106e-05	0.00267316	-0.454561	-0.323549	-0.323549	-0.323549	2.62438	2.58248	1.37908	1.4953
Wsb2	1.16083	0.215152	6.39988	2.10888e-05	0.00272653	6.69844	6.7278	6.67854	6.65316	6.90265	6.90503	6.89216	6.92259
Gpr176	1.39375	0.478973	6.38972	2.14347e-05	0.00274926	3.27461	3.32631	3.20122	3.31436	3.85775	3.82912	3.71415	3.65965
Cntnap2	1.18568	0.245719	6.37942	2.17916e-05	0.00277303	6.86252	6.83288	6.94667	6.95024	7.11198	7.18949	7.14791	7.11963
Kcnb1	1.19217	0.253595	6.36572	2.22758e-05	0.00279258	5.80133	5.79089	5.81877	5.75685	6.10118	6.03288	6.05538	5.99341
Grm7	1.22191	0.289144	6.3653	2.22909e-05	0.00279258	4.97599	4.91668	4.97856	4.99971	5.22677	5.30319	5.22969	5.26413
Scn3a	2.02803	1.02008	6.34898	2.28831e-05	0.0028218	1.77145	1.518	1.92054	1.36318	2.92012	2.87377	2.39441	2.49301
Pcdh17	1.26887	0.343549	6.34223	2.31328e-05	0.0028218	5.40782	5.32764	5.36756	5.47763	5.82169	5.81765	5.63808	5.68199
Fmnl1	1.18908	0.249841	6.33982	2.32225e-05	0.0028218	5.82065	5.85466	5.90211	5.83061	6.14367	6.06729	6.11854	6.07287
Clstn2	1.21112	0.276341	6.33307	2.34762e-05	0.00283133	6.33911	6.32201	6.47407	6.47809	6.6711	6.65133	6.69379	6.68768
Cdh9	2.89224	1.53219	6.29044	2.51473e-05	0.00298828	-0.964	-1.17473	-0.221791	-0.788971	0.676443	1.11427	0.549904	0.579559
Pou3f1	2.27757	1.18749	6.27277	2.58759e-05	0.00302322	0.427597	0.065763	0.159463	0.875642	1.74084	1.60998	1.35261	1.55554
Fn1	1.18628	0.246448	6.26533	2.61896e-05	0.00302322	6.17581	6.19889	6.18424	6.17442	6.41527	6.36819	6.50979	6.42166
Rnu1b2	33.5715	5.06917	6.2167	2.83397e-05	0.00322534	-2.59665	1.23583	-5.29206	-5.22346	2.34122	2.09872	2.08333	1.89256
Zfhx4	1.42913	0.515139	6.18544	2.98195e-05	0.00336209	5.26216	5.21892	5.60762	5.63715	5.98738	5.96307	5.90086	5.88924
Igsf3	1.32585	0.406921	6.18261	2.99573e-05	0.00336209	4.20241	4.25118	4.09482	4.03027	4.6213	4.50561	4.61998	4.48589
Rrp12	1.30838	0.387776	6.16007	3.10799e-05	0.00345553	4.13239	4.27097	4.16752	4.08407	4.56617	4.46333	4.64347	4.53744
Ctsb	1.16432	0.219484	6.15736	3.12176e-05	0.00345553	8.49022	8.53659	8.41188	8.3942	8.69731	8.65001	8.69034	8.67852
Rasgrf2	2.92478	1.54833	6.13201	3.25397e-05	0.00355453	1.82609	2.10874	1.98256	2.06234	4.07134	4.0143	3.08249	3.10628
Pou6f1	1.18522	0.245152	6.13178	3.25519e-05	0.00355453	6.26903	6.27763	6.21192	6.19512	6.5338	6.42195	6.51769	6.46452
Adamts10	1.17864	0.237126	6.12532	3.28981e-05	0.00356823	7.39759	7.38038	7.48569	7.42053	7.6892	7.56903	7.7044	7.66208
Atp2b4	1.16779	0.22378	6.10454	3.40383e-05	0.00366729	6.55839	6.57164	6.62592	6.53173	6.77806	6.83493	6.81499	6.7542
Aldh1a1	1.15414	0.206821	6.09742	3.44388e-05	0.00368587	6.88751	6.90719	6.87851	6.88638	7.05973	7.0935	7.08143	7.15274
Adamts18	1.30456	0.383563	6.06608	3.62601e-05	0.00385526	5.47684	5.2981	5.47694	5.4991	5.67055	5.77438	5.88936	5.92452
Adgrb2	1.23393	0.303255	6.01195	3.9649e-05	0.0041809	7.01963	7.11144	7.02761	7.02331	7.40332	7.19884	7.45766	7.33245
Ube2o	1.17885	0.237379	5.99351	4.08786e-05	0.00426218	6.60607	6.68467	6.62402	6.55219	6.91919	6.83658	6.84563	6.82059
Mmd2	1.22679	0.294884	5.9797	4.18253e-05	0.00433295	5.59996	5.58868	5.6347	5.43667	5.82918	5.90607	5.89308	5.81672
Wscd1	1.18517	0.245094	5.97524	4.21359e-05	0.00433732	6.1922	6.18994	6.17337	6.10652	6.4816	6.34286	6.41944	6.40017
Rimbp2	1.4267	0.512683	5.95288	4.37303e-05	0.00444482	3.66114	3.61115	3.6692	3.69593	4.39007	4.25464	4.01161	4.04846
Cdh13	1.46431	0.550225	5.90607	4.72762e-05	0.00474346	3.05936	2.81364	3.16105	3.04701	3.66773	3.65008	3.47356	3.46591
Bcl11b	2.85466	1.51332	5.89773	4.79396e-05	0.00474346	0.218894	0.988574	0.602237	0.49023	2.64058	2.20419	2.09187	1.4953
9330188P03Rik	1.39897	0.48437	5.89528	4.81361e-05	0.00474346	3.48258	3.26099	3.49385	3.45083	3.78352	3.97447	3.82912	4.01438
Rnf10	1.14917	0.200598	5.89151	4.84404e-05	0.00474451	7.32399	7.3372	7.31354	7.271	7.54494	7.49823	7.54631	7.4606
Grip2	1.38565	0.470558	5.88461	4.9002e-05	0.00477061	3.70124	3.82912	3.8525	3.58714	4.35774	4.25943	4.16676	4.08905
Zfhx3	2.25685	1.17431	5.8624	5.08573e-05	0.00484837	3.95151	4.28518	3.84167	3.86616	5.60124	5.59598	4.87404	4.69765
Bahd1	1.22254	0.289882	5.86147	5.0937e-05	0.00484837	5.22656	5.16363	5.24243	5.11687	5.45617	5.39054	5.53345	5.51766
Rpl24	1.20869	0.273443	5.86072	5.10008e-05	0.00484837	5.28937	5.33721	5.32141	5.29205	5.63438	5.65976	5.51423	5.53651
Ephb6	1.41854	0.504403	5.8438	5.24687e-05	0.00491395	3.20927	3.47168	3.27636	3.34054	3.97948	3.6884	3.7705	3.88655
Sytl2	1.28041	0.356605	5.84228	5.26028e-05	0.00491395	5.13779	5.0065	5.29584	5.26609	5.53345	5.572	5.47988	5.51928
Rplp1	1.20626	0.270536	5.81039	5.54976e-05	0.00509042	6.27223	6.25892	6.11166	6.17128	6.5036	6.38677	6.52104	6.49207
Ptpn5	1.4944	0.579566	5.80676	5.58376e-05	0.00509042	3.80372	3.88208	3.8115	3.83482	4.58129	4.67005	4.24316	4.20536
Col12a1	1.23387	0.303186	5.80572	5.59357e-05	0.00509042	4.63111	4.6568	4.73133	4.79786	4.96818	5.03618	4.99364	5.01596
Nme2	1.31433	0.394329	5.80433	5.60668e-05	0.00509042	3.75325	3.80383	3.77769	3.82209	4.22751	4.15766	4.2925	4.05192
Lrfn5	1.2693	0.344033	5.79727	5.67369e-05	0.00512249	4.36092	4.35063	4.4773	4.32777	4.68668	4.7854	4.62755	4.7883
Wars	1.18282	0.24223	5.78459	5.79625e-05	0.00520406	5.78428	5.82557	5.84048	5.78119	6.0589	5.98695	6.12291	6.02544
Ankrd63	3.88392	1.95751	5.77666	5.87434e-05	0.00524504	-0.964	-2.20037	-0.997662	-2.03447	0.940941	0.439058	0.312083	-0.081144
Doc2b	1.18404	0.243713	5.75928	6.04921e-05	0.0053338	6.75275	6.78674	6.78252	6.80375	7.02893	6.90738	7.10193	7.05474
Gm16169	2.54121	1.34552	5.75698	6.07276e-05	0.0053338	-0.0699126	-0.116944	0.367889	0.875642	1.48218	1.15929	1.79732	1.82502
Cpne6	1.83087	0.872529	5.73703	6.28118e-05	0.00545754	1.91124	2.19898	1.88067	1.91124	3.18563	3.01504	2.77186	2.50524
Pde4b	1.16005	0.214182	5.73003	6.3561e-05	0.00547334	6.71488	6.70368	6.59753	6.67523	6.85882	6.87437	6.9219	6.89778
Sema4a	1.35993	0.443534	5.72255	6.43714e-05	0.00547334	3.56451	3.61903	3.47508	3.68101	4.20935	3.95815	4.00008	3.95847
Hap1	1.28607	0.362971	5.72027	6.46206e-05	0.00547334	5.65839	5.82059	5.70688	5.67025	6.27163	6.0618	6.03125	5.95753
Zfp516	1.25388	0.326397	5.71966	6.4687e-05	0.00547334	5.22762	5.18018	5.32272	5.22736	5.44513	5.4974	5.67376	5.62201
Cntnap5a	1.54082	0.623696	5.71594	6.50967e-05	0.00547931	3.98847	3.72669	3.77513	3.85775	4.59511	4.75504	4.31608	4.22278
Tenm4	1.25052	0.322526	5.68697	6.8378e-05	0.00563804	6.23213	6.20652	6.13893	6.00169	6.56629	6.52138	6.43159	6.36862
Pcdh11x	1.53051	0.614013	5.66583	7.08818e-05	0.00578546	3.21354	2.81364	3.04372	2.93987	3.72824	3.78352	3.40043	3.57615
Eml1	1.17699	0.235101	5.66163	7.13906e-05	0.0057977	5.8518	5.86845	5.95326	5.95198	6.1517	6.08504	6.14143	6.17442
Rps2	1.25839	0.331577	5.65849	7.1773e-05	0.00579962	6.41739	6.40555	6.22986	6.16908	6.699	6.55794	6.70602	6.59973
Ndufv1	1.19982	0.262815	5.64369	7.36071e-05	0.00588893	6.37363	6.35372	6.24348	6.26793	6.61944	6.49738	6.65316	6.52579
Mir124-2hg	1.19383	0.255596	5.63808	7.43145e-05	0.0059026	5.34334	5.32403	5.34126	5.32272	5.62228	5.67147	5.53566	5.53317
Grm4	1.23257	0.301666	5.63449	7.47711e-05	0.0059026	9.15699	9.21126	9.21553	9.12937	9.40774	9.3305	9.62734	9.54799
Gas7	1.18223	0.241515	5.63369	7.48736e-05	0.0059026	9.24101	9.27587	9.26948	9.21973	9.4205	9.3926	9.5927	9.56211
Rpl13	1.1933	0.254952	5.61196	7.77058e-05	0.00609613	6.26775	6.34242	6.25332	6.20811	6.53599	6.43291	6.61021	6.51354
B3gat1	1.18342	0.242961	5.6059	7.85156e-05	0.00612991	5.76683	5.84742	5.72485	5.71885	6.04393	5.97546	6.04357	5.9762
Gm13889	1.25128	0.323406	5.55525	8.56377e-05	0.00659043	3.9907	4.00798	3.96299	4.01435	4.34107	4.2644	4.39029	4.27097
Gpd1	1.1981	0.260751	5.54415	8.7287e-05	0.00667466	7.17681	7.19884	7.25459	7.271	7.45858	7.35426	7.57564	7.54444
Chrna7	1.39799	0.483355	5.49581	9.48675e-05	0.00709793	2.84156	2.77268	3.1239	2.93987	3.41469	3.39602	3.35029	3.40171
Kcnc2	2.46307	1.30046	5.48372	9.68694e-05	0.00719331	2.22584	2.35855	2.01678	2.06234	3.98446	3.94277	2.97271	3.12301
Ptpro	1.75458	0.811124	5.47748	9.79187e-05	0.00719331	2.10434	1.76407	1.68816	1.61249	2.84061	2.78883	2.53885	2.32801
Synpo	1.25423	0.326805	5.47746	9.79227e-05	0.00719331	4.7351	4.71065	4.79396	4.72111	4.98248	4.95811	5.19986	5.1024
Pde3a	1.22189	0.28912	5.44304	0.000103934	0.00753326	5.28454	5.38397	5.22114	5.29636	5.46759	5.61593	5.65526	5.61384
Sesn2	1.40238	0.487877	5.44111	0.000104283	0.00753326	3.18093	3.36488	3.38933	3.10787	3.82912	3.55697	3.80783	3.78412
B3gat2	1.22249	0.289822	5.44038	0.000104415	0.00753326	4.27088	4.30122	4.31235	4.33572	4.54248	4.5557	4.62547	4.64269
Kcns2	1.40317	0.488688	5.43674	0.000105077	0.00754731	2.93048	2.87719	2.82605	2.81886	3.16912	3.42111	3.33494	3.49384
Slc17a6	2.32747	1.21876	5.42349	0.00010752	0.00763584	3.71526	3.60859	2.94076	3.35766	5.00275	5.1757	4.19828	4.31608
Kcnip2	2.49225	1.31745	5.42078	0.000108026	0.00763584	0.546712	0.368267	0.801881	0.49023	2.19691	2.40047	1.52798	1.40313
Gm38042	2.17846	1.12331	5.41637	0.000108858	0.00764893	0.546712	0.775285	0.602237	0.328252	1.87587	2.01423	1.77582	1.16258
Adra2c	1.33893	0.421081	5.41302	0.000109492	0.00766017	3.58714	3.45263	3.45359	3.27263	3.89339	3.89868	3.90063	3.78412
Rpl4	1.19133	0.252575	5.40789	0.000110473	0.00769551	7.05308	7.16895	6.95896	7.06216	7.34117	7.24133	7.29191	7.38566
Ndufb8	1.16931	0.225659	5.40009	0.000111981	0.00773388	5.85008	5.90731	5.83588	5.78994	6.1134	6.01248	6.09474	6.06951
B230334C09Rik	1.71835	0.781022	5.38381	0.000115201	0.00788882	3.1516	3.03847	3.20122	3.30702	4.19615	4.31701	3.63841	3.70517
Nectin3	1.20304	0.266688	5.37845	0.000116281	0.00792916	5.09334	5.09623	5.13937	5.06033	5.32007	5.44392	5.28175	5.41491
Cdk5rap1	1.59805	0.676311	5.36412	0.000119222	0.0080956	2.01381	2.29869	2.07466	1.98645	2.7423	2.59329	2.68971	3.06406
Slc3a2	1.17399	0.231415	5.35413	0.000121319	0.0081608	6.15092	6.14208	6.05239	6.04256	6.36259	6.25252	6.37363	6.32989
Slc16a14	1.48329	0.568804	5.35358	0.000121435	0.0081608	2.85964	2.67915	2.90272	3.04053	3.2702	3.288	3.5093	3.61805
Sfrp5	2.81086	1.49101	5.35115	0.000121952	0.0081608	-0.194439	0.00229088	-1.32011	-1.04844	1.26452	0.87017	0.750771	0.719519
Dpysl5	1.18602	0.246133	5.34813	0.000122596	0.0081608	4.85372	4.8283	4.82289	4.78927	5.10076	5.02195	5.07256	5.08422
Ppp1r16b	1.11556	0.157766	5.3476	0.00012271	0.0081608	8.33198	8.34201	8.36491	8.32573	8.48869	8.47846	8.54376	8.48291
Rpsa	1.14599	0.196592	5.34526	0.000123212	0.0081608	7.15639	7.18808	7.07416	7.06513	7.32184	7.29834	7.33431	7.32184
Arc	1.2869	0.363895	5.32849	0.000126878	0.00833525	4.38728	4.46575	4.51638	4.4191	4.94333	4.83771	4.83776	4.62723
Rpl18	1.18288	0.242304	5.32412	0.000127851	0.00836521	5.5798	5.63634	5.53049	5.61225	5.87837	5.77929	5.89648	5.77744
Rangap1	1.15519	0.208127	5.31969	0.000128847	0.00838682	5.98558	6.01991	6.03337	5.99927	6.25484	6.21476	6.25119	6.14902
Prkar1b	1.13257	0.179595	5.31804	0.00012922	0.00838682	7.50533	7.56818	7.54494	7.53374	7.74833	7.65422	7.7501	7.71607
Sntg1	1.32248	0.403246	5.30247	0.000132791	0.00844898	3.43531	3.34487	3.33429	3.54093	3.80774	3.92896	3.81801	3.71984
Efhd2	1.18691	0.247213	5.28112	0.000137858	0.00866899	6.00128	5.96434	5.94462	5.90761	6.25484	6.09872	6.28468	6.16687
Ptprn	1.24292	0.313737	5.27443	0.000139487	0.00870746	7.0935	7.15508	6.98491	6.85138	7.38858	7.2406	7.40384	7.3168
Chrm1	2.12179	1.08528	5.20871	0.000156602	0.00958654	-0.454561	-0.772446	-0.569456	-0.658421	0.145809	0.498358	0.635031	0.579559
Itgb3	1.63815	0.712065	5.20002	0.000159024	0.00967563	1.50145	1.44171	1.92805	1.55895	2.09315	2.48346	2.33001	2.31434
Tmem131l	1.24713	0.31861	5.1992	0.000159255	0.00967563	4.08407	4.1034	4.26712	4.20387	4.40125	4.49641	4.51919	4.48589
Dusp7	1.25249	0.324797	5.1946	0.000160555	0.00971807	4.77205	4.77205	4.80056	4.62755	5.04845	4.94074	5.2016	5.06981
Aldh1l2	1.18248	0.24181	5.19146	0.000161449	0.00973571	5.29755	5.31194	5.29874	5.43116	5.56112	5.61339	5.60383	5.52513
Tubb5	1.17177	0.228688	5.18041	0.000164633	0.00987083	7.21353	7.22489	7.12548	7.08384	7.42938	7.43365	7.41727	7.29191
Zwint	1.13495	0.182623	5.17946	0.000164911	0.00987083	7.85874	7.87021	7.82189	7.83254	8.07327	8.08339	7.95901	8.00383
Gse1	1.22838	0.296759	5.17294	0.000166826	0.00994863	6.66032	6.81618	6.89778	6.83444	7.07972	6.95596	7.18606	7.1572
Sulf2	1.35303	0.436196	5.15725	0.000171526	0.0101913	4.20483	4.31608	4.00388	4.09162	4.80916	4.4773	4.60839	4.50857
Adgrl2	1.15889	0.212742	5.1497	0.000173837	0.0102748	5.49994	5.57171	5.52996	5.58137	5.74811	5.74659	5.80607	5.7308
Nup62	1.21805	0.284578	5.14273	0.000175999	0.010343	4.42032	4.45226	4.51638	4.38644	4.69792	4.66464	4.81059	4.72552
Pcdhb6	1.48929	0.574623	5.13844	0.000177345	0.0103802	1.81447	1.96811	2.13973	2.04343	2.64905	2.42518	2.64482	2.49312
Syt6	1.28318	0.359728	5.1211	0.000182893	0.0104789	3.98647	4.072	4.23825	4.28508	4.46735	4.47367	4.54572	4.48927
Clvs2	1.46931	0.55514	5.1153	0.000184789	0.0104789	2.11266	2.19898	2.2597	2.3526	2.73186	3.01504	2.74007	2.65941
Nrsn2	1.21871	0.28536	5.11528	0.000184795	0.0104789	4.94795	5.08099	4.98181	4.99022	5.38708	5.34695	5.23806	5.18879
Hepacam	1.13086	0.177423	5.10137	0.000189425	0.0106666	6.4179	6.44772	6.41928	6.40455	6.58893	6.58262	6.64355	6.58426
Tmem130	1.23683	0.30665	5.09348	0.000192105	0.0107553	5.72904	5.80403	5.76447	5.71713	6.18241	6.18207	5.9747	5.9197
Cckbr	2.34886	1.23196	5.08959	0.000193438	0.0107553	0.10148	-0.0523488	-0.454561	0.21992	1.74084	1.32939	0.875722	0.884493
Vcp	1.11936	0.16268	5.08061	0.00019656	0.0108048	7.6119	7.59078	7.58609	7.58407	7.7841	7.70009	7.7846	7.75365
Bcor	1.19192	0.25329	5.07498	0.000198543	0.0108131	4.81208	4.84841	4.79772	4.75	5.13502	5.02195	5.06658	5.00671
Ccdc88c	1.20787	0.272469	5.07427	0.000198793	0.0108131	4.46575	4.5043	4.54566	4.44957	4.73817	4.68074	4.80916	4.81254
Slc6a11	1.57721	0.657376	5.0726	0.000199387	0.0108131	5.66292	5.71733	5.32543	5.2843	6.48349	6.35526	5.93734	5.9197
Pcdhb5	1.58792	0.667141	5.06641	0.000201603	0.0108967	1.67092	1.72427	1.22609	1.64198	2.25105	2.29478	2.33001	2.12519
Maged1	1.14553	0.196009	5.05899	0.000204291	0.0109686	7.90567	7.93821	7.86311	7.85234	8.09826	7.98897	8.15368	8.10242
Ngef	1.50954	0.594104	5.05257	0.000206645	0.0110374	3.22476	3.03064	3.09591	2.99091	3.96294	3.79353	3.63172	3.37014
Rcc2	1.16505	0.220387	5.05178	0.000206938	0.0110374	5.9603	6.03155	5.97569	5.9285	6.26126	6.10366	6.20586	6.20755
Tmem132e	1.32147	0.402142	5.04935	0.000207838	0.0110489	4.61525	4.86023	4.86851	4.72763	5.16829	4.94074	5.30389	5.23569
Irgm1	1.38229	0.467057	5.04434	0.000209708	0.0110669	2.2896	2.19898	2.33553	2.33938	2.70571	2.73238	2.74007	2.82651
Ran	1.12691	0.172371	5.04258	0.000210368	0.0110669	6.51849	6.49848	6.47299	6.47642	6.66203	6.69627	6.63824	6.66401
Adamts1	1.21425	0.280065	5.03974	0.000211437	0.0110669	4.78112	4.80187	4.69561	4.77753	5.07658	4.97821	5.15516	4.97006
Arhgap4	1.44861	0.534667	5.03947	0.00021154	0.0110669	2.15344	2.05102	2.27171	2.2084	2.64939	2.57776	2.87797	2.66183
Sept5	1.17738	0.23558	5.03931	0.0002116	0.0110669	7.41295	7.51471	7.42756	7.32456	7.67821	7.56474	7.74497	7.63567
Pcdh10	1.16954	0.225945	5.03692	0.000212507	0.0110785	5.41686	5.38397	5.42953	5.38196	5.70004	5.66499	5.59438	5.56101
Nptxr	1.17818	0.236556	5.0301	0.000215114	0.0111058	8.07981	8.10859	8.17652	8.10353	8.3198	8.22384	8.47471	8.38738
Trmt61a	1.38279	0.467581	5.02895	0.000215558	0.0111058	2.70117	2.82651	2.70903	2.63463	3.21739	2.99241	3.2841	3.24337
AW551984	6.59958	2.72237	5.02838	0.00021578	0.0111058	-1.49716	-1.32011	-2.78796	-0.658421	1.85037	2.10863	0.549904	0.365421
Zcchc12	2.47421	1.30697	5.01886	0.000219487	0.0112456	1.91124	1.50847	1.71205	1.91124	3.62523	3.54093	2.5133	2.6695
Rpl37a	1.15415	0.206827	5.01784	0.000219887	0.0112456	5.68004	5.72497	5.61384	5.64271	5.83445	5.88531	5.88509	5.89346
Flot2	1.1597	0.213755	4.99788	0.000227895	0.0115563	6.01376	5.97084	5.94833	5.88531	6.19261	6.13852	6.22735	6.11899
Rnd2	1.23701	0.306862	4.98348	0.000233864	0.0117741	5.23886	5.24479	5.00362	5.14693	5.54898	5.3599	5.52542	5.44661
Vim	1.14597	0.196572	4.97202	0.000238724	0.0119444	6.70325	6.75176	6.70196	6.64733	6.89323	6.89189	6.97201	6.83637
Syt5	1.97686	0.983212	4.96291	0.00024267	0.012078	1.40922	1.50847	1.41728	1.13825	2.89307	2.51672	2.07425	2.01488
Tshz2	1.70916	0.773289	4.95833	0.000244676	0.0120924	3.1516	3.06719	2.46949	2.59389	3.83484	3.86318	3.44507	3.39538
Psenen	1.19107	0.252261	4.95479	0.000246237	0.0121324	4.61786	4.5427	4.57721	4.53727	4.82217	4.78311	4.78949	4.88706
Hist2h3b	1.28697	0.36398	4.94922	0.00024872	0.0122175	3.7743	3.86731	3.81974	3.98446	4.13845	4.12111	4.35728	4.2562
Cox6b1	1.14184	0.191364	4.94245	0.000251767	0.0122925	6.20617	6.25378	6.22294	6.24997	6.41635	6.35132	6.46931	6.45646
Clec10a	2.78589	1.47814	4.92445	0.000260069	0.0126215	-0.862367	-0.940366	-0.775622	-2.03447	0.538043	-0.141781	0.258772	0.655653
Chst1	1.2561	0.328949	4.90523	0.000269247	0.0130278	4.53627	4.6213	4.66228	4.67583	5.12111	4.9239	4.95588	4.80353
Kcnq2	1.12314	0.167542	4.90313	0.000270269	0.0130383	8.34787	8.41188	8.38738	8.31699	8.56562	8.51431	8.57691	8.47846
Tpbg	1.49248	0.577707	4.89284	0.00027534	0.0132041	3.22868	3.39827	2.96323	2.93987	3.98446	3.77445	3.59615	3.58707
Sorcs1	1.24538	0.316588	4.88677	0.000278378	0.013271	4.06362	3.89663	3.84167	3.88305	4.28508	4.22564	4.22689	4.23298
Pcsk2	1.11025	0.15088	4.87972	0.000281947	0.0134016	7.1966	7.21	7.18949	7.22987	7.36377	7.36167	7.33609	7.36854
Camkk2	1.11844	0.161491	4.87443	0.000284662	0.013491	8.40664	8.42106	8.46107	8.43386	8.59312	8.51755	8.64394	8.60917
Slit1	3.11819	1.64071	4.86969	0.000287113	0.0135673	0.218894	0.586496	0.0130852	0.0117622	2.52837	2.46157	1.35261	1.2566
Rplp0	1.2099	0.274884	4.85759	0.000293476	0.0136901	6.25213	6.26665	6.13302	6.00195	6.37589	6.41325	6.49718	6.47959
Rps4l	1.63766	0.711632	4.85437	0.000295194	0.0137087	2.04434	2.50203	2.33553	2.00346	3.10794	2.55005	3.03209	3.02931
Cuedc2	1.1831	0.242574	4.85004	0.000297518	0.013777	5.74811	5.88733	5.74586	5.70458	5.98877	5.95395	6.10286	6.01616
Gsto1	1.32196	0.40268	4.84431	0.000300623	0.0138811	3.35065	3.33429	3.17734	3.08111	3.65415	3.53207	3.68728	3.70517
Khsrp	1.13422	0.181695	4.84161	0.0003021	0.0138942	7.08612	7.11417	7.1176	7.03276	7.25587	7.2183	7.34409	7.25702
Eif2s3x	1.12279	0.167083	4.8391	0.000303477	0.0138942	6.65295	6.70412	6.63604	6.64913	6.81499	6.85643	6.79958	6.84467
6330403K07Rik	1.50189	0.586781	4.83908	0.000303488	0.0138942	3.98333	3.97201	3.88094	3.86616	4.81873	4.76115	4.23825	4.30127
Gm49721	11.0415	3.46487	4.83553	0.000305449	0.0139269	-4.955	-0.579667	-1.67097	-5.22346	0.0308195	0.0496237	0.957789	0.329796
Eif3c	1.13861	0.187269	4.83253	0.000307121	0.0139269	6.56088	6.59226	6.59402	6.50609	6.76713	6.6763	6.76508	6.79157
Fam217b	1.2185	0.285106	4.8264	0.000310556	0.0139478	4.74664	4.66145	4.84739	4.82289	5.12111	5.10844	4.94825	5.0286
Tmem121b	1.54978	0.632066	4.80433	0.000323263	0.0143919	2.98213	3.16842	3.15401	3.13954	3.72824	3.288	4.0079	3.87691
Rhob	1.20056	0.263705	4.79953	0.000326097	0.0144782	6.50276	6.5749	6.51059	6.38669	6.74721	6.61977	6.87892	6.78178
Nol4l	1.14789	0.198986	4.79008	0.000331753	0.0146488	5.60593	5.66039	5.69317	5.73288	5.89144	5.84622	5.8609	5.88088
Vstm2a	1.33424	0.416015	4.76293	0.000348577	0.0151923	3.48258	3.41473	3.61173	3.71374	4.07611	4.08046	3.88952	3.82179
Celf4	1.11372	0.155385	4.7628	0.000348659	0.0151923	8.16523	8.12113	8.13368	8.21557	8.27385	8.34997	8.32156	8.31085
Rpl18a	1.20671	0.271078	4.76216	0.000349064	0.0151923	6.37696	6.52332	6.29401	6.30947	6.6201	6.53491	6.73535	6.70471
Rpl14	1.16597	0.221526	4.75313	0.000354866	0.0153753	5.70981	5.65783	5.62659	5.71943	5.92111	5.99874	5.82775	5.86349
Nell1	1.17108	0.227836	4.7471	0.000358793	0.0155039	5.01574	5.0495	5.01373	5.12097	5.20003	5.29466	5.31335	5.29851
Sparcl1	1.11007	0.150654	4.7427	0.000361684	0.0155653	10.0649	10.0752	9.98259	10.0463	10.2253	10.2126	10.125	10.2126
Plk2	1.18705	0.24738	4.74201	0.000362142	0.0155653	4.53754	4.4773	4.49641	4.4191	4.74797	4.78212	4.69036	4.71187
Kcnf1	1.91129	0.934545	4.73828	0.000364617	0.0156302	-0.234794	0.00229088	-0.323549	-0.323549	0.633483	1.07735	0.549904	0.675527
Tal1	2.14857	1.10338	4.73266	0.000368385	0.0157499	-0.65909	0.065763	-0.0523488	-0.788971	0.984312	0.824976	0.750771	0.463349
Basp1	1.79756	0.846043	4.72551	0.000373226	0.0158729	2.58094	2.6596	2.42444	2.66218	3.87599	3.75872	3.12241	3.05286
Zfp365	1.17654	0.234546	4.71781	0.000378525	0.0159305	5.33467	5.37024	5.4678	5.2843	5.65528	5.62833	5.57579	5.53525
Zfp710	1.23565	0.305274	4.71735	0.000378839	0.0159305	4.08407	4.15235	3.97986	4.04478	4.44729	4.2498	4.41082	4.38635
Trim46	1.24087	0.311351	4.71408	0.000381113	0.0159305	5.13325	5.16943	5.15515	5.04154	5.6049	5.31313	5.50823	5.31942
Ass1	1.48583	0.571266	4.71131	0.00038305	0.0159305	2.25444	2.6509	2.55932	2.22743	3.23222	2.93694	2.91597	2.91748
Nars	1.13954	0.188457	4.71074	0.000383451	0.0159305	6.45362	6.43944	6.49132	6.44607	6.6729	6.7276	6.59948	6.58753
Vwf	1.31102	0.390693	4.70619	0.000386658	0.0159792	4.09146	4.14696	4.33508	4.40516	4.70209	4.53931	4.75965	4.48927
Mal2	2.06183	1.04392	4.70487	0.00038759	0.0159792	1.13585	1.12982	1.32412	1.32892	2.5037	2.78883	1.65362	2.20915
Polr1a	1.17801	0.236348	4.69383	0.000395511	0.0161819	5.30252	5.28187	5.2923	5.14881	5.55904	5.48466	5.51516	5.42032
Epha6	1.25968	0.333063	4.68974	0.000398484	0.0162624	3.47291	3.44583	3.64903	3.44544	3.80774	3.82294	3.88952	3.79795
Sox8	1.18752	0.247953	4.68443	0.000402381	0.0163601	4.5036	4.38086	4.41819	4.47979	4.66743	4.69559	4.67272	4.73478
Npy1r	1.74853	0.806145	4.68373	0.000402904	0.0163601	0.785939	0.315573	0.549904	0.49023	1.6128	1.29589	1.3272	1.13159
Spryd3	1.14446	0.194663	4.68017	0.000405537	0.016373	6.22152	6.29406	6.37153	6.28581	6.45139	6.448	6.53243	6.50922
Gm43305	1.30208	0.380821	4.67693	0.000407954	0.016373	7.0046	7.08297	7.23298	7.22022	7.39259	7.29719	7.70635	7.64324
Scrt2	1.2585	0.331711	4.67649	0.000408286	0.016373	3.94759	3.94215	3.85775	3.93967	4.37586	4.2678	4.30354	4.0845
Gfap	1.16957	0.225977	4.66903	0.000413912	0.0165575	6.4816	6.56088	6.41928	6.35433	6.76074	6.62233	6.65316	6.69465
Rerg	2.236	1.16092	4.66245	0.000418943	0.0167174	0.312842	-0.551082	-0.122013	-0.464139	1.06946	1.22605	0.439058	1.13159
Arf3	1.11919	0.162456	4.65919	0.00042146	0.0167764	7.87078	7.89314	7.85495	7.78284	8.04651	7.95945	8.01318	8.0342
Rpl12	1.1951	0.25713	4.65327	0.00042607	0.0169182	5.33889	5.60726	5.47459	5.44246	5.73568	5.71885	5.76337	5.67974
Rps26	1.14521	0.195615	4.6501	0.000428556	0.0169304	5.37186	5.3521	5.31194	5.31333	5.55719	5.48552	5.55998	5.53157
Ntf3	1.48862	0.573973	4.64322	0.000434009	0.0169304	1.47601	1.53009	1.61211	1.82739	2.21511	2.29478	2.04125	2.17506
Ldb2	1.74624	0.804255	4.63981	0.000436737	0.0169304	1.13585	1.2822	0.754338	0.635031	2.01368	1.63751	1.61009	1.86182
Fkbp5	1.4269	0.512885	4.63756	0.000438547	0.0169554	2.38324	2.40047	2.17065	2.41256	2.70571	2.71803	2.93987	3.05286
Ipo5	1.12614	0.171389	4.62189	0.00045138	0.0173684	6.62592	6.61051	6.70542	6.67728	6.81533	6.86668	6.83637	6.78178
Epha8	1.21916	0.285893	4.61959	0.000453297	0.0173914	5.80403	5.89417	5.82754	5.71118	6.06352	5.92275	6.21734	6.17029
Gm44847	2.9447	1.55812	4.61859	0.000454128	0.0173914	-1.34333	-0.862367	-2.03447	-0.464139	0.358695	0.913381	-0.194439	0.579559
Adgra1	1.26205	0.335775	4.61325	0.000458621	0.0174962	4.26138	4.42147	4.46562	4.28893	4.6213	4.58139	4.86538	4.68629
Fat4	1.20839	0.273092	4.61276	0.000459031	0.0174962	4.58059	4.69868	4.58692	4.52288	4.91456	4.97552	4.80092	4.82067
Glra2	1.69168	0.758457	4.60703	0.000463908	0.0176214	0.709738	0.928086	0.842078	0.920368	1.66642	1.84686	1.25256	1.70684
Eef2	1.14007	0.18912	4.59708	0.000472495	0.0178372	9.56211	9.61175	9.51622	9.4609	9.7487	9.62007	9.79111	9.7487
Rgs3	1.14849	0.199734	4.59593	0.000473495	0.0178372	6.19966	6.16289	6.29184	6.19729	6.39302	6.36361	6.49848	6.38321
Baiap3	3.4781	1.7983	4.59089	0.000477916	0.0179202	0.159173	1.10291	1.01148	0.99771	3.48736	3.11466	1.95705	2.0006
Scg2	1.27115	0.346134	4.57325	0.000493736	0.018321	6.19609	6.17367	6.12273	6.25213	6.72191	6.68534	6.37985	6.35926
Neurl1b	1.73495	0.794893	4.57266	0.000494273	0.018321	0.830345	0.315573	0.303251	0.586496	1.45907	1.43258	1.13941	1.22548
Cdh6	1.62584	0.701188	4.56936	0.0004973	0.018391	2.41256	2.27265	2.01678	1.94931	2.99723	3.26069	2.60509	2.72214
Slc8a2	1.17195	0.228906	4.56632	0.000500099	0.0184523	7.53699	7.54023	7.63746	7.60262	7.79169	7.65313	7.90967	7.86633
Gpr165	1.66901	0.738996	4.55867	0.000507215	0.0185901	1.29735	1.54949	0.801881	0.961075	1.85037	2.01423	1.85629	1.96927
Sort1	1.10669	0.146246	4.55627	0.000509476	0.0185959	7.78094	7.76187	7.74255	7.71529	7.91673	7.87078	7.93422	7.86506
Hhipl1	1.67969	0.748194	4.54534	0.000519881	0.0188554	1.2566	0.743373	0.602237	0.920368	1.59005	1.84686	1.55554	1.58301
Fam19a5	1.17282	0.229979	4.54461	0.00052058	0.0188554	5.91051	6.05419	5.92474	6.02294	6.23363	6.09072	6.28732	6.21701
Dcc	1.40645	0.492063	4.54224	0.000522868	0.0188554	3.46705	3.58785	3.22378	3.42362	4.1031	4.14213	3.72146	3.79433
Chrna4	1.37547	0.459922	4.54212	0.000522987	0.0188554	2.73296	2.861	2.46949	2.51672	3.12384	3.09233	3.20108	3.06406
Hist2h4	1.2054	0.269512	4.54122	0.000523859	0.0188554	6.03459	6.17367	5.9163	6.09385	6.25035	6.25119	6.35102	6.45102
Pnkd	1.15601	0.209156	4.53792	0.000527063	0.0188888	6.56418	6.61727	6.5517	6.4303	6.75655	6.67966	6.82258	6.74428
Wnt7a	1.23584	0.305492	4.53693	0.000528031	0.0188888	5.60947	5.70256	5.7325	5.71185	5.91667	5.80033	6.15233	6.08292
Ajap1	1.26869	0.343336	4.53639	0.000528558	0.0188888	3.9951	4.14233	4.17238	4.06312	4.42302	4.23825	4.57787	4.47315
Gm7536	1.27336	0.348642	4.53489	0.000530029	0.0188888	4.24323	4.29283	4.37803	4.40295	4.59129	4.47582	4.79772	4.79786
Kif5a	1.14301	0.192841	4.53428	0.00053063	0.0188888	9.38376	9.3926	9.45255	9.44468	9.71076	9.67667	9.54236	9.51622
Dgkb	1.19194	0.253314	4.53184	0.00053303	0.0189325	5.20452	5.09212	5.20426	5.21077	5.54708	5.47694	5.33392	5.36734
Bcl11a	1.2209	0.287944	4.52468	0.000540146	0.0191013	4.1131	4.01663	4.22902	4.11933	4.44729	4.42032	4.30912	4.43416
Cnih2	1.2407	0.311152	4.51987	0.000544982	0.0191884	4.39688	4.54248	4.30081	4.2925	4.74797	4.59511	4.78949	4.66812
Cap2	1.14275	0.192514	4.51693	0.000547966	0.0192319	6.30614	6.4062	6.35102	6.43613	6.56878	6.51083	6.54376	6.64229
Pomp	1.14842	0.199651	4.50687	0.000558277	0.0194554	5.14729	5.20961	5.22357	5.20147	5.43777	5.34695	5.36968	5.42032
Map6d1	1.13592	0.18386	4.50458	0.000560653	0.0194854	5.43522	5.44688	5.43352	5.41753	5.57752	5.59422	5.63312	5.66183
Sptbn2	1.12236	0.166538	4.49853	0.000566977	0.0196629	9.68298	9.73679	9.75584	9.71076	9.87888	9.79111	9.97802	9.90023
Ier5l	1.85104	0.888333	4.49384	0.000571937	0.0197924	0.586496	0.665401	0.661699	0.920368	2.13553	1.32939	1.35261	1.55554
Abhd4	1.16443	0.219625	4.48958	0.00057648	0.0198498	5.2642	5.23877	5.27086	5.14881	5.48108	5.37681	5.5193	5.42032
Matk	1.19803	0.26066	4.48727	0.000578953	0.0198498	4.87161	4.99304	4.96052	4.87063	5.31043	5.11456	5.21803	5.09734
Cyp2j9	1.18697	0.247284	4.47775	0.000589293	0.0200919	5.05283	5.16578	5.20426	5.19269	5.30035	5.46886	5.35156	5.47628
Hmgcs2	1.45582	0.541831	4.47508	0.000592215	0.020149	2.44836	2.6596	2.48056	2.29872	3.16007	2.68971	3.09122	3.11466
Fbxo44	1.15215	0.204328	4.47056	0.000597215	0.0202339	5.50736	5.59996	5.56659	5.5004	5.7221	5.70238	5.83449	5.72961
Dbn1	1.2374	0.307314	4.46724	0.00060091	0.0202741	5.26051	5.39069	5.23886	5.23293	5.73497	5.45167	5.70256	5.47004
Tmem63c	1.19373	0.25548	4.46566	0.000602677	0.0202914	6.23064	6.3246	6.46733	6.38178	6.55289	6.4853	6.68602	6.6799
Hist1h1e	1.29405	0.371894	4.4577	0.000611663	0.0205085	5.08382	5.11527	5.25675	5.17693	5.52297	5.22749	5.67888	5.6444
Col4a2	1.20623	0.27051	4.45228	0.000617873	0.0206738	4.22198	4.3408	4.33508	4.20387	4.60815	4.50888	4.60241	4.4646
Psph	1.28309	0.359619	4.4507	0.000619684	0.0206916	3.18093	3.23535	3.18476	3.13954	3.43757	3.43685	3.66026	3.63117
Gm40841	1.29095	0.368436	4.44399	0.00062747	0.0208225	3.40102	3.29923	3.39849	3.59246	3.70162	3.94277	3.7548	3.75361
Gm43890	1.88802	0.916875	4.44216	0.000629619	0.0208288	0.498358	0.708492	0.0917152	0.49023	1.7139	1.63751	1.00788	1.22548
App	1.08654	0.119747	4.43479	0.00063832	0.0210528	9.7487	9.7487	9.73679	9.68298	9.83054	9.86359	9.85174	9.85174
Marcks	1.16317	0.218066	4.42853	0.000645813	0.0210848	6.75655	6.62559	6.52552	6.6079	6.78788	6.88837	6.81282	6.90919
Ddx39b	1.14065	0.189852	4.4228	0.000652741	0.0212252	7.01501	7.14186	7.01062	6.98009	7.23672	7.1644	7.2937	7.2156
Cpe	1.1249	0.169796	4.41829	0.000658256	0.0213055	8.70829	8.69984	8.66699	8.67544	8.89772	8.95505	8.79795	8.78504
Gal3st3	1.17061	0.227262	4.41755	0.000659164	0.0213055	5.16668	5.31021	5.29719	5.22451	5.44369	5.39054	5.52453	5.53748
Gaa	1.1734	0.230689	4.40548	0.000674181	0.0215642	6.93846	7.06896	6.99798	6.88035	7.29191	7.09612	7.27801	7.14354
2410131K14Rik	1.16075	0.215059	4.40258	0.000677837	0.0215642	5.28042	5.20346	5.27737	5.16373	5.51852	5.36645	5.44875	5.44661
Rpl7a	1.13925	0.188086	4.40109	0.000679723	0.0215642	6.17367	6.23601	6.12928	6.13632	6.32447	6.28985	6.41414	6.40102
Ddit3	1.377	0.461532	4.39786	0.000683836	0.0215642	2.92263	2.70138	2.61001	2.54796	3.35766	3.06719	3.08249	3.16039
Lzts1	1.31458	0.394598	4.39773	0.000684002	0.0215642	3.25971	3.38011	3.38933	3.46405	3.57159	3.97447	3.80335	3.71984
Pfkfb3	1.16434	0.219514	4.39349	0.000689434	0.0216349	4.85656	4.74527	4.7854	4.82967	5.03618	5.07922	4.9623	5.02195
Satb1	1.14946	0.200957	4.39073	0.000692994	0.0216624	5.63575	5.51805	5.56571	5.56504	5.72316	5.74937	5.75314	5.85859
Robo3	2.13698	1.09557	4.38195	0.000704458	0.0219359	-0.454561	-1.32011	-0.454561	-0.112382	0.426656	0.498358	0.635031	0.365421
Pcdh7	1.26774	0.342258	4.37846	0.000709075	0.0219553	5.55069	5.32764	5.45146	5.37953	5.93734	5.90761	5.57959	5.67176
Dlgap2	2.0666	1.04726	4.3784	0.000709154	0.0219553	0.785939	1.2822	1.47449	1.32892	2.58618	2.59329	2.33001	1.55554
Tyms	1.35976	0.443347	4.36505	0.000727081	0.0223	2.31687	2.19898	2.0969	2.24829	2.81657	2.64781	2.60509	2.59163
Tril	1.14632	0.197006	4.36324	0.000729545	0.0223299	6.77468	6.88297	6.81151	6.76403	7.02689	6.90612	7.09978	6.98682
Minar2	1.56734	0.648319	4.36095	0.000732667	0.022383	2.05916	2.18465	1.82726	1.81187	2.92653	2.83905	2.44293	2.38293
Trim66	1.15893	0.212792	4.34905	0.000749182	0.0227544	5.48544	5.43994	5.42429	5.36002	5.72933	5.65482	5.63808	5.55047
Zfp462	1.1267	0.172102	4.34814	0.000750454	0.0227544	6.42435	6.38595	6.50682	6.51769	6.62986	6.60245	6.64014	6.63957
Plxdc2	1.13031	0.176716	4.34684	0.000752279	0.022767	6.14093	6.03636	6.08104	6.09714	6.2237	6.33014	6.23611	6.27444
Cadm1	1.13213	0.179043	4.34066	0.00076104	0.0227673	6.50401	6.45716	6.55061	6.49207	6.6711	6.77636	6.64284	6.63055
Vstm2l	1.35209	0.435187	4.3404	0.000761412	0.0227673	4.14233	4.22075	3.88655	3.94762	4.76033	4.54566	4.3993	4.30861
Rpl28	1.18231	0.241606	4.33995	0.000762051	0.0227673	5.81419	5.98768	5.91133	5.81012	6.1083	5.99115	6.19165	6.19336
Phgdh	1.19881	0.261603	4.33988	0.00076215	0.0227673	4.88984	4.88546	4.87881	4.7824	5.13663	5.03822	5.27223	5.03199
Rpl3	1.13374	0.181086	4.33146	0.00077427	0.0229911	7.29647	7.38986	7.21878	7.27461	7.51471	7.40153	7.50077	7.49199
Ncdn	1.14526	0.195681	4.33	0.000776389	0.0229911	8.55552	8.59964	8.52	8.45165	8.84278	8.66282	8.75543	8.65263
Micu1	1.12817	0.173985	4.32975	0.000776757	0.0229911	5.88717	5.91133	5.93528	5.97831	6.07891	6.06729	6.16082	6.09186
Rpl23a	1.13823	0.186792	4.32785	0.000779535	0.0230312	6.05354	6.18933	6.10747	6.16098	6.38224	6.28603	6.27077	6.32168
Fgd3	1.21089	0.276064	4.32266	0.000787154	0.0232139	4.55	4.72257	4.62465	4.66516	4.93271	4.76115	5.02805	4.93095
Shisa9	1.16085	0.215184	4.31732	0.000795081	0.0234049	5.14421	5.16943	5.32931	5.23849	5.41634	5.44845	5.46473	5.39387
Tmem179	1.66851	0.738564	4.31399	0.00080006	0.0234556	2.45664	2.60673	2.23815	2.26302	3.65977	3.24337	2.90874	2.81909
Htr5a	1.32078	0.40139	4.3124	0.000802446	0.0234556	2.44836	2.33157	2.508	2.4415	2.71997	2.86468	2.81213	2.9137
Col11a1	1.4458	0.531871	4.31005	0.000806002	0.0234556	1.91124	1.50847	1.58559	1.58559	2.21511	2.24559	2.13973	2.14074
Slc41a1	1.12566	0.170775	4.30941	0.000806962	0.0234556	6.41652	6.45023	6.45521	6.3675	6.64355	6.51849	6.59226	6.61656
Asic4	2.55463	1.35311	4.30818	0.000808824	0.0234675	-0.624418	-0.649074	-0.775622	-0.557518	1.6128	0.719491	0.133832	0.411877
Uchl1	1.30505	0.384108	4.30185	0.000818503	0.0235837	5.6431	5.66618	5.28668	5.27485	5.97018	5.94942	5.81245	5.73528
Gabra5	2.33948	1.22619	4.30174	0.000818666	0.0235837	-0.454561	-0.454561	-0.775622	-0.658421	1.02008	1.22605	0.439058	0.00654029
Adcy8	1.15131	0.203282	4.29698	0.000826018	0.023711	5.73682	5.75004	5.68581	5.63575	5.98738	5.83108	5.94827	5.86049
Plcxd2	1.10749	0.147294	4.29198	0.000833808	0.0238077	7.28796	7.24845	7.2406	7.28878	7.37266	7.47548	7.39259	7.41655
Tkt	1.14246	0.192149	4.28427	0.000845975	0.0240278	6.29401	6.35526	6.19828	6.18452	6.48789	6.41374	6.47748	6.43291
Pkm	1.13541	0.183211	4.28192	0.000849714	0.0240494	9.47989	9.54236	9.42708	9.34081	9.66909	9.54799	9.67667	9.63265
Peg10	1.18215	0.241419	4.26562	0.000876169	0.0245871	4.86111	4.88663	5.01092	4.99572	5.25133	5.23967	5.08387	5.13715
Ptprm	1.12087	0.164619	4.26553	0.000876317	0.0245871	6.70161	6.71393	6.78124	6.70761	6.91128	6.80737	6.93404	6.90239
Sfmbt2	1.49835	0.583373	4.26211	0.000881971	0.024638	1.87933	2.07434	2.2896	2.60923	2.73186	2.86468	2.83419	2.68008
Ppp2r2b	1.15247	0.204728	4.26167	0.000882705	0.024638	4.94007	4.96418	4.87017	4.8754	5.16967	5.12517	5.06658	5.12415
S100b	1.09923	0.136492	4.2577	0.000889332	0.0247375	7.73139	7.79904	7.70983	7.74497	7.87403	7.87537	7.91448	7.86967
Efna1	1.34766	0.430454	4.24822	0.000905335	0.0250653	1.99777	2.01368	1.96599	1.98645	2.34809	2.48346	2.36074	2.50524
Sema3c	1.28933	0.366627	4.24706	0.000907321	0.0250653	3.39379	3.47713	3.49958	3.62664	3.68081	3.86858	3.84167	4.04388
Atrn	1.0934	0.128818	4.24411	0.000912377	0.025162	7.58041	7.55818	7.60436	7.57172	7.69531	7.7051	7.73458	7.69284
Rps14	1.16819	0.224281	4.24005	0.000919372	0.0252687	6.33848	6.33302	6.15513	6.15667	6.47885	6.38037	6.5036	6.5285
Vamp2	1.0841	0.116494	4.23228	0.000932935	0.0255545	9.07565	9.1113	9.07565	9.08098	9.22659	9.21837	9.19563	9.17095
Adamts16	1.22175	0.288944	4.22624	0.000943621	0.0257165	3.67983	3.70517	3.71002	3.66951	3.86515	4.09531	3.93762	4.0307
Rtl5	1.20459	0.268537	4.21381	0.000966	0.02615	3.54895	3.62523	3.62772	3.62087	3.91927	3.85262	3.82912	3.89225
Vstm2b	1.66192	0.732849	4.20782	0.000976982	0.0263589	1.518	1.63655	1.01148	1.32892	2.05662	2.41574	2.29709	1.77582
Dysf	1.61359	0.690273	4.20652	0.000979384	0.0263797	1.44929	1.37657	1.19654	0.69094	1.74084	1.94498	1.91378	1.9474
Rpl6	1.13234	0.179304	4.20246	0.000986916	0.0264782	6.38545	6.38321	6.23087	6.32866	6.5285	6.51526	6.54714	6.46535
Lrrc59	1.16027	0.214463	4.2019	0.000987957	0.0264782	5.59229	5.63455	5.79604	5.55702	5.82775	5.87065	5.877	5.85097
Sstr1	2.43686	1.28502	4.19725	0.000996671	0.0266675	-0.454561	-0.772446	-2.03447	-0.389404	0.218494	0.570352	0.590136	0.229797
Klf10	1.24252	0.313272	4.19389	0.00100302	0.0267489	3.72669	3.72146	3.6692	3.67571	3.85188	4.14213	3.96249	4.10684
Rps10	1.14511	0.195482	4.19105	0.00100841	0.0268229	5.44946	5.38494	5.28478	5.39381	5.62463	5.55929	5.58212	5.54044
Chga	1.14939	0.200865	4.19068	0.00100912	0.0268229	5.88949	5.78571	5.86214	5.87853	6.13794	6.06729	6.07147	5.94118
Zdbf2	1.3598	0.443395	4.18795	0.00101434	0.0269022	3.97986	3.95019	4.23825	4.24316	4.44118	4.84071	4.31608	4.5693
Fasn	1.13801	0.18651	4.1816	0.00102658	0.0271088	7.87021	7.97603	7.90967	7.76488	8.10242	8.01621	8.12239	8.02876
Rps11	1.14685	0.197681	4.17047	0.00104841	0.0275501	5.68502	5.72449	5.61313	5.65976	5.7664	5.92177	5.93284	5.86098
Nrg3	1.14429	0.194452	4.16329	0.00106274	0.027819	5.11013	5.16809	5.10683	5.15773	5.41022	5.28492	5.34166	5.2862
Slc4a7	1.1758	0.233649	4.16276	0.0010638	0.027819	5.54877	5.37024	5.4326	5.54752	5.59827	5.76447	5.68479	5.78163
Susd2	1.42661	0.512587	4.15989	0.0010696	0.0279253	1.82609	1.6602	1.61211	1.7928	2.28409	2.04625	2.17065	2.4282
Cdh10	1.25319	0.32561	4.1575	0.00107444	0.0279418	4.0583	4.00008	3.98585	4.14241	4.32325	4.53627	4.18552	4.46033
Fscn1	1.20308	0.266736	4.14771	0.00109453	0.0282783	5.16032	5.1829	4.95191	5.14127	5.51669	5.28655	5.41413	5.30531
Cntn6	1.17267	0.229795	4.14622	0.00109762	0.0282783	6.63863	6.63464	6.83014	6.88561	6.98693	7.00256	6.91354	6.99087
Rab3a	1.12552	0.170588	4.14574	0.00109862	0.0282783	8.00865	8.08175	7.95945	7.95116	8.15941	8.09826	8.26085	8.1669
Pcdhb12	1.31242	0.392233	4.14525	0.00109965	0.0282783	3.12724	3.10059	2.97271	2.71624	3.36656	3.41473	3.36868	3.38529
Tunar	1.14918	0.200605	4.14408	0.00110209	0.0282783	5.52297	5.55719	5.61555	5.44978	5.80516	5.76156	5.72056	5.66419
Sema6b	1.18397	0.243634	4.14323	0.00110385	0.0282783	5.87951	5.9356	5.95576	5.79613	6.14143	5.99524	6.28882	6.10603
Plpp3	1.10971	0.150182	4.14114	0.00110822	0.0282939	7.40241	7.40985	7.39044	7.36167	7.5628	7.51866	7.61131	7.47292
Mcfd2	1.14328	0.193174	4.1373	0.00111633	0.0284559	4.71046	4.68146	4.66883	4.70209	4.88683	4.91205	4.88966	4.85166
Fam129a	1.45979	0.54576	4.12928	0.00113341	0.0287183	1.29735	1.48332	1.47449	1.39806	2.11091	1.94498	1.73347	2.05623
Pcdhb15	1.27904	0.355058	4.12848	0.00113513	0.0287183	3.32634	3.30968	3.52531	3.33429	3.61755	3.57975	3.86088	3.80284
Syt9	1.11498	0.157019	4.1283	0.00113551	0.0287183	6.07009	6.12216	6.11764	6.07379	6.23363	6.20432	6.28633	6.28334
Rhbdl3	1.40104	0.486501	4.12521	0.00114219	0.0288335	2.49021	2.59163	2.36918	2.48819	3.14149	2.93987	3.15353	2.68008
Inpp5a	1.09691	0.133447	4.12436	0.00114403	0.0288335	8.30297	8.30407	8.31189	8.28993	8.43943	8.36491	8.49022	8.44522
Sf3a2	1.1897	0.250598	4.12152	0.00115022	0.0288643	4.96448	5.01967	4.88966	5.02583	5.36756	5.23345	5.22969	5.08764
Stk32c	1.71085	0.774713	4.11806	0.00115776	0.0290087	1.6602	1.50847	1.32412	1.92805	2.92653	2.24559	2.29709	2.07147
Klhl1	1.49311	0.578321	4.11455	0.0011655	0.0290792	1.84686	1.63655	2.11925	2.22012	2.51577	2.64781	2.29709	2.60509
Efnb3	1.20371	0.267487	4.11321	0.00116847	0.0290792	5.21608	5.39946	5.15787	5.05694	5.50302	5.41033	5.5123	5.49886
Chst11	1.12761	0.173271	4.11287	0.00116923	0.0290792	5.53942	5.56712	5.50313	5.51149	5.64703	5.68502	5.74046	5.74371
Mag	1.20458	0.268531	4.11106	0.00117324	0.0291255	6.57064	6.59973	6.32596	6.32571	6.82764	6.6649	6.75665	6.66852
Zbtb7c	1.93456	0.952003	4.1054	0.00118592	0.0292497	0.312842	0.368267	0.427873	-0.20505	1.66642	1.29589	0.696956	1.13159
Unc5a	1.22487	0.29263	4.10353	0.00119012	0.0292573	5.266	5.34103	5.31561	5.38689	5.6109	5.37681	5.77744	5.68772
Gnao1	1.08634	0.119477	4.10304	0.00119122	0.0292573	9.04933	9.09545	9.08098	9.0634	9.22109	9.14691	9.22109	9.17701
Pcdh15	1.32836	0.409643	4.10025	0.00119755	0.0293236	3.40637	3.57876	3.44595	3.58034	4.08482	4.1283	3.7548	3.72707
Emc1	1.1091	0.14939	4.09465	0.00121035	0.0295751	6.54689	6.59881	6.57274	6.53623	6.74056	6.66092	6.7542	6.69567
St8sia2	1.7403	0.799335	4.09336	0.00121331	0.0295751	0.10148	0.00229088	0.602237	0.49023	1.34487	1.1924	0.875722	0.923005
Grik1	1.16447	0.21967	4.08791	0.00122594	0.0297931	4.69792	4.66145	4.57721	4.78626	4.91756	4.90277	4.87672	4.90945
Rhof	1.24979	0.321686	4.08506	0.00123258	0.0298452	3.47291	3.53228	3.70271	3.58034	4.01987	3.75349	3.92892	3.83484
Chrm2	1.53207	0.615481	4.08303	0.00123735	0.0298452	2.72214	2.55005	2.4415	2.48819	3.49919	3.4613	2.83419	2.96323
Fzd1	1.14366	0.193652	4.08258	0.0012384	0.0298452	6.02544	6.10366	6.06735	6.01769	6.21493	6.1517	6.36179	6.25404
Rps12l1	1.96593	0.975208	4.08226	0.00123916	0.0298452	0.187212	1.45413	0.215903	0.616793	1.58085	1.83595	1.66642	1.43258
Cstf2t	1.15551	0.208526	4.07451	0.00125753	0.0302388	6.19914	6.24971	6.37789	6.42264	6.47366	6.58877	6.50472	6.50472
Ppib	1.1339	0.181299	4.07079	0.00126646	0.030322	6.00882	6.02271	6.01367	6.04805	6.32621	6.15356	6.15712	6.18183
Gja1	1.10938	0.14975	4.0686	0.00127173	0.030403	7.57804	7.60436	7.49199	7.49483	7.7138	7.72553	7.64634	7.6907
Th	1.37184	0.456114	4.06268	0.00128614	0.0306567	2.51355	2.80291	2.36918	2.57007	2.99723	2.83905	3.18396	3.08284
Sox11	1.63743	0.711431	4.05747	0.00129893	0.0308705	2.58094	2.31134	2.70903	2.63463	3.62523	3.62369	2.88951	2.96323
Unc13b	1.19754	0.260077	4.04756	0.00132364	0.0311575	4.95866	4.94603	4.85368	4.82967	5.24787	5.29057	5.1095	5.01447
Arhgap27	1.28027	0.356453	4.0457	0.00132835	0.0311575	3.81766	3.9199	3.64254	3.7378	4.01435	3.99595	4.32325	4.22072
3222401L13Rik	1.32148	0.402157	4.04471	0.00133086	0.0311709	3.2886	3.20349	3.16842	2.92921	3.5643	3.66594	3.35029	3.6672
Axin2	1.18015	0.238971	4.04386	0.00133301	0.0311762	4.99941	5.03235	4.90992	5.00263	5.19796	5.13843	5.38647	5.17619
Sorcs2	1.22324	0.290703	4.03946	0.0013442	0.0312303	3.82399	3.70517	3.79555	3.63342	4.05373	4.14696	4.01449	3.92338
Pnoc	1.9576	0.969085	4.0392	0.00134488	0.0312303	-0.119964	0.00229088	-0.323549	0.0117622	1.45907	0.626269	0.439058	0.964775
Shmt2	1.19891	0.261725	4.0384	0.00134692	0.0312303	4.69792	4.56636	4.63031	4.54146	5.00275	4.72208	4.90928	4.8414
B3gnt7	2.01782	1.0128	4.03532	0.00135485	0.0313243	-1.2634	-0.194439	-0.775622	-0.323549	0.218494	0.626269	0.312083	0.365421
Slc38a10	1.15089	0.202753	4.02818	0.0013734	0.0316625	5.96579	6.00755	5.98708	5.88342	6.17771	6.14551	6.27837	6.05538
Zbtb16	1.44776	0.53382	4.02576	0.00137974	0.031737	3.12724	3.19108	2.78297	2.9013	3.31058	3.37372	3.90063	3.57615
D630003M21Rik	1.57775	0.657867	4.0195	0.00139627	0.032038	1.40922	0.96158	1.25782	0.99771	1.92805	1.51969	2.05815	1.70684
Chst10	1.10919	0.149507	4.01747	0.00140169	0.0320661	6.41012	6.46045	6.42497	6.36259	6.60269	6.5228	6.56856	6.56418
Rtkn	1.32842	0.409712	4.00986	0.00142217	0.0322829	3.49424	3.62523	3.1042	3.39651	3.92944	3.70466	3.9155	3.7705
Sstr3	1.28854	0.365739	4.00982	0.00142228	0.0322829	4.49133	4.74732	4.75231	4.82089	4.89305	4.91517	5.27387	5.14589
Me3	1.12466	0.169492	4.00906	0.00142433	0.0322842	6.00755	5.93041	6.09239	6.02924	6.1578	6.20432	6.20091	6.1634
Extl3	1.10372	0.142379	4.00732	0.00142907	0.0323253	6.96392	6.9875	6.96014	6.91623	7.12387	7.03356	7.11112	7.12848
Tgfb3	1.15706	0.210462	4.00692	0.00143015	0.0323253	4.4356	4.48564	4.47527	4.47017	4.73817	4.63897	4.71359	4.61524
Tpt1-ps3	1.64144	0.714958	4.00608	0.00143246	0.0323323	1.00741	1.62851	1.20572	0.894754	1.97859	1.5613	2.03261	2.04413
Hist2h2aa2	1.50901	0.593604	4.00269	0.00144173	0.0324185	3.91203	3.98516	4.33175	3.98748	4.37803	4.38909	5.13325	4.59181
Mif4gd	1.20564	0.269796	3.99819	0.00145415	0.0326079	4.2775	4.26138	4.24788	4.27097	4.47652	4.40046	4.7101	4.52933
Wdr83os	1.26071	0.334231	3.99559	0.00146137	0.0326204	3.18093	3.28819	3.21096	3.31436	3.50433	3.43685	3.7378	3.62642
Sgcd	1.3103	0.389894	3.99217	0.00147094	0.0326204	2.85329	2.83419	2.87797	2.72065	3.0452	3.17896	3.43721	3.16842
Nptx2	2.15712	1.10911	3.99162	0.00147248	0.0326204	-0.119964	0.170962	-0.122013	0.21992	1.85037	1.36323	0.498358	0.964775
Pcp2	1.17744	0.23565	3.98955	0.00147831	0.0326804	7.28972	7.41655	7.27855	7.37815	7.50436	7.41691	7.69642	7.68262
Flii	1.1096	0.150035	3.97802	0.0015112	0.0330928	6.17001	6.25107	6.18285	6.16376	6.38127	6.33848	6.31778	6.33591
Slc16a11	1.20675	0.271126	3.97236	0.00152761	0.0333912	6.20859	6.22891	6.21854	6.09316	6.40799	6.24467	6.62034	6.54878
Stxbp6	1.49478	0.57993	3.9719	0.00152896	0.0333912	3.33873	3.26724	2.90272	3.06871	3.98944	4.07086	3.42308	3.54205
Ywhab	1.09283	0.128064	3.9699	0.00153482	0.0334739	7.64881	7.69586	7.60759	7.64881	7.80419	7.78435	7.74623	7.78284
Arhgap23	1.13828	0.186856	3.96645	0.00154495	0.0336058	6.95658	7.04601	6.93343	6.88297	7.2094	7.05753	7.21518	7.0882
Tekt5	1.72761	0.78878	3.96556	0.00154758	0.0336058	0.312842	0.775285	0.661699	0.274134	1.56233	1.58268	1.13941	0.964775
Pde2a	1.22212	0.28938	3.96457	0.0015505	0.0336058	4.8283	4.84841	4.8414	4.59971	4.92407	5.10452	5.22357	5.0303
Rps19	1.13785	0.186314	3.96431	0.00155126	0.0336058	5.42429	5.49482	5.3344	5.39781	5.66627	5.58868	5.59136	5.56675
Fam168b	1.08514	0.117882	3.9629	0.00155545	0.0336064	8.06486	8.11931	8.08502	8.09336	8.21729	8.20423	8.2336	8.17945
Gm38034	1.39651	0.481822	3.95733	0.00157208	0.0338752	2.24829	1.98485	1.91082	2.36918	2.51577	2.53577	2.60509	2.76743
Hsf4	1.44216	0.528228	3.95022	0.0015936	0.034124	1.32323	1.33002	1.16286	1.29434	1.96599	1.94498	1.68654	1.6776
Bid	1.6545	0.726399	3.94949	0.00159582	0.034124	0.10148	-0.194439	-0.221791	0.0802287	0.482266	0.824976	0.696956	0.675527
Tars2	1.14554	0.196033	3.94936	0.00159621	0.034124	4.72194	4.70456	4.75469	4.84119	4.97461	4.95348	4.93066	4.93766
Pcsk1n	1.19043	0.251487	3.94868	0.00159829	0.034124	7.76187	7.86506	7.64358	7.62826	8.05501	7.80389	8.09233	7.95857
Tpcn1	1.12049	0.164133	3.94864	0.00159841	0.034124	6.38949	6.46985	6.50238	6.45505	6.58173	6.54863	6.66203	6.67169
Trank1	1.10908	0.149364	3.94401	0.00161263	0.0343369	7.82662	7.85639	7.81435	7.75682	8.01621	8.01765	7.89412	7.93013
Kcna2	1.11783	0.160698	3.94088	0.0016223	0.0343618	9.17095	9.12937	9.29115	9.3015	9.3305	9.36979	9.41614	9.41067
Cnp	1.14319	0.193067	3.937	0.00163438	0.0344306	7.63501	7.68773	7.4975	7.50168	7.8147	7.67192	7.81506	7.79904
Rack1	1.12544	0.170495	3.93582	0.00163805	0.0344306	6.25046	6.26203	6.18657	6.13089	6.44359	6.32305	6.40102	6.35102
Apex1	1.2759	0.35152	3.93505	0.00164046	0.0344306	2.81375	3.13486	2.91597	2.8911	3.2702	3.31877	3.24177	3.35766
Rps16	1.14881	0.200146	3.9267	0.0016669	0.0348212	5.50901	5.54514	5.34477	5.44444	5.66907	5.60726	5.72782	5.65377
Abr	1.0947	0.130532	3.9257	0.00167007	0.0348212	7.73139	7.74623	7.71861	7.71529	7.86477	7.81435	7.92426	7.82959
Akr1a1	1.11212	0.153315	3.92478	0.00167301	0.0348212	6.64294	6.69809	6.56549	6.59266	6.78107	6.73376	6.80115	6.80221
Tnfrsf21	1.18015	0.238974	3.92438	0.00167431	0.0348212	4.93142	4.98667	4.77999	4.80187	5.15036	5.04855	5.21574	5.06165
Hist1h4n	1.31483	0.394875	3.92375	0.00167631	0.0348212	4.2334	4.24129	4.17895	4.23121	4.48543	4.33014	4.70091	4.91437
Abat	1.08595	0.118962	3.9197	0.00168934	0.0349546	8.14837	8.14837	8.14245	8.14173	8.2921	8.26085	8.2921	8.21221
Cacnb1	1.19345	0.255141	3.91891	0.00169192	0.0349546	4.63897	4.73425	4.57974	4.58065	5.02472	4.83771	4.94825	4.76358
Fancb	1.6614	0.7324	3.9182	0.00169421	0.0349546	0.427597	-0.116944	0.229865	-0.112382	0.676443	0.913381	0.875722	0.884493
Dscam	1.14949	0.200988	3.91744	0.00169667	0.0349546	5.1621	5.25869	5.2749	5.18513	5.5269	5.3599	5.36452	5.43115
Pcdhb7	1.35478	0.438058	3.91641	0.00170004	0.0349546	2.23764	2.03316	2.12814	2.28171	2.38495	2.63977	2.64937	2.73141
Scamp3	1.16385	0.218903	3.91433	0.0017068	0.0349803	4.65426	4.67284	4.56372	4.57808	4.91756	4.72936	4.85756	4.84834
Klhdc8a	1.21444	0.280293	3.91428	0.00170697	0.0349803	4.33051	4.43356	4.21466	4.17871	4.5555	4.43999	4.64757	4.65302
Slc29a1	1.25282	0.325182	3.91403	0.00170778	0.0349803	4.76709	4.81623	4.88303	4.75346	5.03901	4.87138	5.27658	5.29523
Opn3	1.38216	0.466926	3.9117	0.00171542	0.0350923	2.6509	2.69577	2.91213	2.87797	3.1042	2.96468	3.49078	3.35227
Skap2	1.22918	0.297693	3.91028	0.00172007	0.0351429	3.03064	3.09025	3.0259	3.0566	3.37372	3.42111	3.25466	3.36384
4930447C04Rik	1.89139	0.91945	3.90632	0.00173318	0.0353097	0.427597	0.407302	0.549904	-0.323549	1.1403	1.74152	0.875722	1.08155
Asphd2	1.19251	0.254001	3.90583	0.00173479	0.0353097	5.16032	5.26087	5.01214	5.13616	5.3626	5.25524	5.50291	5.4724
Ap2m1	1.1164	0.158858	3.90362	0.00174215	0.035415	7.64324	7.61072	7.50168	7.51916	7.73512	7.68773	7.79686	7.69531
Adra2a	1.20158	0.264938	3.90183	0.00174813	0.0354919	3.53151	3.47713	3.43757	3.51034	3.84604	3.75872	3.70491	3.71984
Brinp2	1.17052	0.227155	3.90053	0.0017525	0.0355359	5.08485	5.07644	5.13598	5.12353	5.47436	5.39054	5.24524	5.22521
Nfatc2	1.14459	0.19483	3.89681	0.00176501	0.0357447	5.43763	5.55719	5.49235	5.43394	5.68353	5.56571	5.70069	5.74684
Pllp	1.21876	0.285412	3.89232	0.00178026	0.0360085	4.6492	4.57502	4.3689	4.30122	4.8029	4.76958	4.78165	4.728
Caly	1.18638	0.246563	3.89052	0.00178642	0.0360263	4.43244	4.57974	4.39007	4.34445	4.73817	4.70046	4.59951	4.728
Ssbp3	1.12024	0.163802	3.89011	0.00178783	0.0360263	6.68418	6.75176	6.76602	6.73743	6.94785	6.7943	6.96014	6.88532
Lcat	1.15151	0.203527	3.88552	0.00180361	0.036164	5.05808	5.00443	5.10809	5.08529	5.19542	5.21831	5.38046	5.25478
Trp53bp2	1.12673	0.172141	3.88446	0.00180728	0.0361925	5.17178	5.21591	5.21106	5.22451	5.40061	5.33792	5.4326	5.33494
Cmtr1	1.12295	0.167298	3.87805	0.00182962	0.0365043	6.56482	6.6939	6.61909	6.64429	6.79995	6.70027	6.8463	6.8407
Cdh22	1.16185	0.216428	3.87729	0.00183227	0.0365047	5.93709	6.1146	6.04785	6.05397	6.20473	6.1278	6.36878	6.30653
Gm340	1.17876	0.237267	3.87406	0.00184365	0.0365778	3.9199	3.93678	4.07042	3.93967	4.22131	4.16149	4.24796	4.16333
Csrp1	1.1238	0.168382	3.87364	0.00184514	0.0365778	6.89024	6.96035	6.81637	6.84432	7.12122	6.96158	7.06216	7.04529
Ybx1	1.12302	0.167389	3.87324	0.00184655	0.0365778	5.6114	5.58938	5.49976	5.53279	5.7737	5.7274	5.731	5.68315
Kcnh7	1.27794	0.353824	3.87123	0.00185367	0.0365778	4.09146	4.04741	4.10661	4.22475	4.58129	4.72208	4.31235	4.29244
Fhl1	1.11479	0.156773	3.86872	0.00186265	0.0366482	6.06594	6.10971	6.01575	6.07171	6.16683	6.20707	6.23285	6.28633
Kalrn	1.13467	0.182278	3.86687	0.00186923	0.036661	6.27837	6.31714	6.40438	6.32201	6.63863	6.4799	6.45505	6.47333
Lingo1	1.23702	0.306868	3.86273	0.00188415	0.0367933	5.14071	5.20346	5.21106	5.08529	5.54462	5.16695	5.59764	5.53525
Btg2	1.18992	0.25086	3.86099	0.00189046	0.0367933	4.01997	4.19904	4.04282	4.13349	4.41794	4.42032	4.30354	4.28127
Ky	1.4186	0.504469	3.86084	0.001891	0.0367933	1.80453	1.89357	2.36918	1.91124	2.53895	2.38346	2.38573	2.6123
Rps3	1.11351	0.155119	3.85876	0.00189854	0.0367933	6.47176	6.59091	6.48762	6.47248	6.66798	6.66889	6.60946	6.70368
Ndufs6	1.17666	0.234702	3.85621	0.00190785	0.0367933	4.1031	3.95019	4.01425	3.96304	4.22563	4.30145	4.23825	4.21126
Pcdhb16	1.19344	0.255124	3.85619	0.00190792	0.0367933	4.79786	4.72735	5.03537	4.93605	5.03618	5.1182	5.15516	5.16404
Gars	1.13733	0.185657	3.85535	0.001911	0.0367933	5.94012	5.95657	5.82887	5.90578	6.17128	6.15356	6.00009	6.06735
Abhd12	1.09737	0.134048	3.85532	0.00191114	0.0367933	6.61505	6.66313	6.64654	6.58026	6.76772	6.78213	6.7445	6.75023
Rtl6	1.19503	0.257043	3.85512	0.00191187	0.0367933	4.82073	4.98667	4.88303	4.95161	5.20346	4.97552	5.29174	5.18323
Sema3g	1.3486	0.431459	3.85497	0.0019124	0.0367933	2.38324	2.33157	2.38485	2.06234	2.7423	2.53577	2.87797	2.72214
Rtel1	1.19769	0.26025	3.85315	0.00191909	0.036878	4.97435	5.0997	5.0931	5.06033	5.36464	5.1417	5.48633	5.25478
Pcdhb8	1.3309	0.412402	3.85217	0.00192271	0.0369038	2.24443	2.17065	2.2896	2.3526	2.89307	2.58248	2.66015	2.55005
Magel2	1.92153	0.942257	3.8467	0.00194298	0.0371644	-0.830063	-0.649074	-1.14923	-0.557518	0.358695	0.315573	-0.323549	0.303667
Spsb1	1.20955	0.274473	3.84557	0.00194722	0.0371644	4.24253	4.25871	4.18452	4.32777	4.56075	4.35826	4.69036	4.48376
Zxda	2.58041	1.3676	3.84541	0.00194779	0.0371644	1.79528	2.36442	0.218494	1.18544	2.81213	2.05741	3.22123	3.14864
Gm42047	1.43784	0.5239	3.84367	0.00195433	0.0371927	1.62158	1.29666	1.45478	1.79787	2.02589	2.21511	1.94714	2.06337
Clip4	1.14877	0.200086	3.84299	0.00195689	0.0371927	4.64395	4.53778	4.53914	4.57199	4.72733	4.74145	4.80916	4.81254
Zim1	1.33071	0.412198	3.84292	0.00195715	0.0371927	2.30183	2.08874	2.21811	2.0784	2.71997	2.53577	2.63733	2.4425
Tdo2	1.67872	0.747364	3.83937	0.00197052	0.0373009	0.498358	0.498358	1.01148	0.428093	1.59005	1.26197	1.55554	0.964775
5330417C22Rik	1.35749	0.440943	3.83916	0.0019713	0.0373009	1.96496	2.27265	1.98256	2.00346	2.59871	2.62438	2.36918	2.45651
Slc1a6	1.13052	0.176991	3.83752	0.00197752	0.0373009	6.68938	6.80737	6.74406	6.71519	6.86019	6.82937	6.9526	7.01806
Dok7	1.28119	0.35748	3.83541	0.00198554	0.0373009	2.939	3.22868	3.05286	2.84053	3.43757	3.29614	3.38011	3.40171
Sv2c	1.13194	0.178802	3.83376	0.00199185	0.0373009	6.68087	6.59402	6.78569	6.78006	6.90123	6.91255	6.91104	6.81995
Syt16	1.37703	0.461559	3.83375	0.00199188	0.0373009	1.72896	1.86503	1.73725	2.0784	2.29959	2.41574	2.38573	2.15591
Mybpc3	1.19152	0.252804	3.83024	0.00200534	0.0374372	4.90992	4.87428	4.98181	4.92793	5.03092	5.06679	5.32673	5.24902
Hkdc1	1.55931	0.640911	3.82734	0.00201655	0.0375454	1.44929	1.40198	1.63655	1.39806	2.19691	1.58268	2.21131	2.36918
Gadd45b	1.33702	0.419022	3.8244	0.00202799	0.0376308	2.2896	2.33157	1.94855	2.3526	2.71997	2.609	2.6123	2.7006
Phlda1	1.29919	0.377608	3.82436	0.00202812	0.0376308	2.47985	2.27265	2.23815	2.24829	2.69039	2.77771	2.62438	2.68971
Pcdhb17	1.16884	0.225073	3.82254	0.00203522	0.0376625	4.40516	4.56581	4.51162	4.53727	4.70594	4.73713	4.82289	4.6499
Ddr2	1.26761	0.342111	3.82214	0.00203682	0.0376625	3.90063	3.85775	3.90647	3.7705	3.92944	4.17279	4.31608	4.36661
Prdm11	1.10456	0.14347	3.81715	0.00205641	0.037938	5.78889	5.79677	5.78776	5.84064	5.96169	5.93254	5.96319	5.92829
Col3a1	1.29958	0.378043	3.81152	0.0020788	0.0383072	2.80291	2.75154	2.77578	2.53174	2.89945	3.21184	3.14494	3.13553
Rcan3	1.1036	0.142213	3.8068	0.00209774	0.0385244	6.80013	6.83444	6.86462	6.82717	6.91354	6.93781	7.00947	7.02859
Srf	1.16591	0.221451	3.80575	0.00210197	0.0385584	4.40516	4.40516	4.54566	4.45471	4.65364	4.57681	4.75231	4.68196
Tpi1	1.10096	0.138761	3.80163	0.00211867	0.0387343	7.86477	7.96463	7.8395	7.85004	8.00468	7.97381	8.05738	8.04081
Lars	1.12914	0.175228	3.79898	0.00212949	0.0388427	5.12747	5.19418	5.20021	5.17857	5.29833	5.42964	5.34989	5.32549
Gm47198	1.37293	0.457263	3.79605	0.00214151	0.0388864	2.27671	2.28766	2.18344	2.58107	2.56037	2.73238	2.99031	2.83921
Penk	1.14046	0.189611	3.79148	0.00216043	0.039142	5.83289	5.83239	6.0362	5.94024	6.09629	6.03692	6.13089	6.11291
Lmo3	1.93053	0.948995	3.78361	0.00219337	0.0395173	0.785939	0.802837	-0.122013	0.0117622	1.26452	1.79732	0.925476	1.4953
Hist1h3e	1.25688	0.329841	3.78157	0.00220199	0.0395844	3.3423	3.40119	3.34712	3.17895	3.62129	3.45472	3.78062	3.72226
March1	1.50132	0.586227	3.76992	0.00225191	0.0403024	1.78456	1.87921	1.56182	1.72447	2.29959	2.80986	2.15409	2.14074
Shisal1	1.24561	0.31685	3.76886	0.0022565	0.0403129	3.34444	3.35198	3.42998	3.35766	3.89339	3.72146	3.56511	3.58095
Cpne4	2.1161	1.08141	3.76622	0.002268	0.040456	-0.7717	0.630985	-0.658421	-0.557518	0.633483	1.1924	0.635031	0.675527
Ube2ql1	1.12825	0.174089	3.76362	0.00227939	0.0406024	6.06503	6.19145	6.08242	5.99405	6.27977	6.20617	6.29917	6.25035
Cmip	1.16275	0.217543	3.7632	0.00228123	0.0406024	5.31775	5.45686	5.35802	5.22183	5.65048	5.59996	5.52542	5.47004
Rab35	1.11582	0.158101	3.762	0.00228649	0.0406304	5.62779	5.61257	5.5923	5.5405	5.76924	5.68948	5.76035	5.78737
Tox2	1.57838	0.658445	3.76113	0.00229034	0.0406304	1.76564	1.84686	1.80237	1.53009	2.80564	2.48346	2.44293	1.90588
Gng2	1.13825	0.186823	3.76113	0.00229034	0.0406304	5.82436	5.85575	5.7815	5.86513	5.96888	6.12184	5.91455	6.07979
Astn1	1.10055	0.138219	3.75963	0.00229696	0.0406813	6.89024	6.94395	6.91523	6.93566	7.1402	7.0361	7.04286	7.01985
Adcy5	1.18857	0.249224	3.75414	0.00232136	0.0410034	6.15632	6.14902	6.0657	5.87515	6.44489	6.22629	6.36179	6.22341
Cap1	1.09857	0.135623	3.75284	0.00232719	0.0410144	6.43066	6.43547	6.40277	6.41652	6.53142	6.57718	6.60683	6.51461
Pithd1	1.15049	0.202251	3.75283	0.00232722	0.0410144	4.86727	5.03235	5.00874	4.9839	5.12817	5.13011	5.26325	5.16784
Foxo6	1.5936	0.672292	3.74239	0.00237448	0.0415598	0.10148	-0.0523488	-0.0523488	0.37783	0.897562	0.719491	0.801233	0.62903
Tecr	1.13433	0.181838	3.74001	0.00238537	0.0415598	7.81187	7.86162	7.7371	7.70782	7.9878	7.83585	8.06378	7.96007
Tfg	1.11697	0.159589	3.73978	0.00238646	0.0415598	5.69353	5.72044	5.61698	5.68004	5.86427	5.78746	5.81245	5.89099
Fbxo6	1.24967	0.321551	3.73713	0.00239865	0.0417272	3.22868	3.14149	3.1239	3.0566	3.47214	3.26069	3.55882	3.53295
Hunk	1.14516	0.195553	3.73302	0.00241776	0.041959	5.2868	5.40595	5.47594	5.38689	5.51852	5.51979	5.63634	5.6437
Nap1l4	1.11221	0.153428	3.73259	0.00241976	0.041959	5.93008	5.95846	5.84383	5.92492	6.04073	6.05456	6.1257	6.05538
Nono	1.12029	0.163878	3.72922	0.00243551	0.0421416	6.5961	6.52579	6.47539	6.58607	6.61391	6.70368	6.76403	6.75676
Hnrnpul1	1.08886	0.122813	3.72737	0.00244421	0.0422469	7.20734	7.24499	7.17681	7.22771	7.35782	7.33164	7.36102	7.3
Tmem200c	1.39704	0.482373	3.72387	0.00246077	0.0424269	2.6123	2.27265	2.42444	2.13877	3.07089	2.92909	2.82422	2.59163
Prex1	1.11064	0.151394	3.7235	0.0024625	0.0424269	7.05632	7.08143	7.1644	7.09853	7.3	7.20531	7.31354	7.18112
Ralgds	1.16058	0.21485	3.72144	0.00247228	0.0425048	6.58286	6.78392	6.6671	6.63208	6.83046	6.75069	7.0143	6.9251
Nup210	1.15342	0.205921	3.72015	0.00247843	0.0425211	5.68119	5.63561	5.70688	5.6878	5.86082	5.72109	6.00629	5.92603
S100a10	1.32857	0.409877	3.72014	0.00247849	0.0425211	2.97271	3.13486	3.03319	3.52998	3.62523	3.43685	3.65516	3.5506
Lrfn2	1.85763	0.893464	3.71129	0.00252114	0.0429813	0.0610549	0.065763	-0.0523488	0.786	1.66642	0.824976	0.835119	1.08155
Fam171a1	1.11372	0.155385	3.71029	0.00252603	0.0429813	5.17815	5.15063	5.14754	5.15291	5.29833	5.29972	5.3437	5.30808
Cemip2	1.16397	0.219056	3.71017	0.00252659	0.0429813	5.74811	5.84289	5.87883	5.8362	5.97695	5.95994	6.23064	5.99746
Morn4	1.18677	0.247046	3.7092	0.00253131	0.0430163	3.94277	4.04022	3.91512	3.81889	4.12459	4.14696	4.2583	4.19029
Gfra1	1.50299	0.587833	3.70611	0.00254648	0.043138	1.711	1.86503	1.71205	1.29434	2.40047	2.36705	2.36074	1.88018
Zfp532	1.12216	0.166279	3.70506	0.00255162	0.0431798	6.80414	6.85117	6.89483	6.82717	6.98597	6.90903	7.12298	7.01501
Clstn3	1.09344	0.128872	3.70198	0.0025668	0.0433912	8.96476	9.03859	9.02186	8.98711	9.16405	9.04007	9.17417	9.14691
Thy1	1.10949	0.149898	3.70026	0.00257536	0.0434451	7.52602	7.63567	7.5507	7.52799	7.74713	7.62661	7.77717	7.6892
Ubb	1.1249	0.169796	3.69596	0.00259679	0.0436698	9.26736	9.32359	9.15699	9.14691	9.3926	9.29115	9.46667	9.42708
Ildr2	1.2715	0.346537	3.6938	0.00260763	0.0437157	3.84877	3.70123	3.5346	3.55433	4.23223	4.0528	3.92892	3.87142
Gm12033	2.26544	1.17979	3.69223	0.00261557	0.0437579	-1.05469	0.435152	-1.49716	-0.445557	0.450242	0.471121	0.672865	0.705239
Adgrl3	1.08668	0.119923	3.6909	0.0026223	0.0437747	7.67019	7.70475	7.69782	7.73404	7.7938	7.79169	7.87195	7.82596
Tubb2a	1.14169	0.191172	3.69041	0.00262474	0.0437747	6.50118	6.43648	6.36664	6.41072	6.76488	6.62185	6.59286	6.51106
Aplp2	1.07104	0.0990104	3.68843	0.0026348	0.0437747	9.40774	9.37657	9.40774	9.3926	9.48381	9.48381	9.47989	9.53207
Gpd2	1.10654	0.146054	3.68831	0.00263539	0.0437747	6.47115	6.51849	6.60395	6.52801	6.64229	6.70785	6.71199	6.63792
Ubc	1.19052	0.25159	3.68567	0.00264887	0.0439061	8.21	8.31085	8.09417	7.89762	8.40408	8.29788	8.41625	8.41188
Mydgf	1.17474	0.232344	3.6834	0.0026605	0.0439689	3.7755	3.73107	3.75767	3.86276	4.00513	4.03402	3.95286	4.05839
Ahsa1	1.1051	0.144171	3.68151	0.00267023	0.0440453	5.88911	5.90622	5.90607	5.95792	6.06693	6.11202	6.04113	6.01769
Maf	1.13476	0.182391	3.67832	0.00268672	0.0441261	6.56418	6.49575	6.61219	6.72293	6.72342	6.86427	6.76729	6.76212
Frzb	1.56894	0.649794	3.6726	0.00271655	0.0444856	1.26686	1.2822	1.35298	0.635031	1.99062	1.74152	1.52798	1.92558
Tmx2	1.09873	0.135837	3.67201	0.00271962	0.0444856	6.82059	6.9104	6.82789	6.88751	6.96131	6.9875	6.98819	7.05362
Sgcz	1.63262	0.707187	3.66576	0.00275266	0.0447994	0.0610549	-0.0523488	0.367889	0.586496	0.86149	1.1924	0.925476	0.758643
Rtf2	1.15769	0.211255	3.66419	0.00276101	0.0448	5.01228	5.13293	5.03537	5.11687	5.24953	5.18527	5.42683	5.27086
Wdr6	1.15446	0.207213	3.65024	0.00283639	0.0458205	6.35655	6.46848	6.38321	6.21967	6.621	6.47868	6.66325	6.49848
Fam78b	1.13747	0.185826	3.64715	0.00285339	0.0458778	5.79999	5.73121	5.83209	5.96386	5.97592	5.97164	6.05016	6.05376
Arpc4	1.10913	0.149433	3.64703	0.00285407	0.0458778	6.23904	6.27659	6.25213	6.22533	6.3563	6.32447	6.44313	6.46252
Arrb1	1.09006	0.124406	3.64568	0.00286151	0.0458778	8.13846	8.15425	8.19955	8.11552	8.28461	8.22261	8.33815	8.25666
Prkca	1.11643	0.158897	3.6409	0.00288806	0.0462119	6.409	6.35798	6.47155	6.50009	6.65711	6.61656	6.56899	6.52579
Eif3d	1.12372	0.168287	3.63951	0.00289583	0.0462904	5.21608	5.26878	5.13248	5.24199	5.43455	5.37972	5.37326	5.35779
Col1a2	1.18856	0.249217	3.63884	0.00289959	0.0463046	4.6009	4.7854	4.49964	4.54146	4.79585	4.79282	4.94825	4.90945
2010300C02Rik	1.18227	0.241556	3.63546	0.00291857	0.0465524	5.3234	5.40709	5.40729	5.34862	5.68353	5.44609	5.78746	5.5201
Pqbp1	1.13621	0.184233	3.63505	0.00292086	0.0465524	4.48782	4.49176	4.44317	4.49133	4.72733	4.64933	4.63919	4.64269
Slco1a4	1.15037	0.202098	3.63385	0.00292766	0.0465689	5.37931	5.2112	5.22736	5.37006	5.51475	5.51093	5.40086	5.57199
Cyp2j6	1.29174	0.369311	3.63229	0.00293651	0.0465769	3.28141	3.20349	2.83419	3.19541	3.38011	3.62369	3.59615	3.44749
Miat	1.68191	0.750099	3.63206	0.00293784	0.0465769	4.52473	4.3824	4.08905	4.01945	5.5004	5.47027	4.61846	4.57064
Camk2n1	1.08836	0.122158	3.63092	0.00294432	0.0465769	7.45234	7.38878	7.47548	7.44436	7.60365	7.54311	7.56903	7.5305
Asic1	1.11561	0.157831	3.62725	0.00296523	0.0467523	6.5764	6.70808	6.71199	6.64577	6.87049	6.74406	6.86427	6.78947
Galnt14	1.52175	0.605728	3.62421	0.00298274	0.046891	0.670668	0.928086	0.661699	0.875642	1.69357	1.36323	1.10898	1.43258
Mc5r	1.49685	0.581931	3.62196	0.00299573	0.0470496	0.830345	0.775285	0.549904	0.786	1.10291	1.29589	1.58559	1.2905
Piwil2	1.49856	0.583576	3.62144	0.00299874	0.0470511	0.926649	1.22601	1.01148	0.586496	1.56233	1.36323	1.63344	1.55554
Fam102a	1.13093	0.177505	3.62021	0.00300589	0.0471175	6.15712	6.35279	6.29184	6.25351	6.46396	6.34139	6.48987	6.46452
Nelfe	1.19838	0.261082	3.6194	0.00301059	0.0471425	3.21354	3.28819	3.27636	3.32689	3.58824	3.51412	3.58034	3.45963
Begain	1.23787	0.307863	3.61893	0.00301332	0.0471425	4.30886	4.35442	4.18452	4.25243	4.80623	4.59104	4.62229	4.34689
Trim27	1.17755	0.235791	3.61663	0.00302676	0.0472614	4.06362	3.97515	4.0744	4.13857	4.33554	4.20392	4.23825	4.39298
Zdhhc22	1.33882	0.420958	3.61475	0.00303781	0.0473372	2.52629	2.42444	2.36918	2.00346	2.78825	2.83905	2.67177	2.76743
Irx1	1.30245	0.381227	3.61379	0.00304341	0.0473384	2.76333	2.62438	2.62438	2.33938	3.11645	2.99241	2.92209	2.88824
Ndufa8	1.15204	0.204196	3.6119	0.0030546	0.0474667	4.60623	4.79979	4.68429	4.68542	4.91456	4.83771	4.96767	4.87334
Agrn	1.11715	0.15982	3.60961	0.00306811	0.0475395	6.593	6.66501	6.60124	6.52138	6.77284	6.67765	6.84098	6.72916
Mif	1.14066	0.189867	3.60824	0.00307625	0.0475745	5.42729	5.47893	5.44339	5.27702	5.62038	5.51629	5.65591	5.59662
Col25a1	1.55155	0.633713	3.60621	0.0030884	0.0476574	1.07735	1.19728	1.44097	0.920368	2.15409	1.92014	1.65362	1.46814
Hectd3	1.12852	0.174432	3.60557	0.00309217	0.0476574	5.9603	5.9611	5.92603	5.82872	6.1093	5.9892	6.17559	6.09906
Brinp1	1.08536	0.118171	3.60537	0.00309341	0.0476574	7.15111	7.17662	7.17847	7.19586	7.25702	7.27064	7.31965	7.32427
Trim68	1.44309	0.529165	3.59661	0.00314624	0.0481956	0.963284	0.743373	0.926649	0.920368	1.53118	1.22605	1.52798	1.34738
Pmp22	1.17321	0.230461	3.59482	0.00315717	0.0482977	4.21812	4.30861	4.29101	4.39397	4.47652	4.43166	4.64757	4.55165
AC164106.1	1.87613	0.907758	3.59098	0.00318071	0.0485855	0.785939	0.630985	0.427873	0.328252	2.17144	1.63751	1.10898	1.00894
Kcnab3	1.15297	0.205355	3.59024	0.00318529	0.0486095	5.13325	5.07922	4.97687	4.93328	5.33057	5.23632	5.24393	5.15725
Prkab2	1.12899	0.175028	3.58188	0.0032372	0.0492132	5.03063	5.02345	5.13598	5.07074	5.23886	5.32001	5.19375	5.20426
Lxn	1.13947	0.18836	3.58055	0.00324558	0.0492132	4.58488	4.69561	4.64295	4.63415	4.85704	4.84578	4.87006	4.74355
Dnaja3	1.12682	0.17226	3.58031	0.00324706	0.0492132	5.55904	5.45513	5.53124	5.51347	5.71943	5.58045	5.75829	5.67691
Hrasls	1.30209	0.380825	3.57363	0.00328933	0.0495422	2.59163	2.35855	2.30183	2.45143	2.75267	3.02827	2.70616	2.78214
Iqsec3	1.10604	0.145407	3.57165	0.00330197	0.0496401	6.95583	7.06385	6.98597	6.93808	7.21241	7.12848	7.10894	7.08143
Prss23	1.32677	0.40792	3.56987	0.00331338	0.0497192	2.46936	2.41256	2.04043	2.2084	2.82754	2.67266	2.74007	2.59163
Cttnbp2	1.10251	0.140786	3.56888	0.00331973	0.049722	6.55308	6.54893	6.60875	6.57805	6.70885	6.79794	6.6997	6.6463
Il1rap	1.14497	0.195309	3.56487	0.00334559	0.0499704	4.60392	4.60563	4.45708	4.55796	4.78338	4.74379	4.69561	4.80353
Srxn1	1.09975	0.137173	3.56393	0.00335164	0.0500147	5.91609	5.90536	5.9163	5.92299	6.08776	6.03505	6.08761	5.99746
Aldh9a1	1.13653	0.184641	3.5623	0.00336228	0.05007	4.86727	4.79248	4.93061	4.74698	5.01447	5.04511	5.01529	4.99648
Rpl35	1.21372	0.279434	3.56085	0.00337174	0.0500834	5.03618	5.20682	4.92067	4.88864	5.2099	5.15551	5.43145	5.38883
Tsc22d3	1.15914	0.213059	3.55953	0.00338038	0.0501655	5.56288	5.57645	5.48479	5.4974	5.58193	5.69415	5.83018	5.86605
Col19a1	1.19669	0.259054	3.55757	0.00339323	0.050264	4.15731	4.19327	4.25851	4.31608	4.46288	4.2872	4.59199	4.57479
Zfand2b	1.24846	0.320148	3.55419	0.00341546	0.0504545	2.55005	2.64191	2.76234	2.63463	3.05286	2.85207	2.93987	2.99621
Itm2a	1.14086	0.190121	3.5528	0.00342472	0.0505451	4.36736	4.37475	4.45708	4.44248	4.5373	4.64933	4.60575	4.59806
Epb41l3	1.07961	0.110511	3.5513	0.00343464	0.0506098	8.05141	8.01172	7.99287	8.05282	8.11694	8.16905	8.11007	8.15641
Mlf2	1.10718	0.146891	3.55119	0.00343536	0.0506098	7.89314	7.97381	7.87494	7.84187	8.10085	7.94409	8.08821	8.03988
Gng3	1.11307	0.154547	3.55062	0.00343917	0.0506197	5.56642	5.68884	5.63094	5.54752	5.77581	5.75495	5.76323	5.76317
Tmbim1	1.12445	0.169221	3.5474	0.00346072	0.0508905	5.79657	5.8992	5.79604	5.79868	6.0318	5.88605	6.06693	5.98235
Rgs4	1.25526	0.327985	3.54493	0.0034773	0.0509841	3.45619	3.2728	3.15401	3.18476	3.53151	3.81617	3.53228	3.5567
Pprc1	1.14905	0.20044	3.5449	0.0034775	0.0509841	4.85166	4.91882	4.96052	4.85166	5.22677	5.06125	5.09384	5.0015
Sema3a	1.20418	0.268047	3.54433	0.0034813	0.0509841	4.61171	4.63069	4.73476	4.87063	4.86934	5.12124	4.84839	5.06735
Akt1	1.12085	0.164599	3.5441	0.00348286	0.0509841	6.60683	6.67615	6.58981	6.54863	6.7981	6.64788	6.8476	6.78569
Foxp2	1.3255	0.406539	3.54248	0.00349384	0.0510063	3.66773	3.60388	3.71909	3.84099	4.21733	4.46333	3.86088	3.94375
Adamts17	1.47792	0.563567	3.54112	0.00350307	0.0510949	0.894754	1.10291	0.842078	0.586496	1.63848	1.32939	1.44171	1.32319
Uba1	1.09218	0.127206	3.53822	0.00352279	0.0512399	7.88492	7.98572	7.88492	7.86162	8.05738	8.01153	8.06785	7.99287
Rps8	1.10408	0.14284	3.53523	0.00354322	0.0514483	6.06043	5.98332	5.92894	6.01367	6.11927	6.16829	6.15632	6.12028
Prnp	1.07484	0.104121	3.53188	0.00356631	0.0517372	8.29471	8.37474	8.33815	8.34586	8.44857	8.44857	8.43674	8.43674
Chst8	1.1742	0.231681	3.52943	0.00358328	0.0517746	3.77957	3.84683	3.97986	3.87233	4.02613	4.11896	4.08071	4.15629
Syp	1.0901	0.124466	3.52788	0.00359407	0.0517746	9.04452	9.10795	9.0361	9.03373	9.24561	9.10279	9.21553	9.15699
Eif5a	1.10654	0.146059	3.52716	0.00359909	0.0517746	7.1904	7.2088	7.0751	7.1502	7.27562	7.23246	7.33287	7.37049
Epop	1.39243	0.477602	3.527	0.00360021	0.0517746	1.26686	1.54949	1.58559	1.32892	1.99062	1.92014	2.02048	1.70684
Sdhb	1.14873	0.200041	3.52505	0.00361386	0.0517746	5.51752	5.50901	5.26878	5.46324	5.63741	5.58045	5.65526	5.70238
Pcdhb4	1.2811	0.357378	3.5246	0.00361695	0.0517746	2.11266	2.13135	2.18344	1.98645	2.48951	2.36705	2.44293	2.53733
Bcas1	1.15204	0.204186	3.52318	0.00362692	0.0517876	6.13089	6.14319	5.88387	6.00322	6.30608	6.31137	6.21159	6.17707
Fam234b	1.09594	0.132173	3.52316	0.00362706	0.0517876	7.00881	7.07501	7.01617	7.02509	7.16975	7.07894	7.2056	7.19746
Dtx3l	1.29718	0.375376	3.52311	0.00362747	0.0517876	2.40047	2.60673	2.82605	2.53174	2.99723	3.09233	2.82422	2.939
Rgs16	1.21844	0.285037	3.52213	0.00363433	0.0518397	3.43531	3.35198	3.24337	3.14732	3.63045	3.58714	3.62749	3.50864
Psme1	1.27102	0.345988	3.52049	0.00364588	0.0519077	3.38433	3.19752	3.20122	3.10012	3.57159	3.35731	3.7838	3.54205
Kndc1	1.113	0.154451	3.5198	0.00365081	0.0519077	8.23099	8.28606	8.3973	8.33342	8.47471	8.36616	8.54887	8.46605
Fam83h	1.27821	0.35412	3.51964	0.00365194	0.0519077	2.67973	2.56928	2.40501	2.57007	2.97271	2.75632	3.05868	2.861
Atf7ip	1.08207	0.113793	3.51803	0.00366331	0.0519779	7.94098	7.90842	7.98352	7.96373	8.0474	8.11512	8.0342	8.0538
Serinc5	1.10889	0.149117	3.51719	0.00366933	0.052002	6.05456	5.97851	5.92008	5.94962	6.17583	6.10124	6.0858	6.14471
Uqcrfs1	1.12657	0.171935	3.51689	0.00367145	0.052002	6.00546	5.94497	5.9648	6.03403	6.16289	6.03072	6.2605	6.17029
Ncald	1.11803	0.160963	3.51451	0.00368841	0.0521052	7.10305	7.16374	7.07053	7.14791	7.19155	7.22489	7.31053	7.40031
C130073E24Rik	1.53207	0.615486	3.5131	0.00369851	0.0521882	2.19691	2.33157	2.42444	2.75606	3.14909	3.47713	2.56385	3.00249
Nav1	1.11432	0.156167	3.50657	0.00374559	0.0525913	6.85487	6.85439	6.98355	6.9686	7.14279	7.08612	7.0636	6.98704
Sh3pxd2a	1.12582	0.170982	3.50264	0.00377428	0.0528562	5.26051	5.23294	5.29036	5.23293	5.4635	5.4589	5.47034	5.30808
Prrt2	1.09298	0.128264	3.50024	0.00379186	0.0530565	8.44857	8.48869	8.5133	8.49796	8.59077	8.53659	8.70216	8.62657
Il1r1	1.24462	0.315705	3.49831	0.00380606	0.0531631	2.95549	2.67062	2.73436	2.83368	3.0452	3.11466	3.18396	3.10628
Crcp	1.22074	0.287758	3.49418	0.00383667	0.0534807	3.2886	3.19108	3.22378	3.20349	3.48736	3.60962	3.35029	3.62642
Fbln5	1.5429	0.62564	3.49285	0.00384657	0.0534937	2.58094	2.47298	1.50278	1.96927	2.84061	2.86468	2.74007	2.76743
Pfas	1.12769	0.173375	3.49212	0.00385204	0.0534937	5.63094	5.67613	5.80394	5.79089	5.8772	5.83346	5.95902	5.90298
Tshz1	1.1147	0.156655	3.492	0.0038529	0.0534937	5.43115	5.51238	5.42815	5.50718	5.56112	5.6114	5.6768	5.6549
Gm6768	1.59042	0.669411	3.49084	0.00386163	0.053569	0.483685	0.371642	0.465805	0.309373	0.837131	1.01993	0.893454	1.54257
Map1s	1.1521	0.204263	3.48762	0.00388578	0.0537655	5.59013	5.63165	5.57647	5.49235	5.86728	5.6627	5.8951	5.68353
Abcg4	1.11571	0.157968	3.48676	0.00389229	0.0537742	5.84646	5.9018	5.82557	5.83328	6.07262	5.90163	6.05442	6.0098
Ppp2r2c	1.08042	0.111589	3.48666	0.00389306	0.0537742	8.43674	8.49022	8.47616	8.44281	8.60195	8.51431	8.61416	8.56039
Chrnb2	1.13852	0.187163	3.48594	0.00389846	0.0538027	6.69124	6.79777	6.92402	6.72945	6.95596	6.85882	7.02066	7.04181
Ogfod1	1.10886	0.149074	3.4845	0.00390938	0.0539074	6.04338	6.01991	6.03148	5.96143	6.22618	6.21654	6.11041	6.1081
Lrrtm4	1.43919	0.525261	3.48365	0.00391581	0.0539106	3.35065	2.96323	2.84216	3.18476	3.76289	3.92509	3.18396	3.65226
Inpp5e	1.1123	0.15355	3.47909	0.00395064	0.054107	6.00128	6.01061	6.0657	5.94235	6.1517	6.06729	6.21159	6.19472
Orai2	1.14601	0.19662	3.47799	0.00395903	0.0541581	5.96307	5.98148	5.86464	5.8479	6.05001	6.01151	6.26674	6.11639
Tmem163	1.18176	0.240941	3.47356	0.0039932	0.0544592	5.63668	5.55573	5.67246	5.63861	5.76491	5.67025	5.99405	6.00782
Ssbp2	1.11507	0.157139	3.47113	0.0040121	0.0546248	5.66292	5.60922	5.62722	5.59597	5.73661	5.80798	5.71384	5.86845
Leprotl1	1.1085	0.148614	3.46787	0.00403751	0.054879	5.46541	5.48952	5.4678	5.56101	5.69212	5.63423	5.64796	5.60235
Rnf187	1.12816	0.173975	3.46787	0.00403757	0.054879	7.74101	7.75139	7.73072	7.62698	7.91448	7.73251	7.99207	7.90395
Camk2n2	1.12335	0.167808	3.46673	0.00404648	0.0549163	6.00755	6.09673	5.98111	5.98476	6.22033	6.07676	6.2761	6.16908
Trmt1	1.13058	0.177059	3.46626	0.00405019	0.0549163	5.23744	5.22101	5.2642	5.33161	5.43455	5.32272	5.51766	5.46703
Gria1	1.08408	0.116469	3.46462	0.00406306	0.0549163	8.88503	8.90178	8.96726	8.95124	9.01101	8.99867	9.1113	9.04452
Dapk1	1.234	0.30334	3.46449	0.0040641	0.0549163	4.23825	4.19904	4.01997	3.99802	4.4518	4.60022	4.4773	4.19676
Dsc2	1.65833	0.729732	3.463	0.00407588	0.0549901	-0.194439	0.065763	0.494982	0.786	1.02008	1.0374	0.835119	1.08155
Csnk1d	1.11369	0.155351	3.46021	0.00409796	0.0552353	6.62339	6.60815	6.54759	6.48084	6.72875	6.63292	6.79654	6.72512
Cobl	1.47921	0.564824	3.45957	0.0041031	0.0552586	2.72214	2.88298	2.30183	2.67915	3.60226	3.42111	3.12241	2.82651
Cyp4x1	1.22056	0.287538	3.45795	0.00411598	0.0553397	3.24337	3.18092	3.44595	3.13954	3.48736	3.54881	3.4803	3.61805
Chrna3	1.57657	0.656788	3.45436	0.00414477	0.0554622	-0.0073881	0.274134	0.229865	0.274134	0.482266	1.11427	0.835119	0.964775
Otub1	1.11446	0.156349	3.45333	0.00415306	0.0554691	6.53986	6.53932	6.53349	6.45616	6.6729	6.55061	6.72652	6.7395
Cx3cl1	1.19207	0.253465	3.45223	0.00416191	0.0555414	5.66292	5.78255	5.70118	5.56581	6.11812	6.02924	5.85298	5.75154
Habp4	1.11366	0.15531	3.45167	0.00416648	0.0555564	6.43947	6.45874	6.51263	6.52247	6.70179	6.71907	6.58229	6.55289
Kctd12	1.0853	0.118095	3.45052	0.00417573	0.055634	7.88087	7.84604	7.89874	7.92948	7.95247	8.05141	7.98352	8.03805
Cygb	1.15678	0.210117	3.44976	0.0041819	0.0556702	5.59167	5.67691	5.60315	5.58137	5.8362	5.67025	5.99874	5.7802
Ccdc85a	1.18555	0.245555	3.44483	0.00422215	0.0561137	4.5895	4.53401	4.70629	4.69293	4.98248	4.96074	4.87404	4.67794
Man2a2	1.08142	0.112926	3.43514	0.00430226	0.0568637	8.40408	8.41906	8.41514	8.35621	8.53232	8.45976	8.56765	8.48565
Csf1	1.12847	0.174373	3.434	0.00431184	0.0568944	4.63897	4.70091	4.65381	4.59806	4.86079	4.84841	4.83412	4.75787
Nkx6-2	1.3687	0.45281	3.42994	0.0043459	0.0570966	2.36918	2.09723	2.01678	1.76986	2.66806	2.40047	2.6123	2.4282
Xrcc3	1.56697	0.647975	3.42956	0.0043491	0.0570966	1.44929	1.6602	1.13226	0.875642	2.01368	1.66696	2.29709	1.79732
Fcrls	1.50395	0.588753	3.4277	0.00436491	0.0572111	0.753016	0.902743	0.801881	0.49023	1.10291	1.32939	1.65362	1.22548
Bche	1.2978	0.376073	3.42559	0.00438278	0.0573122	2.7134	2.56928	2.48056	2.92921	3.10794	3.15162	2.86964	3.08284
Sh2d5	1.18878	0.24948	3.42498	0.00438802	0.0573122	4.4356	4.4773	4.40731	4.42358	4.90302	4.71306	4.61745	4.53282
Adra2b	1.62679	0.702025	3.42461	0.00439116	0.0573122	0.785939	0.837131	1.32412	1.19728	1.99062	1.11427	1.79732	1.90588
Camk2g	1.09299	0.128274	3.42453	0.00439182	0.0573122	6.85097	6.90463	6.88253	6.81533	7.03417	6.97352	7.02825	6.93236
Ptprs	1.09602	0.13227	3.42429	0.0043939	0.0573122	8.71448	8.75854	8.77479	8.68304	8.91847	8.76068	8.9173	8.86055
Mmp17	1.11121	0.152129	3.4235	0.0044006	0.0573533	5.49406	5.53595	5.61698	5.57273	5.76491	5.67626	5.71601	5.66088
Alcam	1.12023	0.163799	3.42149	0.00441781	0.0575312	5.53942	5.5509	5.45579	5.62199	5.7106	5.78914	5.65659	5.67862
Slc19a1	1.16524	0.220632	3.41837	0.00444467	0.057695	4.23431	4.26138	4.13406	4.13349	4.3969	4.31701	4.54047	4.39773
Sun2	1.09818	0.135118	3.41737	0.0044533	0.0577596	6.10012	6.14431	6.16857	6.06352	6.25841	6.21248	6.29917	6.24337
Insyn1	1.12487	0.169758	3.41379	0.00448435	0.0580105	7.26808	7.35544	7.27461	7.20531	7.4572	7.31053	7.55818	7.45483
Cenpv	1.21362	0.279314	3.41306	0.00449076	0.0580137	3.59615	3.62523	3.57005	3.64367	3.80044	3.72707	4.09265	3.90568
Ndrg2	1.08585	0.118824	3.41176	0.00450208	0.0580678	8.87563	8.96121	8.93268	8.88503	9.03373	8.96121	9.09919	9.03373
AU040320	1.1114	0.152383	3.41093	0.00450931	0.0580678	5.75863	5.82285	5.77544	5.78647	5.94661	5.84166	6.02128	5.93745
Ltbp4	1.17788	0.236195	3.40919	0.00452456	0.0582177	5.06073	5.15517	4.9839	4.83246	5.3437	5.13371	5.29972	5.22114
Kcnq4	1.22464	0.292363	3.40587	0.00455385	0.0585014	3.05936	3.15809	3.29131	3.25895	3.61755	3.41473	3.36488	3.51312
Cox6a1	1.14132	0.190706	3.40411	0.00456943	0.0586084	6.36286	6.41168	6.24143	6.19512	6.48637	6.37428	6.57145	6.54878
Rell2	1.10782	0.147721	3.40357	0.00457426	0.0586238	6.15092	6.18241	6.06735	6.06752	6.2868	6.26682	6.31969	6.19594
Gpr37	1.1391	0.187889	3.40155	0.00459226	0.0588078	5.46759	5.53368	5.33166	5.32816	5.62687	5.63423	5.65057	5.5269
Psmb4	1.1234	0.167877	3.3965	0.00463752	0.0591817	5.1215	5.21315	5.06419	5.11532	5.31043	5.24349	5.36452	5.27553
Zfp593	1.29063	0.368074	3.39637	0.00463869	0.0591817	2.18501	2.36918	2.42444	2.15409	2.73186	2.48346	2.76234	2.60509
Rpl13a	1.12387	0.168481	3.3954	0.00464743	0.0592328	6.32819	6.33649	6.16376	6.23601	6.41944	6.373	6.53986	6.41374
Ssbp4	1.18677	0.247045	3.39479	0.00465292	0.0592559	5.26878	5.37326	5.18004	5.14438	5.49406	5.29256	5.65783	5.51319
Mbp	1.16048	0.21472	3.39429	0.00465744	0.0592668	10.5119	10.5786	10.2812	10.2687	10.6902	10.5493	10.6902	10.5786
Eif3i	1.15677	0.210105	3.3925	0.00467362	0.0593325	4.85166	5.01967	4.74931	4.89337	5.14449	5.09323	5.0015	5.14427
Rnasel	1.42636	0.512338	3.39125	0.00468502	0.0593841	0.865334	0.866847	1.22609	0.875642	1.43258	1.32939	1.65362	1.40313
Nol6	1.13109	0.177712	3.38951	0.00470087	0.0595135	6.22629	6.23087	6.24508	6.08899	6.4332	6.28911	6.47868	6.29986
H1f0	1.18147	0.240585	3.38492	0.004743	0.0597461	6.5368	6.61944	6.61809	6.63761	6.74553	6.62981	7.03128	6.94911
Erg28	1.10891	0.149141	3.38441	0.00474763	0.0597461	5.24953	5.32403	5.24741	5.3085	5.4401	5.4271	5.47694	5.3849
Pisd-ps1	1.13194	0.178795	3.3836	0.00475517	0.0597461	5.88156	5.90021	5.8479	5.79751	6.04176	5.89437	6.15797	6.04338
Cdc42se2	1.10135	0.139276	3.38261	0.00476429	0.059763	5.5746	5.62336	5.61027	5.64386	5.71432	5.72109	5.7623	5.80545
Fbxo41	1.13476	0.182393	3.38184	0.00477143	0.059763	6.58173	6.6418	6.63464	6.55048	6.82764	6.60766	6.89479	6.79976
Rph3a	1.08808	0.121788	3.38155	0.00477409	0.059763	8.46885	8.52386	8.59077	8.58503	8.71696	8.62411	8.67852	8.63108
Snrpn	1.09136	0.126132	3.37634	0.00482268	0.0602415	8.86055	8.94005	8.82354	8.80298	8.97195	8.91847	9.00208	9.04154
Timp2	1.27482	0.350292	3.37455	0.00483944	0.0603048	5.51528	5.65105	5.14754	5.10683	5.86642	5.73411	5.63438	5.65856
Rorc	1.17611	0.234026	3.37323	0.00485193	0.060317	4.39995	4.44765	4.54566	4.36139	4.56075	4.55119	4.75504	4.79455
Dpp7	1.1593	0.213248	3.37128	0.00487028	0.0604056	4.1031	4.21733	4.0512	4.03027	4.25494	4.2872	4.36283	4.36661
Hs6st3	1.26181	0.33549	3.37078	0.00487505	0.0604184	2.73296	2.85139	2.928	2.74408	3.1961	2.89057	3.20108	3.27095
Ccn3	1.32444	0.405383	3.36356	0.00494396	0.0612256	2.83419	2.48951	2.52188	2.66218	2.84061	2.85207	3.26113	3.14149
Cabp1	1.08417	0.116591	3.36267	0.00495244	0.0612836	6.94896	6.95469	6.98401	6.89483	7.03782	7.03893	7.09978	7.07026
Actb	1.09513	0.131101	3.36158	0.00496293	0.0613664	9.70311	9.80976	9.66909	9.6447	9.79111	9.79438	9.88926	9.87888
Hnrnpl	1.08038	0.111534	3.35791	0.00499848	0.0615511	7.97889	7.98352	7.88087	7.94098	8.07327	8.02227	8.0691	8.0691
Col4a1	1.17886	0.237392	3.35692	0.0050081	0.0615511	4.5895	4.58692	4.74617	4.59806	4.9085	4.90928	4.97815	4.66145
C030029H02Rik	1.39292	0.478115	3.3564	0.00501316	0.0615511	1.38681	1.50847	1.01148	1.50145	1.69357	1.92014	1.89744	1.86182
Pcbp4	1.15969	0.213737	3.35582	0.00501886	0.0615511	7.33125	7.47895	7.30338	7.31457	7.55353	7.38038	7.73297	7.61422
Col1a1	1.17159	0.228467	3.35238	0.00505246	0.0618113	3.91786	4.03674	3.80479	4.05327	4.16245	4.17846	4.24015	4.16092
Resp18	1.4009	0.486351	3.34985	0.00507738	0.0620693	3.37011	3.38011	3.01728	3.04701	4.04667	3.93393	3.52203	3.37939
Emc6	1.13843	0.187048	3.34875	0.00508821	0.0620853	4.50023	4.49861	4.43244	4.44639	4.76033	4.57157	4.6364	4.66464
Tnpo2	1.09612	0.132411	3.34858	0.00508994	0.0620853	6.97178	7.00171	7.05362	6.99653	7.13163	7.04316	7.18379	7.18662
Gm15772	1.84872	0.886529	3.34727	0.00510292	0.0620853	-0.0387484	-1.18339	-0.184519	-0.91191	0.165338	0.538807	0.226779	0.262662
Gpr83	1.76191	0.817142	3.34682	0.00510737	0.0620853	-0.356656	-0.194439	-0.775622	-0.464139	0.633483	0.626269	0.498358	-0.179312
Pim3	1.18862	0.249289	3.33938	0.00518179	0.0629172	4.76115	4.90245	4.69561	4.65845	4.98248	4.82642	5.16866	5.04174
Ets2	1.10507	0.144136	3.33701	0.00520567	0.0631598	6.28515	6.24292	6.34064	6.32924	6.44147	6.34286	6.47794	6.49848
Golm1	1.13807	0.186587	3.33295	0.00524689	0.0634693	5.36325	5.45686	5.42675	5.44121	5.45067	5.6248	5.63013	5.72247
Parp16	1.28231	0.358743	3.33243	0.00525222	0.0634862	2.07434	2.28766	2.40501	2.22012	2.48951	2.74408	2.62438	2.55005
Kbtbd11	1.12922	0.175327	3.33036	0.00527334	0.0636099	7.60365	7.62826	7.67192	7.61615	7.73072	7.65834	7.90704	7.91548
Gm22614	2.01369	1.00984	3.32615	0.0053167	0.0638359	3.8115	3.42978	5.18085	4.55375	5.70448	4.51109	5.34556	5.15515
Syne4	1.1669	0.222676	3.32474	0.00533135	0.0639169	3.61755	3.65516	3.61173	3.4882	3.82266	3.80854	3.86088	3.78412
Drp2	1.13197	0.178839	3.32191	0.00536075	0.0641742	5.27877	5.1927	5.23283	5.21651	5.41413	5.35183	5.54288	5.31942
Pnma2	1.34523	0.427856	3.31772	0.00540456	0.0645075	2.01381	2.14084	2.04043	2.0784	2.76457	2.62438	2.44293	2.19574
Pdxk	1.09324	0.128608	3.31647	0.00541771	0.0646167	7.23399	7.33125	7.22459	7.17288	7.40798	7.35733	7.38092	7.33693
Kazn	1.12988	0.176171	3.31501	0.00543311	0.0647348	6.33729	6.43291	6.30602	6.19868	6.58753	6.46073	6.52911	6.41414
H2-D1	1.14847	0.199714	3.31477	0.00543562	0.0647348	6.38159	6.41864	6.31078	6.26559	6.50845	6.41276	6.72875	6.52458
Ice1	1.07425	0.103333	3.31409	0.00544281	0.0647726	7.55353	7.58041	7.62862	7.58966	7.68802	7.71308	7.67821	7.68455
AC127249.1	1.90259	0.927963	3.31358	0.00544823	0.0647895	1.32323	0.407302	1.58559	0.875642	2.5037	2.32627	1.52798	1.52502
Rab31	1.09323	0.128592	3.31139	0.00547143	0.0650174	5.84086	5.79537	5.76568	5.80403	5.95634	5.95395	5.89715	5.9197
Grid1	1.12254	0.166768	3.31049	0.00548104	0.0650838	4.89995	4.95079	4.94526	4.84119	5.14449	5.1103	5.02207	5.039
Ajm1	1.13243	0.179426	3.30894	0.00549754	0.0651361	8.47616	8.51165	8.49204	8.44857	8.62966	8.48433	8.81119	8.71448
St3gal3	1.13487	0.182532	3.30218	0.00557035	0.0657098	5.38494	5.51093	5.52272	5.38424	5.57526	5.56896	5.76125	5.61675
Casp1	1.53782	0.620885	3.29789	0.0056169	0.06597	0.312842	0.274134	-0.122013	0.0117622	0.726212	0.498358	0.801233	0.964775
2310009B15Rik	1.46004	0.546007	3.29751	0.00562114	0.0659718	1.07735	0.802837	1.29434	1.39806	1.65188	1.43258	1.65362	1.90588
Kcnq5	1.86069	0.895835	3.29611	0.00563647	0.0660443	0.370444	0.902743	-0.0523488	0.0117622	1.66642	1.69357	0.835119	0.837941
Dync1i1	1.09651	0.132918	3.29553	0.00564273	0.0660443	6.50505	6.57064	6.44511	6.47512	6.57901	6.62141	6.68899	6.64321
C230034O21Rik	1.66855	0.738591	3.29265	0.00567448	0.0663089	-0.65909	-0.649074	-0.122013	-0.658421	0.145809	0.389331	-0.110601	0.411877
Lrp1	1.10554	0.144748	3.2913	0.00568934	0.0663866	10.1017	10.1459	10.2126	10.1864	10.3635	10.204	10.413	10.2399
Notch3	1.17223	0.229254	3.28993	0.00570455	0.066516	4.83303	4.83954	4.80481	4.61952	5.01447	4.83028	5.12612	5.039
Cyp4v3	1.21116	0.276394	3.28727	0.00573414	0.0668128	3.07774	3.06532	3.17734	3.03836	3.38832	3.17471	3.42998	3.43685
Lamp1	1.08105	0.112439	3.28674	0.00574	0.066833	7.74713	7.79223	7.69284	7.70635	7.83887	7.80389	7.87451	7.87356
Cttn	1.09867	0.135764	3.28322	0.00577949	0.0670542	5.95594	5.95462	5.93528	5.93621	6.12494	6.01376	6.14471	6.03947
Gm16701	1.2298	0.298428	3.28221	0.00579078	0.0670542	3.42308	3.29923	3.60443	3.62664	3.65415	3.83919	3.90063	3.6968
Phlda3	1.38466	0.469532	3.28167	0.00579684	0.06706	1.92682	2.64191	2.36918	2.18923	2.92653	2.74408	2.77186	2.59163
Emc3	1.1265	0.171842	3.27962	0.00582008	0.0671845	5.43522	5.46528	5.54044	5.51149	5.64703	5.55202	5.63634	5.78579
Ptpru	1.10924	0.149566	3.27442	0.00587918	0.0674811	5.60947	5.63767	5.62098	5.57273	5.75717	5.692	5.8609	5.72473
Cst3	1.15808	0.211729	3.27231	0.00590336	0.0676909	6.96035	6.99704	6.63325	6.80149	7.07026	7.01681	7.09883	7.07249
Pcnx2	1.09062	0.12515	3.27057	0.00592334	0.0677474	6.79389	6.89739	6.87907	6.83191	7.01898	6.90903	6.98314	6.98918
Hpca	1.16304	0.217904	3.26665	0.00596865	0.0679621	5.44011	5.48615	5.30458	5.19513	5.70713	5.48931	5.5841	5.54191
Pepd	1.16604	0.221621	3.26644	0.00597112	0.0679621	3.9951	4.14696	4.20483	4.08843	4.40516	4.19947	4.31608	4.37855
Fto	1.08249	0.114353	3.26607	0.00597537	0.0679621	7.55149	7.60759	7.57329	7.52252	7.74154	7.63534	7.68262	7.65422
Atp1a2	1.06179	0.086494	3.26474	0.00599088	0.0680185	9.98715	9.98715	9.98259	9.92499	10.0752	10.0463	10.0536	10.0536
Pagr1b	7.9573	2.99228	3.26443	0.00599455	0.0680185	-0.423013	-0.439348	-5.29206	-5.22346	-1.2299	0.414124	0.856062	0.493169
Blcap	1.10242	0.140671	3.26436	0.00599534	0.0680185	5.94272	6.01647	5.99911	5.94462	6.09051	6.04627	6.19858	6.1243
Gm7292	1.87559	0.907347	3.2591	0.00605697	0.0685373	0.604587	-0.443678	0.733343	0.23352	1.08155	0.750269	1.76471	0.984312
Slc25a12	1.09923	0.136489	3.25708	0.00608073	0.0686728	6.94287	6.98491	6.86151	6.83444	6.99397	7.02007	7.0643	7.09748
Lrrtm1	1.36024	0.44386	3.25554	0.006099	0.0688028	1.86376	2.01368	1.44097	1.61249	2.19691	2.27631	2.24771	2.08807
Dmd	1.11819	0.161159	3.25518	0.00610323	0.0688028	6.74117	6.73114	6.79157	6.82399	6.97623	7.04579	6.79654	6.91696
Mgea5	1.07878	0.109397	3.25503	0.00610502	0.0688028	7.4898	7.43295	7.4572	7.5305	7.56606	7.60554	7.56385	7.61131
Kcna4	1.30645	0.385648	3.25147	0.00614748	0.0691683	2.11266	2.18465	2.01678	2.02488	2.4425	2.77771	2.38573	2.3427
Gramd4	1.16099	0.21535	3.2486	0.00618183	0.069416	5.75468	5.88605	5.91732	5.85097	5.99405	5.87951	6.19594	6.17707
Pfn2	1.09007	0.124422	3.24727	0.0061979	0.0694621	6.90941	6.90764	6.82466	6.9106	6.96655	7.09023	6.99575	7.00429
Rpl17	1.12628	0.171566	3.24499	0.00622541	0.0695849	6.07891	6.05039	5.98332	6.0441	6.20811	6.34523	6.07109	6.23495
Slc20a1	1.07041	0.0981579	3.24198	0.00626196	0.0698892	7.32184	7.35018	7.36483	7.33812	7.44406	7.44465	7.44144	7.43666
Foxo1	1.25762	0.330697	3.23779	0.00631316	0.0703634	5.1016	5.21591	5.21915	5.3538	5.25133	5.40037	5.74534	5.77446
Dtx1	1.15046	0.20221	3.23618	0.00633302	0.070439	6.82288	6.91796	6.89339	6.77432	7.0641	6.87575	7.23672	7.033
Stab1	1.19297	0.254556	3.23385	0.00636179	0.0706132	3.53927	3.6884	3.60443	3.52262	3.97948	3.72146	3.92184	3.75361
Gm1043	1.35343	0.436619	3.23219	0.00638234	0.0706547	4.16791	3.83605	3.88893	3.94168	4.69559	4.65415	4.28697	4.00069
Clcn2	1.11596	0.158281	3.23213	0.00638301	0.0706547	5.46935	5.59735	5.61698	5.51731	5.74345	5.6248	5.692	5.7651
Dpp3	1.12381	0.168395	3.2303	0.0064058	0.0707487	4.83774	4.7854	4.7824	4.70497	4.98993	4.86596	4.99364	4.93512
Ddx49	1.19673	0.259093	3.23017	0.00640746	0.0707487	3.83428	3.75361	3.63525	3.59246	3.94759	3.81617	4.10282	3.9936
Mme	1.54919	0.631516	3.22988	0.00641107	0.0707487	1.26686	1.22601	0.494982	0.69094	1.53118	1.79732	1.29735	1.73347
Lrrc49	1.0917	0.126581	3.22969	0.00641339	0.0707487	6.25404	6.23116	6.23213	6.31419	6.34761	6.34139	6.40732	6.43547
Cldn5	1.19058	0.251664	3.22736	0.00644249	0.0709728	4.60815	4.69868	4.43244	4.60872	5.06693	4.82289	4.78165	4.72257
Mast3	1.1515	0.203516	3.22499	0.0064723	0.0712042	5.3234	5.30377	5.18972	5.10452	5.48321	5.28898	5.53013	5.44128
Dus3l	1.12531	0.170326	3.2225	0.00650367	0.0713799	6.21701	6.36047	6.19717	6.15923	6.38872	6.31379	6.51287	6.40411
Emp2	1.13963	0.188561	3.22232	0.00650594	0.0713799	4.7705	4.76957	4.60636	4.66239	4.81107	4.87928	4.99017	4.89804
Trf	1.08442	0.11692	3.22079	0.00652533	0.0715016	7.90967	7.91673	7.82728	7.78127	7.99989	7.97065	7.97532	7.96287
Tacc2	1.09221	0.127246	3.21994	0.00653618	0.0715016	7.25401	7.3589	7.38392	7.34614	7.52799	7.4043	7.47864	7.43666
Numbl	1.08939	0.123514	3.21933	0.00654398	0.0715016	6.30972	6.35187	6.31419	6.30468	6.48958	6.40472	6.48816	6.39278
D830030K20Rik	1.34582	0.428488	3.21826	0.00655753	0.0715016	1.28542	1.32278	1.113	1.32892	1.58085	1.6259	1.86674	1.69307
Gjb1	1.23419	0.303562	3.21788	0.00656238	0.0715016	3.62224	3.86088	3.58714	3.36488	3.89868	3.83919	4.0079	3.94375
Ptprt	1.0948	0.130671	3.21753	0.00656687	0.0715016	7.00171	7.02556	6.97266	7.00322	7.16181	7.22987	7.07	7.07249
Pcmt1	1.09123	0.125956	3.21693	0.00657456	0.0715016	6.25627	6.23875	6.20921	6.22415	6.2879	6.36079	6.36	6.42435
Glul	1.07864	0.109216	3.21587	0.00658814	0.0716011	9.46667	9.49763	9.39856	9.35495	9.5232	9.5232	9.56974	9.54236
Gm19522	1.47728	0.562939	3.21471	0.00660301	0.0717146	0.785939	0.630985	1.04653	1.42481	1.45907	1.60998	1.40514	1.58301
Cbln4	1.97375	0.980941	3.21395	0.00661278	0.0717724	-0.454561	-0.454561	-0.997662	-0.978291	0.726212	0.315573	0.635031	-0.536404
Cxxc5	1.10485	0.143848	3.21291	0.00662617	0.0717732	6.93236	7.00078	7.01371	6.95409	7.07829	7.00833	7.18949	7.19216
Gm42937	1.28768	0.36477	3.20635	0.00671119	0.0724513	2.13135	1.87921	2.15409	2.10353	2.6111	2.32627	2.38573	2.36918
Hspa1a	1.29544	0.373438	3.20449	0.00673558	0.0726175	2.45397	2.78297	2.69066	2.38261	3.16567	2.88424	2.98003	2.79682
Gpr61	1.22862	0.297039	3.20362	0.00674697	0.0726864	2.44836	2.53872	2.38485	2.36918	2.76457	2.70476	2.81213	2.6695
Tmem41a	1.2067	0.271065	3.20331	0.00675096	0.0726864	3.26661	3.28138	3.1042	3.23684	3.39494	3.37372	3.61734	3.58707
Ehmt2	1.11271	0.154074	3.19686	0.00683627	0.0733232	6.63221	6.75275	6.57145	6.55308	6.78465	6.70785	6.84563	6.79475
Serpinf1	1.23515	0.304681	3.19404	0.00687379	0.0734971	2.92263	2.8999	2.68753	3.11593	3.13413	3.19541	3.2841	3.23433
Hrh3	1.27923	0.35528	3.19177	0.00690425	0.0736851	3.43945	3.64993	3.43757	3.29858	4.04955	3.57207	3.97171	3.67103
Rps5	1.14204	0.19161	3.19137	0.0069096	0.0736851	5.72782	5.79677	5.60762	5.50324	5.87294	5.77529	5.877	5.8951
Sez6l	1.11012	0.150719	3.19118	0.00691211	0.0736851	7.64183	7.72763	7.77041	7.71049	7.8603	7.73512	7.97675	7.87235
Disp3	1.1916	0.252903	3.19022	0.006925	0.0737253	4.64178	4.88457	4.99259	4.77369	5.14754	4.97821	5.20652	4.9457
Slc50a1	1.15024	0.201935	3.18918	0.00693912	0.073827	4.1283	4.07642	4.11192	4.07355	4.24788	4.17846	4.39397	4.35766
Adgrb1	1.11729	0.159998	3.18818	0.00695252	0.0739208	7.58199	7.64513	7.66698	7.5388	7.83102	7.62123	7.86535	7.7501
Iars	1.10699	0.14664	3.18602	0.00698183	0.0740863	5.73215	5.75545	5.75522	5.81765	5.96394	5.98768	5.877	5.8232
Mta1	1.12528	0.170284	3.18486	0.0069976	0.0741076	5.69858	5.76337	5.731	5.59996	5.78125	5.7957	5.95902	5.93438
Pim1	1.17625	0.234195	3.18335	0.0070182	0.0741973	3.42942	3.63172	3.49385	3.54093	3.71193	3.67962	3.82912	3.80784
Pik3cg	1.56009	0.641627	3.18287	0.00702467	0.0741973	0.268664	0.315573	0.842078	0.635031	1.59005	0.913381	0.965122	1.08155
Extl1	1.26084	0.334384	3.18275	0.00702637	0.0741973	2.99937	3.14882	3.0259	2.66218	3.16007	3.34355	3.35766	3.34879
Adar	1.08459	0.117145	3.18199	0.00703681	0.0741973	7.21127	7.25816	7.30865	7.26857	7.4122	7.31731	7.42569	7.35426
Sfxn1	1.1145	0.156394	3.18112	0.0070487	0.0741973	4.84538	4.93864	4.89239	4.9168	4.98248	5.11456	5.04809	5.07699
Lingo4	1.22135	0.288482	3.18111	0.00704875	0.0741973	3.54378	3.77981	3.64903	3.7705	4.05373	3.72707	4.12111	3.96748
Rab11fip4	1.07626	0.10603	3.18088	0.00705198	0.0741973	8.02068	8.0425	7.97937	7.98268	8.12693	8.0538	8.16195	8.10744
Lrpap1	1.08624	0.119338	3.17935	0.00707294	0.0743211	6.27265	6.31379	6.22607	6.25213	6.3554	6.36079	6.40867	6.42025
Gabbr2	1.07439	0.103512	3.17783	0.00709389	0.0744928	8.35785	8.43943	8.40664	8.39055	8.51755	8.45671	8.55256	8.48055
Rtl8a	1.12721	0.172752	3.17564	0.00712415	0.0746678	6.56738	6.57126	6.49056	6.36179	6.67615	6.55701	6.76587	6.68624
Bub1b	2.48	1.31034	3.17547	0.00712648	0.0746678	-0.323549	0.00229088	1.91082	2.13877	2.51577	2.20419	1.77582	2.12519
Fbh1	1.09905	0.136257	3.17529	0.00712904	0.0746678	5.61313	5.62785	5.57032	5.59597	5.82065	5.73894	5.71384	5.68772
Top1mt	1.26783	0.342358	3.17381	0.00714964	0.0747462	2.22584	2.14084	2.48056	2.32833	2.56037	2.6596	2.75066	2.51951
Cask	1.08471	0.117308	3.17192	0.00717586	0.0748401	6.46749	6.50333	6.49212	6.42856	6.58026	6.65094	6.57145	6.5633
Ank2	1.06003	0.084101	3.17176	0.00717815	0.0748401	10.9951	10.9295	10.9295	10.9295	11.0416	10.9951	11.0416	11.0416
Nmral1	1.22351	0.291031	3.17154	0.00718119	0.0748401	2.82537	2.99805	2.78297	2.70127	3.13413	3.02827	3.11045	3.22527
H2afj	1.21702	0.283352	3.17145	0.00718253	0.0748401	3.46145	3.43757	3.4621	3.75337	3.83484	3.61734	3.90063	3.84683
Fam207a	1.13685	0.185046	3.17077	0.00719202	0.0748906	4.58059	4.5693	4.46562	4.41423	4.69792	4.61448	4.75711	4.71187
Myoc	1.63105	0.705805	3.16936	0.00721167	0.0749986	1.38681	0.96158	0.801881	0.586496	1.96599	1.89491	1.73347	1.08155
Hist1h4d	1.10271	0.141054	3.16845	0.00722445	0.0750498	5.34185	5.39236	5.28378	5.37326	5.52414	5.462	5.52542	5.4501
Gm9916	1.56286	0.644189	3.16785	0.00723295	0.075075	-0.323549	-0.0523488	0.427873	0.274134	0.897562	0.768997	0.590136	0.579559
Csrnp2	1.11342	0.154997	3.16518	0.00727053	0.0753019	5.12747	5.06707	5.08913	5.00845	5.30549	5.16107	5.22357	5.22331
Tpgs1	1.15733	0.210798	3.16142	0.00732391	0.0756305	4.00344	4.20355	4.08791	4.01435	4.26712	4.22131	4.38487	4.28127
Gm42397	1.69313	0.759695	3.15706	0.00738621	0.0760861	-0.119964	-0.995121	-0.775622	-0.464139	0.288364	-0.107126	0.372011	0.0974556
Tbx2	1.47999	0.565592	3.15669	0.00739157	0.0760861	1.61249	1.63655	1.29434	0.875642	1.7139	2.04625	1.82334	2.19574
Epha10	1.2291	0.297604	3.15447	0.00742362	0.0763674	3.11819	2.98945	3.15401	3.12373	3.62523	3.30521	3.39314	3.23433
Fcho1	1.12324	0.167668	3.15305	0.00744402	0.0765285	5.42171	5.50901	5.40022	5.38196	5.63239	5.60235	5.68772	5.4724
Ripor2	1.13054	0.177008	3.15179	0.00746235	0.0765411	4.35269	4.33189	4.35813	4.28508	4.45544	4.61448	4.4773	4.49964
Tcerg1l	1.356	0.439352	3.15176	0.00746273	0.0765411	1.29735	1.46692	1.61211	1.70392	2.09315	2.10863	1.77582	1.84686
Ebf3	1.1642	0.219345	3.15166	0.00746419	0.0765411	3.92519	3.76382	3.80479	3.71994	4.01435	4.08046	4.08071	3.92892
Grin2d	1.14836	0.199577	3.15028	0.00748426	0.0765809	4.17506	4.19327	4.41124	4.26136	4.41124	4.50561	4.45872	4.43646
Psmd3	1.10324	0.141746	3.15006	0.00748743	0.0765809	6.42696	6.50529	6.32596	6.41652	6.60815	6.4853	6.5961	6.55902
Kdr	1.21132	0.276578	3.14846	0.00751079	0.0765809	3.85741	3.83484	3.6968	3.97762	3.97948	4.36594	4.03115	4.12773
Tmem132b	1.25072	0.322757	3.14817	0.007515	0.0765809	3.32634	3.39827	3.31976	3.14732	3.84131	3.78352	3.45202	3.46591
Mtor	1.0954	0.13146	3.14814	0.00751546	0.0765809	7.3211	7.31571	7.30752	7.20284	7.45434	7.32667	7.481	7.41025
Ctnnd2	1.09973	0.137154	3.14705	0.00753146	0.0766956	7.98572	8.05992	8.02772	7.93745	8.18141	8.02772	8.22439	8.12406
Dchs2	1.4948	0.579953	3.14225	0.00760203	0.0772196	1.47601	1.18169	0.965122	0.786	2.01368	1.87085	1.52798	1.43258
Efna3	1.36432	0.448179	3.14061	0.00762636	0.0773695	2.8931	2.77268	2.42444	2.76901	3.37372	3.04841	3.44507	2.82651
Klhl18	1.13475	0.18238	3.13905	0.00764952	0.0775557	4.93042	4.91216	4.96241	4.87063	5.04845	4.98451	5.24275	5.11098
Cnnm1	1.08612	0.119184	3.13834	0.00765999	0.0776132	7.31234	7.28972	7.32314	7.27676	7.40197	7.3352	7.49665	7.43966
Chd4	1.07347	0.102277	3.13615	0.00769282	0.077897	8.15368	8.19794	8.19047	8.26085	8.34201	8.28993	8.30029	8.27822
Nr2f1	1.15411	0.206781	3.13552	0.00770217	0.0779428	5.17378	5.09334	4.99259	4.9749	5.15725	5.16883	5.34576	5.39387
Trim17	1.36985	0.454023	3.13222	0.0077517	0.0781778	1.58451	1.4706	1.62478	2.07425	2.04625	2.21195	2.27521	1.97989
Brsk1	1.09731	0.133975	3.1305	0.00777772	0.0783639	6.99844	7.05057	6.9164	6.95777	7.16374	7.04257	7.18273	7.07416
Wnt3	1.17171	0.228621	3.12741	0.00782455	0.0786234	3.67533	3.86088	3.82912	3.65543	4.03608	3.86858	4.03115	3.9936
Serping1	1.20233	0.265838	3.12711	0.00782914	0.0786234	3.54378	3.63934	3.34312	3.4026	3.76289	3.60305	3.83831	3.81501
4833439L19Rik	1.08453	0.117064	3.12688	0.00783266	0.0786234	6.91354	6.9643	6.85395	6.89242	7.0882	7.00171	7.0072	7.00171
Rbbp5	1.11371	0.155377	3.12445	0.00786968	0.0788433	5.75468	5.81092	5.78994	5.76417	5.82543	5.90163	5.94827	6.06038
Nab2	1.10845	0.148542	3.1215	0.00791502	0.0790374	6.07649	6.16225	6.08104	6.15393	6.33209	6.13704	6.31423	6.27977
Olig1	1.2007	0.263875	3.12027	0.00793395	0.0790374	5.03537	5.04567	4.69988	4.70209	5.16967	5.01571	5.14817	5.24662
Slc35c2	1.13437	0.181885	3.12013	0.00793609	0.0790374	5.13779	5.12137	5.02592	5.00263	5.27148	5.15036	5.38712	5.21049
Tuba1b	1.09893	0.136101	3.11994	0.00793908	0.0790374	7.99673	8.03533	7.84841	7.85426	8.10353	8.07101	8.06605	8.04882
Lhx1os	1.1761	0.234012	3.11979	0.00794136	0.0790374	3.41882	3.51436	3.65543	3.64367	3.71909	3.77445	3.7838	3.85262
Magi1	1.07816	0.108571	3.11859	0.00795987	0.0790374	6.79851	6.83288	6.84683	6.77806	6.91668	6.94653	6.94896	6.87907
Khdc4	1.08363	0.115872	3.11739	0.00797842	0.0790374	6.58815	6.52825	6.54255	6.56549	6.6248	6.63464	6.71067	6.71393
Tacc1	1.07239	0.10083	3.11714	0.00798232	0.0790374	7.47042	7.46778	7.51533	7.52446	7.61865	7.56385	7.61975	7.57504
Mettl1	1.30014	0.378672	3.11625	0.00799618	0.0790374	1.61249	1.78028	1.61211	1.58559	2.13553	1.97037	2.13973	1.88018
Rps7	1.09525	0.131255	3.11552	0.0080075	0.079101	5.89728	5.9603	5.87546	5.90881	6.01599	5.97221	6.09186	6.08554
Vmn2r86	1.62585	0.701198	3.11514	0.00801338	0.0791071	0.024715	0.0308195	-0.508384	-0.297228	0.165865	0.423245	0.570666	0.938485
Parp9	1.35014	0.433109	3.11485	0.00801791	0.0791071	1.89392	1.58559	1.80237	1.47514	2.07429	1.87085	2.21131	2.29709
Rpusd4	1.27041	0.345299	3.11386	0.00803345	0.0791638	2.41256	2.27265	2.33553	2.63463	2.95268	2.6596	2.74007	2.65941
Cdh15	1.20855	0.273279	3.11225	0.00805855	0.0793627	5.66846	5.82285	5.90881	5.75414	5.93041	5.8612	6.34633	6.07676
Plxdc1	1.10944	0.149835	3.10681	0.00814428	0.0799148	5.69522	5.77812	5.76323	5.82225	5.92421	5.7957	5.97384	5.95079
Tars	1.13833	0.186919	3.10606	0.00815622	0.0799834	4.58488	4.46988	4.39432	4.47017	4.68227	4.55806	4.73106	4.69765
Tox	1.42844	0.514438	3.10564	0.00816278	0.0799983	0.753016	0.743373	1.19654	0.49023	1.37253	1.29589	1.25256	1.2905
Sh3pxd2b	1.14574	0.19628	3.10339	0.00819861	0.080253	4.76328	4.76653	4.68985	4.73478	5.09644	4.82289	4.98574	4.8392
Rmst	1.21411	0.279896	3.09988	0.00825463	0.0805088	3.69588	3.69491	3.63962	3.52659	3.93371	4.17608	3.72581	3.89611
Cntn2	1.08232	0.114127	3.09787	0.00828701	0.0806565	8.96726	9.01753	9.00624	8.91613	9.11611	9.01101	9.16133	9.07381
Apc2	1.10499	0.144028	3.09751	0.00829286	0.0806565	8.09233	8.15736	8.15815	8.06605	8.27822	8.12113	8.36616	8.27943
Slc45a4	1.11311	0.154594	3.0952	0.00833021	0.0807494	5.74307	5.76924	5.65377	5.65779	5.84334	5.75495	5.89834	5.94833
Retsat	1.24313	0.31398	3.09495	0.00833426	0.0807494	2.81375	2.98945	2.73436	2.59389	3.20899	3.1042	2.97271	3.16039
Ppme1	1.08901	0.123017	3.09348	0.00835795	0.0809304	6.29515	6.37878	6.27763	6.27035	6.47959	6.38595	6.43856	6.41527
Dennd6b	1.12183	0.165853	3.09312	0.00836388	0.0809393	6.96392	6.97318	6.94807	6.91825	7.17931	6.92259	7.20734	7.15111
Cxxc1	1.13115	0.177795	3.09249	0.0083741	0.0809897	5.29362	5.46324	5.37664	5.42499	5.61864	5.6114	5.62708	5.41861
Hcn2	1.12828	0.174119	3.09137	0.00839236	0.0810751	6.94653	7.04181	6.91796	6.79535	7.18808	6.99891	7.17931	7.03782
Plbd2	1.10964	0.150089	3.09133	0.00839296	0.0810751	6.01376	6.02784	5.98111	5.95079	6.1835	6.02129	6.24467	6.12114
Aldoc	1.0912	0.125914	3.08996	0.00841532	0.081194	10.0352	10.0649	9.938	9.94559	10.0649	10.0536	10.204	10.1663
Sipa1l3	1.09445	0.130201	3.08906	0.00843006	0.0812447	7.33393	7.35154	7.40888	7.35426	7.47633	7.38392	7.58609	7.51471
Rpl11	1.12572	0.170846	3.08895	0.008432	0.0812447	5.44185	5.41105	5.17915	5.35911	5.53435	5.52152	5.5309	5.51186
Zfr2	1.08968	0.123898	3.08788	0.00844941	0.0813287	6.10495	6.16691	6.1647	6.1081	6.30386	6.21113	6.3052	6.21759
Phf5a	1.19937	0.262279	3.08668	0.00846928	0.081376	3.46145	3.31981	3.27636	3.36488	3.68081	3.40366	3.65516	3.71984
Proser2	1.18352	0.243089	3.08457	0.00850408	0.0814668	3.6968	3.80144	3.95316	3.91087	4.08046	4.02419	4.22439	3.96304
Idh3a	1.09013	0.124499	3.08249	0.00853846	0.0816242	6.75931	6.68648	6.69488	6.7117	6.78788	6.92736	6.78364	6.85643
Nfya	1.1361	0.184087	3.08235	0.00854072	0.0816242	4.55356	4.67739	4.66883	4.58488	4.66743	4.84071	4.88	4.82729
Tmie	1.4331	0.519138	3.08148	0.00855516	0.0817139	1.34789	1.18169	1.0878	0.586496	1.56233	1.46872	1.711	1.58301
Tmeff2	1.09804	0.134925	3.08022	0.00857616	0.0818178	5.90523	5.86845	5.77544	5.89091	6.04073	6.01754	5.92872	6.00408
Gm9517	1.5073	0.591971	3.07856	0.00860392	0.0819604	1.00894	1.53862	1.4575	1.97859	1.99997	2.26717	1.75104	2.30437
2700081O15Rik	1.15175	0.203831	3.07842	0.00860632	0.0819604	4.38141	4.52637	4.58488	4.46575	4.84864	4.61952	4.65927	4.6364
Nomo1	1.07526	0.104686	3.07558	0.00865389	0.0823164	7.19723	7.22866	7.1612	7.15668	7.28001	7.25319	7.33203	7.29879
Phldb1	1.10454	0.143447	3.07511	0.00866172	0.0823424	7.25587	7.27748	7.1695	7.10004	7.41396	7.27064	7.39184	7.30624
Vcl	1.09654	0.132959	3.07434	0.00867471	0.082369	5.63094	5.707	5.64337	5.6549	5.72761	5.84803	5.76432	5.83445
Rpl36	1.15219	0.204384	3.07263	0.00870361	0.0823727	4.23014	4.1285	4.00069	4.10407	4.33291	4.24577	4.29284	4.42453
Cecr2	1.10383	0.142518	3.07224	0.00871022	0.0823727	5.41413	5.35486	5.51093	5.47416	5.56659	5.56571	5.62199	5.55166
Lrrc75b	1.13336	0.180607	3.07221	0.00871078	0.0823727	4.99648	5.11896	5.07081	4.94314	5.24187	5.09922	5.32338	5.18323
Rbm42	1.13255	0.179578	3.07165	0.00872022	0.0824138	4.89804	4.79114	4.66145	4.70384	4.98493	4.92926	4.97946	4.9027
Fam222a	1.12111	0.164928	3.07082	0.00873426	0.08245	4.97694	4.9839	5.04701	4.87063	5.11845	5.05101	5.21204	5.14589
Kdelr1	1.11872	0.161845	3.06808	0.00878087	0.0826482	5.00828	4.99492	4.88303	4.85756	5.12479	5.02825	5.11382	5.13715
Grem2	1.71377	0.777175	3.06785	0.00878483	0.0826482	0.159173	0.407302	0.427873	0.69094	1.74084	1.55132	0.965122	0.579559
Mapk8ip3	1.07133	0.0994056	3.06709	0.0087978	0.0826482	8.50946	8.52	8.53887	8.47471	8.65001	8.55552	8.65001	8.58364
Gm38431	1.30173	0.380428	3.067	0.00879942	0.0826482	2.75659	3.02642	2.63941	3.21691	3.36384	3.26661	3.45538	3.0882
Cyp26b1	1.12561	0.170704	3.06672	0.00880411	0.0826482	4.68225	4.81623	4.65381	4.68016	4.85312	4.83028	4.96407	4.87652
Faah	1.11599	0.158319	3.06656	0.00880694	0.0826482	5.49994	5.67931	5.66296	5.61027	5.78444	5.6735	5.83289	5.78325
Foxq1	1.30036	0.378913	3.06609	0.0088149	0.0826482	1.80453	1.86503	1.98256	2.23582	2.26993	2.20419	2.47318	2.38293
Ndufa12	1.11744	0.160193	3.06605	0.00881554	0.0826482	5.6768	5.85997	5.64582	5.68581	5.90241	5.83269	5.84737	5.94024
Hspa2	1.21337	0.279017	3.06599	0.00881663	0.0826482	3.58714	3.68251	3.48249	3.38238	3.86941	3.70466	4.00394	3.6968
Rpl35a	1.10777	0.147653	3.06484	0.00883644	0.0827421	5.69125	5.69291	5.55685	5.71857	5.86176	5.73942	5.85997	5.79348
Ap1s1	1.11945	0.162786	3.06481	0.00883688	0.0827421	4.92231	4.9284	4.84472	4.81442	5.12289	4.96074	5.01104	5.07699
Hacd3	1.08335	0.115497	3.0644	0.008844	0.0827608	6.85296	6.80031	6.74139	6.77636	6.95171	6.907	6.85567	6.9251
Arntl	1.17691	0.235006	3.0611	0.00890085	0.0831484	5.64615	5.61739	5.95079	5.98347	5.99977	5.95902	6.08268	6.05143
Chid1	1.10308	0.141536	3.05869	0.00894259	0.0832764	5.692	5.73531	5.80394	5.74684	5.88509	5.78376	5.95717	5.90197
Snrpd3	1.11791	0.160801	3.05867	0.00894289	0.0832764	4.57415	4.54941	4.5693	4.58488	4.676	4.65984	4.77809	4.79266
Lamc1	1.11584	0.158126	3.05852	0.00894547	0.0832764	5.34334	5.45513	5.35155	5.37006	5.58698	5.41033	5.60383	5.54877
Tspyl4	1.07464	0.103857	3.05746	0.00896405	0.0833347	8.69731	8.69731	8.62411	8.61545	8.80814	8.79367	8.71182	8.74209
Slc6a9	1.09648	0.132882	3.05358	0.00903178	0.0837662	6.54508	6.58115	6.52552	6.46535	6.75046	6.57342	6.67323	6.65413
Rgs11	1.41506	0.500865	3.05343	0.00903438	0.0837662	1.44929	1.35451	1.19654	0.786	1.87587	1.82609	1.65362	1.52502
Paqr9	1.0898	0.124069	3.04961	0.00910168	0.0841835	6.33591	6.214	6.28714	6.29116	6.36093	6.39278	6.39853	6.46733
Psma1	1.0929	0.128158	3.04557	0.00917348	0.0845588	5.14729	5.17178	5.17488	5.20373	5.29458	5.30319	5.28504	5.32449
Vac14	1.09838	0.135372	3.04553	0.00917416	0.0845588	5.31335	5.4157	5.43859	5.4038	5.51852	5.48931	5.5595	5.53525
Mfsd6	1.08332	0.115463	3.04494	0.00918471	0.0845588	6.85605	6.86931	6.82027	6.77315	6.98314	6.99007	6.92327	6.89216
Rps18	1.1126	0.153937	3.04476	0.00918788	0.0845588	4.97552	4.87039	4.94333	4.9673	5.1269	4.998	5.09807	5.13474
Pcdhb2	1.29595	0.374005	3.04181	0.00924066	0.0846491	1.72896	1.81342	1.63655	1.68816	2.29959	1.89491	2.05815	2.12519
Plppr3	1.15378	0.206365	3.04137	0.00924865	0.0846491	4.26138	4.08692	4.14191	4.01435	4.38635	4.2678	4.40217	4.27674
Vmn2r2	1.54632	0.628839	3.03931	0.00928561	0.0847878	0.527356	0.156175	0.323418	1.10591	1.32412	0.928086	1.2624	1.0374
Baalc	1.10136	0.139288	3.03859	0.00929868	0.0848247	5.18586	5.22867	5.27969	5.25719	5.40698	5.43373	5.33392	5.3333
Itga7	1.10231	0.140535	3.03818	0.009306	0.0848247	6.08147	6.18844	6.21462	6.17047	6.25484	6.24348	6.40277	6.30468
Rpl26	1.13962	0.188547	3.0378	0.00931293	0.0848401	5.28926	5.37343	5.09574	5.35244	5.41753	5.54733	5.40884	5.51852
Maneal	1.12209	0.166193	3.03607	0.0093442	0.0849893	5.63811	5.6492	5.66109	5.64693	5.76924	5.65848	5.92231	5.89292
Akna	1.18464	0.244445	3.03571	0.00935073	0.0849928	3.43945	3.22868	3.34312	3.16297	3.57159	3.53207	3.58034	3.47259
Ccdc69	1.36198	0.445704	3.03421	0.00937813	0.0851732	0.865334	1.22601	1.04653	0.920368	1.39806	1.32939	1.58559	1.52502
Pfkp	1.07541	0.104886	3.03375	0.00938639	0.0851732	7.72714	7.76074	7.73512	7.68503	7.90567	7.81187	7.8036	7.80904
Ncf1	1.45101	0.53706	3.03275	0.00940478	0.0852922	0.753016	0.547611	0.661699	0.37783	1.06946	0.960112	1.47449	0.964775
Usp5	1.08711	0.120502	3.03114	0.00943422	0.0854629	6.73766	6.7943	6.70859	6.7542	6.87049	6.78381	6.93525	6.8859
H3f3a	1.09816	0.135088	3.03081	0.00944017	0.0854629	6.99524	7.01513	6.907	6.95609	7.01825	7.07812	7.10242	7.21781
Mthfr	1.14355	0.193515	3.02847	0.00948327	0.0855718	5.18019	5.3693	5.40492	5.12831	5.4991	5.36913	5.49304	5.48778
Kcnab2	1.11308	0.154562	3.02797	0.00949252	0.08559	6.74521	6.83551	6.68418	6.61104	6.91354	6.76772	6.91919	6.90007
Pcdhb9	1.16707	0.222894	3.02778	0.00949587	0.08559	3.32634	3.278	3.29603	3.41622	3.59675	3.63101	3.4803	3.50544
Kcnh3	1.29057	0.368006	3.02538	0.0095403	0.0859425	1.40922	1.711	1.66066	1.64198	1.87587	1.99301	1.99846	2.01488
9330102E08Rik	1.16391	0.218984	3.01838	0.00967079	0.0868759	3.66114	3.81432	3.82912	3.96304	4.09106	4.01847	4.02501	3.98895
Pik3c2b	1.10599	0.145336	3.01553	0.00972448	0.0873096	5.29362	5.2981	5.28378	5.16134	5.46047	5.36224	5.42793	5.37343
Tbkbp1	1.11475	0.15672	3.01422	0.00974932	0.0874053	6.55116	6.51731	6.46733	6.44238	6.68861	6.52429	6.78364	6.60683
Gtf2i	1.07749	0.107677	3.01338	0.00976516	0.0874488	7.71452	7.77158	7.6692	7.73777	7.88219	7.80242	7.8603	7.78182
Smarcd3	1.13601	0.183977	3.01328	0.00976703	0.0874488	4.92028	5.07754	4.96556	5.02583	5.17178	5.05101	5.32152	5.17028
Psmc4	1.11697	0.159596	3.01259	0.00978015	0.0875178	5.50091	5.51333	5.48479	5.39658	5.58698	5.53595	5.75829	5.64755
Eif3g	1.13921	0.188033	3.01074	0.0098153	0.0877351	4.65426	4.67926	4.5693	4.52288	4.80623	4.64933	4.88546	4.8392
Med13l	1.07169	0.0998824	3.00639	0.0098986	0.0882844	7.54444	7.59696	7.58264	7.54631	7.67118	7.61975	7.71811	7.65913
Dact3	1.16497	0.220296	3.00338	0.00995659	0.0887526	5.56642	5.69692	5.49406	5.37135	5.84226	5.64515	5.88936	5.65057
Srcin1	1.09537	0.131415	3.00305	0.00996293	0.08876	8.95796	9.01101	9.04452	8.97787	9.16133	9.00624	9.24101	9.10279
Tmem196	1.2603	0.33377	3.00246	0.00997435	0.088764	2.02957	1.96811	2.17065	1.94931	2.19691	2.46157	2.45952	2.31434
Ccn1	1.78719	0.837693	3.00217	0.00998004	0.0887658	-0.454561	-0.225832	-0.775622	-1.18339	0.586496	-0.323549	0.498358	0.00654029
Dlst	1.08311	0.115178	3.00128	0.00999738	0.0887829	6.74579	6.83132	6.79266	6.73114	6.93546	6.88142	6.91696	6.83046
Mogs	1.14356	0.19353	3.00122	0.00999844	0.0887829	4.38141	4.22075	4.2334	4.13857	4.49716	4.36864	4.41892	4.47315
Mrpl49	1.13879	0.187503	2.9978	0.0100651	0.0891303	4.18709	4.15734	4.27608	4.38644	4.3969	4.44559	4.45872	4.42737
Man1c1	1.09919	0.136443	2.99551	0.0101098	0.0892096	6.76466	6.78006	6.85439	6.7242	6.87379	6.82694	7.01681	6.94223
Sdhd	1.09686	0.133381	2.99515	0.010117	0.0892096	5.41952	5.321	5.36452	5.36441	5.43455	5.52272	5.50172	5.54191
Rps3a1	1.09577	0.131944	2.99495	0.0101209	0.0892096	6.43496	6.43115	6.34417	6.47851	6.51106	6.64733	6.49626	6.57028
Ctbp2	1.09445	0.130206	2.99368	0.010146	0.0892729	6.27519	6.36724	6.35151	6.40383	6.50609	6.38662	6.53491	6.48234
Kank4	1.20735	0.271846	2.99367	0.010146	0.0892729	3.33873	3.2728	3.14149	3.18476	3.71909	3.50621	3.49958	3.33946
Epha5	1.19719	0.259651	2.9936	0.0101475	0.0892729	3.98647	3.99289	4.10661	4.08843	4.43693	4.49077	4.07564	4.22484
Kcnj2	1.47666	0.562342	2.992	0.010179	0.0894033	1.92682	1.74282	1.92805	1.6632	2.52837	2.93987	2.19691	1.92558
Timm8b	1.15257	0.204856	2.99098	0.0101992	0.0894354	4.56252	4.61835	4.40165	4.57479	4.61825	4.68229	4.81706	4.86657
Pcdhb13	1.21525	0.281258	2.98874	0.0102435	0.0896296	2.7895	2.79528	2.53895	2.79593	2.93987	2.93987	3.12665	3.05286
Rxra	1.1327	0.17977	2.98685	0.0102813	0.0898563	4.29385	4.40516	4.22475	4.2925	4.48719	4.40046	4.54883	4.50857
Plin2	1.26202	0.33573	2.98503	0.0103177	0.0899796	2.87719	3.03064	3.05286	2.60923	3.09873	3.09233	3.31707	3.39538
Btf3	1.10746	0.147261	2.98457	0.0103268	0.0899796	5.4724	5.45972	5.43959	5.60845	5.58981	5.59791	5.67255	5.69808
Gatad2a	1.11001	0.150575	2.9839	0.0103403	0.0900375	6.01813	6.0804	5.96967	5.95479	6.13949	6.03155	6.24154	6.21185
Mmp28	1.30194	0.380668	2.9819	0.0103805	0.0902902	1.89392	1.76407	2.31777	1.96927	2.26993	2.27631	2.44293	2.38293
Cdk5r2	1.1059	0.145217	2.97959	0.0104271	0.0905011	6.04868	6.05634	6.07073	5.96844	6.23363	6.18405	6.25649	6.05376
Cdh1	1.1935	0.255198	2.97825	0.0104543	0.0905425	3.23601	3.42451	3.37418	3.31436	3.5197	3.42811	3.65516	3.74272
Uqcc2	1.14846	0.199699	2.97699	0.0104798	0.0906975	4.13595	4.1034	4.10661	4.07355	4.28127	4.22564	4.22987	4.47652
Timm10	1.21731	0.283692	2.97681	0.0104834	0.0906975	2.64708	2.42966	2.59329	2.59389	2.70571	2.90272	2.84829	2.92209
Rasgrp2	1.21347	0.279133	2.9763	0.0104939	0.0907392	3.60704	3.37297	3.63525	3.41622	3.88655	3.91087	3.79042	3.56155
Chchd10	1.123	0.167358	2.97537	0.0105128	0.0908215	6.17451	6.22508	6.09051	6.02129	6.2879	6.18207	6.42091	6.29428
Upf1	1.1122	0.153416	2.97499	0.0105205	0.0908237	6.78569	6.84467	6.82199	6.78991	6.99891	6.80601	7.0935	6.94999
Wdr54	1.15943	0.21341	2.97267	0.010568	0.0911097	3.59221	3.79828	3.55642	3.65063	3.90481	3.89237	3.82912	3.85788
Nxf1	1.08609	0.119137	2.97255	0.0105705	0.0911097	6.67323	6.73846	6.64788	6.57095	6.75176	6.786	6.78861	6.78795
Arhgap22	1.47337	0.559115	2.97122	0.0105979	0.0911161	0.218894	0.665401	0.0917152	0.274134	1.02008	0.626269	0.835119	1.04653
Trim35	1.09253	0.127679	2.97087	0.0106051	0.0911161	6.54508	6.55475	6.41325	6.45505	6.63928	6.57342	6.67854	6.59518
Ccdc61	1.23398	0.303316	2.96889	0.0106459	0.091224	2.23764	2.18465	2.1982	2.29872	2.53895	2.34623	2.59163	2.6245
Ndufs2	1.09337	0.128777	2.96712	0.0106824	0.0913912	6.69379	6.72945	6.63743	6.62209	6.72739	6.74788	6.86517	6.85882
Clec14a	1.30101	0.379631	2.96674	0.0106904	0.0914112	1.99777	1.63655	2.07466	2.12445	2.41256	2.38346	2.27963	2.22135
Sec61a1	1.08087	0.112195	2.96605	0.0107047	0.0914628	6.26278	6.24143	6.2812	6.20106	6.38127	6.32107	6.39953	6.33082
Crispld1	1.3833	0.468115	2.96517	0.0107229	0.0914954	0.926649	0.743373	1.13226	0.920368	1.30008	1.66696	1.21088	1.40313
Nrxn2	1.09462	0.130424	2.9647	0.0107327	0.0915282	9.3305	9.35495	9.31618	9.26246	9.45255	9.31618	9.56211	9.45255
Galnt2	1.17242	0.229496	2.96444	0.010738	0.0915282	4.92825	5.21106	5.16849	5.27563	5.44316	5.45507	5.1978	5.40572
Efnb2	1.10631	0.145762	2.96366	0.0107544	0.0915683	5.23616	5.26372	5.33604	5.16373	5.39781	5.40618	5.44513	5.33105
Rasgrf1	1.0845	0.117025	2.96329	0.0107621	0.0915683	8.16347	8.18637	8.18814	8.16523	8.38055	8.34787	8.20527	8.24167
Elavl3	1.0723	0.100715	2.96275	0.0107734	0.0915683	8.32846	8.38528	8.36952	8.32156	8.42443	8.39516	8.51532	8.47055
Sptan1	1.07122	0.0992558	2.96234	0.010782	0.0915683	10.413	10.4495	10.5493	10.413	10.5786	10.5119	10.5786	10.5493
Nck2	1.11652	0.159015	2.96232	0.0107824	0.0915683	4.68668	4.74255	4.74617	4.63942	4.93271	4.7854	4.90691	4.82289
Cyc1	1.11929	0.162584	2.95751	0.0108835	0.0920881	6.41374	6.51214	6.34196	6.27232	6.52761	6.44646	6.59119	6.63227
Baiap2	1.09009	0.124442	2.95668	0.010901	0.09215	7.12685	7.18341	7.18628	7.15464	7.35154	7.1844	7.35782	7.25052
Dgkg	1.1124	0.153679	2.95662	0.0109022	0.09215	7.53548	7.64113	7.75365	7.71049	7.7846	7.70843	7.91673	7.83254
Lamb2	1.15182	0.20392	2.95369	0.0109645	0.0924825	5.05464	5.16809	5.039	4.85656	5.25643	5.09042	5.32673	5.26872
Nfil3	1.17801	0.236348	2.9502	0.0110388	0.0928968	3.58714	3.60859	3.73972	3.72688	4.09563	3.88685	3.79741	3.81501
Rpl10	1.11083	0.15164	2.94973	0.0110489	0.0928968	5.95922	6.0239	5.77637	5.91408	6.09872	6.11726	6.04939	6.03811
Aen	1.1323	0.179256	2.94923	0.0110595	0.0928968	3.89389	3.94707	3.80479	3.87233	4.03116	4.08992	4.07564	4.05839
Megf11	1.07004	0.0976625	2.94859	0.0110735	0.0929654	7.86535	7.89874	7.88219	7.87195	7.92325	7.94758	8.00601	8.03024
Cmtr2	1.17798	0.236312	2.94823	0.011081	0.0929804	3.39379	3.34487	3.40708	3.54093	3.63493	3.80854	3.66026	3.52685
Ankrd13d	1.11816	0.16113	2.94725	0.0111022	0.0930654	4.76709	4.77386	4.83594	4.87063	5.02653	4.87339	5.04567	4.92545
B4galnt1	1.10168	0.139706	2.94723	0.0111027	0.0930654	5.73853	5.72226	5.72485	5.69658	5.8232	5.76828	5.97661	5.86414
Agap3	1.09855	0.135598	2.9442	0.0111679	0.0934186	7.42099	7.50864	7.45327	7.38878	7.63501	7.47042	7.67368	7.53374
Il10ra	1.27737	0.353181	2.943	0.0111941	0.0935151	2.09105	2.07434	1.80237	1.72447	2.26993	2.38346	2.31584	2.20915
Hist1h1c	1.16121	0.215625	2.94287	0.0111968	0.0935151	4.81406	4.84792	4.71838	4.90315	5.01258	4.86777	5.24741	5.00375
Cit	1.09237	0.127466	2.94197	0.0112165	0.093617	6.89355	6.92641	7.01825	6.95409	7.14186	7.1108	7.07519	6.97178
Mast4	1.08268	0.114612	2.94139	0.011229	0.0936268	6.56246	6.54151	6.59177	6.48681	6.70129	6.68456	6.66401	6.59313
Tmem158	1.21625	0.282444	2.94087	0.0112403	0.0936362	2.53895	2.64191	2.52188	2.48819	2.87847	2.83905	2.95351	2.6695
Camk1d	1.08717	0.120576	2.93762	0.0113114	0.0940035	6.42353	6.54564	6.53774	6.54276	6.59388	6.64304	6.68899	6.60185
Jpt1	1.15248	0.204737	2.93694	0.0113264	0.0940437	3.59615	3.59864	3.4882	3.51034	3.72824	3.72707	3.70953	3.86318
Unc5d	1.25198	0.324217	2.93678	0.0113299	0.0940437	4.08407	3.91027	4.17238	4.21947	4.65609	4.6213	4.20392	4.20328
Mllt1	1.10938	0.149751	2.93485	0.0113723	0.0942987	5.81245	5.89795	5.8488	5.84359	6.0664	5.87065	6.09714	5.96117
B2m	1.14495	0.195282	2.9309	0.0114596	0.0945586	4.9839	4.86968	4.75709	4.81137	4.8967	5.17178	5.09904	5.05948
Arhgap24	1.41026	0.495959	2.93079	0.0114622	0.0945586	1.57025	1.74282	1.01148	1.7928	1.99062	1.99301	2.29709	1.88018
Dyrk1b	1.12186	0.165896	2.92958	0.0114892	0.094733	5.2642	5.3534	5.35802	5.37779	5.57075	5.33792	5.58155	5.50795
Pcid2	1.12609	0.171328	2.92864	0.0115101	0.0948151	4.85166	4.82289	4.86044	4.70911	4.96349	4.87339	5.0963	4.98589
Rpl15	1.11497	0.157007	2.92768	0.0115315	0.0948759	6.30015	6.32649	6.09725	6.19336	6.409	6.39451	6.30175	6.45942
Tbc1d16	1.10901	0.149273	2.92662	0.0115553	0.0948759	7.01767	7.04503	6.94667	6.97034	7.08526	7.02214	7.28001	7.18662
Gna12	1.11868	0.161798	2.92537	0.0115833	0.0949425	6.20617	6.30669	6.0543	6.05526	6.37267	6.29269	6.32693	6.29796
6430548M08Rik	1.09134	0.126107	2.92536	0.0115835	0.0949425	8.37628	8.44857	8.44857	8.34015	8.50035	8.42443	8.61898	8.57016
Maml3	1.09181	0.126723	2.92529	0.0115851	0.0949425	6.24235	6.29281	6.34286	6.33729	6.42224	6.36648	6.5228	6.39948
Snrk	1.06758	0.0943493	2.92436	0.011606	0.0950176	8.81873	8.88001	8.80814	8.81519	8.88001	8.89352	8.97501	8.95124
Mtss1	1.06912	0.0964247	2.92137	0.0116733	0.0954717	7.89552	7.97002	7.9878	8.00987	8.06829	8.03988	8.07101	8.06605
Trnp1	1.11735	0.160082	2.91962	0.011713	0.0956133	5.74534	5.77704	5.66928	5.71285	5.8479	5.74037	5.98819	5.96353
Tmprss3	1.53021	0.613731	2.91918	0.0117231	0.0956133	-0.0699126	0.498358	0.159463	-0.389404	0.538043	0.626269	0.696956	0.837941
Nme1	1.12479	0.169654	2.91904	0.0117261	0.0956133	4.66327	4.89695	4.78361	4.7696	4.94979	4.96803	4.88663	4.99694
Actr3	1.07947	0.110318	2.91444	0.0118313	0.09608	6.59246	6.65492	6.54456	6.62714	6.69442	6.72244	6.68445	6.76403
Atxn7l3	1.12573	0.170861	2.9141	0.011839	0.09608	6.75023	6.72473	6.54664	6.5764	6.92778	6.6763	6.85842	6.82764
Htatip2	1.81235	0.857865	2.91314	0.0118611	0.0960838	0.370444	-0.772446	-0.454561	-0.978291	0.538043	0.570352	-0.110601	0.675527
Cops6	1.09111	0.12579	2.91139	0.0119012	0.0963122	5.19133	5.22101	5.18248	5.22969	5.3437	5.2749	5.35978	5.34556
Kcnk3	1.11401	0.155756	2.91078	0.0119152	0.096321	6.8324	6.91104	6.85605	6.86835	7.02331	6.86019	7.16895	7.03061
Dtx3	1.13058	0.177065	2.9104	0.0119241	0.096321	7.2433	7.2811	7.19155	7.08732	7.39381	7.19746	7.52262	7.3963
Crmp1	1.08786	0.121491	2.9099	0.0119357	0.096321	7.17129	7.22304	7.19691	7.21878	7.27217	7.23399	7.41345	7.37049
2900011O08Rik	1.08199	0.11369	2.90715	0.0119994	0.0966313	6.30538	6.27962	6.23452	6.20267	6.39958	6.40571	6.35299	6.32805
Slco2a1	1.18097	0.239968	2.90694	0.0120044	0.0966313	3.90481	3.9199	4.20483	4.23825	4.27147	4.22131	4.34465	4.32267
Gclc	1.09404	0.129659	2.90604	0.0120253	0.0966525	5.37067	5.31021	5.42953	5.40107	5.50091	5.51093	5.46035	5.54733
Noc2l	1.10396	0.142686	2.90597	0.012027	0.0966525	5.30825	5.39756	5.43496	5.30669	5.56112	5.44845	5.54888	5.45352
Slc27a4	1.09498	0.130898	2.90258	0.0121062	0.0970636	5.94892	6.0664	5.94833	5.95915	6.10118	6.04538	6.19243	6.10872
Caskin1	1.10229	0.14051	2.90249	0.0121082	0.0970636	7.70009	7.70475	7.66808	7.61865	7.83323	7.67657	7.94307	7.79792
Elfn2	1.18134	0.240422	2.90216	0.0121161	0.097079	4.83303	4.95839	4.82783	4.75879	5.28516	5.23632	4.94553	4.91708
Pald1	1.21664	0.282905	2.90157	0.0121298	0.0970926	3.93829	3.82355	4.02501	3.80044	3.96294	4.03937	4.43868	4.22776
Nme4	1.55169	0.633839	2.90055	0.0121538	0.0972361	-0.356656	-0.194439	0.367889	-0.323549	0.218494	0.389331	0.750771	0.579559
Zfand2a	1.1171	0.159755	2.90016	0.012163	0.097262	5.02195	4.94116	4.93312	4.88341	5.10419	4.99639	5.20652	5.10685
Kcnh2	1.11299	0.154444	2.89898	0.0121909	0.0973174	5.3483	5.52284	5.3626	5.32272	5.55904	5.48287	5.61208	5.52917
Fbxw4	1.1363	0.184342	2.89875	0.0121963	0.0973174	4.34053	4.38652	4.25851	4.30122	4.51109	4.37306	4.62755	4.51162
Ralb	1.13193	0.178785	2.89859	0.0122	0.0973174	4.25852	4.27097	4.11933	4.12773	4.37586	4.45384	4.38086	4.31608
Mgat5b	1.15067	0.202476	2.89777	0.0122195	0.0974242	4.39688	4.50759	4.50714	4.46575	4.77003	4.50888	4.80386	4.58507
Repin1	1.10876	0.148951	2.89402	0.0123086	0.0979895	6.10326	6.12588	6.0945	6.00763	6.18809	6.10971	6.34163	6.28196
Slc1a1	1.10533	0.144473	2.89297	0.0123335	0.0981394	5.09334	5.15195	5.23886	5.10683	5.28516	5.34383	5.21803	5.31942
Ndrg4	1.0748	0.104065	2.8911	0.0123783	0.0983164	9.5927	9.65198	9.58601	9.54236	9.72575	9.60408	9.7487	9.71076
Dhrs11	1.20869	0.273446	2.89103	0.01238	0.0983164	2.82537	2.79528	2.58107	2.77691	2.95268	2.91604	3.17034	3.04206
Txnip	1.27629	0.351955	2.89011	0.012402	0.0984424	3.61755	3.67962	3.38933	3.24879	3.65415	3.63101	4.11325	3.96304
Btbd11	1.1174	0.160149	2.88704	0.012476	0.0989328	5.71713	5.72761	5.80737	5.70105	5.89935	5.86728	6.04673	5.77058
Hs6st1	1.10046	0.138111	2.8836	0.0125593	0.0994469	6.01376	6.02711	6.04846	5.93438	6.14367	6.06933	6.2605	6.09725
Ppp1r17	1.09112	0.125806	2.88307	0.0125723	0.0994526	6.7161	6.76842	6.84901	6.84353	6.89189	6.93712	6.84833	6.99653
Ankrd46	1.0878	0.121409	2.8818	0.0126031	0.0995983	6.55035	6.58274	6.60946	6.55494	6.61691	6.65887	6.70679	6.79475
Stx1b	1.05624	0.0789406	2.88145	0.0126117	0.0996112	9.26246	9.26246	9.3015	9.24101	9.36173	9.33511	9.36173	9.32359
Hapln2	1.15344	0.205949	2.88047	0.0126356	0.0996834	4.16146	4.21193	3.91927	4.0692	4.26712	4.23121	4.35859	4.35766
Gdi1	1.06	0.0840649	2.87991	0.0126495	0.0997213	8.66282	8.70829	8.63249	8.64697	8.75074	8.72411	8.76068	8.75331
Fmc1	1.20216	0.265632	2.87843	0.0126857	0.0998607	3.19575	3.36488	3.23332	3.19541	3.27935	3.54881	3.55882	3.67103
Abhd8	1.11257	0.153896	2.87729	0.0127137	0.0999564	7.02393	7.0443	6.91128	6.93187	7.2094	6.97155	7.21684	7.13084
Gfer	1.21096	0.276157	2.87707	0.012719	0.0999564	3.38433	3.44583	3.33429	3.10787	3.38832	3.71084	3.69233	3.61805
Rhod	1.2918	0.369383	2.87685	0.0127246	0.0999564	1.97704	2.22518	2.23815	2.36918	2.34809	2.41574	2.78609	2.6695
Ecsit	1.11067	0.151433	2.87482	0.0127746	0.100121	4.7761	4.7583	4.71704	4.67583	4.97233	4.83771	4.82787	4.9059
Coro2a	1.12423	0.168938	2.87424	0.0127889	0.100185	4.99941	5.03901	5.15787	5.01834	5.17178	5.1182	5.35509	5.21869
Fat3	1.10244	0.140696	2.87374	0.0128015	0.100212	6.95469	6.92414	6.92353	6.98693	7.14943	7.21539	6.99575	6.99918
Otud7a	1.13821	0.186769	2.8732	0.0128148	0.100242	5.84383	5.95657	6.045	5.93823	6.06352	5.95902	6.27288	6.20921
Ubl4a	1.09472	0.130568	2.87234	0.0128361	0.10036	5.29003	5.30531	5.21915	5.33576	5.42815	5.35779	5.42323	5.4635
Adam19	1.16846	0.224612	2.8696	0.0129044	0.100602	4.14233	4.35975	4.40731	4.30122	4.57787	4.36864	4.67721	4.45226
Zyx	1.12301	0.167375	2.86783	0.0129485	0.100798	6.24154	6.36454	6.20309	6.17047	6.41827	6.28468	6.55962	6.38897
Gm12184	1.42507	0.511029	2.86631	0.0129868	0.100798	1.52856	1.16561	1.0338	0.811383	1.81884	1.6776	1.82715	1.33066
Sirpa	1.0804	0.111566	2.866	0.0129946	0.100798	8.32156	8.37301	8.47846	8.43943	8.48697	8.48291	8.58065	8.50035
Lin7b	1.26537	0.33956	2.86578	0.0130001	0.100798	2.13135	2.22518	1.91082	2.0784	2.4425	2.36705	2.64937	2.27652
Fmo1	1.27354	0.348842	2.86561	0.0130042	0.100798	1.69734	1.80291	1.81447	1.97666	2.37819	2.11908	2.15409	2.02079
CT025671.2	1.3807	0.4654	2.86285	0.013074	0.101144	0.992953	0.928086	0.842078	1.12281	1.56233	1.29589	1.711	1.16258
Otof	1.41793	0.503788	2.86208	0.0130935	0.101219	1.32323	1.58559	1.47449	1.64198	1.81114	2.55005	2.02048	1.70684
Impg1	1.61108	0.688024	2.86156	0.0131067	0.101251	-0.119964	-0.649074	0.229865	-0.112382	0.586496	0.0837591	0.875722	0.411877
Polr3d	1.1595	0.213502	2.85958	0.0131569	0.101542	3.75956	3.6884	3.79555	3.93967	3.87599	4.05906	3.99483	4.08043
Vps33a	1.08177	0.113396	2.85663	0.0132321	0.102025	6.28446	6.32919	6.38677	6.30468	6.41168	6.43115	6.50569	6.40411
Hebp1	1.36653	0.450518	2.85411	0.0132969	0.102378	1.63655	1.84686	1.82726	1.58559	2.01368	1.79732	2.5133	2.31434
Ddr1	1.14487	0.195182	2.85277	0.0133315	0.102596	6.16857	6.24622	6.05239	5.93254	6.39615	6.17748	6.38949	6.23194
Rps21	1.11585	0.158137	2.85169	0.0133593	0.102738	4.5692	4.49045	4.45708	4.64524	4.72511	4.67618	4.69792	4.69293
Rnf135	1.27356	0.348862	2.85131	0.0133691	0.102738	1.50145	1.35451	1.44097	1.53009	1.91124	1.79732	1.711	1.79732
Dpysl3	1.16283	0.217641	2.84987	0.0134064	0.102903	4.30452	4.30664	4.10661	4.14753	4.45544	4.6213	4.29576	4.42189
Smyd5	1.15165	0.203698	2.84974	0.0134097	0.102903	4.00744	4.03115	3.99019	3.84644	4.3122	4.20392	4.05765	4.14651
Rps23	1.10057	0.138254	2.84897	0.0134297	0.102953	5.52787	5.55357	5.55719	5.53787	5.72826	5.66795	5.76782	5.56404
Zfp57	1.31093	0.390589	2.84824	0.0134487	0.102953	2.18501	2.10874	1.82726	1.64198	2.38495	2.18501	2.5133	2.29709
Eef1g	1.08314	0.115222	2.84806	0.0134534	0.102953	6.40147	6.4288	6.30796	6.33302	6.45362	6.53835	6.45716	6.49477
Pou3f3	1.11745	0.160214	2.84802	0.0134544	0.102953	5.46935	5.44478	5.45397	5.50142	5.78859	5.60235	5.49794	5.62587
Gm45640	1.15136	0.203345	2.8442	0.0135543	0.103353	3.66773	3.64993	3.68997	3.59246	3.76844	3.90491	3.97472	3.76382
Stk16	1.13237	0.179351	2.84391	0.0135619	0.103353	4.62072	4.57974	4.49641	4.7125	4.70953	4.77301	4.73106	4.91272
Emcn	1.29268	0.37037	2.84382	0.0135643	0.103353	2.16964	2.41256	2.1982	1.92805	2.58618	2.41574	2.80054	2.41256
Odc1	1.09987	0.137331	2.84301	0.0135854	0.103416	4.99497	5.07686	5.00999	5.07423	5.1536	5.26263	5.13598	5.1634
Nfkbie	1.17348	0.230798	2.84169	0.0136201	0.103583	3.54378	3.55966	3.68159	3.6884	3.91927	3.65008	3.97171	3.80784
Gm44677	1.18555	0.245553	2.84113	0.0136349	0.10361	2.62444	2.78558	2.73436	2.8066	2.99723	3.03796	3.00083	2.89853
Ext2	1.08934	0.123458	2.84107	0.0136364	0.10361	5.73682	5.75898	5.80583	5.7265	5.87199	5.79186	5.91732	5.93008
P4ha2	1.22713	0.295286	2.83955	0.0136766	0.103817	2.59163	2.39018	2.31777	2.38695	2.85964	2.77771	2.57234	2.7006
Prr16	1.14791	0.199016	2.83848	0.0137048	0.103983	3.79338	3.72669	3.91927	3.7065	3.98446	3.87667	4.04	4.00917
Pcdhb11	1.32423	0.405154	2.8352	0.013792	0.10449	3.16682	2.74046	2.94076	2.68689	3.21739	3.70466	3.01401	3.28033
Rnf144b	1.15507	0.207984	2.83495	0.0137987	0.10449	4.09844	4.27696	4.26712	4.36139	4.33554	4.38644	4.57787	4.50287
Psmc3	1.10189	0.139976	2.83427	0.0138169	0.10449	5.69353	5.64277	5.60922	5.62928	5.80608	5.65848	5.78746	5.87869
Pygb	1.09039	0.124847	2.83275	0.0138575	0.104601	6.77636	6.81618	6.71025	6.70442	6.9643	6.81866	6.91623	6.81337
Adam15	1.14205	0.191627	2.83228	0.0138702	0.104648	6.01376	6.04338	5.96184	5.85756	6.28491	5.95594	6.27411	6.12762
Cfh	1.12457	0.16938	2.8293	0.0139502	0.104958	4.65927	4.7705	4.5183	4.70091	4.90517	4.81743	4.82104	4.80916
Cdc42ep4	1.09306	0.128374	2.82891	0.0139609	0.10499	6.66768	6.73447	6.76953	6.71519	6.85077	6.74317	6.95742	6.8392
Uqcrh	1.0892	0.123263	2.82772	0.013993	0.105035	5.46935	5.37024	5.37114	5.42675	5.56112	5.51792	5.49677	5.55702
Col13a1	1.37809	0.462672	2.82632	0.0140308	0.105221	1.29735	1.69084	1.38558	1.82739	1.89256	1.69357	2.13973	2.27652
Gm36723	1.34551	0.428148	2.82356	0.0141058	0.105562	1.53009	1.67149	1.47449	1.13825	1.7139	1.97037	2.12519	1.76407
Gm26871	1.33574	0.417644	2.82345	0.0141089	0.105562	1.2566	1.42805	1.68816	1.61249	1.74084	2.17065	1.97515	1.73347
Dbndd1	1.1826	0.24196	2.8221	0.0141457	0.105738	3.74873	3.83307	3.71002	3.64367	4.02613	3.74202	4.1482	3.9797
Rps25	1.09048	0.124957	2.82176	0.0141549	0.105738	5.39989	5.45273	5.40132	5.42323	5.55337	5.5171	5.48778	5.62098
P2rx7	1.18613	0.246262	2.82045	0.0141911	0.105883	2.84988	3.10368	3.01728	2.88267	3.13413	3.21799	3.28902	3.20164
Dnajc5	1.05953	0.0834272	2.81947	0.0142178	0.105984	8.27319	8.27451	8.23804	8.21221	8.35379	8.31809	8.33011	8.33198
Abca2	1.09619	0.132494	2.81875	0.0142375	0.106038	9.12937	9.17701	9.17559	9.07473	9.28438	9.11611	9.36562	9.31618
Cacna1b	1.08998	0.124303	2.81562	0.0143239	0.106334	6.80534	6.87186	6.89242	6.87953	7.03524	6.88491	7.07297	6.94553
Kif7	1.39155	0.47669	2.81522	0.0143351	0.106368	0.963284	0.708492	0.367889	0.635031	1.26452	0.960112	1.17284	1.22548
Ap5b1	1.15345	0.205953	2.8147	0.0143494	0.106426	3.47291	3.52317	3.4621	3.51034	3.68993	3.60962	3.84167	3.64113
Pex5l	1.1305	0.176964	2.8134	0.0143855	0.106644	5.99115	5.92979	5.84226	5.86082	6.21854	6.17579	6.05162	5.90856
Park7	1.10341	0.141968	2.81255	0.014409	0.106721	4.87428	4.95191	4.86851	4.92793	5.0197	4.9824	5.05093	5.13474
Sertm1	1.62444	0.699942	2.81137	0.0144421	0.106747	-0.356656	0.170962	0.0130852	-0.20505	0.676443	1.1924	0.0628738	0.579559
Slc43a2	1.09265	0.127827	2.81096	0.0144535	0.106747	7.43365	7.48828	7.52651	7.51471	7.57564	7.50485	7.72341	7.66112
Prdx2	1.08874	0.122657	2.81059	0.0144638	0.106747	6.43578	6.49242	6.32596	6.34085	6.56396	6.495	6.51106	6.52761
Fam107b	1.0787	0.109297	2.80982	0.0144852	0.106747	6.97063	6.95596	7.00779	7.04895	7.0641	7.19185	7.08477	7.07894
Adcyap1	1.36302	0.446803	2.80889	0.0145112	0.106792	1.80453	2.04152	2.48056	2.42618	2.64058	2.90272	2.34809	2.59163
Ubtd1	1.21583	0.281936	2.80884	0.0145127	0.106792	2.7134	2.88298	2.8057	2.57007	2.90285	2.96203	3.19409	3.04206
Ndufb9	1.09272	0.127922	2.80884	0.0145127	0.106792	5.19133	5.26156	5.20209	5.25897	5.30289	5.33153	5.41753	5.36987
Smim1	1.26904	0.34374	2.80866	0.0145178	0.106792	2.76333	2.75659	2.1982	2.59389	3.07089	2.82414	2.93987	2.92921
Aco2	1.07666	0.106562	2.80753	0.0145495	0.106843	8.21221	8.31432	8.2336	8.20527	8.34733	8.26325	8.3973	8.38338
Mfsd13a	1.16207	0.216694	2.80194	0.0147073	0.107657	3.48882	3.47168	3.66329	3.64367	3.89868	3.76512	3.7705	3.67103
Gnas	1.0829	0.1149	2.79978	0.0147689	0.107854	9.09242	9.15699	9.02429	8.94834	9.17701	9.1262	9.18808	9.19563
Gdf10	1.13123	0.177895	2.79945	0.0147784	0.107874	6.44728	6.58115	6.60559	6.56396	6.65711	6.54564	6.85842	6.83046
Nt5c1a	1.26918	0.343893	2.79864	0.0148015	0.107994	2.59163	2.95414	2.85452	2.64708	3.3205	2.80986	3.23433	3.04206
Lrrc8d	1.0921	0.127106	2.79774	0.0148272	0.108133	5.32253	5.32007	5.353	5.23481	5.4976	5.42323	5.40132	5.42032
Pwp2	1.14511	0.195486	2.79651	0.0148625	0.108314	3.89389	3.95815	4.15213	4.02501	4.17619	4.20392	4.28127	4.11567
Sh3rf3	1.29474	0.372659	2.79433	0.0149251	0.108495	1.74584	1.89357	1.58559	1.72447	2.36918	2.22381	1.97515	1.9474
Wnt7b	1.2601	0.333543	2.79414	0.0149306	0.108495	2.939	2.95414	2.68753	2.60923	3.35766	2.97271	3.2841	2.9559
Coro1a	1.1097	0.150172	2.79259	0.0149753	0.108625	4.61448	4.59911	4.53914	4.69919	4.73817	4.70632	4.81059	4.79023
Tspoap1	1.08047	0.111653	2.79025	0.0150432	0.108865	8.30743	8.36742	8.34201	8.28081	8.50204	8.34384	8.50204	8.39516
Cpsf1	1.0853	0.118094	2.78945	0.0150663	0.108886	5.95781	5.85017	5.89949	5.88136	6.06064	5.98063	6.05442	5.96353
Ephb1	1.07483	0.104105	2.78818	0.0151034	0.108904	6.23213	6.22986	6.27241	6.30202	6.3526	6.31909	6.37696	6.39615
Nmt1	1.08404	0.116412	2.78779	0.0151148	0.108904	6.61505	6.66337	6.63957	6.54664	6.73549	6.65711	6.7276	6.80928
Rpl5	1.09401	0.129628	2.78548	0.0151823	0.109195	5.92474	5.9197	5.82948	5.8066	5.91299	6.06271	5.99944	6.03636
Olfr922	1.48079	0.56637	2.78345	0.0152419	0.109429	0.586496	0.547611	0.367889	0.961075	0.807247	1.07735	1.17284	1.63344
Zfp423	1.09138	0.126147	2.78051	0.0153284	0.109952	6.00362	5.98235	6.00148	5.95678	6.07116	6.0098	6.17451	6.18424
Edil3	1.11546	0.157642	2.77827	0.0153949	0.110226	6.10631	5.99636	6.03947	6.10904	6.18241	6.39649	6.1046	6.20755
Xab2	1.11719	0.159871	2.77736	0.0154218	0.110329	5.3987	5.45378	5.41269	5.28238	5.51475	5.41952	5.6634	5.58395
Chsy3	1.84253	0.881686	2.77707	0.0154306	0.110343	0.628351	-0.551082	0.0130852	-0.20505	1.26452	1.46872	0.590136	0.170877
Grb2	1.0724	0.100845	2.7766	0.0154445	0.110393	6.92259	6.98869	6.99205	6.95529	7.089	6.99411	7.09748	7.07717
Gm20634	1.269	0.343688	2.77634	0.0154524	0.110401	2.65316	2.61114	2.6812	2.49476	2.8116	3.04206	2.69577	3.27731
Nutf2-ps1	1.59639	0.674814	2.77592	0.0154649	0.110441	2.53686	2.58262	1.27748	1.43358	2.52188	2.81487	2.84077	2.60897
Mpv17l2	1.20281	0.266413	2.7755	0.0154773	0.110481	3.64442	3.84213	3.62046	3.45083	3.80044	3.75872	4.01161	4.06719
C530008M17Rik	1.1444	0.194596	2.77491	0.015495	0.110541	4.65426	4.7523	4.57721	4.6869	4.97461	4.99304	4.82698	4.69103
Rps27	1.11622	0.158624	2.77476	0.0154993	0.110541	5.05093	4.998	5.04567	5.1791	5.17619	5.32059	5.27543	5.13046
P4htm	1.09523	0.131232	2.77352	0.0155365	0.110756	5.30436	5.41413	5.33331	5.34067	5.47436	5.39533	5.54138	5.50279
Igfbp3	1.17378	0.231164	2.77301	0.0155519	0.110787	3.25971	3.39827	3.37418	3.20349	3.41469	3.49919	3.68728	3.5506
Nat10	1.09889	0.136044	2.77173	0.0155905	0.110946	5.08913	5.13031	5.21549	5.11056	5.25384	5.20961	5.34788	5.26151
Nbl1	1.16043	0.214665	2.77037	0.0156313	0.111028	5.22521	5.25719	5.15787	5.17237	5.43777	5.13371	5.57579	5.50795
Dgcr2	1.08003	0.111067	2.76972	0.0156507	0.111028	7.65533	7.73581	7.69642	7.65027	7.79276	7.69782	7.87537	7.81331
Col23a1	1.17772	0.235995	2.76966	0.0156527	0.111028	3.32634	3.40681	3.51662	3.58034	3.51235	3.75872	3.79042	3.67654
Rps17	1.10759	0.147422	2.76952	0.015657	0.111028	5.19037	5.23764	5.03724	5.20932	5.36131	5.35749	5.25284	5.31661
Fjx1	1.15917	0.213093	2.76858	0.0156853	0.111101	4.90831	5.0065	4.88966	4.88341	5.1103	4.87928	5.24873	5.2862
Gm37928	1.45594	0.54195	2.76802	0.0157024	0.111101	0.865334	0.665401	1.22609	1.29434	1.79475	1.63751	1.63344	1.08155
Mta3	1.08588	0.118861	2.7679	0.0157058	0.111101	5.7727	5.81392	5.7802	5.76932	5.93438	5.81123	5.96418	5.89761
Tub	1.06356	0.0889056	2.76773	0.015711	0.111101	6.9875	7.00553	6.99028	6.96551	7.05632	7.07717	7.10668	7.06481
Golga7b	1.08662	0.11985	2.76669	0.0157424	0.111146	6.51157	6.59402	6.48454	6.48948	6.65916	6.54255	6.70507	6.65305
Tmem59l	1.08906	0.123087	2.76373	0.0158327	0.111686	7.31234	7.40332	7.29411	7.24922	7.42381	7.35154	7.53241	7.44465
Kif13a	1.07585	0.105479	2.76168	0.0158953	0.111981	6.36664	6.39451	6.33118	6.33523	6.49626	6.40974	6.50979	6.43547
Trib3	1.45767	0.543661	2.76137	0.0159048	0.111999	-0.119964	0.065763	0.159463	-0.20505	0.769717	0.439058	0.635031	0.229797
Bcl9	1.08606	0.119108	2.76025	0.0159393	0.112181	6.17977	6.14572	6.17337	6.16502	6.34638	6.17096	6.32924	6.28633
Fosl2	1.35215	0.435254	2.76008	0.0159445	0.112181	3.75956	3.82912	3.54093	3.43106	4.37586	4.5008	3.74375	3.81501
Rps6-ps4	1.25046	0.322463	2.75783	0.0160137	0.112366	4.59768	4.60385	4.54065	4.91517	5.08877	4.55375	5.10419	5.14659
Pus1	1.16526	0.22065	2.75777	0.0160158	0.112366	3.1516	2.96323	3.05286	3.14732	3.31058	3.2263	3.34399	3.29557
Lrrc3	1.36732	0.451352	2.7571	0.0160363	0.112366	1.2566	1.53009	0.926649	1.29434	1.5099	1.7163	1.63344	2.01488
Btbd17	1.10764	0.147486	2.75347	0.0161489	0.11291	4.40775	4.34846	4.41819	4.41124	4.52019	4.49077	4.5373	4.61218
Myo10	1.0774	0.107552	2.75259	0.0161764	0.112976	6.64372	6.71712	6.73418	6.68557	6.78392	6.80161	6.87554	6.74639
Bcar1	1.12909	0.175156	2.75108	0.0162233	0.113135	7.24167	7.32456	7.27217	7.17129	7.4122	7.2183	7.58726	7.48569
Mrps17	1.09949	0.136832	2.7506	0.0162385	0.113165	5.08829	5.08551	5.07357	5.03235	5.09644	5.21561	5.24524	5.26872
Pofut2	1.12512	0.170084	2.74978	0.0162642	0.113275	5.01029	5.10231	5.03235	5.00587	5.37646	5.21561	5.18859	5.06627
Myrf	1.11021	0.150831	2.74713	0.0163474	0.113679	5.65508	5.57678	5.55218	5.42416	5.76125	5.66499	5.76704	5.62846
U2af2	1.07133	0.0994039	2.74593	0.0163854	0.113845	6.75148	6.75931	6.77806	6.69058	6.8258	6.84235	6.8959	6.81264
Rps24	1.08522	0.117993	2.74499	0.0164149	0.113902	6.43689	6.51106	6.36894	6.50742	6.60549	6.62767	6.51906	6.55436
Adrb1	1.30365	0.382555	2.74493	0.0164169	0.113902	2.27671	1.99846	1.77582	1.98645	2.4263	2.07006	2.53885	2.53733
Rpl10a	1.12335	0.167804	2.74477	0.0164218	0.113902	5.21869	5.33889	5.11456	5.21159	5.33406	5.28403	5.51091	5.43201
Zfp629	1.08564	0.118544	2.74117	0.0165363	0.114451	5.68783	5.62987	5.77715	5.6549	5.83269	5.78914	5.79479	5.79746
Chn1	1.08901	0.123021	2.73972	0.0165825	0.114672	6.20397	6.19374	6.20675	6.20106	6.30608	6.45203	6.3052	6.24154
Nacc2	1.06789	0.0947573	2.73802	0.016637	0.115	8.00187	8.04651	8.00187	7.93587	8.08339	8.09285	8.14398	8.0474
Irx2	1.34062	0.422905	2.73742	0.016656	0.115083	2.42444	2.38346	2.1982	2.00346	3.03796	2.82414	2.63733	2.29709
Sirt7	1.10588	0.145199	2.73717	0.0166642	0.11509	4.85208	4.82749	4.91667	4.96982	5.03403	4.97202	5.11598	5.0015
Sned1	1.09723	0.133871	2.73629	0.0166923	0.115177	6.48762	6.52171	6.67645	6.66124	6.75951	6.66684	6.76508	6.67551
Map3k14	1.13721	0.185499	2.73611	0.0166983	0.115177	3.65516	3.81801	3.78117	3.7705	3.90481	3.85775	3.98455	4.00362
Gm10146	1.78932	0.839414	2.73455	0.0167484	0.11533	0.188176	-1.12373	0.0615699	-0.303619	1.04263	-0.0641184	0.471121	0.598054
Fau	1.09973	0.137153	2.73451	0.0167498	0.11533	5.97481	6.05591	5.9577	5.97481	6.24444	6.00195	6.13704	6.1298
Gpr37l1	1.07415	0.103191	2.73257	0.0168125	0.11562	8.24111	8.26085	8.21383	8.18637	8.33011	8.22813	8.38738	8.36802
Adgrl1	1.07605	0.105744	2.73161	0.0168435	0.115784	9.07381	9.13885	9.10795	9.04933	9.25663	9.09242	9.25663	9.18576
Tm2d3	1.16866	0.224859	2.72942	0.0169147	0.116125	3.55882	3.77445	3.49577	3.55966	3.82266	3.71084	3.80856	3.96748
Dctn5	1.10713	0.146822	2.7284	0.0169479	0.116304	5.14071	5.35088	5.25859	5.35036	5.43455	5.44113	5.37461	5.4388
Pwwp2b	1.15271	0.205031	2.72702	0.0169928	0.116437	3.37937	3.51436	3.32689	3.41622	3.54773	3.71084	3.66404	3.56155
Tdrd6	1.38343	0.468248	2.72527	0.0170502	0.116524	0.894754	1.01234	0.367889	0.635031	1.22609	1.07735	1.3272	1.22548
Mog	1.16768	0.223642	2.72499	0.0170594	0.116524	4.53099	4.59288	4.20935	4.29644	4.75504	4.61056	4.62547	4.59416
Rap1gap	1.08391	0.116251	2.72389	0.0170956	0.116624	7.46611	7.5108	7.48322	7.42257	7.60436	7.48961	7.69284	7.55844
Snx8	1.19698	0.259398	2.72297	0.017126	0.116738	3.18934	3.39284	3.42308	3.11593	3.57836	3.33429	3.65516	3.56822
Alk	1.76574	0.820273	2.72294	0.0171268	0.116738	0.427597	0.665401	0.303251	0.0802287	1.91124	1.7163	0.549904	0.758643
Zfp750	1.61255	0.689342	2.72219	0.0171515	0.116857	0.370444	0.315573	0.367889	-0.788971	0.86149	0.498358	0.696956	1.00894
Pxn	1.09221	0.12725	2.72162	0.0171706	0.116889	7.72486	7.80419	7.85234	7.81435	7.89412	7.80886	8.03988	7.95247
Slc38a5	1.36848	0.452574	2.71971	0.0172339	0.11712	1.32323	0.866847	1.29434	1.13825	1.34487	1.58268	1.91378	1.52502
Kcnt2	1.62005	0.696039	2.71816	0.0172852	0.117286	-0.323549	-0.551082	-0.658421	0.0802287	0.633483	0.768997	0.0628738	-0.081144
Trnau1ap	1.179	0.237566	2.71762	0.0173032	0.117286	3.02309	3.09025	3.14149	3.21144	3.3205	3.16842	3.47356	3.40706
Plxnb1	1.09612	0.132405	2.71695	0.0173253	0.117286	6.72055	6.78319	6.69488	6.68624	6.92641	6.71008	6.92895	6.84791
Aldh18a1	1.12526	0.17026	2.71667	0.0173347	0.117286	4.34053	4.26516	4.48782	4.27608	4.52422	4.49641	4.56349	4.44341
Gpr19	1.15962	0.213648	2.71659	0.0173374	0.117286	3.48882	3.55461	3.71909	3.66209	3.88208	3.65008	3.8684	3.82912
4930578M01Rik	1.20926	0.274126	2.71636	0.0173451	0.117286	2.23764	2.14084	2.38485	2.26302	2.56037	2.40047	2.56385	2.55005
Hspbp1	1.1394	0.188268	2.71405	0.0174223	0.11771	4.56252	4.60815	4.43587	4.38644	4.69019	4.55119	4.81477	4.70171
Cacng2	1.07668	0.106587	2.71315	0.0174527	0.117866	7.13321	7.14317	7.18112	7.09853	7.20035	7.17734	7.32197	7.27712
Flywch1	1.07555	0.105073	2.71153	0.0175072	0.117939	8.0437	8.15221	8.05282	7.98572	8.19794	8.11268	8.19443	8.15294
Mrpl34	1.15332	0.20579	2.71081	0.0175312	0.118051	3.21811	3.31981	3.24337	3.28141	3.40107	3.52203	3.57207	3.39538
Dclk2	1.08991	0.124215	2.71009	0.0175557	0.118166	6.74851	6.74128	6.80414	6.71519	6.83363	6.77636	6.99275	6.89355
Ifngr2	1.0984	0.135404	2.70929	0.0175828	0.11828	4.74054	4.67546	4.73133	4.74698	4.87302	4.80916	4.92102	4.82067
Lrrc75a	1.57152	0.652164	2.70888	0.0175964	0.11828	1.07735	0.866847	0.0130852	0.21992	1.56233	1.0374	1.40514	0.923005
Acot7	1.08599	0.119011	2.70824	0.0176181	0.11828	6.59924	6.71178	6.58784	6.62402	6.82764	6.69502	6.79157	6.68899
Rgs9	1.22331	0.290788	2.70807	0.0176239	0.11828	2.21069	2.18465	2.34809	2.00346	2.56037	2.46157	2.36918	2.51951
Ppp1r1a	1.20663	0.270985	2.70745	0.017645	0.118373	2.67973	2.64191	2.53895	2.55967	2.66806	2.90272	3.04206	2.89853
Amigo1	1.07096	0.0989093	2.70411	0.0177587	0.118834	6.64937	6.71046	6.67854	6.65492	6.76303	6.71907	6.82964	6.77493
Adra1b	1.28006	0.356207	2.70081	0.0178718	0.11931	1.50145	1.56424	1.38558	1.22925	1.85037	1.63751	1.87921	1.76407
Nek6	1.14222	0.191842	2.70077	0.0178732	0.11931	4.42032	4.44118	4.47527	4.16213	4.59288	4.51858	4.63919	4.52266
Siah3	1.16524	0.220627	2.69933	0.0179228	0.119501	3.22868	3.33864	3.32689	3.40877	3.47995	3.39602	3.62241	3.65226
Sparc	1.05861	0.0821721	2.69868	0.0179449	0.119553	8.32454	8.34787	8.31085	8.33652	8.45416	8.42947	8.40115	8.36616
Gm39465	1.11602	0.158369	2.69821	0.0179613	0.119553	4.66689	4.6568	4.76556	4.62755	4.96095	4.85748	4.77809	4.75469
Src	1.09772	0.134509	2.69821	0.0179614	0.119553	6.0362	6.11597	6.05972	6.08678	6.22508	6.11651	6.34308	6.14633
Fkbp8	1.08757	0.121105	2.69682	0.0180094	0.119708	7.27217	7.30338	7.22459	7.14866	7.36215	7.27897	7.45587	7.33812
Pomk	1.12869	0.174655	2.69644	0.0180224	0.119708	4.33591	4.33189	4.32001	4.15213	4.57036	4.41553	4.38487	4.48376
Gm49383	1.74404	0.802435	2.69637	0.0180249	0.119708	-0.648868	0.919585	0.463179	0.456008	1.04286	1.59435	0.668794	1.14598
Tmbim6	1.07242	0.10087	2.69625	0.0180291	0.119708	7.73404	7.83585	7.69531	7.70843	7.86162	7.80007	7.87356	7.84604
Ganab	1.06792	0.094808	2.69584	0.0180434	0.119724	6.65323	6.6407	6.66889	6.62879	6.71188	6.70282	6.7682	6.78392
Rnps1	1.08119	0.112625	2.69544	0.0180572	0.119747	6.60875	6.7091	6.5871	6.57164	6.68938	6.6997	6.74605	6.79637
Ppp1r9b	1.08755	0.12108	2.69442	0.0180925	0.119882	8.85147	8.91613	8.90703	8.77271	9.04767	8.86542	9.05221	8.96476
Pcdh12	1.40975	0.495437	2.69376	0.0181156	0.119937	0.370444	0.170962	0.602237	0.37783	0.633483	0.87017	1.17284	0.758643
Wdr18	1.0928	0.128032	2.69355	0.018123	0.119937	4.94795	5.03235	5.04513	4.95161	5.11845	5.09922	5.17074	5.09612
Nrarp	1.34558	0.428233	2.69271	0.0181521	0.120031	0.992953	1.1528	1.22609	1.10591	1.7139	1.66696	1.65362	1.16258
Pou2f2	1.16786	0.22387	2.69217	0.0181712	0.120108	3.76404	3.72146	4.00388	3.75801	3.9372	3.92509	4.19828	4.02613
Oprl1	1.23518	0.304721	2.68925	0.0182732	0.12058	2.95052	2.97271	2.79305	3.11593	3.5197	3.40366	3.11045	3.06406
Cideb	1.40835	0.494009	2.68895	0.0182839	0.12058	0.218894	0.368267	0.0917152	0.0802287	0.897562	0.669627	0.801233	0.411877
Nhsl2	1.07867	0.109247	2.68697	0.0183536	0.120821	7.49616	7.5388	7.64358	7.65778	7.73581	7.66732	7.68551	7.67716
Isyna1	1.15959	0.213614	2.68696	0.0183538	0.120821	3.88098	3.95019	3.64254	3.78153	4.13442	3.89868	4.06153	4.04846
D430019H16Rik	1.63208	0.70671	2.68659	0.018367	0.120859	1.2566	1.54949	0.926649	1.32892	2.45799	2.50203	1.21088	1.90588
Arhgap44	1.06942	0.0968332	2.68543	0.018408	0.120929	7.2811	7.26173	7.21781	7.19862	7.35685	7.2811	7.38878	7.3211
Pogk	1.06875	0.0959223	2.68506	0.018421	0.120929	7.07501	7.03209	7.04047	7.03665	7.10688	7.09023	7.20172	7.16583
Atp1a1	1.09607	0.132346	2.6835	0.0184762	0.121183	10.0463	10.0536	10.0269	10.0352	10.0894	10.0352	10.2812	10.2812
B230209E15Rik	1.80695	0.85356	2.68289	0.0184979	0.121227	0.0610549	-0.356598	-0.997662	-0.20505	0.984312	1.07735	-0.194439	0.229797
Sec31a	1.07246	0.100919	2.68172	0.0185397	0.12137	6.62821	6.63863	6.56418	6.51849	6.67728	6.69783	6.68714	6.69827
Btbd6	1.10036	0.137976	2.68168	0.0185409	0.12137	4.8414	4.85756	4.76556	4.78927	4.97461	4.85377	4.99364	4.98589
Atp9b	1.08025	0.111368	2.67891	0.0186398	0.12186	6.17581	6.20091	6.22107	6.08761	6.22891	6.2761	6.30429	6.32092
Acsl5	1.23029	0.298997	2.67426	0.0188072	0.122657	2.89919	2.70138	2.68753	2.51672	3.13413	3.13996	2.77186	3.01425
Fam20c	1.10325	0.141765	2.67256	0.0188685	0.122889	4.72729	4.69293	4.7273	4.57808	4.87302	4.79649	4.79282	4.8358
Ncor2	1.07721	0.107303	2.67187	0.0188937	0.122923	7.96643	8.01765	8.07401	8.00285	8.19192	8.05282	8.17879	8.06217
Scn1b	1.09642	0.132796	2.67093	0.0189279	0.123019	8.35621	8.39323	8.24376	8.27822	8.4355	8.31085	8.54376	8.5133
Cers2	1.08726	0.120696	2.66973	0.0189712	0.123219	5.31225	5.36753	5.2295	5.2843	5.42638	5.40882	5.45542	5.39772
Ndst1	1.07829	0.108741	2.66957	0.0189773	0.123219	7.06746	7.09216	7.05654	7.01513	7.12971	7.07846	7.22866	7.22671
Sema5b	1.26756	0.342055	2.66829	0.0190237	0.123372	2.24829	2.53872	2.55044	1.94931	2.70571	2.63977	2.67177	2.65941
Arf1	1.08331	0.115442	2.66767	0.0190465	0.123467	7.30338	7.44611	7.38244	7.28972	7.47633	7.38708	7.52262	7.4964
Ndufv2	1.07793	0.108268	2.66748	0.0190536	0.123467	6.09014	6.08924	5.98001	6.02065	6.15902	6.17922	6.11255	6.17442
Scand1	1.17657	0.234584	2.66723	0.0190625	0.123475	3.90671	4.00798	3.83484	3.81889	4.05373	3.93861	4.36578	4.1429
Nptx1	1.1199	0.163372	2.66638	0.0190939	0.123491	9.4609	9.47989	9.62007	9.5232	9.60408	9.50698	9.83054	9.78368
Add1	1.06359	0.0889486	2.66634	0.0190952	0.123491	7.80007	7.80078	7.78915	7.74623	7.86782	7.81331	7.92159	7.88811
Rph3al	1.35917	0.442729	2.66633	0.0190956	0.123491	1.67092	1.07735	1.19654	1.19728	1.5099	1.84686	1.95705	1.60876
Nme3	1.21724	0.28362	2.66335	0.0192052	0.124072	2.74465	2.65316	2.66656	2.64104	3.01082	3.13413	3.04579	2.67666
Nfs1	1.10574	0.145011	2.66284	0.0192238	0.124072	4.81208	4.93023	4.83594	4.83604	5.09644	5.01571	4.90574	4.99304
Smim20	1.13951	0.188411	2.66257	0.019234	0.124088	3.53927	3.44115	3.52531	3.4882	3.66773	3.75349	3.74375	3.58095
Arhgap32	1.05746	0.0806068	2.66216	0.019249	0.124135	7.49823	7.51747	7.50678	7.5089	7.61511	7.5964	7.58199	7.56138
Pcdhb19	1.12978	0.176047	2.65811	0.0193993	0.124707	4.55172	4.48564	4.58488	4.68016	4.63822	4.8051	4.67005	4.87652
Fbll1	1.26744	0.341914	2.65692	0.0194437	0.124942	2.45664	2.52625	2.55044	2.0784	2.67973	2.82414	2.96323	2.53733
Mt3	1.10499	0.144027	2.65583	0.0194844	0.125054	6.07715	6.2605	6.0945	6.10012	6.31778	6.16161	6.37267	6.25826
Jdp2	1.14257	0.192285	2.65186	0.0196332	0.125533	3.68345	3.65977	3.8115	3.66951	3.98446	3.85262	3.96651	3.7705
Tiam1	1.07214	0.100488	2.65083	0.019672	0.125693	8.79795	8.81873	8.90486	8.86542	8.93268	8.85714	9.01101	8.98042
Nrsn1	1.14124	0.1906	2.65054	0.0196829	0.125693	5.60412	5.65907	5.48034	5.44978	5.84387	5.91051	5.5841	5.65856
Gm3636	1.38696	0.47193	2.65048	0.019685	0.125693	0.803608	0.337884	0.325299	0.552819	1.04573	0.930284	0.770819	1.17827
Pcdh19	1.18655	0.246773	2.64841	0.0197636	0.125996	3.46705	3.49384	3.52531	3.58034	3.94215	3.94277	3.59615	3.5978
Gpr146	1.15439	0.207129	2.64794	0.0197814	0.12606	4.64395	4.62617	4.5294	4.60872	4.72733	4.58139	4.96581	4.94226
Hdgf	1.07886	0.109502	2.64721	0.0198091	0.126089	6.76099	6.85376	6.73669	6.73246	6.88614	6.81744	6.95218	6.86883
Orai1	1.23337	0.302603	2.64579	0.0198631	0.126381	2.85329	2.78558	2.55044	2.84053	3.22693	2.74408	3.13533	3.13217
Fam213b	1.18162	0.240771	2.64482	0.0199002	0.126499	4.04846	4.21733	4.01589	4.06312	4.14572	4.15655	4.49145	4.50287
Pabpc1	1.06306	0.0882237	2.64467	0.0199059	0.126499	6.81374	6.77006	6.78674	6.79502	6.87437	6.84977	6.87596	6.9164
Npl	1.48662	0.572036	2.64458	0.0199092	0.126499	-0.454561	-0.356598	-0.454561	0.21992	0.358695	0.250766	0.498358	0.0974556
Ube2e2	1.0854	0.118233	2.64373	0.0199416	0.126519	4.92731	4.95191	4.94007	4.88341	5.03092	5.05101	5.05805	5.039
Cyp46a1	1.13224	0.179183	2.64348	0.0199514	0.126519	4.52823	4.60815	4.54843	4.51668	4.87302	4.75744	4.76236	4.54248
Txndc5	1.09702	0.133592	2.64337	0.0199553	0.126519	4.9839	5.02735	4.87753	4.9168	5.14449	5.06679	5.05093	5.09734
Crkl	1.07976	0.110704	2.64309	0.0199662	0.126538	6.47885	6.49718	6.50472	6.57394	6.67523	6.61364	6.67246	6.53315
Rhou	1.11868	0.161802	2.64287	0.0199747	0.126543	4.78576	4.86023	4.8414	4.68276	5.00275	4.80916	5.03249	4.96658
Ptprf	1.15051	0.202274	2.6424	0.0199926	0.126606	4.97435	5.11056	4.94526	4.73478	5.26843	5.0712	5.21204	5.04873
Sox10	1.15209	0.204258	2.63978	0.0200932	0.127095	4.54228	4.72735	4.46186	4.60872	4.98248	4.77301	4.80386	4.63008
Gm20743	1.27219	0.347313	2.63927	0.0201128	0.127169	2.10434	2.22518	2.13973	2.28171	2.23348	2.73238	2.40047	2.78214
Rasgef1a	1.08725	0.120687	2.63875	0.0201331	0.12717	6.19706	6.25046	6.27143	6.1925	6.36664	6.23312	6.43613	6.34931
Fam19a2	1.7389	0.798171	2.63867	0.0201359	0.12717	0.865334	1.1528	0.842078	0.428093	2.29959	2.03268	1.58559	0.719519
Atxn2l	1.09234	0.127417	2.63857	0.0201398	0.12717	7.76751	7.88492	7.87356	7.82464	8.02227	7.83254	8.06785	7.93226
Mrpl27	1.15485	0.207705	2.63785	0.0201678	0.12717	3.4033	3.61023	3.58094	3.34054	3.71615	3.65449	3.73325	3.6672
Spns2	1.10502	0.144071	2.63767	0.0201745	0.12717	5.25829	5.20093	5.17857	5.13033	5.3663	5.19051	5.39768	5.3849
Fnbp1	1.05877	0.0823893	2.63759	0.0201779	0.12717	9.1113	9.17095	9.18576	9.1262	9.26736	9.18576	9.26246	9.20639
Phyhip	1.08893	0.122913	2.63743	0.0201839	0.12717	8.95505	9.00624	8.95505	8.91847	9.07565	8.93518	9.20095	9.1113
Zfp143	1.1522	0.204387	2.63428	0.0203062	0.127749	3.90481	3.9199	4.2334	3.91087	4.16245	4.2498	4.13239	4.21126
Agk	1.09742	0.134114	2.63296	0.0203576	0.127896	5.10438	4.94795	5.08422	5.03724	5.21803	5.204	5.11781	5.16668
Rtl8b	1.0829	0.1149	2.63291	0.0203596	0.127896	6.15011	6.1746	6.10444	6.04312	6.31033	6.21054	6.23875	6.18115
Cebpd	1.5279	0.611554	2.63269	0.0203682	0.127896	0.218894	0.498358	-0.0523488	0.21992	0.358695	0.570352	1.17284	1.22548
Rubcn	1.07018	0.0978476	2.63218	0.0203881	0.127909	6.30243	6.31556	6.30115	6.27411	6.44685	6.37233	6.41944	6.34749
Bmpr1b	1.10982	0.150329	2.63135	0.0204203	0.128012	4.70397	4.60177	4.66228	4.54146	4.68668	4.76594	4.80623	4.84834
Plekhf1	1.12927	0.175392	2.63115	0.0204282	0.128012	4.38728	4.52933	4.46985	4.48796	4.59288	4.49077	4.77485	4.69554
Arid1a	1.06507	0.0909549	2.63115	0.0204284	0.128012	7.92575	7.98019	8.00702	7.954	8.10744	7.99368	8.08339	8.0431
Lnx1	1.11171	0.152787	2.63062	0.0204491	0.128092	4.18552	4.13667	4.08312	4.12456	4.21733	4.33591	4.26712	4.33299
Fbxo21	1.09277	0.127994	2.62919	0.0205049	0.128343	6.92414	6.97697	6.94161	6.8407	7.03893	6.91732	7.14317	7.09216
Arhgef7	1.05044	0.0709927	2.62818	0.0205448	0.128542	8.52945	8.54518	8.54137	8.54887	8.60767	8.60472	8.62338	8.61243
Coro1b	1.13654	0.184648	2.62776	0.0205614	0.128558	5.78728	5.94721	5.91931	5.85629	6.03433	5.82857	6.1832	6.18232
Hps1	1.23842	0.308497	2.62686	0.020597	0.12857	3.27461	3.25087	3.13442	2.98213	3.67507	3.1042	3.60859	3.48694
Dbnl	1.09381	0.129358	2.62576	0.0206404	0.128741	5.01424	5.10683	4.98181	5.08737	5.21915	5.13634	5.22012	5.13715
Pgd	1.12075	0.164462	2.62502	0.0206696	0.128798	4.66026	4.54248	4.60872	4.57808	4.7304	4.61056	4.88	4.80353
Islr2	1.43767	0.52373	2.62471	0.0206817	0.128798	-0.0073881	0.065763	-0.0523488	0.635031	0.769717	0.498358	0.590136	0.837941
Clcn6	1.07699	0.107005	2.62452	0.0206893	0.128798	6.57126	6.61536	6.55378	6.51059	6.66513	6.58815	6.72975	6.69567
Nedd4	1.05668	0.0795425	2.62424	0.0207003	0.128806	8.98042	9.01402	8.92068	8.95796	9.02429	9.07211	9.07061	9.02791
Fign	1.19983	0.262831	2.62381	0.0207174	0.128824	2.46936	2.38346	2.73436	2.62438	2.7423	2.86468	2.81213	2.79065
Pabpc1l2b-ps	1.22245	0.289774	2.62175	0.0207994	0.129135	2.50203	2.6596	2.61001	2.8066	3.16912	2.73238	2.97024	2.83921
Arhgef4	1.09198	0.126947	2.62097	0.0208304	0.129278	6.16914	6.21717	6.14572	6.0808	6.36878	6.20529	6.34044	6.21051
Phb2	1.09593	0.132151	2.62059	0.0208456	0.129308	5.05615	5.19484	5.16578	5.04855	5.23052	5.24479	5.30301	5.21668
Id4	1.11194	0.15308	2.62003	0.0208681	0.129363	6.24315	6.0804	6.20675	6.2806	6.26267	6.51679	6.29672	6.34628
Egln2	1.10446	0.143344	2.61951	0.0208886	0.129441	5.84383	5.96184	5.77715	5.82454	5.99185	5.8772	6.10904	6.00585
Itpka	1.11375	0.15542	2.61908	0.0209057	0.129447	4.92231	5.06877	5.00671	4.94558	5.16113	5.039	5.27387	5.08422
Cdc42ep2	1.16964	0.226066	2.61675	0.0209995	0.12986	3.40102	3.64409	3.35053	3.28141	3.68498	3.67962	3.58034	3.68989
Opa3	1.09554	0.131648	2.61524	0.0210602	0.130059	5.59735	5.61987	5.48694	5.45793	5.7106	5.62643	5.73654	5.62846
Disp2	1.07717	0.107251	2.61383	0.0211171	0.130255	8.15736	8.1843	8.21966	8.1372	8.39323	8.30029	8.22813	8.20801
Far2	1.11742	0.160171	2.61344	0.0211327	0.130255	4.70397	4.52637	4.67222	4.6499	4.73425	4.70046	4.84413	4.88706
Gm19345	1.58162	0.661406	2.61344	0.0211328	0.130255	0.10148	0.00229088	0.0917152	-0.323549	-0.0984442	1.07735	0.801233	0.758643
Hist1h4k	1.22182	0.289037	2.61252	0.0211699	0.13033	2.39897	2.63755	2.7549	2.40437	2.85376	2.64313	2.95929	2.85611
Scx	1.16722	0.223076	2.61237	0.0211761	0.13033	2.97271	3.13486	3.14149	2.93987	3.35766	3.27095	3.16105	3.30243
Gm37368	1.42396	0.509905	2.60976	0.0212821	0.130726	0.312842	0.170962	0.801881	0.635031	0.984312	0.824976	1.27831	0.758643
Brinp3	1.10518	0.144284	2.60797	0.0213554	0.131027	5.20652	5.07088	5.14754	5.18737	5.25384	5.40782	5.19699	5.33494
Nsmce1	1.23722	0.307105	2.60756	0.0213721	0.131079	1.76564	2.13135	2.01678	1.91124	2.28409	2.20419	2.18428	2.38293
Ctxn1	1.31698	0.397234	2.6066	0.0214111	0.131234	0.926649	1.2822	1.19654	0.920368	1.59005	1.63751	1.29735	1.43258
Bcl2l11	1.14561	0.196119	2.60654	0.0214136	0.131234	3.30238	3.22868	3.2841	3.15401	3.48736	3.48414	3.44507	3.34879
Nin	1.11737	0.160112	2.60612	0.0214308	0.131241	4.19644	4.17238	4.14191	4.13857	4.35442	4.44559	4.23386	4.28127
Gas2	1.20703	0.271462	2.60534	0.0214631	0.131388	2.15344	2.35855	2.2597	2.4415	2.69039	2.609	2.48658	2.51951
Vipr1	1.21387	0.279618	2.60468	0.0214902	0.131454	2.96323	3.2728	3.08592	3.35029	3.46396	3.19541	3.49958	3.5978
BC004004	1.10213	0.140301	2.60421	0.0215095	0.131454	5.51305	5.47932	5.49532	5.4823	5.59303	5.50376	5.7737	5.64582
Bckdha	1.14179	0.1913	2.60406	0.0215155	0.131454	4.41719	4.53401	4.47527	4.53353	4.52422	4.5557	4.81059	4.80916
Gm2792	1.59512	0.673661	2.60376	0.0215278	0.131454	0.13769	0.727686	0.988281	-0.00285065	1.54942	0.647763	1.42855	0.865462
Stk24	1.09918	0.136427	2.59991	0.0216868	0.13215	5.2759	5.33632	5.23283	5.1987	5.50302	5.43373	5.33161	5.34294
Pcsk6	1.07121	0.0992363	2.59974	0.0216939	0.13215	6.60458	6.65965	6.68418	6.65094	6.76529	6.67523	6.80115	6.74788
Ptprn2	1.06472	0.0904769	2.59909	0.0217211	0.132266	6.84136	6.85605	6.90239	6.92402	6.97989	6.94192	6.99992	6.95809
H2afx	1.1142	0.156005	2.59811	0.0217618	0.132464	4.06719	4.05701	4.00636	4.05048	4.29393	4.12767	4.16427	4.22366
Pno1	1.14448	0.194692	2.59689	0.0218127	0.132624	3.42308	3.26058	3.43757	3.41622	3.60886	3.65008	3.5146	3.53295
Rps23-ps1	1.20721	0.271672	2.59616	0.0218429	0.13266	3.29415	3.69683	3.33857	3.6183	3.70914	3.69491	3.67206	3.97276
AC110730.1	1.52379	0.607664	2.59613	0.0218443	0.13266	-0.303619	0.108925	0.661699	0.815206	0.661854	0.913381	0.949629	1.04653
Tmem44	1.18198	0.241209	2.59572	0.0218616	0.132672	3.48882	3.50528	3.48249	3.39651	3.82266	3.84604	3.7705	3.42998
Atp2a2	1.06456	0.0902607	2.59068	0.0220732	0.133555	10.2399	10.2126	10.3463	10.3011	10.378	10.3011	10.3635	10.413
Psat1	1.10599	0.145332	2.58866	0.0221586	0.133821	5.28042	5.30278	5.09658	5.12551	5.31043	5.31794	5.4076	5.37114
G3bp1	1.08421	0.116649	2.5877	0.0221991	0.133894	5.8713	5.9018	5.92111	5.74937	6.0098	5.94126	5.98619	5.97463
Rpl38	1.11157	0.152593	2.58744	0.0222102	0.133894	4.5867	4.53097	4.4306	4.65398	4.67379	4.64679	4.73476	4.75515
Pip4k2b	1.06666	0.0931032	2.5865	0.02225	0.134007	6.62981	6.70212	6.62141	6.6345	6.73301	6.70161	6.75109	6.77618
1110008P14Rik	1.13124	0.177908	2.58264	0.0224148	0.134776	4.42358	4.6353	4.47527	4.60292	4.72112	4.55119	4.78949	4.77487
5430419D17Rik	1.2805	0.356704	2.58241	0.0224246	0.134776	0.963284	0.988574	1.0878	1.0374	1.45907	1.36323	1.44171	1.22548
Atp13a2	1.08384	0.116158	2.58087	0.0224908	0.135007	6.72218	6.73721	6.65509	6.59924	6.83853	6.69165	6.84392	6.80692
Pisd	1.11688	0.159478	2.57914	0.0225652	0.135266	5.47932	5.59413	5.50091	5.42445	5.78029	5.50011	5.74378	5.61274
Slc13a3	1.14613	0.196765	2.57881	0.0225793	0.1353	4.5233	4.43356	4.46186	4.2925	4.57036	4.43541	4.76236	4.71409
Zfp651	1.12324	0.16766	2.57809	0.0226104	0.135436	5.82436	5.92656	5.73464	5.67025	5.94118	5.80033	6.03288	6.05866
Cpsf3	1.08364	0.115883	2.57756	0.0226333	0.135438	5.31775	5.26574	5.35421	5.28042	5.41413	5.35509	5.42793	5.4724
Smyd2	1.137	0.185231	2.57754	0.0226342	0.135438	4.31982	4.45493	4.30807	4.35287	4.69792	4.51858	4.60575	4.37306
Afap1l2	1.0897	0.123931	2.57733	0.0226432	0.135438	6.21365	6.30796	6.35798	6.40959	6.39958	6.51439	6.47539	6.38897
Rpl27	1.11305	0.154518	2.57631	0.0226874	0.135507	4.25067	4.18452	4.1148	4.08097	4.31351	4.26138	4.35063	4.33541
Stom	1.11554	0.157746	2.57621	0.0226916	0.135507	4.1031	4.10684	4.0512	4.00744	4.29198	4.1247	4.22077	4.26712
Kif1a	1.05914	0.0828994	2.57609	0.0226972	0.135507	10.1534	10.204	10.1534	10.13	10.2812	10.1864	10.3011	10.204
Sqle	1.12086	0.164612	2.57497	0.0227454	0.135686	4.49133	4.46575	4.30269	4.32363	4.53318	4.58507	4.65927	4.49145
Ppp1r3d	1.25041	0.322397	2.5748	0.0227528	0.135686	2.16964	1.98485	2.31777	1.94931	2.15409	2.50203	2.49935	2.51951
Rasd2	1.15646	0.209715	2.57404	0.0227862	0.135834	3.86551	3.86941	3.77513	3.7705	4.21733	4.06694	4.04388	3.82399
Farsa	1.10766	0.147512	2.57284	0.0228383	0.136095	4.99941	5.00845	4.80916	4.91205	5.13031	5.09042	5.13011	4.99442
Irf2bpl	1.11613	0.1585	2.57105	0.0229164	0.136213	6.90941	6.90178	6.89189	6.8258	7.00636	6.85802	7.23342	7.05608
Speg	1.10267	0.140996	2.56995	0.0229647	0.136346	7.84747	7.91319	7.93524	7.86913	8.01513	7.86162	8.19047	8.05282
Ntpcr	1.22456	0.292263	2.56788	0.0230557	0.136557	2.73296	2.58094	2.79305	2.36918	2.90285	2.71803	2.90874	3.09045
Kcnk1	1.06254	0.0875231	2.5658	0.0231473	0.136876	6.81118	6.75023	6.79958	6.79654	6.89087	6.87122	6.83997	6.90396
Gm4316	1.24377	0.314721	2.56412	0.0232218	0.137116	1.71654	1.47449	1.60204	1.79902	1.84448	1.98428	2.01381	1.97859
Ptprh	1.38214	0.466905	2.56284	0.0232786	0.137201	0.218894	0.228061	0.602237	-0.0353503	0.807247	0.669627	0.750771	0.62903
Aff3	1.11183	0.152941	2.56264	0.0232871	0.137201	5.24349	5.23655	5.1978	5.18004	5.52513	5.26407	5.422	5.26151
Tdrd5	1.4169	0.502737	2.56204	0.0233141	0.13721	-0.194439	0.108925	-0.323549	-0.389404	0.358695	0.315573	0.189277	0.411877
Rn7s6	1.45108	0.537132	2.56174	0.0233271	0.137234	0.649984	-0.245078	0.190108	0.187212	0.701384	0.590067	0.667431	0.934066
Tpt1	1.06813	0.0950893	2.56053	0.0233813	0.137446	7.45483	7.47292	7.34702	7.40384	7.5388	7.5	7.47292	7.55353
Cdipt	1.10547	0.144663	2.55925	0.0234383	0.137586	6.13089	6.16534	6.13199	6.1719	6.2774	6.13648	6.46231	6.29015
Hist1h3i	1.23281	0.301955	2.55884	0.0234567	0.137598	2.75403	2.70839	2.66806	2.78277	3.23362	2.65316	3.18001	3.0186
Fbl	1.16311	0.217984	2.5574	0.0235213	0.137833	3.57027	3.57117	3.37081	3.56283	3.94346	3.7378	3.60472	3.70148
Rpl30	1.08203	0.113743	2.55626	0.0235726	0.137963	5.9747	5.95594	5.84457	5.97674	6.04701	6.13088	6.01325	6.0294
Tmem191c	1.23448	0.303904	2.55561	0.0236018	0.137963	2.88589	2.64737	2.97271	2.7319	3.41469	3.13996	2.9948	2.89853
Lhx5	1.18083	0.239803	2.55496	0.023631	0.137963	3.93829	3.80479	3.62772	3.59246	3.80044	3.98507	4.15731	4.00917
Fstl1	1.14511	0.19548	2.55476	0.0236398	0.137963	4.24804	4.17608	3.9989	3.95316	4.20483	4.25464	4.39029	4.3364
Mest	1.11198	0.153131	2.5546	0.0236469	0.137963	4.24446	4.32722	4.17701	4.15213	4.44118	4.35337	4.35319	4.39007
Prkcg	1.07357	0.102423	2.55146	0.023789	0.138492	8.02529	8.13368	8.17044	8.10647	8.22494	8.1372	8.28316	8.19443
Ap1b1	1.06761	0.0943904	2.55045	0.0238348	0.138609	6.77927	6.78107	6.77147	6.76869	6.88297	6.78381	6.88944	6.91825
AI854703	1.12401	0.168657	2.54973	0.0238679	0.138701	4.24804	4.38487	4.47527	4.4595	4.49376	4.48251	4.65056	4.5784
Cend1	1.07296	0.101592	2.54699	0.0239927	0.139374	6.93404	7.01371	6.91354	6.95896	7.05394	6.97352	7.12122	7.07717
Polg	1.07611	0.105823	2.54596	0.0240399	0.1395	6.30502	6.30796	6.28839	6.24132	6.46733	6.33192	6.42905	6.33894
Ddost	1.09237	0.127465	2.54345	0.0241551	0.139668	5.32576	5.29636	5.2642	5.32028	5.42193	5.31577	5.44086	5.53021
Col16a1	1.23321	0.302418	2.54311	0.0241706	0.139684	2.78331	2.90853	2.49307	2.58107	3.28744	2.96203	2.89521	2.9137
2900097C17Rik	1.06119	0.0856797	2.54301	0.0241752	0.139684	9.65198	9.60408	9.67667	9.66909	9.73679	9.80976	9.66151	9.73679
Jph3	1.09028	0.124703	2.54116	0.0242607	0.139978	7.77158	7.8395	7.8303	7.72553	7.95528	7.7728	8.02772	7.90567
Uqcc1	1.09546	0.13154	2.53989	0.0243197	0.140168	5.5325	5.59438	5.65139	5.62463	5.82543	5.59852	5.7265	5.76317
Enoph1	1.10791	0.147841	2.53905	0.0243587	0.140315	4.19644	4.16549	4.06677	4.1591	4.27147	4.2498	4.35859	4.30466
Hr	1.10385	0.142551	2.53896	0.0243625	0.140315	7.21266	7.22771	7.27028	7.16734	7.32622	7.2183	7.54378	7.35058
Sdk1	1.17755	0.235794	2.53668	0.0244688	0.140517	2.80726	2.87719	2.90272	2.66218	3.20899	2.95101	3.04206	2.99621
Cntnap5b	1.08665	0.119882	2.53656	0.0244744	0.140517	5.255	5.22331	5.28668	5.31285	5.4635	5.33418	5.41509	5.33406
Hmga1	1.0916	0.126443	2.53611	0.0244954	0.140579	5.85678	5.98804	5.85808	5.91071	6.01108	5.92728	6.12798	6.05039
Kpnb1	1.05774	0.0809886	2.53405	0.0245915	0.14098	7.33287	7.35733	7.32539	7.36316	7.38146	7.43569	7.4333	7.45234
Hmcn1	1.1624	0.217105	2.53297	0.0246423	0.141103	4.52003	4.51832	4.60439	4.63415	4.92561	5.00934	4.6309	4.59806
Tmem200b	1.21573	0.281827	2.53283	0.0246486	0.141103	3.94759	3.76382	3.70271	3.79433	3.92356	3.78352	4.33554	4.25852
Tnfrsf11a	1.24663	0.318031	2.53207	0.0246846	0.141214	1.89392	1.711	1.85484	1.47514	2.05662	1.97037	2.04125	2.14074
Eef1b2	1.08516	0.117912	2.53164	0.0247047	0.141238	4.86418	4.84834	4.79876	4.89995	4.95191	4.98926	4.96326	4.9824
Fam171a2	1.12539	0.170422	2.53156	0.0247087	0.141238	5.73853	5.87029	5.81581	5.59055	5.95634	5.75755	6.03973	5.94007
Gm42829	1.27982	0.355938	2.53118	0.0247264	0.141238	1.518	1.63655	1.35298	1.32892	1.7139	1.94498	2.02048	1.63344
Gm49685	1.35206	0.435159	2.53109	0.0247307	0.141238	0.370444	0.455592	0.842078	0.274134	0.875642	0.87017	1.00788	0.884493
Pabpc4	1.11825	0.161246	2.53105	0.0247327	0.141238	4.52051	4.44195	4.34763	4.4518	4.66898	4.53754	4.70736	4.50116
Bean1	1.19836	0.261067	2.52992	0.024786	0.141398	3.03919	3.28819	3.1239	3.0566	3.52659	3.11466	3.37349	3.53295
Angptl4	1.62064	0.696562	2.52981	0.024791	0.141398	-0.65909	-0.454561	0.0917152	-0.557518	0.145809	-0.323549	0.875722	0.365421
Gorasp1	1.10907	0.149348	2.52934	0.0248131	0.141398	4.54843	4.67039	4.64295	4.5049	4.70594	4.65223	4.80623	4.79266
Grb14	1.16702	0.222829	2.52878	0.0248395	0.141498	3.24337	3.14149	3.03319	2.93987	3.36656	3.41473	3.2841	3.23433
Gm28043	1.12872	0.174693	2.52766	0.0248927	0.141752	4.79218	4.67465	4.70953	4.85366	4.753	4.89073	5.0495	5.01258
Znhit1	1.17721	0.235368	2.52722	0.0249133	0.141819	3.62632	3.32631	3.2841	3.40877	3.80044	3.57975	3.70491	3.51985
Mycbp2	1.05994	0.0839815	2.52668	0.0249391	0.141872	9.33511	9.3067	9.37657	9.36173	9.46667	9.48929	9.37657	9.38376
Gm29253	4.83664	2.274	2.52665	0.0249405	0.141872	-1.04146	1.70271	-0.389404	-5.22346	1.705	0.21992	1.86473	0.699673
Hip1r	1.08075	0.11203	2.52647	0.024949	0.141872	6.2868	6.30015	6.31353	6.29705	6.44786	6.30115	6.50386	6.38481
Xpot	1.06873	0.0958937	2.52506	0.0250161	0.1421	5.87009	5.91455	5.92231	5.86082	5.98558	6.01894	5.96307	5.98619
Tmem42	1.28937	0.366669	2.52502	0.0250182	0.1421	1.61249	1.84686	1.38558	1.7928	1.76725	2.01423	2.24771	2.09657
Rps15a	1.06551	0.0915389	2.52489	0.0250243	0.1421	6.47299	6.50972	6.44258	6.52579	6.56172	6.58026	6.61944	6.55701
Pkd2l1	1.26828	0.342874	2.52401	0.0250663	0.142189	1.711	1.82609	1.29434	1.6632	1.99062	1.87085	1.97515	2.08807
En1	1.38902	0.474065	2.52367	0.0250823	0.14223	1.63655	1.91124	2.508	2.41256	2.92653	2.59329	2.44293	2.29709
Rap1gap2	1.08207	0.113791	2.52332	0.0250992	0.142242	7.15295	7.22671	7.15745	7.05143	7.2415	7.17616	7.33766	7.28878
Cxcl14	1.10835	0.148417	2.52258	0.0251346	0.142377	4.45226	4.42483	4.4833	4.48796	4.60399	4.4672	4.66283	4.68196
Celf5	1.08709	0.120476	2.52211	0.0251571	0.142454	5.45167	5.54094	5.46035	5.51512	5.64159	5.53361	5.69858	5.57292
Mrps5	1.0943	0.130009	2.52131	0.0251951	0.142569	5.43145	5.50026	5.53221	5.40618	5.70238	5.53701	5.62846	5.51947
Dgcr6	1.13262	0.179667	2.51869	0.0253214	0.143032	4.38141	4.31608	4.11933	4.20387	4.34431	4.55119	4.39029	4.496
Rnf213	1.08478	0.117408	2.51834	0.0253381	0.143032	5.15899	5.11632	5.15063	5.18972	5.30035	5.33418	5.25361	5.2
Mmab	1.13878	0.187486	2.51597	0.0254525	0.143373	3.40102	3.44583	3.43757	3.52262	3.78124	3.55697	3.58034	3.63117
Use1	1.12231	0.166472	2.51506	0.0254967	0.143472	4.22564	4.2055	4.27608	4.12773	4.46288	4.32343	4.46195	4.24788
Atp1a3	1.0873	0.120746	2.51347	0.0255738	0.143783	10.6902	10.6902	10.7678	10.6902	10.9295	10.6902	10.9295	10.7678
Vcam1	1.16857	0.224744	2.51188	0.0256514	0.143837	3.28141	3.61115	3.42998	3.26541	3.70162	3.60962	3.66986	3.53295
Ddx27	1.11482	0.156808	2.51153	0.0256683	0.143837	4.60815	4.45226	4.59768	4.46575	4.73817	4.55119	4.71359	4.728
Rps12	1.11049	0.151195	2.51117	0.025686	0.143886	4.74355	4.77301	4.57179	4.73922	4.94162	4.84158	4.90374	4.76771
Tmem132d	1.22084	0.287878	2.50981	0.0257523	0.144177	2.38324	2.21122	2.05901	2.13877	2.55005	2.68971	2.41256	2.35855
Frmd8	1.14574	0.196276	2.50904	0.0257902	0.144177	4.03208	3.95815	3.89757	3.79433	4.22131	4.23825	4.08843	3.96304
Chil5	1.31113	0.39081	2.50854	0.0258149	0.144177	1.59262	1.711	1.76014	1.74734	1.6128	2.14906	2.33001	2.23617
Ddx54	1.10804	0.148012	2.50848	0.0258177	0.144177	4.59181	4.75509	4.63927	4.52707	4.8029	4.76115	4.73106	4.82729
Jam3	1.11757	0.160369	2.50802	0.0258401	0.144196	3.7548	3.77981	3.6968	3.86616	3.94215	3.96336	3.94707	3.89225
Smad7	1.1142	0.156005	2.50786	0.0258483	0.144196	5.60808	5.66618	5.62303	5.50324	5.83919	5.68243	5.89205	5.61384
Larp1	1.0624	0.0873245	2.50617	0.0259313	0.144412	7.38708	7.41396	7.38838	7.39102	7.54631	7.42938	7.50772	7.44611
Trim16	1.2146	0.280478	2.5049	0.0259941	0.144659	2.13135	2.15409	2.13973	1.91124	2.36918	2.27631	2.53885	2.27652
Ech1	1.12131	0.165182	2.50456	0.0260109	0.144677	4.37306	4.43873	4.29101	4.15629	4.44386	4.50888	4.51209	4.48589
Filip1	1.25448	0.327088	2.50392	0.0260424	0.144766	1.50145	1.40198	1.68816	1.36318	1.96599	1.84686	1.73347	1.70684
Plekhj1	1.10632	0.14577	2.5036	0.026058	0.144766	4.54228	4.59535	4.53318	4.52288	4.73425	4.54566	4.73702	4.75265
P4hb	1.09544	0.131508	2.50314	0.026081	0.144794	5.89542	5.97084	5.83209	5.82018	6.06509	5.8756	6.03125	6.07676
Faap100	1.11665	0.159171	2.50264	0.0261057	0.144809	4.47017	4.54569	4.4833	4.43898	4.61825	4.48589	4.75231	4.70594
Rtn4ip1	1.10719	0.146909	2.50252	0.0261117	0.144809	3.92892	3.95815	4.00388	3.96304	4.13442	4.1247	4.04388	4.13595
Mrps18b	1.15926	0.213202	2.50233	0.0261211	0.144809	3.22868	3.26724	3.42998	3.32689	3.51235	3.42811	3.69873	3.42285
St6gal1	1.14873	0.200041	2.50218	0.0261285	0.144809	3.99887	4.01318	3.91512	3.6884	4.20935	4.0079	4.10996	4.11567
Dpf1	1.10642	0.145903	2.50068	0.0262032	0.145164	4.37889	4.5043	4.35813	4.38012	4.62755	4.56528	4.55756	4.47652
Gm44242	1.40869	0.494352	2.50039	0.0262177	0.145164	0.370444	0.586496	0.708134	0.786	0.807247	1.22605	0.835119	1.52502
Cdo1	1.1869	0.247196	2.50035	0.0262195	0.145164	2.42444	2.50203	2.42444	2.7319	2.77691	2.68971	2.82422	2.75793
Cox14	1.10891	0.149148	2.4978	0.0263471	0.145651	5.1389	5.14218	4.95544	5.02583	5.20706	5.09922	5.31335	5.24902
Cdh4	1.10559	0.144811	2.49669	0.0264027	0.145828	4.92731	4.91774	4.98765	4.85166	5.06047	5.02825	5.2016	4.96396
Pml	1.13699	0.185217	2.49527	0.0264738	0.146056	4.34053	4.40165	4.5294	4.48543	4.54566	4.46333	4.80092	4.63927
Lrrc3b	1.10155	0.139532	2.49496	0.0264894	0.146056	4.58059	4.57765	4.53727	4.48543	4.66095	4.58507	4.73702	4.75265
Eps8l2	1.12947	0.17564	2.49431	0.0265221	0.146056	4.87428	4.82997	4.77999	4.72111	4.91139	4.81918	5.17074	4.99648
Kif21b	1.09177	0.126675	2.49424	0.0265256	0.146056	5.96418	6.05143	6.01575	6.02664	6.29154	6.07779	6.13261	6.06352
Prpf8	1.05209	0.0732563	2.49398	0.0265389	0.146056	8.36616	8.37781	8.37301	8.32454	8.46107	8.40664	8.44281	8.42443
Gm10855	1.49792	0.582963	2.49345	0.0265655	0.146128	-0.234794	0.407302	0.427873	0.0117622	0.769717	0.824976	1.10898	0.229797
Stc2	1.78679	0.837367	2.49244	0.0266167	0.14631	-0.323549	-1.05156	-0.221791	-0.557518	-0.00275041	-0.323549	1.25256	0.0974556
Tmem100	1.21236	0.277817	2.49152	0.0266631	0.146443	1.96496	1.92558	1.71205	2.00346	2.25105	2.17065	2.19691	2.12519
Smarcc2	1.05593	0.0785116	2.49142	0.0266679	0.146443	8.45165	8.48433	8.46885	8.47303	8.56039	8.48055	8.59312	8.55552
Tagln3	1.07669	0.106601	2.49055	0.0267125	0.146538	7.44242	7.46023	7.32952	7.38146	7.51124	7.40985	7.5507	7.57029
Prss36	1.28487	0.361624	2.48859	0.026812	0.146883	1.22524	1.19728	1.53153	1.58559	1.74084	1.94498	1.58559	1.6776
Adgrg6	1.31808	0.398434	2.48648	0.0269193	0.147027	1.43258	1.54949	1.98256	2.02488	1.96599	2.24559	1.9395	2.3427
Cntnap5c	1.17227	0.229307	2.48582	0.0269531	0.147081	3.12724	3.41473	3.41486	3.29858	3.63824	3.40366	3.45202	3.65965
Ramp3	1.19645	0.258763	2.48523	0.0269835	0.147125	2.56147	2.82003	2.87797	2.99091	3.07089	2.93987	3.17752	3.04206
Mgll	1.11318	0.154692	2.48495	0.0269976	0.147153	6.43291	6.48308	6.3944	6.28468	6.53867	6.36819	6.66092	6.64321
Zc3hav1	1.1219	0.165946	2.48467	0.0270119	0.147181	3.96387	3.95019	3.93414	4.08843	4.1859	4.0528	4.24796	4.09531
Pcsk4	1.27656	0.352259	2.48386	0.0270538	0.14736	1.47601	2.01368	1.50278	1.7928	2.07429	1.94498	2.17065	2.03363
Echdc2	1.14477	0.195063	2.48286	0.0271053	0.147509	4.33051	4.58432	4.46186	4.34053	4.62755	4.44559	4.78165	4.633
Ano4	1.15421	0.206904	2.48244	0.0271268	0.147509	3.57265	3.68251	3.32689	3.5652	3.77319	3.85775	3.71415	3.68989
Exosc5	1.10521	0.144316	2.48189	0.0271552	0.147564	4.09844	4.0941	4.06195	4.06312	4.26074	4.2678	4.24316	4.13595
Nop56	1.07842	0.108924	2.48114	0.0271937	0.147724	5.52054	5.58981	5.52054	5.59877	5.62587	5.65021	5.73853	5.64863
Lyrm1	1.17244	0.22951	2.48079	0.0272118	0.147724	2.38324	2.55674	2.53003	2.50544	2.67973	2.6596	2.72914	2.80986
Eri3	1.09065	0.125184	2.47993	0.0272564	0.147724	5.6504	5.72044	5.60156	5.55464	5.85755	5.68502	5.7623	5.73411
Nrros	1.4531	0.539133	2.47989	0.0272582	0.147724	1.43258	2.08874	2.07466	2.28171	1.94498	2.30525	2.85704	2.80057
Slc35f1	1.11906	0.162287	2.47987	0.027259	0.147724	4.8051	4.7523	5.03235	4.9824	5.08188	5.10231	5.00587	5.0015
D630030B08Rik	1.17947	0.23814	2.47976	0.0272652	0.147724	2.96323	2.95414	3.1042	2.93987	3.40107	3.35029	3.11045	3.06406
Gon4l	1.06431	0.0899164	2.47972	0.0272669	0.147724	6.8476	6.85077	6.88837	6.83528	6.99126	6.8959	6.98511	6.90612
Pcdhb18	1.11157	0.152601	2.47615	0.0274524	0.148454	4.11779	4.1247	4.11192	4.19237	4.25494	4.41553	4.20935	4.28862
Aff1	1.09324	0.12861	2.47423	0.0275526	0.148773	6.13632	6.2199	6.36179	6.34633	6.33209	6.42962	6.371	6.43159
Kit	1.06471	0.0904566	2.47337	0.0275976	0.148917	7.5089	7.55353	7.61563	7.64391	7.66452	7.6692	7.70332	7.64113
Clptm1l	1.08139	0.112885	2.47261	0.0276372	0.149049	5.35568	5.36475	5.31043	5.2452	5.4635	5.37681	5.43994	5.45352
Emc8	1.07599	0.105661	2.47184	0.0276775	0.149049	5.9588	6.00882	6.08692	5.96386	6.09186	6.05239	6.14529	6.14093
Hs3st2	1.53835	0.621386	2.47041	0.0277528	0.149305	0.466543	0.586496	0.229865	0.21992	1.53118	1.43258	0.750771	0.411877
Rarg	1.11919	0.162454	2.47008	0.0277701	0.149348	4.18	4.16224	4.22902	4.01992	4.34431	4.2085	4.28872	4.39298
A830073O21Rik	1.25926	0.33258	2.46817	0.0278707	0.14974	1.47601	1.82609	1.76014	1.50145	1.81114	1.92014	1.99846	2.15591
Slc39a3	1.07118	0.0991959	2.46591	0.0279905	0.150134	5.91716	5.92421	5.94018	5.84605	6.02348	5.95395	6.00279	6.04256
Il4ra	1.14278	0.19255	2.46489	0.0280448	0.150326	3.59615	3.61642	3.57721	3.66209	3.77732	3.64136	3.79741	3.98477
Itm2b	1.05076	0.0714396	2.46386	0.0280996	0.15052	9.21837	9.19563	9.17559	9.21126	9.23425	9.3067	9.24561	9.3015
Npy	1.1878	0.248294	2.46344	0.0281216	0.150538	2.59163	2.6596	2.45606	2.63463	2.92653	2.68971	2.99031	2.73436
Ush1g	1.3261	0.407185	2.46294	0.0281484	0.150631	1.47601	1.61809	1.22609	1.07735	1.94498	1.43258	1.95705	1.73347
Akap1	1.09174	0.126636	2.46194	0.0282019	0.15085	5.211	5.19542	5.28175	5.2055	5.38708	5.21262	5.38046	5.4012
Ppa1	1.10826	0.1483	2.46121	0.0282409	0.150854	4.68668	4.71338	4.59447	4.75612	4.77776	4.9732	4.75504	4.85931
Entpd3	1.39428	0.479525	2.46111	0.028246	0.150854	1.04653	1.33002	0.965122	1.32892	1.82753	1.92014	1.82334	1.08155
Focad	1.07197	0.100259	2.46084	0.0282609	0.150883	5.76948	5.72126	5.75981	5.78266	5.85592	5.85508	5.80403	5.9163
Rps15	1.09803	0.134914	2.4603	0.0282895	0.150919	6.1332	6.23386	6.05972	6.07073	6.18933	6.1624	6.36286	6.32565
Sin3b	1.07007	0.0977038	2.45887	0.028366	0.151022	6.49212	6.55035	6.46889	6.46252	6.65807	6.52356	6.59226	6.59402
Pdlim3	1.41251	0.49826	2.45886	0.028367	0.151022	0.268664	0.498358	0.427873	0.69094	1.18996	0.570352	0.750771	1.32319
Gnaz	1.10139	0.139324	2.45843	0.0283897	0.151022	5.08485	5.08694	5.08579	5.07713	5.24187	5.07658	5.35749	5.20095
Akap2	1.07317	0.101885	2.45728	0.0284519	0.151154	6.25252	6.27241	6.37027	6.35151	6.47642	6.38095	6.40383	6.3842
Asah2	1.16914	0.225443	2.45702	0.0284657	0.151178	3.72146	3.84213	3.68627	3.45083	3.77732	4.08992	3.8736	3.91586
Atp6ap1	1.06945	0.096866	2.45642	0.0284984	0.151302	7.61615	7.66208	7.55844	7.54751	7.65422	7.63128	7.74833	7.73961
Nt5c	1.15949	0.213493	2.45548	0.0285491	0.15143	3.40102	3.67533	3.64254	3.63863	3.66773	3.75349	3.96651	3.79433
Ykt6	1.08685	0.120151	2.45534	0.0285566	0.15143	5.49677	5.52152	5.57914	5.46469	5.58566	5.56571	5.74046	5.63805
Bicra	1.10519	0.144293	2.45432	0.0286116	0.151604	5.63239	5.73024	5.73879	5.73918	5.89935	5.69415	5.99405	5.81222
Efr3b	1.05061	0.0712316	2.45394	0.0286322	0.151663	7.84187	7.84383	7.85004	7.83802	7.93956	7.90704	7.91548	7.89663
Ddrgk1	1.10979	0.150293	2.45331	0.0286664	0.151795	4.33051	4.25871	4.35813	4.32051	4.5867	4.35337	4.47527	4.43646
Polr3e	1.08691	0.120237	2.45247	0.028712	0.151951	4.91756	4.8283	4.78803	4.8754	5.00828	4.97006	4.98158	4.93766
Gnptg	1.10888	0.149107	2.45216	0.0287291	0.151951	5.33662	5.51947	5.34126	5.40239	5.52272	5.41952	5.68199	5.56926
Kctd2	1.08902	0.123028	2.45208	0.0287335	0.151951	5.80545	5.83897	5.76948	5.77637	6.00148	5.78579	5.90086	5.99341
Magee2	1.39115	0.476278	2.45051	0.0288192	0.152354	0.0610549	-0.194439	-0.122013	-0.323549	0.358695	0.389331	0.498358	0.0974556
Nhs	1.26074	0.334272	2.44861	0.0289228	0.152652	2.09105	2.10874	2.23815	2.00346	2.59871	2.68971	2.07425	2.45651
Fam84a	1.09697	0.133528	2.44777	0.028969	0.152832	5.08829	5.22656	5.28668	5.25284	5.25859	5.35509	5.41167	5.34556
Leprot	1.22384	0.291415	2.44764	0.0289758	0.152832	3.05936	3.60388	3.1239	3.26541	3.59675	3.48414	3.42308	3.75835
Hspa9	1.05536	0.0777367	2.44566	0.0290848	0.153177	7.09659	7.11534	7.06129	7.06385	7.16975	7.15508	7.16273	7.16345
Nectin1	1.08907	0.123103	2.44562	0.0290866	0.153177	6.80479	6.82739	6.80771	6.85682	7.01018	6.78861	7.05362	6.92859
Tspan15	1.08434	0.116817	2.44494	0.0291242	0.153301	4.99648	5.09092	4.95544	5.04538	5.11845	5.18269	5.13791	5.12996
Phf24	1.06174	0.0864336	2.44443	0.0291524	0.153301	6.59973	6.59924	6.58053	6.55783	6.69998	6.64887	6.70679	6.62879
Thsd7a	1.08643	0.119589	2.44364	0.0291962	0.153336	6.65859	6.62767	6.77468	6.80063	6.85439	6.92569	6.78124	6.77315
Acat3	1.4603	0.546266	2.44302	0.0292305	0.153405	-0.353675	-0.0837168	0.274261	-0.151973	0.507118	0.539314	0.0153973	0.781559
Agbl4	1.29252	0.370187	2.44291	0.0292362	0.153405	1.34789	1.50847	1.32412	1.16874	1.89256	1.94498	1.44171	1.63344
Gm32618	1.42582	0.511794	2.44182	0.0292965	0.15345	0.753016	-0.116944	0.303251	0.69094	0.726212	0.87017	1.00788	1.00894
Mrpl38	1.14337	0.193298	2.44067	0.0293604	0.153642	4.32301	4.60563	4.48782	4.40165	4.64985	4.44559	4.76791	4.71187
Tigar	1.13187	0.178703	2.44053	0.0293681	0.153642	4.09844	4.23223	4.39007	4.35063	4.42302	4.5557	4.43868	4.34689
Eps8l1	1.3103	0.389899	2.44019	0.0293872	0.153642	2.6123	2.75659	3.26058	3.33429	3.54033	3.55697	3.06719	3.28704
2610507B11Rik	1.05388	0.0757079	2.44012	0.0293912	0.153642	8.04651	8.07502	8.03805	8.02561	8.1122	8.07981	8.16347	8.13225
Tbrg1	1.10424	0.143058	2.43998	0.0293988	0.153642	4.2775	4.24332	4.19951	4.28893	4.43693	4.42828	4.28872	4.44023
Ppp2r1a	1.06434	0.089963	2.43987	0.029405	0.153642	7.86782	7.92125	7.84187	7.82362	7.91806	7.89412	8.00987	7.99287
Tmem184b	1.09026	0.124678	2.43934	0.0294344	0.153658	6.35655	6.50333	6.4168	6.38337	6.55048	6.42806	6.66203	6.51461
Tmem209	1.10133	0.139249	2.43912	0.029447	0.153658	4.70132	4.56636	4.64981	4.74422	4.78338	4.78212	4.74965	4.88984
Fam155a	1.07943	0.110272	2.43896	0.0294557	0.153658	6.48308	6.48958	6.47922	6.39239	6.61586	6.46422	6.55269	6.65113
Nans	1.15518	0.208119	2.43785	0.0295176	0.153932	3.05936	3.04562	3.13442	2.87214	3.23667	3.12427	3.26113	3.31013
Tspan7	1.05296	0.0744485	2.43743	0.0295412	0.153955	8.66699	8.71182	8.61243	8.64151	8.72738	8.74209	8.71448	8.75074
Wfs1	1.09486	0.130748	2.43592	0.0296252	0.154277	5.17815	5.33392	5.20854	5.2868	5.3905	5.30319	5.48321	5.35062
Bod1	1.09986	0.137326	2.43565	0.0296403	0.154277	4.62837	4.62755	4.61249	4.5518	4.63116	4.73348	4.76236	4.8414
Gm1976	1.15455	0.207328	2.4355	0.0296488	0.154277	3.50858	3.39284	3.6692	3.46016	3.85188	3.60962	3.59615	3.7705
Tspan9	1.09068	0.125231	2.43547	0.0296507	0.154277	8.04166	8.10539	8.08821	8.0425	8.13846	8.0425	8.31432	8.27665
S1pr5	1.13302	0.180178	2.43519	0.0296666	0.15431	3.71526	3.95815	3.78858	4.00744	4.04955	4.05906	4.03608	4.04846
Swap70	1.17007	0.226597	2.43444	0.0297083	0.154423	2.80726	2.92921	2.73436	2.77691	2.86964	3.13996	3.03209	3.14149
Hhatl	1.11555	0.157749	2.43394	0.0297365	0.154423	3.82912	3.83484	3.80479	3.83482	3.91927	3.90491	4.08843	4.00917
Colgalt2	1.21977	0.286611	2.43363	0.0297539	0.154423	1.76564	1.69084	1.76014	1.84911	2.11091	1.99301	1.89744	2.19574
Gm20075	1.34318	0.425655	2.43312	0.0297825	0.154423	0.952021	1.82903	1.30831	1.5722	1.973	1.75727	1.82726	1.8297
Grin2b	1.15416	0.206844	2.43262	0.0298108	0.154513	5.9924	5.97969	6.08791	6.01548	6.4549	6.39061	6.00882	6.0618
Trem2	1.31529	0.395382	2.43216	0.0298368	0.154549	0.865334	0.902743	0.801881	1.16874	1.37253	0.99771	1.37908	1.52502
Gga3	1.07246	0.100931	2.42999	0.0299593	0.155002	6.4231	6.48708	6.45171	6.47176	6.63565	6.51176	6.60222	6.48708
Mpp3	1.09398	0.129589	2.42977	0.0299718	0.155002	7.73777	7.81726	7.90102	7.88681	7.88722	7.85234	8.09336	8.01567
Cog8	1.08888	0.122845	2.42918	0.0300051	0.155002	5.1829	5.17548	5.20682	5.07644	5.27877	5.21417	5.37429	5.2599
Mobp	1.09191	0.126851	2.4286	0.0300381	0.155002	8.2336	8.21061	8.01765	8.0437	8.32156	8.31432	8.1935	8.19794
Arap1	1.0928	0.128028	2.4286	0.0300382	0.155002	5.94892	6.08924	6.07425	6.01769	6.1911	6.0735	6.28334	6.08606
2310022B05Rik	1.09763	0.134395	2.42807	0.0300682	0.155002	5.67602	5.79923	5.57914	5.5765	5.87898	5.77039	5.80133	5.74018
BC030499	1.33928	0.421454	2.42687	0.0301366	0.155026	0.709738	0.708492	0.708134	0.69094	1.18996	1.51969	1.00788	0.837941
Hmgxb3	1.06684	0.0933407	2.42681	0.03014	0.155026	5.8609	5.81581	5.83209	5.7781	5.93734	5.8992	5.92231	5.90298
Fam173a	1.11274	0.154118	2.42655	0.0301549	0.155054	5.45326	5.57418	5.61871	5.46035	5.75717	5.5123	5.79999	5.63688
Hcn3	1.17315	0.230382	2.42584	0.0301954	0.155182	3.30702	3.4882	3.31976	3.34054	3.70517	3.32553	3.74375	3.59182
Runx1t1	1.11987	0.16333	2.42571	0.0302028	0.155182	5.49898	5.28844	5.51909	5.51347	5.57439	5.79186	5.58566	5.51516
Prdm8	1.1291	0.17517	2.42527	0.0302278	0.155182	4.65754	4.73425	4.68985	4.87769	4.93982	4.74659	5.07935	4.86657
Acaca	1.05605	0.0786849	2.42489	0.0302493	0.155193	6.89699	6.91463	6.90178	6.87122	6.99448	6.94485	6.98029	6.97989
Plppr1	1.67037	0.740169	2.42469	0.0302611	0.155205	0.0610549	0.274134	-0.122013	-0.112382	1.06946	1.60998	-0.0183415	0.579559
Sirt3	1.13156	0.178319	2.42449	0.0302721	0.155205	4.1636	4.31917	4.18	4.13857	4.31608	4.29198	4.57003	4.3364
Psmb10	1.22833	0.296693	2.42347	0.030331	0.155205	2.67062	2.55674	2.31777	2.17065	2.64058	2.609	2.83419	2.861
Tmsb4x	1.07188	0.100145	2.42335	0.0303376	0.155205	6.50972	6.46422	6.45716	6.48681	6.50505	6.64304	6.53243	6.64118
Pth1r	1.2038	0.267596	2.42141	0.0304489	0.155674	2.10434	1.91124	2.07466	1.86489	2.23348	2.38346	2.21131	2.20915
Svil	1.08456	0.117108	2.41946	0.0305615	0.156052	5.02384	4.97821	5.04964	5.01834	5.16672	5.06679	5.09217	5.20209
Mboat1	1.34261	0.425045	2.41899	0.0305885	0.156079	1.61249	1.04549	0.708134	1.29434	1.59005	1.58268	1.63344	1.60876
Ube2v1	1.07331	0.102067	2.41874	0.0306029	0.156079	6.70115	6.72638	6.73364	6.56856	6.81301	6.75521	6.80852	6.7635
Gpat4	1.07417	0.10322	2.41864	0.0306087	0.156079	6.08147	6.10888	6.08761	6.1081	6.15537	6.12928	6.21159	6.29672
Pcdhb10	1.30975	0.389296	2.41759	0.0306692	0.156231	1.98703	2.22518	2.31777	2.22012	2.94529	2.84529	2.28669	2.26717
Ebpl	1.10148	0.139448	2.4168	0.0307151	0.156345	4.30452	4.23825	4.30807	4.28508	4.32325	4.43541	4.50029	4.42189
Ttyh1	1.05269	0.0740775	2.41628	0.0307451	0.156347	8.25666	8.29134	8.25911	8.27253	8.35932	8.30743	8.39055	8.31809
Gm48751	1.35417	0.437414	2.41612	0.0307548	0.156347	0.753016	0.630985	0.602237	0.155448	1.02008	1.22605	0.835119	0.884493
Atg9a	1.08752	0.121047	2.41508	0.0308153	0.156506	6.69567	6.77599	6.75813	6.69009	6.83575	6.72117	6.98472	6.85487
Rps28	1.13598	0.183936	2.41491	0.0308247	0.156506	4.377	4.34005	4.19237	4.20739	4.51439	4.28976	4.42828	4.6312
Bud31	1.12575	0.170883	2.41329	0.0309193	0.156838	3.69206	3.73666	3.89757	3.7672	4.01987	3.92509	3.97472	3.83484
Clec2l	1.08047	0.111664	2.41184	0.0310042	0.157094	6.12605	6.13664	6.15368	6.18672	6.32621	6.1278	6.31423	6.27077
Rims3	1.07466	0.103877	2.41118	0.0310427	0.157136	8.48055	8.53887	8.62966	8.57691	8.62657	8.56039	8.72411	8.72118
Gm21119	1.24957	0.321428	2.40962	0.0311342	0.157335	2.08508	2.17383	1.94127	2.07296	2.08643	2.26913	2.57234	2.62242
Ttf2	1.24631	0.317664	2.40944	0.0311447	0.157335	1.72896	1.72427	1.56182	1.50145	1.85037	1.79732	2.19691	1.9474
Gm43684	1.42269	0.508619	2.40735	0.0312676	0.157758	1.02165	0.708492	1.04653	1.10591	1.34487	0.87017	1.91378	1.65184
Engase	1.22665	0.294725	2.40721	0.0312763	0.157758	1.96496	2.02386	2.2896	1.96927	2.52837	2.17065	2.44293	2.23617
Dpp6	1.05036	0.0708812	2.40578	0.0313607	0.158085	8.75074	8.75074	8.79795	8.78823	8.86055	8.80814	8.87563	8.82354
Epb41l4a	1.39868	0.484067	2.40501	0.0314062	0.158216	0.830345	1.12982	1.16286	0.786	2.01368	1.49461	1.29735	1.08155
Hcn4	1.19419	0.256027	2.4043	0.0314483	0.15823	2.84156	3.04562	2.86805	2.72065	3.39494	3.09233	3.01728	3.04206
Gm37403	1.40131	0.486776	2.4015	0.0316146	0.158644	-0.119964	0.065763	0.494982	0.0802287	0.940941	0.570352	0.549904	0.365421
Erh	1.17848	0.236933	2.40075	0.0316596	0.158669	3.67654	3.22527	3.39443	3.51575	3.8115	3.56073	3.65881	3.70914
Cops8	1.0891	0.12313	2.40044	0.0316777	0.158693	5.66846	5.6049	5.58254	5.61027	5.79936	5.59229	5.80891	5.75154
Inka2	1.09421	0.129884	2.39968	0.0317232	0.158822	5.4644	5.63165	5.63312	5.62463	5.77438	5.60548	5.77744	5.70118
Cnmd	1.41761	0.503465	2.39904	0.0317615	0.158901	-0.194439	-0.356598	0.0130852	-0.323549	0.676443	0.165338	0.0628738	0.229797
Gpr68	1.11765	0.160469	2.39865	0.031785	0.158901	5.12972	5.24349	5.23084	5.11926	5.31794	5.1522	5.50423	5.37114
Dubr	1.17977	0.238507	2.39855	0.0317908	0.158901	2.42444	2.45143	2.4415	2.48819	2.73186	2.83905	2.49935	2.71242
Zdhhc18	1.07935	0.110169	2.39827	0.0318077	0.158901	5.64796	5.66419	5.62722	5.61427	5.78212	5.63014	5.77744	5.80015
Mkrn3	1.31412	0.394096	2.3979	0.0318301	0.158934	0.926649	1.1528	1.41728	1.07735	1.59005	1.29589	1.37908	1.82502
Slc7a4	1.15719	0.210628	2.39783	0.031834	0.158934	4.30886	4.28518	4.25851	4.18709	4.54248	4.34053	4.72201	4.27097
Mtfp1	1.1349	0.182565	2.39731	0.0318655	0.158993	3.85262	3.91027	3.85775	3.61591	3.92944	3.97447	4.08843	3.98895
CT025671.1	1.33128	0.412818	2.39607	0.0319397	0.159167	0.865334	1.19728	0.965122	0.99771	1.10291	1.26197	1.52798	1.76407
Gpc1	1.09984	0.137297	2.39554	0.031972	0.159173	6.14413	6.23386	6.22708	6.11877	6.30608	6.16448	6.47155	6.31989
Galnt9	1.13207	0.178969	2.39486	0.0320129	0.159286	5.974	6.11378	6.01108	5.94235	6.18039	5.94272	6.38451	6.23755
Rab1b	1.10825	0.148278	2.39235	0.0321644	0.159883	6.24659	6.3821	6.23931	6.17748	6.30916	6.30316	6.57028	6.45521
Mfge8	1.09581	0.132002	2.39078	0.0322597	0.160267	5.1522	5.25719	5.24497	5.06642	5.34798	5.24186	5.3849	5.27328
Acer2	1.27206	0.34717	2.39045	0.0322798	0.160283	2.18501	1.74282	2.40501	2.4415	2.53895	2.40047	2.56385	2.53733
Fbn2	1.27433	0.349742	2.38834	0.0324085	0.160562	0.963284	0.96158	1.04653	1.07735	1.30008	1.22605	1.27831	1.60876
Serpinh1	1.11566	0.157902	2.38763	0.032452	0.160643	4.28512	4.27696	4.11933	4.09891	4.30354	4.31235	4.36578	4.45226
Sssca1	1.14309	0.192941	2.38746	0.0324624	0.160643	4.0795	4.11379	4.14778	4.01982	4.22439	4.04912	4.3876	4.43873
Rnd3	1.19407	0.255887	2.38742	0.0324647	0.160643	2.95549	3.07875	3.19464	2.91187	3.30141	3.57207	3.23433	3.08284
Ergic3	1.09541	0.131467	2.38632	0.0325323	0.160781	5.48311	5.5509	5.34862	5.47416	5.63516	5.4974	5.68937	5.56926
Dock10	1.09275	0.127967	2.38561	0.0325755	0.16083	5.13598	5.03613	5.00362	4.9839	5.21286	5.24186	5.07935	5.15916
S1pr1	1.06117	0.0856546	2.38557	0.0325781	0.16083	6.91919	7.02143	6.92736	6.92049	7.01489	7.02999	7.02893	7.06108
Tmem74b	1.2888	0.366032	2.38551	0.0325819	0.16083	1.04653	1.42805	1.66066	1.32892	1.91124	1.63751	1.75104	1.58301
Zbtb7a	1.082	0.113705	2.38506	0.0326094	0.160916	7.56606	7.62049	7.63084	7.58041	7.78154	7.56765	7.81082	7.68675
Rpl41	1.13863	0.187297	2.38469	0.0326322	0.160979	5.89604	5.99185	5.61612	5.81843	6.05272	5.81977	6.11812	6.09606
Akt1s1	1.1102	0.150819	2.38343	0.0327095	0.161091	4.79786	4.90245	4.86614	4.79266	5.02653	4.82289	5.12454	4.97435
Kcna6	1.078	0.108362	2.38335	0.0327146	0.161091	6.44591	6.53932	6.59402	6.48259	6.62559	6.52356	6.68714	6.64861
4930452B06Rik	1.34157	0.423922	2.38246	0.0327691	0.161223	0.498358	0.630985	0.427873	0.739843	1.30008	1.0374	1.00788	0.675527
Bcorl1	1.09507	0.13102	2.38243	0.0327714	0.161223	5.39014	5.57282	5.63094	5.52272	5.674	5.68502	5.69822	5.57518
Pam	1.0957	0.131857	2.38211	0.0327911	0.161271	5.4589	5.36753	5.5004	5.33057	5.58876	5.64837	5.44694	5.50795
Polr1b	1.09049	0.124981	2.38188	0.0328051	0.161291	4.76115	4.75346	4.7761	4.84813	4.93271	4.8123	4.97815	4.89804
Elp3	1.07443	0.10357	2.38107	0.0328552	0.16139	5.53435	5.61612	5.61208	5.53701	5.65528	5.7265	5.7065	5.62846
Apod	1.08407	0.116459	2.38051	0.03289	0.161413	6.8817	6.86517	6.71115	6.75798	6.92641	6.81866	7.00124	6.94039
Htr7	1.54735	0.629804	2.38048	0.0328915	0.161413	0.268664	0.065763	-0.658421	-0.20505	0.940941	0.824976	-0.0183415	0.411877
L3mbtl4	1.37862	0.463221	2.37952	0.0329512	0.161567	0.312842	0.498358	0.661699	0.920368	1.26452	0.99771	1.25256	0.675527
Eif4a3	1.0819	0.113563	2.37907	0.0329791	0.161655	4.87428	4.90937	4.88303	4.8754	4.99956	4.94818	5.07256	4.97191
Gli1	1.12457	0.169369	2.37792	0.0330506	0.161794	4.01435	3.9877	4.03001	3.89868	4.17167	3.96784	4.25464	4.1936
H2-Bl	1.32626	0.40736	2.3764	0.0331448	0.161968	0.628351	0.274134	0.842078	0.739843	1.02008	0.960112	0.925476	1.13159
Mknk2	1.10964	0.150095	2.37616	0.0331601	0.161968	5.5746	5.68261	5.54783	5.51805	5.6632	5.6114	5.91455	5.73207
Hist1h2be	1.12801	0.173775	2.37593	0.0331741	0.161968	3.16144	3.18682	3.20714	3.30334	3.38264	3.38604	3.42063	3.35072
Arih2	1.06631	0.0926317	2.37426	0.033279	0.162164	5.76317	5.76704	5.71185	5.79836	5.8488	5.87639	5.86176	5.82817
Acvr1c	1.15195	0.204083	2.37353	0.0333248	0.162247	4.5692	4.61243	4.69988	4.88076	4.88	5.09922	4.6848	4.91272
Dpysl4	1.09817	0.135104	2.37324	0.033343	0.162257	6.81264	6.86427	6.90007	6.81844	6.96056	6.79898	7.1189	7.0443
Mrps33	1.11989	0.163353	2.37271	0.0333759	0.162368	4.19644	4.04741	4.01589	4.10176	4.18402	4.18628	4.24442	4.39773
Nol12	1.15381	0.206401	2.37223	0.033406	0.162422	2.88589	2.99393	3.1042	2.91187	3.1961	3.30521	3.07277	3.15208
Tspan3	1.06066	0.0849611	2.37127	0.0334667	0.162566	7.23399	7.26644	7.1542	7.18606	7.32314	7.28501	7.26053	7.31812
Magee1	1.06763	0.0944106	2.36981	0.0335586	0.162816	6.86534	6.86835	6.87724	6.81787	7.02092	6.95094	6.97875	6.85802
Stk19	1.13195	0.178809	2.36838	0.0336488	0.163009	3.70124	3.70123	3.92892	3.68101	4.00513	3.83919	3.98455	3.86515
Stim1	1.06127	0.0857953	2.36796	0.0336752	0.163062	6.71199	6.72473	6.69872	6.70161	6.77599	6.73376	6.85234	6.81533
Fgfr2	1.0863	0.119422	2.3678	0.0336855	0.163062	6.40025	6.4168	6.21093	6.24337	6.38767	6.47299	6.44685	6.45902
B830017H08Rik	1.62864	0.70367	2.36741	0.0337102	0.163062	0.0610549	0.065763	-0.221791	-0.112382	0.633483	-0.323549	1.25256	0.964775
Tet3	1.06669	0.093144	2.36602	0.0337985	0.163342	7.92125	7.97889	8.07804	7.99673	8.07804	8.03669	8.15736	8.06785
C1qb	1.19352	0.255225	2.36514	0.0338547	0.163516	3.0452	2.96323	2.55044	2.79593	3.12384	3.1042	3.20108	3.01425
4933415A04Rik	1.24352	0.314434	2.3648	0.033876	0.163521	1.82609	2.04152	2.2597	2.4415	2.41256	2.53577	2.33001	2.48792
Samd1	1.12883	0.17483	2.36419	0.033915	0.163661	4.53754	4.72735	4.61523	4.47017	4.88303	4.57851	4.82289	4.76671
Rbm20	1.28929	0.366578	2.36347	0.0339606	0.163832	0.894754	1.40198	1.47449	1.36318	1.76725	1.58268	1.68654	1.52502
Grin2c	1.09403	0.129648	2.36129	0.0341005	0.164262	8.36742	8.38738	8.43674	8.30516	8.52945	8.3198	8.63856	8.52
Gm2223	1.39802	0.48339	2.36086	0.0341277	0.164344	2.51978	1.39439	2.03191	1.60206	2.10451	2.36705	2.51978	2.44918
Ap5z1	1.12542	0.170465	2.35845	0.0342827	0.164843	4.34053	4.47967	4.5233	4.21578	4.5008	4.58507	4.65657	4.49964
Jakmip1	1.25198	0.32421	2.35772	0.0343294	0.164873	3.25437	3.48576	3.88326	3.85026	4.1006	4.09208	3.65093	3.87396
Scrt1	1.0795	0.110364	2.35743	0.0343482	0.164914	7.80886	7.90395	7.78671	7.80868	8.00926	7.82596	8.03024	7.88492
Gprc5b	1.06363	0.0889913	2.35616	0.0344304	0.165167	8.15641	8.22384	8.10446	8.0842	8.26085	8.18141	8.27665	8.21
Trpm4	1.14711	0.198006	2.35614	0.0344315	0.165167	3.24337	3.11645	3.40708	3.31995	3.52659	3.40366	3.52203	3.37939
Net1	1.21003	0.27504	2.35432	0.0345497	0.165324	3.47995	3.52776	3.16842	3.31436	3.484	3.41044	3.80896	3.89946
Adamts20	1.1726	0.229711	2.35373	0.0345881	0.165398	2.67973	2.71318	2.70903	2.64708	2.87847	2.70476	3.09122	2.96323
Daam2	1.06056	0.0848258	2.35313	0.0346271	0.165398	7.36215	7.40608	7.43154	7.36456	7.53173	7.44611	7.50533	7.41903
Smpd1	1.08766	0.121232	2.35209	0.0346946	0.165493	6.36724	6.39762	6.20091	6.25924	6.43669	6.33962	6.51644	6.42581
Zfp110	1.09682	0.133331	2.35194	0.0347043	0.165493	4.72395	4.65895	4.62035	4.78112	4.79585	4.74379	4.85756	4.90945
Lama2	1.07061	0.0984271	2.35127	0.0347477	0.165651	5.48995	5.59996	5.56424	5.55464	5.67754	5.64159	5.62708	5.65707
Zfp366	1.14897	0.200344	2.34961	0.0348567	0.166031	2.99937	2.99393	2.87797	3.10787	3.31058	3.09233	3.16105	3.21811
Coq4	1.20958	0.274503	2.34943	0.0348684	0.166031	2.39018	2.6596	2.63463	2.41256	2.70571	2.58248	3.03209	2.83921
Tiam2	1.12469	0.169524	2.34924	0.0348805	0.166039	4.12043	3.9199	4.07042	4.00744	4.10684	4.1131	4.33554	4.21126
Gm47341	1.33577	0.417668	2.34908	0.0348908	0.16604	0.865334	0.708492	0.965122	0.99771	1.43258	1.26197	1.58559	0.884493
Adcyap1r1	1.07965	0.110557	2.34879	0.03491	0.16606	6.82964	6.84833	6.83528	6.74978	7.0615	6.93086	6.85439	6.8655
B4galt2	1.11417	0.155971	2.34806	0.0349578	0.166163	4.57829	4.67618	4.68604	4.59997	4.93707	4.60862	4.79114	4.81354
Cyhr1	1.06473	0.0904832	2.34713	0.0350191	0.166287	6.64491	6.66285	6.63565	6.66299	6.80191	6.70679	6.78795	6.67169
Wscd2	1.07728	0.107399	2.34704	0.0350252	0.166287	8.6657	8.76068	8.86542	8.77479	8.92892	8.78504	8.9433	8.83097
Selenow	1.06779	0.0946224	2.34594	0.0350974	0.166483	7.23564	7.3	7.24845	7.21945	7.41655	7.24271	7.37049	7.35154
Mras	1.08099	0.112357	2.34486	0.0351685	0.166772	6.05278	6.16691	6.18056	6.23495	6.33446	6.18972	6.30468	6.24491
Calcrl	1.22092	0.287968	2.34435	0.0352022	0.166841	2.96323	2.68971	2.46949	2.92921	2.80564	3.1042	3.10166	3.20969
Slco4a1	1.16744	0.223351	2.34401	0.0352245	0.166841	4.01078	4.08692	4.10661	4.07934	4.16752	4.0079	4.4975	4.45226
Alyref2	1.42474	0.510697	2.34305	0.035288	0.16704	-0.234794	0.802837	0.229865	0.21992	0.769717	0.719491	0.925476	0.675527
Rps6kl1	1.10163	0.139637	2.34173	0.0353759	0.16704	4.48209	4.59911	4.60439	4.42822	4.59288	4.64209	4.7101	4.72257
Pi4k2a	1.07828	0.108729	2.34146	0.0353935	0.16704	6.11812	6.06365	6.05545	5.95479	6.19165	6.09872	6.22618	6.11291
Calhm5	1.48791	0.573287	2.3409	0.0354306	0.167132	0.830345	0.00229088	0.0130852	0.586496	0.676443	0.824976	1.47449	0.719519
Atp2a3	1.081	0.112371	2.34009	0.0354847	0.167338	7.83585	7.9033	7.96463	7.88989	7.99872	7.8843	8.13783	8.01318
Gpaa1	1.12606	0.171288	2.33965	0.0355136	0.167377	4.49683	4.59463	4.39007	4.46575	4.81406	4.4672	4.65381	4.70893
Svet1	1.35346	0.436648	2.33912	0.0355492	0.167447	0.926649	1.35451	1.41728	1.50145	2.07429	1.94498	1.58559	1.34738
Zfp146	1.11334	0.154895	2.33849	0.0355908	0.167513	4.55984	4.60815	4.66464	4.82289	4.92028	4.70966	4.81277	4.8051
Ltbp3	1.06367	0.0890513	2.33844	0.0355943	0.167513	7.271	7.28551	7.29579	7.25168	7.38637	7.28181	7.44406	7.34409
Prickle1	1.12892	0.17494	2.33738	0.0356653	0.167798	4.20241	4.29236	4.0512	4.23825	4.55172	4.38012	4.2583	4.33299
Pigv	1.15311	0.205526	2.33628	0.0357388	0.167997	3.42308	3.63172	3.38011	3.68101	3.84131	3.58714	3.79741	3.7123
Ndufa6	1.08994	0.124253	2.33522	0.0358102	0.168284	5.13325	5.17178	5.05834	5.09334	5.18085	5.15036	5.33392	5.28819
Rpl17-ps8	1.38749	0.472479	2.33381	0.0359047	0.168532	0.945288	0.726212	0.869118	1.25445	0.83572	1.56236	1.51229	1.71654
Tsr2	1.06968	0.0971799	2.33339	0.0359329	0.168615	5.37664	5.32764	5.30795	5.34862	5.42815	5.41509	5.47034	5.43592
Col15a1	1.22684	0.294949	2.33298	0.0359605	0.16864	2.23764	2.05916	1.82726	1.84911	2.21511	2.46157	2.17065	2.38293
Bag5	1.08152	0.113064	2.33285	0.0359695	0.16864	4.70652	4.77747	4.7273	4.78112	4.89035	4.86934	4.81277	4.87652
Runx1	1.30254	0.381323	2.33175	0.0360436	0.168878	0.753016	0.547611	0.886173	1.10591	1.10291	1.32939	1.10898	1.22548
Ube4b	1.05776	0.0810167	2.33109	0.0360885	0.169002	7.3221	7.35426	7.37323	7.38475	7.48604	7.39259	7.47199	7.4043
Cnpy2	1.16856	0.224726	2.33059	0.0361219	0.16911	3.18093	3.39284	3.31302	3.31436	3.4229	3.41473	3.45202	3.79433
Nostrin	1.29207	0.369679	2.33015	0.0361518	0.169113	1.16284	0.928086	0.801881	0.99771	1.34487	1.11427	1.61009	1.2905
Zfp346	1.09401	0.129623	2.32996	0.0361646	0.169113	5.1175	5.15725	5.10683	5.1016	5.25859	5.09922	5.36452	5.26872
Nudt12	1.17847	0.236915	2.32917	0.0362182	0.169266	2.64708	2.60673	2.79305	2.78487	3.03064	3.12427	2.77186	2.8517
Slc16a6	1.12942	0.175576	2.32891	0.036236	0.169301	4.01997	3.92892	4.25188	4.13857	4.1859	4.18917	4.28127	4.32714
Pold2	1.14996	0.201586	2.32757	0.0363272	0.16958	3.10335	3.18476	3.14149	3.17334	3.44628	3.12427	3.42998	3.38529
Kazald1	1.21676	0.283041	2.32699	0.0363666	0.169714	1.76564	1.72427	1.61211	1.70392	1.76725	2.01423	2.07425	2.08807
Stk25	1.06268	0.0877091	2.32659	0.0363939	0.169717	6.63437	6.61338	6.65833	6.57529	6.7491	6.65965	6.74788	6.6729
Nob1	1.14175	0.191242	2.32652	0.0363987	0.169717	4.24804	4.21193	4.1945	3.97762	4.28127	4.17279	4.48813	4.44673
Hist1h4h	1.10088	0.138662	2.32537	0.0364767	0.169913	6.0452	6.02129	5.7737	5.9965	6.10574	6.03605	6.06198	6.20247
Csf1r	1.12387	0.168473	2.32537	0.0364769	0.169913	4.46575	4.67284	4.45279	4.34778	4.71381	4.59104	4.74273	4.59134
Snrpd2	1.13205	0.178936	2.32528	0.0364828	0.169913	3.7572	4.01318	3.79555	3.94277	4.0431	3.97447	4.02501	4.18628
Gm8188	1.443	0.529072	2.32378	0.0365858	0.17018	0.172929	0.193466	0.191785	0.0802287	0.37964	1.38482	0.624708	0.431683
Cd3eap	1.15118	0.203119	2.32377	0.0365864	0.17018	2.9137	2.89082	2.99031	2.91187	3.13413	2.97271	3.10166	3.28033
Jam2	1.06962	0.0970962	2.32368	0.0365927	0.17018	5.78647	5.77396	5.77263	5.88531	5.9053	5.94009	5.86605	5.8951
Alg1	1.14154	0.190985	2.32258	0.0366678	0.17041	3.82399	3.87599	3.73325	3.60388	3.81507	3.89868	4.09265	4.00917
Kctd3	1.08244	0.114293	2.3223	0.0366874	0.170424	5.9965	6.04113	6.01575	6.02924	6.21074	5.98063	6.18638	6.15344
Mid1-ps1	1.59209	0.670918	2.32166	0.0367311	0.170489	-0.488757	0.427873	0.274008	-0.350556	1.0405	-0.0641184	1.02566	0.494246
Rpn2	1.0592	0.0829806	2.32163	0.0367334	0.170489	6.36079	6.34784	6.32924	6.33414	6.43469	6.37673	6.4637	6.42748
Adarb1	1.05717	0.0802062	2.32157	0.0367376	0.170489	8.62338	8.67544	8.61727	8.59312	8.70829	8.64105	8.77831	8.70216
Ap1m1	1.07687	0.106847	2.3194	0.036887	0.171007	5.24546	5.28668	5.24497	5.16134	5.29458	5.32853	5.37326	5.37343
Usp11	1.06519	0.0911056	2.31924	0.036898	0.171009	5.7623	5.79206	5.80394	5.7781	5.92231	5.89648	5.83757	5.84695
Rnf220	1.06672	0.0931763	2.31688	0.037061	0.171582	6.18241	6.19729	6.16794	6.11597	6.26267	6.19261	6.32168	6.25826
Calm1	1.05646	0.0792413	2.31684	0.037064	0.171582	10.204	10.1864	10.1864	10.2602	10.2687	10.2812	10.2253	10.378
Msn	1.08221	0.113974	2.31667	0.0370759	0.171588	5.54581	5.67809	5.52513	5.52492	5.63014	5.67025	5.67848	5.76091
Spsb4	1.21479	0.28071	2.3161	0.037115	0.171719	2.22584	2.29869	2.70903	2.31584	2.84994	2.609	2.62438	2.53733
Eva1a	1.23725	0.307139	2.31478	0.0372073	0.171999	2.07434	2.55005	2.13973	2.22012	2.29959	2.609	2.72914	2.60509
Coch	1.23297	0.302143	2.31338	0.0373048	0.172351	1.94498	2.04152	1.61211	1.7928	2.13553	2.36705	1.99846	2.19574
Hax1	1.11792	0.160811	2.31318	0.037319	0.172357	4.44301	4.34809	4.21126	4.25243	4.48502	4.60872	4.48285	4.36392
Gm19445	1.19141	0.252668	2.3127	0.0373523	0.172422	2.49021	2.55005	2.15409	2.50544	2.70571	2.55005	2.72914	2.75793
Gm32817	1.6392	0.712995	2.31204	0.0373985	0.172469	-0.7717	-0.995121	-0.658421	-0.112382	-0.797371	0.315573	0.189277	0.514351
Plcd3	1.13814	0.186682	2.3116	0.0374289	0.172469	3.43531	3.55966	3.4882	3.3903	3.60886	3.59448	3.83831	3.57615
Stx6	1.07207	0.100398	2.31159	0.0374298	0.172469	5.7797	5.89091	5.81012	5.74984	5.90086	5.86287	5.93024	5.94118
Ndufb10	1.10154	0.13952	2.30732	0.0377298	0.173471	5.32903	5.32403	5.12666	5.13798	5.35401	5.32272	5.47988	5.33889
Cs	1.05537	0.0777539	2.3057	0.0378441	0.173893	7.44844	7.46924	7.39788	7.37692	7.50678	7.47864	7.48999	7.53173
Sumo3	1.09351	0.12897	2.30506	0.0378895	0.173909	6.06752	6.1083	5.99622	6.05397	6.14949	6.02638	6.30885	6.25107
Rims4	1.07411	0.103142	2.30467	0.0379171	0.173939	6.99448	7.02999	7.04286	6.98073	7.12971	6.99653	7.22403	7.10369
Hras	1.10374	0.142395	2.30404	0.0379615	0.174072	4.89995	4.93682	4.74617	4.70911	5.0286	4.88517	4.99956	4.97191
Snn	1.06623	0.0925236	2.30272	0.0380554	0.174274	6.19355	6.27156	6.24428	6.1624	6.34163	6.26267	6.34749	6.29015
Hars	1.07993	0.110941	2.30194	0.0381113	0.174382	5.1016	5.12353	5.01967	5.07713	5.26609	5.18806	5.19542	5.12996
Nmnat3	1.46334	0.549261	2.30077	0.0381947	0.174569	0.370444	-0.194439	-0.323549	-0.389404	0.426656	0.824976	0.498358	0.00654029
Ppp1r1b	1.08847	0.122302	2.3002	0.0382348	0.17465	6.8845	6.91696	6.80013	6.70663	6.97623	6.82419	7.02602	6.9748
Avpi1	1.21484	0.280764	2.29989	0.0382574	0.174704	2.2896	2.59163	2.07466	2.2084	2.53895	2.51672	2.74007	2.55005
Hist1h1d	1.18277	0.242172	2.2996	0.0382784	0.174708	3.67124	3.74738	3.67974	3.89421	3.75041	3.78983	4.19505	4.1755
Lbh	1.10703	0.146692	2.29958	0.0382798	0.174708	5.15899	5.14218	5.02207	4.88692	5.28752	5.1522	5.23273	5.1486
Nectin4	1.12807	0.17385	2.29688	0.038473	0.175243	4.1031	4.15235	4.03001	4.00744	4.37586	4.03402	4.30912	4.27097
Psmc5	1.07116	0.0991729	2.295	0.0386085	0.175518	6.06949	6.11291	5.99722	6.09002	6.25035	6.11421	6.1377	6.17029
Degs1	1.06692	0.0934538	2.29498	0.0386095	0.175518	5.50736	5.58155	5.50236	5.52072	5.63239	5.63184	5.59598	5.63312
Lmnb2	1.0809	0.112229	2.29289	0.0387606	0.175818	5.06331	5.08099	5.06299	5.08737	5.29019	5.11456	5.18859	5.1486
Ppp4r1	1.07547	0.104971	2.29287	0.0387623	0.175818	5.48193	5.47188	5.57647	5.49083	5.60681	5.6878	5.54544	5.59974
Igdcc3	1.27883	0.354824	2.29178	0.0388414	0.176077	1.07735	1.53009	1.35298	1.32892	1.63848	1.55132	1.97515	1.52502
Secisbp2	1.09693	0.133477	2.29149	0.0388621	0.176118	4.58717	4.67039	4.7273	4.52019	4.70209	4.72208	4.79607	4.80916
Serp2	1.11633	0.158767	2.29048	0.0389356	0.176257	3.97276	4.04741	3.97371	4.12456	4.29198	4.27608	4.11325	4.08905
Tor1a	1.12181	0.165826	2.28987	0.03898	0.176359	3.98333	4.02419	3.86869	3.96304	4.06202	4.06694	4.3069	4.07114
Bop1	1.09167	0.126537	2.28542	0.039305	0.177383	4.80916	4.85339	4.87753	4.78927	4.92268	4.84331	5.05615	4.99648
Prkce	1.05653	0.079334	2.28485	0.0393463	0.177387	7.94816	7.94816	7.99757	7.95945	8.03196	7.96463	8.09061	8.07804
Pcdhb3	1.25042	0.322417	2.28457	0.039367	0.177387	1.80453	1.76873	1.96599	1.64198	1.87587	1.99301	2.44293	2.10629
Snrnp200	1.05437	0.0763815	2.28455	0.0393686	0.177387	7.42798	7.4284	7.45069	7.40985	7.51124	7.43927	7.53241	7.53617
Ift57	1.11556	0.157762	2.28453	0.0393703	0.177387	4.14572	4.17608	4.01589	4.31608	4.41124	4.30145	4.27093	4.31235
Rwdd3	1.28243	0.358885	2.28351	0.0394451	0.177618	1.47601	1.60206	1.68816	1.47514	1.53118	1.79732	2.07425	2.22135
Gm9911	1.41061	0.496317	2.28307	0.0394772	0.17768	0.753016	0.928086	0.494982	0.49023	1.26452	1.55132	0.590136	1.37503
Hrh1	1.20081	0.264006	2.28302	0.0394809	0.17768	2.26302	2.33157	2.4415	2.18923	2.80564	2.50203	2.6123	2.35855
Fnbp1l	1.18764	0.248102	2.28277	0.0394993	0.177684	4.42032	4.30861	4.13113	4.0692	4.52019	4.77617	4.19828	4.51162
Asrgl1	1.05938	0.0832243	2.28256	0.0395147	0.177684	7.18696	7.22581	7.1189	7.21217	7.27712	7.31812	7.22304	7.26519
Aktip	1.06563	0.0917038	2.28241	0.0395263	0.177687	6.25119	6.29015	6.26255	6.16687	6.38669	6.30316	6.31423	6.33772
Tysnd1	1.1339	0.18129	2.28196	0.039559	0.177784	3.65516	3.75835	3.62772	3.60968	3.78659	3.6884	4.01161	3.88216
AI464131	1.09437	0.130102	2.28104	0.0396271	0.177942	4.61448	4.70091	4.54566	4.5691	4.70953	4.68969	4.7249	4.8392
Cps1	1.30559	0.384698	2.28045	0.0396709	0.178089	0.830345	0.665401	0.427873	0.786	0.86149	0.960112	1.13941	1.2905
Spats2l	1.19178	0.253116	2.27981	0.0397182	0.178202	2.53895	2.71318	2.53895	2.38695	3.05286	2.7986	2.70117	2.68971
Aplp1	1.08503	0.117729	2.27889	0.0397861	0.178359	8.50442	8.58729	8.34679	8.33198	8.57874	8.50946	8.60617	8.55672
Mdga2	1.08651	0.119698	2.27774	0.0398714	0.178642	5.67809	5.58395	5.72247	5.64863	5.81589	5.87278	5.65057	5.77446
Snap47	1.06397	0.089458	2.27689	0.0399346	0.178826	6.87554	6.93566	6.81282	6.85138	7.00015	6.91872	7.00371	6.91564
Dnajc11	1.06737	0.0940631	2.27664	0.0399531	0.178826	5.86327	5.9734	5.86214	5.86819	5.97018	5.96747	5.98819	6.02294
Gjc2	1.16906	0.225345	2.2766	0.0399566	0.178826	3.16682	3.18092	3.09591	2.95052	3.3376	3.59448	3.20108	3.22527
Psmc2	1.07556	0.105086	2.27497	0.0400778	0.179318	5.27485	5.33018	5.20021	5.20373	5.36756	5.34695	5.38712	5.34146
2810032G03Rik	1.2396	0.309879	2.27249	0.0402634	0.179816	2.15344	2.14084	2.36918	2.54796	2.26993	2.56974	2.80054	2.72214
Fbxo7	1.09554	0.13164	2.27102	0.0403739	0.180141	4.39397	4.49176	4.4773	4.36675	4.53318	4.63054	4.61491	4.48589
Prkg1	1.09587	0.132078	2.271	0.0403757	0.180141	5.51947	5.4212	5.61555	5.71416	5.64703	5.71668	5.70069	5.70981
Cbx4	1.15468	0.20749	2.26789	0.0406103	0.180501	5.52174	5.53049	5.22114	5.13033	5.73497	5.60548	5.53836	5.411
Gm3883	1.22219	0.28947	2.26603	0.0407512	0.180928	1.98587	1.82278	1.76725	2.11237	2.02386	2.1608	2.4342	2.19913
Adap1	1.08304	0.115089	2.26547	0.0407937	0.181018	6.16448	6.17977	6.06872	6.02769	6.30972	6.11854	6.27477	6.20455
Dgkd	1.05073	0.0713964	2.26442	0.0408735	0.181156	8.01172	8.05282	8.06829	8.0538	8.08175	8.08918	8.14737	8.15065
Celsr2	1.0683	0.0953213	2.26423	0.0408876	0.181156	8.01318	8.08918	8.11007	8.01765	8.15641	8.06217	8.25666	8.13132
Hjurp	1.06373	0.0891334	2.26407	0.0408996	0.181156	6.66401	6.68768	6.77751	6.7981	6.82764	6.83493	6.82536	6.78861
Nop2	1.1423	0.191937	2.26402	0.0409033	0.181156	3.87254	3.99603	3.88094	4.0692	4.34431	4.0079	4.22439	4.00362
Rap2b	1.14062	0.189821	2.26286	0.0409923	0.1814	3.22476	3.33864	3.41486	3.34054	3.45472	3.66026	3.58789	3.37014
Plxna3	1.07665	0.106549	2.2622	0.0410421	0.1814	5.91317	5.91905	5.86214	5.82992	6.08371	5.93254	6.0294	5.91071
Nrf1	1.08717	0.120577	2.26214	0.041047	0.1814	5.16321	5.28378	5.14449	5.15773	5.3663	5.23967	5.38647	5.24662
Ppan	1.11604	0.158391	2.26187	0.0410677	0.1814	4.23933	4.34778	4.16202	4.11933	4.37224	4.27137	4.50561	4.36661
Cript	1.09814	0.135062	2.2618	0.0410728	0.1814	4.26625	4.29576	4.18452	4.22475	4.41472	4.47367	4.29576	4.35766
Smurf1	1.07953	0.110408	2.26165	0.0410844	0.1814	5.01228	5.04143	5.03235	5.03235	5.15517	5.04511	5.13011	5.22114
Urb2	1.12014	0.163674	2.26143	0.0411015	0.1814	4.30452	4.50597	4.43244	4.47017	4.70594	4.67005	4.41497	4.59416
Vmp1	1.08784	0.12146	2.26132	0.0411098	0.1814	5.57579	5.44609	5.35155	5.49581	5.60946	5.65848	5.5123	5.59405
Crtc1	1.08419	0.116616	2.26126	0.0411142	0.1814	7.81726	7.85563	7.88367	7.81135	7.94885	7.80078	8.10539	7.97128
Clptm1	1.08552	0.11838	2.26056	0.0411677	0.181531	6.73582	6.81618	6.6671	6.61536	6.84235	6.70442	6.91523	6.84977
Cacna1d	1.05194	0.0730587	2.25919	0.041273	0.181769	6.98682	7.00397	6.99126	7.00256	7.1108	7.05553	7.04556	7.06566
Jag1	1.19255	0.254045	2.25898	0.0412892	0.181769	2.73296	2.77268	3.08592	2.8066	3.34402	2.99241	2.90874	3.13217
Lingo2	1.20272	0.266305	2.25881	0.0413024	0.181778	2.78331	2.59163	2.85452	3.08111	3.07089	3.24337	3.17034	2.8517
Rasl11b	1.11611	0.15848	2.25826	0.0413445	0.181914	4.29385	4.30122	4.46985	4.39397	4.54248	4.34465	4.51638	4.64559
Usp10	1.07635	0.106147	2.25677	0.0414588	0.182367	5.90211	6.02638	6.04312	6.02711	6.16502	6.02544	6.1517	6.07109
Arhgdia	1.08675	0.120017	2.25629	0.0414958	0.18248	6.88035	6.96354	6.78346	6.78392	7.08654	6.86534	7.01018	6.93733
Tnk2	1.08955	0.123734	2.25607	0.0415134	0.182507	7.55598	7.63893	7.50077	7.49255	7.75855	7.53374	7.78731	7.60554
Mical3	1.0621	0.0869255	2.25567	0.041544	0.182593	8.58364	8.63856	8.72118	8.63513	8.75331	8.68941	8.80556	8.67267
St6gal2	1.2303	0.299006	2.25526	0.0415758	0.182654	2.33702	1.98485	2.21811	2.3526	2.34809	2.82414	2.34809	2.56767
Rai1	1.08435	0.116836	2.2549	0.0416031	0.182654	7.1402	7.1402	7.14103	7.13903	7.28045	7.10796	7.41105	7.22065
Mex3a	1.16064	0.214925	2.25426	0.0416533	0.182824	2.36074	2.35855	2.34809	2.42618	2.59871	2.53577	2.49935	2.71242
Unc13c	1.048	0.0676429	2.25221	0.0418121	0.183372	8.80298	8.83678	8.86055	8.86894	8.90486	8.91613	8.86894	8.94834
Cluh	1.06668	0.0931282	2.25177	0.0418464	0.183423	6.84432	6.84977	6.78381	6.80221	6.97386	6.81499	6.96908	6.89483
Barhl1	1.11981	0.163256	2.25111	0.0418979	0.183594	3.88623	4.067	3.95815	3.78844	4.17167	4.07086	4.11325	4.01945
Zfand3	1.07824	0.108675	2.25098	0.0419081	0.183594	5.74811	5.87915	5.71928	5.78119	5.86642	5.82471	5.97251	5.90197
Gm45793	1.15252	0.204798	2.2508	0.0419219	0.183604	2.64708	2.64875	2.79305	2.8911	2.99723	2.89057	2.97271	2.89853
Plekhd1	1.07859	0.10915	2.25058	0.041939	0.18363	6.18462	6.14698	6.33911	6.21047	6.29154	6.25404	6.38451	6.36862
Arsb	1.07015	0.0978077	2.24987	0.041994	0.183803	5.84864	5.99073	5.97118	5.86819	6.03881	6.0098	6.01632	6.00585
2810025M15Rik	1.26708	0.341506	2.24978	0.0420014	0.183803	1.29735	1.72427	1.63655	1.88025	2.03383	2.14906	1.711	2.01488
Eif4b	1.05286	0.0743077	2.24936	0.0420339	0.183823	7.54751	7.51168	7.45483	7.49786	7.55242	7.58199	7.61131	7.56606
Rilpl1	1.13388	0.181266	2.24928	0.0420402	0.183823	3.33873	3.47713	3.29858	3.33429	3.5643	3.4613	3.69233	3.46591
Spata32	1.3551	0.438396	2.24883	0.0420756	0.183879	0.0610549	0.743373	0.801881	0.274134	0.984312	0.824976	0.965122	0.837941
Ptges2	1.10575	0.145029	2.24867	0.0420878	0.183883	3.88623	3.97201	4.00388	3.87233	4.09563	4.00224	4.04388	4.16333
Rusc2	1.08017	0.111257	2.24842	0.0421079	0.18392	7.18468	7.23194	7.16345	7.07201	7.26644	7.15882	7.39381	7.27712
March5	1.07987	0.110858	2.24824	0.0421219	0.183932	5.06073	4.96693	5.02825	5.05396	5.0508	5.1417	5.15725	5.19389
Snca	1.13736	0.185693	2.24751	0.0421789	0.184126	4.30886	4.20355	4.06677	4.0583	4.48719	4.48589	4.20392	4.26239
Nfic	1.07927	0.110062	2.24738	0.042189	0.184126	8.19654	8.27451	8.25309	8.16905	8.30516	8.1935	8.45671	8.37301
Inhbb	1.17787	0.236179	2.24718	0.0422047	0.184144	2.8931	2.84045	2.82605	2.8911	3.23667	2.82414	3.01728	3.29557
Gm6277	1.16234	0.217027	2.24601	0.0422963	0.184494	4.23215	4.26712	4.29101	4.13857	4.25494	4.23431	4.71787	4.55165
Pde7b	1.09821	0.135151	2.24581	0.0423123	0.184514	4.57157	4.54569	4.65736	4.53011	4.78338	4.67005	4.59199	4.79266
Cacna2d2	1.0664	0.092744	2.24505	0.0423722	0.184694	7.68013	7.71529	7.81187	7.71861	7.81871	7.74497	7.91319	7.81187
Gm28876	1.44485	0.530924	2.24499	0.0423764	0.184694	-0.119964	0.665401	0.801881	0.274134	1.39806	0.719491	0.965122	0.62903
Rps29	1.07544	0.104924	2.24438	0.0424246	0.184724	6.11148	6.03273	6.01469	6.14413	6.27348	6.19849	6.11327	6.14268
G6pdx	1.0804	0.111561	2.24432	0.0424295	0.184724	5.39335	5.49259	5.4974	5.44513	5.57752	5.45658	5.65057	5.57678
Scd1	1.05267	0.0740507	2.24277	0.042552	0.18511	7.29834	7.25168	7.26857	7.22428	7.36854	7.33812	7.30098	7.33356
Atg101	1.14991	0.201517	2.24211	0.0426038	0.185285	2.95549	3.16248	2.99935	2.98213	3.3376	3.29614	3.24177	3.06406
Wwp2	1.07165	0.0998396	2.24116	0.0426791	0.185481	5.48995	5.49789	5.58453	5.48369	5.57752	5.56074	5.6679	5.63575
Rab40b	1.42968	0.515696	2.24111	0.0426833	0.185481	0.427597	0.802837	0.708134	0.49023	1.30008	0.389331	1.21088	1.52502
Ptms	1.09672	0.133194	2.24031	0.0427463	0.185655	7.95857	8.0691	7.89412	7.86535	8.09233	7.90363	8.20801	8.11694
Pitpnb	1.06644	0.0928047	2.23972	0.0427935	0.18581	6.00362	5.9977	5.99722	6.10286	6.14367	6.0735	6.08912	6.1609
Homer3	1.08455	0.117097	2.2386	0.0428827	0.185948	7.56474	7.65027	7.63501	7.60049	7.65313	7.60436	7.88219	7.77158
Eif2b2	1.10144	0.139396	2.23798	0.0429319	0.186003	3.81766	3.97201	3.88094	3.84099	4.02613	4.01847	4.03115	4.00362
Rps6ka1	1.07819	0.108607	2.23782	0.0429445	0.186003	6.72342	6.77888	6.84844	6.69998	6.87321	6.74788	6.96288	6.89105
Zhx2	1.07641	0.106227	2.23743	0.0429761	0.186003	5.41413	5.49789	5.44086	5.38065	5.61555	5.53595	5.55487	5.46096
Bysl	1.1145	0.156394	2.23689	0.0430189	0.186099	3.53151	3.64993	3.59232	3.63863	3.80774	3.6968	3.84167	3.68498
Exosc1	1.1397	0.188657	2.23657	0.0430445	0.18615	3.24337	3.18476	3.24337	3.28902	3.21739	3.4613	3.52751	3.48694
Kcnip1	1.1015	0.139466	2.23549	0.0431311	0.186375	5.1058	5.15063	5.14205	5.1987	5.19796	5.13843	5.37095	5.42423
Slc7a6os	1.10109	0.138939	2.23468	0.0431956	0.186504	4.1131	4.09613	3.97986	4.08407	4.16245	4.25464	4.28508	4.1429
Aldh1l1	1.10643	0.145917	2.23408	0.0432441	0.186589	5.33792	5.28492	5.17178	5.30035	5.58372	5.26126	5.47694	5.36002
B9d2	1.18679	0.247062	2.234	0.0432501	0.186589	2.07434	2.05916	1.91082	1.94931	2.07429	2.32627	2.27963	2.32801
Glo1	1.06571	0.09181	2.23337	0.0433008	0.186669	6.22735	6.23041	6.15944	6.26917	6.29848	6.35391	6.24735	6.35972
Got1	1.05512	0.0774092	2.23331	0.0433057	0.186669	7.20079	7.22022	7.21945	7.18302	7.35605	7.25401	7.25637	7.26759
Necab2	1.44366	0.529733	2.23299	0.0433313	0.186691	1.04653	0.902743	0.0917152	0.69094	1.45907	1.51969	1.35261	0.675527
Lingo3	1.13687	0.185063	2.23282	0.0433449	0.1867	6.15632	6.32919	6.42905	6.2378	6.42224	6.24218	6.71199	6.48948
Gm4258	1.16145	0.215924	2.23162	0.0434413	0.187065	3.06919	2.83419	3.19464	3.10012	3.3376	3.36488	3.14494	3.18682
Mon1a	1.09611	0.132397	2.23082	0.043506	0.187203	4.13239	4.19644	4.18844	4.12773	4.38049	4.2872	4.3069	4.20536
Sh2b1	1.09407	0.129703	2.23038	0.0435417	0.187298	6.16914	6.24622	6.15797	6.09002	6.41349	6.14319	6.38451	6.24154
Barhl2	1.12901	0.175059	2.22965	0.0436003	0.187376	5.30252	5.48017	5.52831	5.45542	5.48108	5.4271	5.78119	5.74221
Slc16a1	1.07335	0.102126	2.22958	0.0436063	0.187376	5.25326	5.19542	5.26878	5.30035	5.29685	5.38494	5.33721	5.39887
Gm12992	1.23922	0.309431	2.22821	0.0437173	0.187803	1.60713	2.05147	2.17121	2.11726	2.43313	2.13717	2.33879	2.21323
Ak3	1.06848	0.0955618	2.228	0.043734	0.187825	5.76398	5.73391	5.61871	5.71713	5.8191	5.82775	5.79206	5.79021
Gas8	1.09733	0.133999	2.22771	0.0437574	0.187876	4.41428	4.5321	4.44317	4.34778	4.62342	4.64477	4.5233	4.50857
Acadvl	1.10043	0.138072	2.2263	0.0438724	0.188155	4.93485	5.01214	4.91205	4.83877	5.17884	4.93181	5.13452	5.01104
Rabggta	1.09684	0.133352	2.22564	0.0439257	0.188248	4.49683	4.49474	4.51987	4.377	4.60184	4.48589	4.6364	4.6882
Cops7a	1.09273	0.127933	2.22523	0.0439595	0.188343	5.85483	5.91455	5.79751	5.6878	5.9747	5.80583	5.97831	6.01293
Rpl21	1.09357	0.129051	2.22414	0.0440485	0.188624	4.78769	4.99639	4.85553	4.96418	5.07097	5.02916	4.95544	5.07215
Cacnb3	1.10869	0.148858	2.22347	0.0441033	0.188752	5.28454	5.44222	5.24741	5.20373	5.50302	5.26407	5.53566	5.47628
Timp4	1.06501	0.0908652	2.22236	0.0441938	0.188868	6.58506	6.63233	6.71841	6.65316	6.70572	6.67765	6.78795	6.77006
Rab11b	1.07305	0.101712	2.22232	0.0441974	0.188868	7.37165	7.43173	7.36854	7.27535	7.4937	7.34285	7.52887	7.48828
Gpr27	1.14905	0.200442	2.22215	0.0442107	0.188868	3.40637	3.23535	3.49958	3.32689	3.40107	3.47713	3.72146	3.61805
Mid1	1.19994	0.262959	2.22098	0.0443071	0.18898	3.00585	2.86606	2.58618	3.03842	3.00226	3.25678	2.9801	3.35065
2310022A10Rik	1.10554	0.144752	2.22025	0.0443666	0.189184	4.7539	4.64477	4.74931	4.57479	4.81406	4.71306	4.97003	4.7883
Sertad1	1.20357	0.267321	2.21978	0.044405	0.189238	2.27671	2.39018	1.92805	2.2084	2.64058	2.38346	2.52727	2.38293
Ttyh2	1.06972	0.0972363	2.21954	0.0444252	0.189238	6.60946	6.69542	6.55886	6.53491	6.73846	6.62693	6.73582	6.6925
Rbfa	1.14138	0.190782	2.21923	0.044451	0.189238	3.27461	3.35198	3.21096	3.43106	3.50433	3.35731	3.67571	3.47782
Cul9	1.06613	0.0923889	2.21916	0.0444565	0.189238	6.65323	6.73721	6.78124	6.70808	6.84467	6.72532	6.8611	6.81017
E2f3	1.11336	0.154923	2.21913	0.044459	0.189238	4.14572	4.09997	4.24277	4.30919	4.28508	4.49641	4.27093	4.35253
Cdkn2d	1.10841	0.148496	2.2191	0.0444612	0.189238	3.82179	3.81801	3.62772	3.79433	3.9372	3.91871	3.88574	3.94115
Idh3g	1.07339	0.102168	2.21858	0.0445039	0.18933	6.50401	6.53647	6.50333	6.51439	6.57412	6.50009	6.71749	6.66768
Gipr	1.41817	0.504028	2.21809	0.0445448	0.189444	-0.356656	0.065763	-0.323549	0.0117622	0.676443	0.626269	0.258772	-0.081144
Elmo1	1.05733	0.080429	2.21757	0.0445876	0.189526	7.18181	7.26759	7.18042	7.2094	7.28837	7.3526	7.28001	7.24585
Mgat1	1.09226	0.127317	2.2163	0.0446928	0.189784	4.93485	5.02345	4.92231	4.81743	5.07658	4.95348	5.13011	5.05316
Plekha2	1.20276	0.266345	2.21569	0.0447435	0.189939	2.74993	3.07875	2.88992	2.54796	3.21739	3.24337	3.02642	2.9137
Zfp771	1.14294	0.192755	2.21476	0.0448202	0.190165	3.90063	4.10684	3.97371	3.95316	4.01435	4.02419	4.36283	4.28508
Tnc	1.09902	0.136221	2.21271	0.0449905	0.190693	5.3234	5.39946	5.49083	5.39286	5.71943	5.51979	5.46035	5.44858
Mrpl36	1.19647	0.258783	2.20966	0.0452449	0.191284	3.1516	2.64875	2.62438	2.78487	3.07089	3.09233	3.15353	2.9559
2610005L07Rik	1.06048	0.0847126	2.20965	0.0452459	0.191284	6.69517	6.79296	6.7314	6.70602	6.77636	6.81421	6.88114	6.79367
Polr2e	1.10319	0.141682	2.20961	0.0452496	0.191284	4.51355	4.51162	4.53318	4.38644	4.60815	4.51334	4.77205	4.60636
Jund	1.12212	0.166232	2.20856	0.0453378	0.191443	6.67686	6.79777	6.5961	6.51944	6.82493	6.58631	6.97989	6.86517
Thsd4	1.16219	0.216849	2.20765	0.0454138	0.191677	3.09045	3.28819	3.22378	3.48141	3.41469	3.35029	3.66404	3.47782
Gpc5	1.19006	0.251036	2.20734	0.0454401	0.191709	2.8931	2.88298	2.49307	2.84053	3.14909	3.2263	2.86964	2.9559
Nfe2l1	1.05573	0.0782451	2.20714	0.0454568	0.191709	7.6685	7.70138	7.61975	7.61511	7.75268	7.6685	7.77423	7.72419
Glra3	2.59693	1.37681	2.20445	0.0456836	0.192214	-0.551082	-1.58407	-1.14923	-1.18339	1.1403	1.22605	-1.82132	0.675527
Adprh	1.08118	0.112605	2.2043	0.0456962	0.192214	5.5537	5.60947	5.44086	5.52749	5.709	5.53847	5.68199	5.65996
Snhg20	1.13256	0.179583	2.20389	0.0457304	0.192214	4.23666	4.31863	4.26982	4.14213	4.34117	4.20564	4.59079	4.52669
Pbx3	1.08928	0.123381	2.20121	0.0459581	0.192821	4.37586	4.29704	4.31608	4.39724	4.46288	4.44559	4.41892	4.54665
Unc5b	1.08237	0.114198	2.19967	0.0460885	0.193188	7.15882	7.20079	7.17767	7.09703	7.30098	7.11346	7.40031	7.271
Svop	1.06564	0.091717	2.19897	0.0461488	0.193315	6.21298	6.31714	6.27143	6.22087	6.34242	6.27411	6.40277	6.36694
Radil	1.12999	0.176314	2.1985	0.0461882	0.19343	4.74664	5.06317	4.92528	4.9022	5.06981	4.87138	5.21204	5.17028
H2afy2	1.10909	0.149383	2.19825	0.0462096	0.193448	4.06694	3.97201	3.96299	4.10752	4.12459	4.05906	4.27696	4.22484
Tlnrd1	1.06885	0.0960543	2.19717	0.0463026	0.193709	5.46541	5.51238	5.50423	5.45243	5.62851	5.50736	5.61632	5.56297
Rassf8	1.09936	0.13666	2.19629	0.0463772	0.193971	5.05283	4.99492	4.7673	4.91972	5.03092	5.03442	5.14178	5.09612
Ankrd55	1.20397	0.267799	2.19492	0.0464954	0.194232	2.02957	2.28766	2.01678	2.31584	2.48951	2.20419	2.41256	2.60509
Pebp1	1.07617	0.105909	2.19486	0.0464998	0.194232	7.28001	7.28181	7.15882	7.13465	7.31812	7.2088	7.39941	7.35544
Fam189a1	1.13561	0.183465	2.19282	0.0466761	0.194817	3.70124	3.68251	3.54093	3.58714	3.84604	3.62369	3.99483	3.78033
Psmb6	1.08289	0.114887	2.1926	0.0466944	0.194843	5.58229	5.54094	5.40239	5.5405	5.65856	5.52502	5.70069	5.64515
Rps9	1.0761	0.105816	2.19245	0.0467073	0.194847	5.57052	5.59508	5.42265	5.5309	5.6869	5.65674	5.63861	5.57937
Mycl	1.17834	0.236754	2.19139	0.0467995	0.195177	2.22584	2.19898	1.96599	2.0784	2.40047	2.48346	2.31584	2.27652
Srl	1.13842	0.187028	2.19125	0.0468113	0.195177	3.42942	3.21012	3.44595	3.57347	3.58824	3.59448	3.53228	3.65226
Cers1	1.10026	0.13784	2.19098	0.046835	0.195177	5.29205	5.51475	5.41413	5.34956	5.65674	5.39683	5.57352	5.49361
Thbd	1.11269	0.154057	2.19037	0.0468874	0.195245	3.74155	3.70517	3.82912	3.66951	3.92356	3.78352	3.98958	3.84158
Kctd17	1.076	0.105673	2.18978	0.0469384	0.195407	6.32649	6.41414	6.32201	6.20106	6.44899	6.34638	6.47299	6.42287
Gm47710	1.23583	0.30548	2.1879	0.0471016	0.195851	1.84686	1.711	1.80237	2.00346	2.01368	2.53577	2.04125	2.01488
Zfp934	1.20757	0.27211	2.18774	0.0471158	0.195851	2.03975	2.29383	2.51644	2.42941	2.56926	2.49301	2.4556	2.78581
Ptprk	1.08953	0.123709	2.18765	0.0471234	0.195851	5.5325	5.53198	5.35421	5.32028	5.55904	5.572	5.61632	5.51091
Gm47621	1.55585	0.637707	2.18726	0.0471574	0.195851	-0.119964	0.108925	-0.997662	0.155448	0.358695	0.498358	1.00788	-0.081144
Rin2	1.10728	0.147027	2.18716	0.0471662	0.195851	4.09146	4.09145	3.9019	4.05327	4.28508	4.14213	4.21235	4.1115
Mrpl2	1.19099	0.252167	2.18682	0.0471957	0.195874	3.37937	3.41473	3.32689	3.37464	3.89868	3.24337	3.77767	3.56155
Rcor1	1.07855	0.109087	2.18668	0.0472079	0.195874	5.211	5.33392	5.37972	5.22736	5.35791	5.37681	5.41413	5.43115
Ndufb6	1.11168	0.152743	2.18655	0.0472191	0.195874	4.17506	4.38487	4.18452	4.07934	4.34431	4.39444	4.40522	4.32267
Gadd45g	1.21257	0.27807	2.1864	0.0472324	0.195874	1.86376	2.01368	1.66066	2.13877	2.33001	2.26027	2.18428	2.05623
9530059O14Rik	1.13919	0.18801	2.18604	0.047264	0.195955	4.29051	4.44341	4.62755	4.72486	4.75504	4.79649	4.60575	4.6499
Zdhhc8	1.08722	0.120641	2.18313	0.0475182	0.196908	6.16691	6.28515	6.20557	6.10747	6.32722	6.25342	6.45362	6.2151
Rapgefl1	1.06557	0.091621	2.18285	0.0475429	0.19696	6.10326	6.10444	6.06735	6.04176	6.13088	6.10514	6.24622	6.19868
Cbx6	1.0585	0.0820226	2.18259	0.0475651	0.197001	8.50035	8.5261	8.53232	8.49716	8.61898	8.48869	8.67267	8.59964
Phf21b	1.14469	0.19496	2.18118	0.0476893	0.197295	4.64595	4.77747	4.92528	4.80187	4.86365	4.90928	5.26658	4.84834
Ano1	1.18151	0.240634	2.18106	0.0476999	0.197295	1.80453	1.84686	1.80237	1.72447	1.96599	1.99301	2.12519	2.05623
Pltp	1.08933	0.123444	2.18081	0.0477214	0.197295	6.1634	6.24292	6.01155	6.10137	6.30257	6.14175	6.35299	6.22508
Gng7	1.13258	0.179618	2.18024	0.0477721	0.197454	4.0528	4.072	4.09482	4.04478	4.49376	4.1247	4.28127	4.08043
Rit1	1.10736	0.147126	2.17995	0.0477979	0.197509	4.08097	3.9797	3.95815	3.86616	4.1031	4.02419	4.18552	4.16333
Mapk8ip1	1.07359	0.102449	2.17896	0.0478845	0.197716	8.10004	8.15425	8.07603	8.00865	8.19654	8.05738	8.28993	8.20423
Psmd8	1.07968	0.110606	2.17832	0.0479416	0.197876	5.76144	5.71416	5.72247	5.70952	5.80116	5.71118	5.95326	5.87278
Lpcat4	1.06545	0.0914639	2.17683	0.0480731	0.198191	6.02041	6.08476	6.06234	5.98347	6.08483	6.0823	6.18872	6.15814
Igflr1	1.66002	0.731199	2.1742	0.0483069	0.198919	-1.12373	0.683507	0.632521	0.509399	0.875802	1.13284	0.532992	1.03362
Acsbg1	1.05537	0.0777519	2.17415	0.0483112	0.198919	7.43927	7.43927	7.36641	7.39941	7.54311	7.43135	7.51533	7.46778
Acbd4	1.11194	0.15308	2.17372	0.0483499	0.199028	4.81208	5.01967	4.96693	4.80916	5.13995	4.91517	5.17606	4.9824
Nf2	1.06373	0.0891309	2.1727	0.0484404	0.199239	6.19849	6.23996	6.13704	6.15149	6.31415	6.21563	6.3126	6.24608
Grb10	1.07818	0.108604	2.17259	0.0484506	0.199239	5.36486	5.3534	5.37779	5.29636	5.49406	5.56571	5.39014	5.39059
Zfp385c	1.0979	0.134753	2.17193	0.0485089	0.199276	5.47684	5.63455	5.6414	5.54928	5.61864	5.58348	5.77529	5.84506
Coq10a	1.11697	0.159591	2.17016	0.0486681	0.199778	4.32454	4.44341	4.40731	4.21947	4.42302	4.38012	4.56349	4.65699
Grhpr	1.15927	0.213222	2.16963	0.0487153	0.199806	2.72214	2.96323	2.7479	2.85816	2.97271	2.86468	3.14494	3.15208
Pdzd2	1.14784	0.198927	2.16957	0.0487208	0.199806	4.7539	4.72945	4.40165	4.38012	4.94838	4.77617	4.73106	4.6735
Eya2	1.22905	0.297548	2.16906	0.0487661	0.199891	1.711	1.63655	1.77582	1.68816	2.19691	1.63751	2.12519	1.98918
Pusl1	1.14865	0.19994	2.16902	0.0487699	0.199891	2.9137	3.01059	2.88992	2.72065	3.17851	2.95101	3.09122	3.13217
[truncated: 14,162 more rows]

## Sheet: GSEA
pathway	pval	padj	ES	NES	nMoreExtreme	size	leadingEdge	size_leadingEdge	fraction_leadingEdge	inPathway	contrast	geneScore	fdr_correction_mode	collection	species
HALLMARK_NOTCH_SIGNALING	0.000361533	0.00225958	0.626336	2.07468	0	30	Ccnd1,Tcf7l2,Psenen,Fzd1,Arrb1,Prkca,Notch3,Dtx1,Jag1,Dtx4,Kat2a,Fzd5,Notch1,Fbxw11,Sap30,Heyl,Lfng,Fzd7,Ppard,Dll1,Rbx1,Hes1	22	0.733333	Aph1a,Arrb1,Ccnd1,Cul1,Dll1,Dtx1,Dtx2,Dtx4,Fbxw11,Fzd1,Fzd5,Fzd7,Hes1,Heyl,Jag1,Kat2a,Lfng,Maml2,Notch1,Notch2,Notch3,Ppard,Prkca,Psen2,Psenen,Rbx1,Sap30,St3gal6,Tcf7l2,Wnt5a	KO_C-WT_C	_tstat	within each collection	H: hallmark gene sets	Mouse
HALLMARK_ESTROGEN_RESPONSE_EARLY	0.000326052	0.00225958	0.453951	2.04371	0	159	Calb2,Egr3,Slc1a4,Ccnd1,Slc7a5,Il6st,Rrp12,Bcl11b,Tpbg,Npy1r,Fkbp5,Klf10,Fasn,Gja1,Abat,Opn3,Gfra1,Fam102a,Prss23,Kazn,Rab31,Cyp26b1,Med13l,Mast4,Tmprss3,Slc1a1,Rhod,Nbl1,Ncor2,Tiam1,Hr,Stc2,Aff1,Akap1,Pdlim3,Wfs1,Svil,Celsr2,Inhbb,Slc16a1,Thsd4,Rapgefl1,Syngr1,Bhlhe40,Abca3,Cbfa2t3,Dhrs3,Fhl2,Adcy9,Tsku,Mlph,Slc27a2,Unc119,Cant1,Rasgrp1,Blvrb,Kdm4b,Itpk1,Igf1r,Slc2a1,Cxcl12,Dlc1	62	0.389937	Abat,Abca3,Abhd2,Ablim1,Adcy1,Adcy9,Add3,Aff1,Akap1,Aldh3b1,Amfr,Ar,Arl3,Asb13,B4galt1,Bag1,Bcl11b,Bcl2,Bhlhe40,Blvrb,Calb2,Cant1,Cbfa2t3,Ccnd1,Cd44,Celsr1,Celsr2,Chpt1,Cish,Cxcl12,Cyp26b1,Deptor,Dhcr7,Dhrs3,Dlc1,Dynlt3,Egr3,Elf1,Elovl2,Elovl5,Endod1,Fam102a,Farp1,Fasn,Fdft1,Fhl2,Fkbp4,Fkbp5,Flnb,Fos,Foxc1,Gab2,Gfra1,Gja1,Gla,Greb1,Hes1,Hr,Hspb8,Igf1r,Igfbp4,Il6st,Inhbb,Inpp5f,Isg20l2,Itpk1,Jak2,…	KO_C-WT_C	_tstat	within each collection	H: hallmark gene sets	Mouse
HALLMARK_ESTROGEN_RESPONSE_LATE	0.000331126	0.00225958	0.460569	2.04346	0	145	Egr3,Slc1a4,Ccnd1,Slc7a5,Il6st,Atp2b4,Tpbg,Ass1,Npy1r,Fkbp5,Hmgcs2,Cpe,Th,Unc13b,Slc29a1,Opn3,Fam102a,Prss23,Chst8,Xrcc3,Rab31,Emp2,Nab2,Cyp26b1,Cdh1,Tmprss3,Nbl1,Plxnb1,Ncor2,Tiam1,Mest,Hr,Cxcl14,Aff1,Pdlim3,Wfs1,Celsr2,Cacna2d2,Slc16a1,Rapgefl1,Abca3,Fabp5	42	0.289655	Abca3,Abhd2,Add3,Aff1,Aldh3a2,Aldh3b1,Amfr,Arl3,Ascl1,Ass1,Atp2b4,Bag1,Bcl2,Blvrb,Btg3,Cacna2d2,Cav1,Ccnd1,Cd44,Cd9,Cdc20,Cdh1,Celsr2,Chpt1,Chst8,Cish,Ckb,Cox6c,Cpe,Cxcl12,Cxcl14,Cyp26b1,Dcxr,Dhcr7,Dlg5,Dnajc1,Dnajc12,Dynlt3,Egr3,Elovl5,Emp2,Etfb,Fabp5,Fam102a,Farp1,Fdft1,Fgfr3,Fkbp4,Fkbp5,Flnb,Fos,Foxc1,Gale,Gla,Hmgcs2,Homer2,Hr,Hspa4l,Hspb8,Id2,Idh2,Igfbp4,Igsf1,Il6st,Impa2,Itpk1,Jak1,Jak2,Klf4…	KO_C-WT_C	_tstat	within each collection	H: hallmark gene sets	Mouse
HALLMARK_EPITHELIAL_MESENCHYMAL_TRANSITION	0.000323729	0.00225958	0.450277	2.03891	0	163	Vegfa,Fn1,Col12a1,Itgb3,Vim,Rhob,Basp1,Scg2,Cdh6,Cap2,Col4a2,Cadm1,Col11a1,Ppib,Gja1,Sgcd,Gadd45b,Col3a1,Thy1,Col1a2,Pmp22,Rgs4,Fbln5,Col4a1,Col1a1,Lrp1,Pfn2,Lamc1,Dpysl3,Edil3,Igfbp3,Sparc,Fstl1,Mest,Col16a1,Vcam1,Gpc1,Fbn2,Serpinh1,Magee1,Lama2,Aplp1,Tnc,Fbln1,Sdc1,Spp1,Qsox1,Itgb5,Slit3,Gadd45a,Tnfrsf11b,Jun,Fzd8	53	0.325153	Abi3bp,Acta2,Adam12,Anpep,Aplp1,Basp1,Bdnf,Bgn,Bmp1,Cadm1,Cald1,Calu,Cap2,Capg,Cd44,Cdh11,Cdh2,Cdh6,Col11a1,Col12a1,Col16a1,Col1a1,Col1a2,Col3a1,Col4a1,Col4a2,Col5a1,Col5a2,Col5a3,Col6a2,Col6a3,Col8a2,Comp,Copa,Cthrc1,Cxcl12,Dab2,Dcn,Dpysl3,Dst,Ecm1,Ecm2,Edil3,Efemp2,Eln,Emp3,Eno2,Fbln1,Fbln2,Fbln5,Fbn1,Fbn2,Fermt2,Fgf2,Flna,Fmod,Fn1,Foxc2,Fstl1,Fuca1,Fzd8,Gadd45a,Gadd45b,Gas1,Gja1,Gpc1,Gpx7,Grem…	KO_C-WT_C	_tstat	within each collection	H: hallmark gene sets	Mouse
HALLMARK_COAGULATION	0.000349406	0.00225958	0.491561	1.95586	0	72	Gda,A2m,Fn1,Ctsb,Itgb3,Vwf,Hmgcs2,Csrp1,Prss23,Lrp1,Serping1,Sparc,Usp11,Thbd,Ctsh,Pecam1,Htra1,Rac1,Rabif,Mmp9,Clu,Lgmn,Comp,Msrb2,Iscu,Mmp14,Capn2,Gnb2,Casp9	29	0.402778	A2m,Adam9,Anxa1,Arf4,Bmp1,C1qa,C2,Capn2,Capn5,Casp9,Cd9,Clu,Comp,Crip2,Csrp1,Ctsb,Ctsh,Ctsk,Ctso,Dpp4,Dusp14,Dusp6,F3,F8,Fbn1,Fn1,Furin,Fyn,Gda,Gnb2,Gng12,Gsn,Hmgcs2,Hpn,Htra1,Iscu,Itgb3,Klf7,Lamp2,Lgmn,Lrp1,Lta4h,Mmp11,Mmp14,Mmp15,Mmp2,Mmp9,Msrb2,P2ry1,Pdgfb,Pecam1,Pef1,Plat,Plek,Prep,Pros1,Prss23,Rabif,Rac1,Rapgef3,S100a1,S100a13,Serping1,Sh2b2,Sirt2,Sparc,Thbd,Thbs1,Timp3,Usp11,Vwf,Wdr1	KO_C-WT_C	_tstat	within each collection	H: hallmark gene sets	Mouse
HALLMARK_TNFA_SIGNALING_VIA_NFKB	0.000329598	0.00225958	0.426098	1.89009	0	143	Egr3,Ccnd1,Fosb,Egr1,Il6st,Vegfa,Pde4b,Rhob,Plk2,Marcks,Pfkfb3,Efna1,Klf10,Btg2,Spsb1,Gadd45b,Phlda1,Tubb2a,Csf1,Ets2,Nfil3,Nfkbie,Fjx1,Fosl2,Ifngr2,Cebpd,Slc16a6,Snn,Jag1,Tnc,Klf6,Sik1,Bhlhe40,Cd83,Sod2,Gadd45a,Jun,Nfkb2,Tsc22d1,Bmp2,Dusp5,Tap1,Hbegf,Sgk1,Cebpb,Tnfaip6,Tnip2,Ier2,Cdkn1a	49	0.342657	Abca1,Atp2b1,B4galt1,B4galt5,Bcl6,Bhlhe40,Birc2,Birc3,Bmp2,Btg1,Btg2,Btg3,Ccnd1,Ccnl1,Cd44,Cd83,Cdkn1a,Cebpb,Cebpd,Cflar,Clcf1,Csf1,Ddx58,Dennd5a,Dnajb4,Dusp1,Dusp4,Dusp5,Edn1,Efna1,Egr1,Egr3,Ehd1,Eif1,Ets2,F3,Fjx1,Fos,Fosb,Fosl2,G0s2,Gadd45a,Gadd45b,Gch1,Gfpt2,Hbegf,Hes1,Icam1,Id2,Ier2,Ier3,Ier5,Ifih1,Ifit2,Ifngr2,Il15ra,Il18,Il6st,Inhba,Irf1,Irs2,Jag1,Jun,Junb,Kdm6b,Klf10,Klf2,Klf4,Klf6,Klf9,La…	KO_C-WT_C	_tstat	within each collection	H: hallmark gene sets	Mouse
HALLMARK_IL6_JAK_STAT3_SIGNALING	0.000716846	0.00298686	0.506553	1.88419	1	51	A2m,Il6st,Itgb3,Tnfrsf21,Il1r1,Csf1,Pim1,Grb2,Ifngr2,Hax1,Tnfrsf1b,Hmox1,Osmr,Jun,Il17ra,Itga4,Crlf2,Tyk2,Acvr1b,Acvrl1,Socs1,Irf1,Stat1,Stat2,Ltbr	25	0.490196	A2m,Acvr1b,Acvrl1,Bak1,Cbl,Cd38,Cd44,Cd9,Cntfr,Crlf2,Csf1,Csf2ra,Csf3r,Grb2,Hax1,Hmox1,Ifnar1,Ifngr1,Ifngr2,Il10rb,Il13ra1,Il15ra,Il17ra,Il1r1,Il6st,Irf1,Irf9,Itga4,Itgb3,Jun,Lepr,Ltbr,Map3k8,Myd88,Osmr,Pdgfc,Pim1,Ptpn1,Ptpn11,Ptpn2,Socs1,Socs3,Stam2,Stat1,Stat2,Stat3,Tnfrsf12a,Tnfrsf1a,Tnfrsf1b,Tnfrsf21,Tyk2	KO_C-WT_C	_tstat	within each collection	H: hallmark gene sets	Mouse
HALLMARK_OXIDATIVE_PHOSPHORYLATION	0.000321337	0.00225958	0.404753	1.85263	0	177	Got2,Ndufv1,Ndufb8,Cox6b1,Ndufs6,Ndufa8,Sdhb,Uqcrfs1,Cox6a1,Slc25a12,Retsat,Idh3a,Dlst,Sdhd,Timm8b,Timm10,Ndufs2,Cyc1,Uqcrh,Aco2,Mrpl34,Ndufv2,Phb2,Bckdha,Ech1,Atp6ap1,Hspa9,Ndufa6,Cs,Acadvl,Idh3g,Ndufb6,Mfn2,Uqcrc1,Oxa1l,Timm13,Ndufs3,Ndufs8,Idh3b,Phyh,Mrps15,Rhot2,Pmpca,Timm50,Slc25a3,Uqcr10,Isca1,Mrps12,Ndufb3,Ndufs1,Pdha1,Uqcrq,Ldhb,Ndufa9,Iscu,Ndufa7,Glud1,Surf1,Gm20683,Cox15,Atp6v0b,Sdha	62	0.350282	Abcb7,Acaa2,Acadm,Acadsb,Acadvl,Acat1,Aco2,Afg3l2,Aifm1,Alas1,Aldh6a1,Atp1b1,Atp6ap1,Atp6v0b,Atp6v0c,Atp6v1c1,Atp6v1d,Atp6v1f,Atp6v1g1,Atp6v1h,Bax,Bckdha,Bdh2,Casp7,Cox10,Cox11,Cox15,Cox17,Cox4i1,Cox5a,Cox5b,Cox6a1,Cox6b1,Cox6c,Cox7a2,Cox7a2l,Cox7b,Cox7c,Cox8a,Cpt1a,Cs,Cyb5a,Cyb5r3,Cyc1,Cycs,Decr1,Dlat,Dld,Dlst,Ech1,Echs1,Eci1,Etfa,Etfb,Etfdh,Fdx1,Fxn,Glud1,Gm10053,Gm20683,Got2,Gpx4,Grpel1,Hadha,…	KO_C-WT_C	_tstat	within each collection	H: hallmark gene sets	Mouse
HALLMARK_ANGIOGENESIS	0.00257827	0.00668896	0.575103	1.82464	6	25	Vtn,Vegfa,App,Tnfrsf21,Col3a1,Lrpap1,Slco2a1,Fstl1,Jag1,Thbd,Spp1,Pdgfa,Nrp1,Ccnd2,Col5a2	15	0.6	App,Ccnd2,Col3a1,Col5a2,Fgfr1,Fstl1,Itgav,Jag1,Jag2,Kcnj8,Lrpap1,Lum,Msx1,Nrp1,Pdgfa,Pglyrp1,Ptk2,Slco2a1,Spp1,Thbd,Tnfrsf21,Vav2,Vcan,Vegfa,Vtn	KO_C-WT_C	_tstat	within each collection	H: hallmark gene sets	Mouse
HALLMARK_P53_PATHWAY	0.000325098	0.00225958	0.39242	1.77654	0	164	Cdh13,Slc3a2,AW551984,Plk2,Abhd4,App,Ddit3,Zbtb16,Abat,Btg2,Ralgds,S100a10,Rgs16,Casp1,Phlda3,Blcap,H2afj,Csrnp2,Retsat,Rxra,Sec61a1,Baiap2,Aen,Txnip,Trib3,Stom,Eps8l2,Mknk2,Hras,Rap2b,Inhbb,Sdc1,Vamp8,Ddit4,Pdgfa,Hmox1,Gadd45a,Cebpa,Jun,Nupr1,Hist3h2a,Notch1,Ccnd2,Tsc22d1,Bmp2,Procr,Dcxr,Hexim1,Tap1,Hbegf,Tm7sf3,Rrad,Ldhb,Ndrg1,Acvr1b,Iscu,Prmt2,Foxo3,Cdkn1a	59	0.359756	Abat,Abcc5,Abhd4,Acvr1b,Aen,Ak1,Ankra2,Apaf1,App,AW551984,Baiap2,Bak1,Bax,Bivm,Blcap,Bmp2,Btg1,Btg2,Casp1,Ccnd2,Ccnd3,Ccng1,Ccnk,Ccp110,Cd81,Cd82,Cdh13,Cdk5r1,Cdkn1a,Cdkn2aip,Cebpa,Cgrrf1,Csrnp2,Ctsd,Ctsf,Cyfip2,Dcxr,Ddb2,Ddit3,Ddit4,Def6,Dgka,Dnttip2,Ei24,Epha2,Ephx1,Eps8l2,Ercc5,F2r,Fam162a,Fbxw7,Fos,Foxo3,Fuca1,Gadd45a,Gls2,Gm2a,H2afj,Hbegf,Hdac3,Hexim1,Hint1,Hist3h2a,Hmox1,Hras,Hspa4l,Ier3,Ie…	KO_C-WT_C	_tstat	within each collection	H: hallmark gene sets	Mouse
HALLMARK_MYOGENESIS	0.000658545	0.00298686	0.399738	1.77393	1	141	Cacna1h,Cdh13,Col4a2,App,Gaa,Gnao1,Sgcd,Flii,Fhl1,Mybpc3,Gadd45b,Col3a1,Agrn,Prnp,Col1a1,Dmd,Itga7,Sptan1,Kcnh2,Igfbp3,Sparc,Vipr1,Speg,Stc2,Atp6ap1,Svil,Apod,Lama2,Mras,Col15a1,Sh2b1,Rit1,Camk2b,Bhlhe40,Gpx3,Ptp4a3,Tead4,Itgb5,Pfkm,Ckb,Adcy9,Ryr1,Cnn3,Notch1,Clu,Aebp1,Mef2c,Col6a3,Hbegf,Bin1	50	0.35461	Ablim1,Ache,Acsl1,Actn2,Adam12,Adcy9,Aebp1,Agl,Agrn,Ak1,Akt2,Aplnr,Apod,App,Atp6ap1,Bag1,Bdkrb2,Bhlhe40,Bin1,Cacna1h,Camk2b,Casq2,Cdh13,Cdkn1a,Ckb,Clu,Cnn3,Col15a1,Col1a1,Col3a1,Col4a2,Col6a2,Col6a3,Cox7a1,Crat,Cryab,Des,Dmd,Dmpk,Dtna,Efs,Eif4a2,Eno3,Ephb3,Erbb3,Fabp3,Fdps,Fgf2,Fhl1,Fkbp1b,Flii,Foxo4,Fxyd1,Gaa,Gabarapl2,Gadd45b,Gnao1,Gpx3,Gsn,Hbegf,Hdac5,Hspb8,Ifrd1,Igf1,Igfbp3,Igfbp7,Itga7,Itgb1…	KO_C-WT_C	_tstat	within each collection	H: hallmark gene sets	Mouse
HALLMARK_APICAL_JUNCTION	0.000651254	0.00298686	0.389939	1.75947	1	161	Calb2,Pcdh1,Vwf,Cdh6,Fscn1,Rhof,Skap2,Cap1,Thy1,Ppp2r2c,Cx3cl1,Actb,Cldn5,Cdh15,Vcl,Cdh1,Nrxn2,Baiap2,Kcnh2,Zyx,Sirpa,Adam15,Amigo1,Adra1b,Src,Speg,Col16a1,Atp1a3,Vcam1,Jam3,Cdh4,Msn,Hras,Nf2,Taok2,Flnc,Pecam1,Cadm3,Shroom2,Evl,Epb41l2,Amigo2,Tnfrsf11b,Arpc2,Tspan4	45	0.279503	Actb,Actg1,Actn1,Actn2,Actn4,Adam15,Adam23,Adam9,Adamts5,Adra1b,Akt2,Akt3,Amh,Amigo1,Amigo2,Arhgef6,Arpc2,Atp1a3,B4galt1,Baiap2,Bmp1,Cadm2,Cadm3,Calb2,Cap1,Cd274,Cd276,Cd34,Cdh1,Cdh11,Cdh15,Cdh4,Cdh6,Cdh8,Cdk8,Cercam,Cldn11,Cldn5,Cnn2,Cntn1,Col16a1,Col17a1,Crat,Ctnna1,Ctnnd1,Cx3cl1,Dhx16,Dlg1,Dmp1,Egfr,Epb41l2,Evl,Exoc4,Fbn1,Flnc,Fscn1,Gamt,Gnai1,Gnai2,Grb7,Gtf2f1,Hadh,Hras,Icam1,Icam2,Ikbkg,Inpp…	KO_C-WT_C	_tstat	within each collection	H: hallmark gene sets	Mouse
HALLMARK_APICAL_SURFACE	0.00580341	0.0120904	0.529525	1.74061	15	29	Mdga1,Sulf2,Flot2,App,Thy1,Cx3cl1,Afap1l2,Shroom2	8	0.275862	Adam10,Adipor2,Afap1l2,Akap7,App,Atp8b1,B4galt1,Brca1,Crocc,Cx3cl1,Dcbld2,Efna5,Ephb4,Flot2,Gas1,Gstm5,Hspb1,Lyn,Mal,Mdga1,Ncoa6,Ntng1,Rtn4rl1,Scube1,Shroom2,Slc2a4,Sulf2,Thy1,Tmem8b	KO_C-WT_C	_tstat	within each collection	H: hallmark gene sets	Mouse
HALLMARK_REACTIVE_OXIGEN_SPECIES_PATHWAY	0.00324324	0.00739175	0.491833	1.73461	8	40	Srxn1,Prnp,Mbp,Pfkp,Ndufs2,Gclc,Prdx2,Egln2,Ndufa6,Stk25,Cdkn2d,Gpx3,Sod2,Hmox2,Ipcef1,Junb,Cat,Ercc2,Gpx4,Scaf4	20	0.5	Abcc1,Atox1,Cat,Cdkn2d,Egln2,Ercc2,Fes,Gclc,Gclm,Glrx,Gpx3,Gpx4,Gsr,Hmox2,Ipcef1,Junb,Lsp1,Mbp,Mgst1,Msra,Ndufa6,Ndufb4,Ndufs2,Nqo1,Oxsr1,Pdlim1,Pfkp,Prdx1,Prdx2,Prdx4,Prdx6,Prnp,Sbno2,Scaf4,Sod1,Sod2,Srxn1,Stk25,Txnrd1,Txnrd2	KO_C-WT_C	_tstat	within each collection	H: hallmark gene sets	Mouse
HALLMARK_UNFOLDED_PROTEIN_RESPONSE	0.000674309	0.00298686	0.403247	1.70578	1	102	Asns,Slc1a4,Chac1,Atf4,Mthfd2,Slc7a5,Vegfa,Khsrp,Eef2,Rps14,Tubb2a,Iars,Tars,Cxxc1,Nfya,Aldh18a1,Sec31a,H2afx,Psat1,Xpot,Stc2,Exosc5,Nop56,Hspa9,Wfs1,Eif4a3,Exosc1,Herpud1,Ddit4,Eif4a1,Gemin4,Nolc1,Shc1,Cebpb,Gosr2,Eif4g1,Ern1,Zbtb17,Nhp2	39	0.382353	Aldh18a1,Arfgap1,Arxes1,Arxes2,Asns,Atf4,Atf6,Atp6v0d1,Bag3,Banf1,Calr,Cebpb,Cebpg,Chac1,Cnot2,Cnot4,Cnot6,Cxxc1,Dcp1a,Dcp2,Dctn1,Ddit4,Ddx10,Dkc1,Dnaja4,Dnajb9,Dnajc3,Edc4,Edem1,Eef2,Eif2ak3,Eif2s1,Eif4a1,Eif4a2,Eif4a3,Eif4e,Eif4g1,Ern1,Exoc2,Exosc1,Exosc10,Exosc2,Exosc4,Exosc5,Exosc9,Fkbp14,Fus,Gemin4,Gosr2,H2afx,Herpud1,Hsp90b1,Hspa5,Hspa9,Hyou1,Iars,Imp3,Khsrp,Kif5b,Lsm1,Lsm4,Mthfd2,Nfya,Nfyb…	KO_C-WT_C	_tstat	within each collection	H: hallmark gene sets	Mouse
HALLMARK_UV_RESPONSE_UP	0.00100435	0.00386289	0.381134	1.6686	2	129	Asns,Shox2,Fosb,Cck,Il6st,Nptxr,Rhob,Nptx2,Bid,Cnp,Btg2,Clcn2,Tars,Hspa2,Nxf1,Kcnh2,Fmo1,Psmc3,Tmbim6,Bcl2l11,H2afx,Cdo1,Pdlim3,Ykt6,Htr7,Stk25,Mgat1,Ccne1,Gpx3,Hmox1,Sod2,Pdap1,Ap2s1,Sigmar1,Rpn1,Wiz,Bmp2,Dgat1,Hyal2,Tap1,Rrad,Arrb2,Prkaca,Rasgrp1,Mmp14,Rxrb,Mrpl23,Junb,Bsg,Cdc5l,Chka,Urod,Stip1,Ptprd,Irf1	55	0.426357	Alas1,Aldoa,Amd1,Ap2s1,Arrb2,Asns,Atp6v1c1,Atp6v1f,Bak1,Bcl2l11,Bid,Bmp2,Bsg,Btg1,Btg2,Btg3,Casp3,Cck,Ccnd3,Ccne1,Cdc34,Cdc5l,Cdk2,Cdkn1c,Cdo1,Cebpg,Chka,Clcn2,Cltb,Cnp,Col2a1,Creg1,Cyb5b,Cyb5r1,Ddx21,Dgat1,Dlg4,Dnajb1,E2f5,Eif5,Eno2,Ephx1,Fen1,Fkbp4,Fmo1,Fos,Fosb,Furin,Gch1,Ggh,Gls,Gpx3,Grina,Grpel1,H2afx,Hmox1,Hnrnpu,Hspa13,Hspa2,Htr7,Hyal2,Icam1,Igfbp2,Il6st,Irf1,Junb,Kcnh2,Klhdc3,Lyn,Maoa,Map…	KO_C-WT_C	_tstat	within each collection	H: hallmark gene sets	Mouse
HALLMARK_KRAS_SIGNALING_DN	0.0034002	0.00739175	0.386633	1.62656	9	98	Shox2,Synpo,Adra2c,Kcnq2,Ntf3,Dcc,Sptbn2,Zbtb16,Klhdc8a,Btg2,Clstn3,Abcg4,Mast3,Rgs11,Mfsd6,Mthfr,Epha5,Camk1d,Gpr19,Sox10,Bmpr1b,Snn,Celsr2,H2afy2,Arhgdig,Ryr1,Grid2,Kcnn1,Prodh,Gprc5c,Tnni3,Sgk1,Fgfr3,Gamt,Ptprj	35	0.357143	Abcg4,Adra2c,Akr1b10,Arhgdig,Arpp21,Asb7,Bmpr1b,Brdt,Btg2,Camk1d,Ccdc106,Cdkal1,Celsr2,Chst2,Clstn3,Cntfr,Col2a1,Copz2,Cpeb3,Cyp39a1,Dcc,Edn1,Efhd1,Egf,Entpd7,Epha5,Fgf22,Fgfr3,Fggy,Gamt,Gpr19,Gpr3,Gprc5c,Grid2,Gtf3c5,H2afy2,Htr1b,Idua,Igfbp2,Itgb1bp2,Itih3,Kcnd1,Kcnn1,Kcnq2,Klhdc8a,Lfng,Magix,Mast3,Mfsd6,Msh5,Mthfr,Nos1,Nr4a2,Nr6a1,Nrip2,Ntf3,Nudt10,Nudt11,Pax3,Pdk2,Plag1,Prodh,Ptgfr,Ptprj,Rgs11…	KO_C-WT_C	_tstat	within each collection	H: hallmark gene sets	Mouse
HALLMARK_INFLAMMATORY_RESPONSE	0.00170068	0.00566893	0.380302	1.62617	4	111	Slc7a1,Pde4b,Itgb3,Tpbg,Pcdh7,Btg2,Rgs16,Il1r1,Cx3cl1,Csf1,Stab1,Kcnj2,Il10ra,Rnf144b,P2rx7,Ifngr2,Scn1b,Atp2a2,Calcrl,Hrh1,Klf6,Tnfrsf1b,Slc1a2,Gabbr1,Osmr,Fzd5,Adrm1,C3ar1,Hbegf,Tnfaip6,Acvr1b,Rasgrp1,Mmp14,Cdkn1a,Ahr	35	0.315315	Abca1,Abi1,Acvr1b,Acvr2a,Adora2b,Adrm1,Ahr,Aplnr,Aqp9,Atp2a2,Atp2b1,Atp2c1,Axl,Btg2,C3ar1,Calcrl,Cd55,Cd70,Cd82,Cdkn1a,Chst2,Cmklr1,Csf1,Csf3r,Cx3cl1,Dcbld2,Edn1,Eif2ak2,Emp3,F3,Fzd5,Gabbr1,Gch1,Gm9774,Gnai3,Gpc3,Hbegf,Hif1a,Hpn,Hrh1,Icam1,Ifitm1,Ifitm2,Ifitm3,Ifnar1,Ifngr2,Il10ra,Il15,Il15ra,Il18,Il1r1,Inhba,Irak2,Irf1,Irf7,Itga5,Itgb3,Itgb8,Kcna3,Kcnj2,Kif1b,Klf6,Ldlr,Lpar1,Ly6e,Lyn,Mmp14,Mxd1,…	KO_C-WT_C	_tstat	within each collection	H: hallmark gene sets	Mouse
HALLMARK_COMPLEMENT	0.00133914	0.00478263	0.370452	1.62184	3	129	Fn1,Ctsb,Cdh13,Kcnip2,Col4a2,Csrp1,Gng2,Gpd2,Adra2b,Timp2,Casp1,Lrp1,Hspa1a,Pim1,Pik3cg,Serping1,Dgkg,Grb2,Src,Mt3,Prss36,Dock10,L3mbtl4,Calm1,Pla2g4a,Ctsh,Calm3,Rabif,Spock2,Plscr1,Lap3,Clu,Lgmn,Itgam,Dusp5,Xpnpep1,Cebpb,Hspa1b,Rasgrp1,Kcnip3,Mmp14,Gnb2,Casp9,C1qc	44	0.341085	Actn2,Adam9,Adra2b,Akap10,Anxa5,Atox1,Brpf3,C1qa,C1qc,C2,Calm1,Calm3,Casp1,Casp3,Casp7,Casp9,Cblb,Cd46,Cd55,Cda,Cdh13,Cdk5r1,Cebpb,Clu,Col4a2,Cp,Cpm,Csrp1,Ctsb,Ctsc,Ctsd,Ctsh,Ctso,Ctss,Dgkg,Dgkh,Dock10,Dock4,Dock9,Dpp4,Dusp5,Dusp6,Dyrk2,Ehd1,F3,F8,Fcer1g,Fdx1,Fn1,Fyn,Gca,Gmfb,Gnai2,Gnai3,Gnb2,Gnb4,Gng2,Gpd2,Grb2,Hpcal4,Hspa1a,Hspa1b,Hspa5,Irf1,Irf2,Irf7,Itgam,Jak2,Kcnip2,Kcnip3,Kif2a,L3mbtl4,Lamp…	KO_C-WT_C	_tstat	within each collection	H: hallmark gene sets	Mouse
HALLMARK_CHOLESTEROL_HOMEOSTASIS	0.0101505	0.020301	0.401668	1.56512	28	64	Atf5,Mal2,Fasn,Fam129a,Fbxo6,Alcam,Aldoc,Nfil3,Abca2,Trib3,Sqle,Ech1,Acat3,Jag1,Gstm7,Fabp5,Pcyt2,Ctnnb1,Plscr1,Clu,Lgmn	21	0.328125	Abca2,Acat2,Acat3,Acss2,Actg1,Alcam,Aldoc,Antxr2,Anxa5,Atf5,Atxn2,Cbs,Cd9,Chka,Clu,Cpeb2,Ctnnb1,Dhcr7,Ebp,Ech1,Errfi1,Ethe1,Fabp5,Fads2,Fam129a,Fasn,Fbxo6,Fdft1,Fdps,Gldc,Gnai1,Gpx8,Gstm7,Gusb,Hmgcr,Hmgcs1,Hsd17b7,Idi1,Jag1,Ldlr,Lgals3,Lgmn,Lss,Mal2,Mvd,Mvk,Nfil3,Nsdhl,Pcyt2,Pdk3,Plscr1,Plscr2,Pmvk,Pnrc1,Pparg,S100a11,Sema3b,Sqle,Srebf2,Stard4,Tm7sf2,Tmem97,Tnfrsf12a,Trib3	KO_C-WT_C	_tstat	within each collection	H: hallmark gene sets	Mouse
HALLMARK_FATTY_ACID_METABOLISM	0.00200468	0.00574812	0.355334	1.55991	5	132	Gabarapl1,Aldh1a1,Gpd1,Hmgcs2,Fasn,Apex1,Tdo2,S100a10,Gpd2,Mif,Aldh9a1,Psme1,Glul,Retsat,Dlst,Sdhd,Fmo1,Odc1,Aco2,Acsl5,Bmpr1b,Ech1,Mgll,Acat3,Acadvl,Idh3g,Grhpr,Pcbd1,Adsl,Ncaph2,Ptprg,Idh3b,Cpox,Ostc,Reep6,Pdha1,Acot2,Cpt2,Sdha,Mdh1,Urod,Alad,Mlycd,Aldh3a2,Hadh,Cidea	46	0.348485	Acaa2,Acadl,Acadm,Acads,Acadvl,Acat2,Acat3,Aco2,Acot1,Acot2,Acot8,Acox1,Acsl1,Acsl4,Acsl5,Acss1,Adipor2,Adsl,Alad,Aldh1a1,Aldh3a2,Aldh9a1,Aldoa,Aoc3,Apex1,Auh,Bckdhb,Blvra,Bmpr1b,Bphl,Cbr1,Cbr3,Ccdc58,Cidea,Cpox,Cpt1a,Cpt2,Crat,Cryz,D2hgdh,Decr1,Dhcr24,Dld,Dlst,Ech1,Echs1,Eci1,Eci2,Ehhadh,Elovl5,Eno2,Eno3,Ephx1,Erp29,Etfdh,Fasn,Fmo1,G0s2,Gabarapl1,Gad2,Gcdh,Glul,Gpd1,Gpd2,Grhpr,Gstz1,H2afz,Hadh,H…	KO_C-WT_C	_tstat	within each collection	H: hallmark gene sets	Mouse
HALLMARK_XENOBIOTIC_METABOLISM	0.00267559	0.00668896	0.355285	1.55747	7	131	Bcat1,Gabarapl1,Vtn,Gsto1,Shmt2,Lcat,Tdo2,Aldh9a1,Il1r1,Ndrg2,Ets2,Retsat,Gclc,Fmo1,Aco2,Nmt1,Bcar1,Rap1gap,Tmbim6,Nfs1,Pgd,Atp2a2,Ech1,Cdo1,Psmb10,Sertad1,Fbln1,Ptgds,Mpp2,Gss,Xdh,Gart,Hmox1,Cyp2s1,Gad1,Acox3,Aldh2,Tpst1,Dcxr,Slc1a5,Blvrb,Acp2,Epha2,Lonp1,Atoh8,Id2,Irf8,Pgrmc1,Cat	49	0.374046	Abcd2,Abhd6,Aco2,Acox1,Acox3,Acp2,Adh5,Ahcy,Alas1,Aldh2,Aldh9a1,Aox1,Ap4b1,Apoe,Aqp9,Arpp19,Asl,Atoh8,Atp2a2,Bcar1,Bcat1,Blvrb,Bphl,Casp6,Cat,Cbr1,Cda,Cdo1,Cndp2,Comt,Crot,Csad,Cyb5a,Cyfip2,Cyp27a1,Cyp2s1,Dcxr,Ddah2,Ddc,Dhrs1,Dhrs7,Ech1,Elovl5,Enpep,Entpd5,Epha2,Ephx1,Etfdh,Ets2,Fah,Fbln1,Fmo1,Gabarapl1,Gad1,Gart,Gch1,Gclc,Gcnt2,Gm43064,Gnmt,Gsr,Gss,Gstm4,Gsto1,Gstt2,Hacl1,Hes6,Hmox1,Hsd11b1,Id2,…	KO_C-WT_C	_tstat	within each collection	H: hallmark gene sets	Mouse
HALLMARK_GLYCOLYSIS	0.00326052	0.00739175	0.340038	1.53087	9	159	Cacna1h,Lhx9,Got2,Vegfa,B3gat1,Chst1,Tpbg,Akr1a1,Tpi1,Agrn,Mif,Aldh9a1,Dsc2,Efna3,Pfkp,Psmc4,Gclc,Ext2,P4ha2,Pygb,Igfbp3,Angptl4,Stc2,Gpc1,Pam,Dpysl4,B4galt2,Alg1,Hax1,Got1,Ak3,Sdc1,Hdlbp,Ankzf1,Hs6st2,Qsox1,Chpf,Ddit4	38	0.238994	Abcb6,Adora2b,Agl,Agrn,Ak3,Ak4,Akr1a1,Aldh7a1,Aldh9a1,Aldoa,Alg1,Angptl4,Ankzf1,Arpp19,B3galt6,B3gat1,B3gat3,B4galt1,B4galt2,B4galt4,B4galt7,Bpnt1,Cacna1h,Capn5,Casp6,Cd44,Cenpa,Chpf,Chpf2,Chst1,Chst12,Chst2,Cited2,Cln6,Cog2,Col5a1,Copb2,Cxcr4,Cyb5a,Dcn,Ddit4,Dld,Dpysl4,Dsc2,Ecd,Efna3,Egfr,Egln3,Eno1,Eno1b,Eno2,Ext1,Ext2,Fam162a,Fkbp4,Fut8,Gal3st1,Gale,Galk1,Galk2,Gclc,Gfpt1,Glce,Glrx,Gmppa,Gmppb…	KO_C-WT_C	_tstat	within each collection	H: hallmark gene sets	Mouse
HALLMARK_INTERFERON_ALPHA_RESPONSE	0.0150666	0.0289742	0.3845	1.51633	42	69	Wars,Cnp,Psme1,Csf1,Casp1,Adar,Parp9,B2m,Txnip,Trim30a,Lpar6,Ogfr,Slc25a28,Trim25,Gmpr,Plscr1,Lap3,Procr,Tap1,Cmpk2,Rnf31,Ly6e,Tmem140	23	0.333333	Adar,B2m,Casp1,Casp8,Cd47,Cd74,Cmpk2,Cnp,Csf1,Dhx58,Eif2ak2,Elf1,Gbp2,Gmpr,Herc6,Ifi35,Ifih1,Ifit2,Ifit3,Ifit3b,Ifitm1,Ifitm2,Ifitm3,Il15,Irf1,Irf2,Irf7,Irf9,Lap3,Lgals3bp,Lpar6,Ly6e,Mov10,Ncoa7,Nmi,Nub1,Ogfr,Parp12,Parp14,Parp9,Plscr1,Plscr2,Pnpt1,Procr,Psma3,Psme1,Psme2,Ripk2,Rnf31,Rsad2,Rtp4,Samd9l,Slc25a28,Stat2,Tap1,Tdrd7,Tmem140,Trafd1,Trim12a,Trim12c,Trim21,Trim25,Trim26,Trim30a,Trim30d,Tx…	KO_C-WT_C	_tstat	within each collection	H: hallmark gene sets	Mouse
HALLMARK_HEDGEHOG_SIGNALING	0.0486388	0.0795602	0.429493	1.45516	133	33	Tle3,Vegfa,Slit1,Scg2,Thy1,Ets2,Crmp1,Pml,Gli1,Nrp2,Nrp1	11	0.333333	Ache,Amot,Cdk5r1,Cdk6,Celsr1,Cntfr,Crmp1,Dpysl2,Ets2,Gli1,Hey1,Hey2,L1cam,Ldb1,Myh9,Nf1,Nrcam,Nrp1,Nrp2,Ophn1,Pml,Ptch1,Rasa1,Rtn1,Scg2,Shh,Slit1,Thy1,Tle1,Tle3,Unc5c,Vegfa,Vldlr	KO_C-WT_C	_tstat	within each collection	H: hallmark gene sets	Mouse
HALLMARK_APOPTOSIS	0.0184131	0.0340984	0.3288	1.43948	54	129	Egr3,Ccnd1,Rhob,App,Ddit3,Satb1,Bid,Btg2,Gadd45b,Rnasel,H1f0,Timp2,Casp1,Slc20a1,Retsat,Sptan1,Txnip,Add1,Bcl2l11,Smad7,Gpx3,Hmox1,Sod2,Gadd45a,Jun,Ppp2r5b,Rhot2,Ctnnb1,Ccnd2,Clu,Bmp2,Tap1,Bcl2l1,Gm20683,Cdkn1a,Ptk2,Casp9,Dpyd,Rara,Gucy2e,Nedd9,Irf1,F2r,Pdgfrb	44	0.341085	Add1,Aifm3,Anxa1,App,Bax,Bcap31,Bcl10,Bcl2l1,Bcl2l11,Bcl2l2,Bgn,Bid,Birc3,Bmf,Bmp2,Bnip3l,Brca1,Btg2,Btg3,Casp1,Casp2,Casp3,Casp6,Casp7,Casp8,Casp9,Cav1,Ccnd1,Ccnd2,Cd38,Cd44,Cdc25b,Cdk2,Cdkn1a,Cdkn1b,Cflar,Clu,Crebbp,Ctnnb1,Cyld,Dap3,Dcn,Ddit3,Dffa,Diablo,Dnajc3,Dnm1l,Dpyd,Ebp,Egr3,Emp1,Eno2,Erbb2,Erbb3,Etf1,F2r,Fez1,Gadd45a,Gadd45b,Gch1,Gm20683,Gpx1,Gpx3,Gpx4,Gsn,Gsr,Gstm1,Gstm2,Gucy2e,H1f0,Hmg…	KO_C-WT_C	_tstat	within each collection	H: hallmark gene sets	Mouse
HALLMARK_ADIPOGENESIS	0.02574	0.0459643	0.30151	1.37104	79	171	Angpt1,Sparcl1,Pfkfb3,Tkt,Aplp2,Gpd2,Ubc,Sdhb,Slc19a1,Cox6a1,Col4a1,Pim3,Retsat,Idh3a,Phldb1,Itga7,Plin2,Chchd10,Cyc1,Aco2,Nmt1,Bckdha,Stom,Angptl4,Ech1,Mgll,Col15a1,Cs,Idh3g,Gpx3,Uqcrc1,Ndufs3,Gadd45a,Phyh,Aldh2,Ghitm,Uqcr10,Qdpr,Uck1,Agpat3,Dgat1,Reep6,Slc1a5,Uqcrq,Gphn,Cpt2,Stat5a,Sorbs1,Scarb1,Cd151,Cox8a,Rab34,Cat,Hadh,Ppp1r15b,Cidea,Por,Ndufb7,Mdh2,Dhrs7b,Gpx4,G3bp2,Pex14,Sncg,Samm50,Elmod3	66	0.385965	Abca1,Abcb8,Acaa2,Acadl,Acadm,Acads,Acly,Aco2,Acox1,Adcy6,Adipor2,Agpat3,Aifm1,Ak2,Aldh2,Aldoa,Angpt1,Angptl4,Aplp2,Apoe,Araf,Arl4a,Atl2,Atp1b3,Baz2a,Bckdha,Bcl2l13,Bcl6,Cat,Ccng2,Cd151,Cd302,Cdkn2c,Chchd10,Chuk,Cidea,Cmbl,Cmpk1,Col15a1,Col4a1,Coq3,Coq5,Coq9,Cox6a1,Cox7b,Cox8a,Cpt2,Crat,Cs,Cyc1,Dbt,Decr1,Dgat1,Dhcr7,Dhrs7,Dhrs7b,Dlat,Dld,Dnajb9,Dnajc15,Dram2,Ech1,Echs1,Elmod3,Elovl6,Enpp2,Ephx2,E…	KO_C-WT_C	_tstat	within each collection	H: hallmark gene sets	Mouse
HALLMARK_HYPOXIA	0.0314136	0.0541614	0.305599	1.3683	95	152	Ncan,Vegfa,Tpbg,Kif5a,Gaa,Ddit3,Pfkfb3,Efna1,Tgfb3,Tpi1,Prkca,Mif,Lxn,Pim1,Efna3,Aldoc,Pfkp,Plin2,Nfil3,P4ha2,Igfbp3,Fosl2,Ndst1,Angptl4,Stc2,Gpc1,Pam,Dpysl4,Grhpr,Hdlbp,Klf6,Ankzf1,Bhlhe40,Ddit4,Hmox1,Jun,Jmjd6,Hs3st1,Anxa2,Xpnpep1,Ndrg1,Foxo3,Cdkn1a,Slc2a1,Cxcr4,Map3k1,Ilvbl,Errfi1	48	0.315789	Adora2b,Ak4,Akap12,Aldoa,Aldoc,Ampd3,Angptl4,Ankzf1,Anxa2,Atp7a,B3galt6,Bcan,Bcl2,Bgn,Bhlhe40,Bnip3l,Btg1,Casp6,Cav1,Ccng2,Cdkn1a,Cdkn1b,Cdkn1c,Chst2,Chst3,Cited2,Col5a1,Cp,Csrp2,Cxcr4,Dcn,Ddit3,Ddit4,Dpysl4,Dtna,Dusp1,Efna1,Efna3,Egfr,Eno1,Eno1b,Eno2,Eno3,Errfi1,Ets1,Ext1,F3,Fam162a,Fos,Fosl2,Foxo3,Gaa,Galk1,Gapdh,Gbe1,Gcnt2,Glrx,Gpc1,Gpc3,Gpc4,Grhpr,Gys1,Hdlbp,Hexa,Hk1,Hk2,Hmox1,Hs3st1,Hspa5,Id…	KO_C-WT_C	_tstat	within each collection	H: hallmark gene sets	Mouse
HALLMARK_ALLOGRAFT_REJECTION	0.0584169	0.0912764	0.321456	1.3363	168	92	Aars,Bcat1,Wars,Thy1,Eif3d,Akt1,Eif5a,Csf1,Stab1,B2m,Nme1,Ifngr2,Prkcg,Psmb10,Degs1,Inhbb,Rps9,Socs5,Tap2,Il16,Mmp9,Ccnd2,Fcgr2b,Apbb1,Tap1,Fcgr3,Cfp,Hdac9,Dars,Irf8,Socs1,St8sia4,F2r	33	0.358696	Aars,Abce1,Abi1,Ache,Acvr2a,Akt1,Apbb1,B2m,Bcat1,Bcl10,Brca1,C2,Capg,Ccnd2,Ccnd3,Ccr5,Cd28,Cd47,Cd74,Cfp,Crtam,Csf1,Csk,Ctss,Dars,Degs1,Dyrk3,Egfr,Eif3a,Eif3d,Eif4g3,Eif5a,Ets1,F2r,Fcgr2b,Fcgr3,Flna,Galnt1,Gbp2,Gcnt1,Glmn,Hcls1,Hdac9,Hif1a,Icam1,Ifnar2,Ifngr1,Ifngr2,Ikbkb,Il15,Il16,Il18,Inhba,Inhbb,Irf7,Irf8,Itgal,Itgb2,Jak2,Ly75,Ly86,Lyn,Map3k7,Mmp9,Mrpl3,Mtif2,Nck1,Nme1,Prkcb,Prkcg,Psmb10,Ptprc…	KO_C-WT_C	_tstat	within each collection	H: hallmark gene sets	Mouse
HALLMARK_MTORC1_SIGNALING	0.0493274	0.0795602	0.285599	1.30709	153	176	Asns,Slc1a4,Mthfd2,Bcat1,Slc7a5,Sytl2,Wars,Psph,Ddit3,Phgdh,Fam129a,Shmt2,Skap2,Btg2,Tpi1,Psmc4,Nfil3,Actr3,Gclc,Coro1a,Nmt1,Trib3,Pno1,Atp2a2,Psat1,Sqle,Ppa1,Ykt6,Hspa9,Acaca,Serpinh1,Psmc2,Pitpnb,Got1,Rit1,Bhlhe40,Eef1e1,Ddit4	38	0.215909	Abcf2,Acaca,Acly,Acsl3,Actr2,Actr3,Add3,Adipor2,Ak4,Aldoa,Arpc5l,Asns,Atp2a2,Atp6v1d,Bcat1,Bhlhe40,Btg2,Cacybp,Calr,Canx,Ccnf,Ccng1,Cd9,Cdc25a,Cdkn1a,Cfp,Cops5,Coro1a,Ctsc,Cxcr4,Cyb5b,Ddit3,Ddit4,Dhcr24,Dhcr7,Dhfr,Ebp,Edem1,Eef1e1,Egln3,Eif2s2,Elovl5,Elovl6,Eno1,Eno1b,Eprs,Etf1,Fads1,Fads2,Fam129a,Fgl2,Fkbp2,Gapdh,Gbe1,Gclc,Gga2,Gla,Glrx,Gm49342,Gmps,Got1,Gsk3b,Gsr,Gtf2h1,Hk2,Hmbs,Hmgcr,Hmgcs1,Hs…	KO_C-WT_C	_tstat	within each collection	H: hallmark gene sets	Mouse
HALLMARK_PANCREAS_BETA_CELLS	0.156447	0.211415	0.412013	1.27762	420	23	Sst,Pcsk2,Chga,Foxo1	4	0.173913	Abcc8,Akt3,Chga,Dcx,Dpp4,Elp4,Foxo1,Lmo2,Mafb,Neurod1,Nkx2-2,Pak3,Pax6,Pcsk1,Pcsk2,Sec11a,Spcs1,Srp14,Srp9,Srprb,Sst,Stxbp1,Syt13	KO_C-WT_C	_tstat	within each collection	H: hallmark gene sets	Mouse
HALLMARK_MYC_TARGETS_V2	0.132258	0.18894	0.341721	1.27108	368	51	Rrp12,Pprc1,Slc19a1,Pus1,Farsa,Exosc5,Nop56,Ppan,Bysl,Slc29a2,Map3k6,Nolc1,Grwd1,Dctpp1,Ddx18,Cdk4,Rabepk,Utp20,Imp4,Tbrg4,Phb,Rcl1,Nip7,Ipo4,Gnl3,Myc,Plk4	27	0.529412	Aimp2,Bysl,Cdk4,Dctpp1,Ddx18,Exosc5,Farsa,Gnl3,Grwd1,Hk2,Hspe1,Imp4,Ipo4,Las1l,Map3k6,Mcm4,Mcm5,Mphosph10,Mrto4,Mybbp1a,Myc,Ndufaf4,Nip7,Noc4l,Nolc1,Nop56,Pa2g4,Pes1,Phb,Plk4,Ppan,Pprc1,Prmt3,Pus1,Rabepk,Rcl1,Rrp12,Rrp9,Slc19a1,Slc29a2,Sord,Srm,Supv3l1,Tbrg4,Tcof1,Tfb2m,Tmem97,Ung,Utp20,Wdr43,Wdr74	KO_C-WT_C	_tstat	within each collection	H: hallmark gene sets	Mouse
HALLMARK_UV_RESPONSE_DN	0.101236	0.153388	0.282039	1.23614	302	130	Slc7a1,Synj2,Atp2b4,Itgb3,Cap2,Col11a1,Ptprm,Atrn,Gja1,Kalrn,Col3a1,Prkca,Col1a2,Pmp22,Rgs4,Fbln5,Col1a1,Mta1,Lamc1,Rxra,Smad7,Mgll,Kit,Rnd3,Runx1,Prkce,Bhlhe40,Cacna1a,Fhl2,Tgfbr2,Tfpi,Celf2,Nrp1	33	0.253846	Abcc1,Acvr2a,Add3,Adora2b,Aggf1,Akt3,Amph,Anxa2,Anxa4,Apbb2,Arhgef9,Atp2b1,Atp2b4,Atp2c1,Atrn,Atrx,Atxn1,Bckdhb,Bdnf,Bhlhe40,Bmpr1a,Cacna1a,Cap2,Cav1,Cdc42bpa,Cdk13,Cdkn1b,Cdon,Celf2,Cited2,Col11a1,Col1a1,Col1a2,Col3a1,Col5a2,Dab2,Dbp,Ddah1,Dlc1,Dlg1,Dusp1,Dyrk1a,Efemp1,Erbb2,F3,Fbln5,Fhl2,Fyn,Fzd2,Gcnt1,Gja1,Grk5,Ica1,Id1,Igf1r,Igfbp5,Inpp4b,Insig1,Irs1,Itgb3,Kalrn,Kcnma1,Kit,Lamc1,Ldlr,Lpar1,Lt…	KO_C-WT_C	_tstat	within each collection	H: hallmark gene sets	Mouse
HALLMARK_MYC_TARGETS_V1	0.151777	0.210802	0.25541	1.17165	473	180	Got2,Rps2,Ran,Tyms,Rpl6,Apex1,Rps3,Eif3d,Rps5,Iars,Psmd3,Snrpd3,Psma1,Psmc4,Cyc1,Nme1,Odc1,Rnps1,Hdgf,Phb2,G3bp1,Fbl,Kpnb1,Eef1b2,Pabpc4,Xpot,Mrps18b,Nop56,Erh,Pold2,Snrpd2,Glo1,Psmd8,Sf3b3,Cct7,Rpl34,Eif4a1,Rad23b,Lsm7,Eif3b,Nolc1,Slc25a3,Tufm,Tcp1,Cct5,Snrpa,Ddx18,Nhp2,Eif4h,Cdk4,Smarcc1,Cdc20,Rpl22,Cct3,Cct2,Hddc2,Mrpl23,Dut	58	0.322222	Abce1,Aimp2,Ap3s1,Apex1,Bub3,C1qbp,Cad,Canx,Ccna2,Cct2,Cct3,Cct4,Cct5,Cct7,Cdc20,Cdc45,Cdk2,Cdk4,Clns1a,Cnbp,Cops5,Cox5a,Cstf2,Cul1,Cyc1,Ddx18,Ddx21,Dek,Dhx15,Dut,Eef1b2,Eif1ax,Eif2s1,Eif2s2,Eif3b,Eif3d,Eif4a1,Eif4e,Eif4g2,Eif4h,Eprs,Erh,Etf1,Exosc7,Fam120a,Fbl,G3bp1,Glo1,Gm10184,Gnl3,Got2,Gspt1,H2afz,Hdac2,Hddc2,Hdgf,Hnrnpa1,Hnrnpa2b1,Hnrnpa3,Hnrnpc,Hnrnpd,Hnrnpr,Hnrnpu,Hsp90ab1,Hspe1,Iars,Ifrd1…	KO_C-WT_C	_tstat	within each collection	H: hallmark gene sets	Mouse
HALLMARK_KRAS_SIGNALING_UP	0.257256	0.313727	0.248804	1.10396	779	142	AW551984,Sparcl1,Wnt7a,Cpe,Satb1,Pcsk1n,Hkdc1,Epb41l3,Rgs16,Il10ra,Tmem158,Igfbp3,Scn1b,Nin,Angptl4,St6gal1,Tmem100,Tspan7,Apod,Gprc5b,Gadd45g,Ano1,Pecam1,Spp1,Tnfrsf1b,Eng,Tfpi,Nrp1,Mmp9,Ccnd2,Fgf9,Bmp2,Spon1,F13a1,Laptm5,C3ar1,Hbegf,Ptprr,Btbd3,Cxcr4,Map3k1,Hdac9,Adam8,Snap25,Id2,Irf8	46	0.323944	Ace,Adam17,Adam8,Akap12,Akt2,Aldh1a2,Aldh1a3,Ammecr1,Angptl4,Ano1,Apod,Atg10,Avl9,AW551984,Birc3,Bmp2,Bpgm,Btbd3,C3ar1,Cab39l,Cbl,Cbr4,Cbx8,Ccnd2,Cdadc1,Cidea,Cmklr1,Cpe,Crot,Csf2ra,Ctss,Cxcr4,Dcbld2,Dnmbp,Dock2,Dusp6,Emp1,Eng,Epb41l3,Ephb2,Ets1,Etv1,Etv4,Etv5,Evi5,F13a1,Fbxo4,Fcer1g,Fgf9,Flt4,Fuca1,G0s2,Gabra3,Gadd45g,Gfpt2,Glrx,Gm21992,Gng11,Gpnmb,Gprc5b,Gypc,Hbegf,Hdac9,Hkdc1,Hsd11b1,Id2,Igf2,…	KO_C-WT_C	_tstat	within each collection	H: hallmark gene sets	Mouse
HALLMARK_IL2_STAT5_SIGNALING	0.254545	0.313727	0.248466	1.10363	769	146	Gabarapl1,Gsto1,Rhob,Tnfrsf21,Gadd45b,Phlda1,Penk,Prnp,Rgs16,Csf1,Alcam,Cdc42se2,Gpr83,Pim1,Plin2,Nfil3,Il10ra,Odc1,Pus1,Tiam1,Swap70,Pth1r,Coch,Aplp1,Klf6,Bhlhe40,Spp1,Ccne1,Ctsz,Slc29a2,Tnfrsf1b,Cd83,Dhrs3,Huwe1,Nrp1,Plscr1,Ccnd2,Bmp2,Prkch,Syt11,Slc1a5,Bcl2l1,Ndrg1	43	0.294521	Ahcy,Ahnak,Ahr,Alcam,Amacr,Anxa4,Aplp1,Arl4a,Bcl2,Bcl2l1,Bhlhe40,Bmp2,Bmpr2,Capg,Capn3,Casp3,Ccnd2,Ccnd3,Ccne1,Cd44,Cd81,Cd83,Cdc42se2,Cdkn1c,Cish,Ckap4,Coch,Col6a1,Csf1,Ctsz,Cyfip1,Dcps,Dennd5a,Dhrs3,Ecm1,Emp1,Eno3,Enpp1,Eomes,Etv4,Fah,Fam126b,Fgl2,Furin,Gabarapl1,Gadd45b,Galm,Glipr2,Gm49342,Gpr83,Gpx4,Gsto1,Hipk2,Hk2,Hopx,Huwe1,Ifitm1,Ifitm2,Ifitm3,Ifngr1,Igf1r,Igf2r,Ikzf2,Ikzf4,Il10ra,Irf6,Irf…	KO_C-WT_C	_tstat	within each collection	H: hallmark gene sets	Mouse
HALLMARK_WNT_BETA_CATENIN_SIGNALING	0.373188	0.424078	0.305575	1.05665	1029	37	Fzd1,Axin2,Ncor2,Jag1,Maml1,Fzd8,Kat2a,Notch1,Ctnnb1,Ccnd2,Axin1,Dvl2,Ppard,Dll1,Numb,Csnk1e,Myc,Wnt5b,Ncstn,Nkd1	20	0.540541	Adam17,Axin1,Axin2,Ccnd2,Csnk1e,Ctnnb1,Cul1,Dll1,Dvl2,Frat1,Fzd1,Fzd8,Gnai1,Hdac11,Hdac2,Hdac5,Hey1,Hey2,Jag1,Jag2,Kat2a,Lef1,Maml1,Myc,Ncor2,Ncstn,Nkd1,Notch1,Numb,Ppard,Psen2,Ptch1,Rbpj,Skp2,Tcf7,Wnt5b,Wnt6	KO_C-WT_C	_tstat	within each collection	H: hallmark gene sets	Mouse
HALLMARK_INTERFERON_GAMMA_RESPONSE	0.372536	0.424078	0.236975	1.03863	1114	130	Mthfd2,Wars,Pde4b,Psme1,Casp1,Pim1,Adar,Serping1,Pfkp,Il10ra,B2m,Txnip,Vcam1,Pml,Psmb10,Pla2g4a,Vamp8,P2ry14,Ogfr,Slc25a28,Sod2,Trim25,Rbck1,Plscr1,Lap3,Tap1,Tnfaip6,Auts2,Cmpk2,Cdkn1a,Rnf31,Ly6e,Itgb7,Irf8,Socs1,Irf1,St8sia4,Isoc1,Stat1,Znfx1,Stat2,Irf2,Trim26,Tapbp	44	0.338462	Adar,Arid5b,Arl4a,Auts2,B2m,Bpgm,Btg1,Casp1,Casp3,Casp7,Casp8,Cd274,Cd38,Cd74,Cdkn1a,Cmklr1,Cmpk2,Ddx58,Dhx58,Eif2ak2,Eif4e3,Fgl2,Gbp4,Gbp6,Gbp9,Gch1,Gm49342,Herc6,Hif1a,Icam1,Ifi35,Ifih1,Ifit2,Ifit3,Ifit3b,Ifitm1,Ifitm2,Ifitm3,Ifnar2,Il10ra,Il15,Il15ra,Il18bp,Irf1,Irf2,Irf5,Irf7,Irf8,Irf9,Isoc1,Itgb7,Jak2,Lap3,Lats2,Lgals3bp,Ly6e,Lysmd2,Mthfd2,Mvp,Myd88,Ncoa3,Nfkb1,Nfkbia,Nlrc5,Nmi,Nod1,Nup93,Og…	KO_C-WT_C	_tstat	within each collection	H: hallmark gene sets	Mouse
HALLMARK_TGF_BETA_SIGNALING	0.50107	0.556744	0.261366	0.971136	1404	50	Klf10,Rab31,Slc20a1,Cdh1,Ifngr2,Ncor2,Smad7,Smurf1,Fkbp1a,Eng,Ctnnb1,Hdac1,Bmp2	13	0.26	Acvr1,Apc,Arid4b,Bcar3,Bmp2,Bmpr1a,Bmpr2,Cdh1,Cdk9,Cdkn1c,Ctnnb1,Eng,Fkbp1a,Fnta,Furin,Hdac1,Hipk2,Id1,Id2,Id3,Ifngr2,Junb,Klf10,Ltbp2,Map3k7,Ncor2,Nog,Pmepa1,Ppm1a,Ppp1ca,Ppp1r15a,Rab31,Rhoa,Ski,Skil,Slc20a1,Smad1,Smad3,Smad6,Smad7,Smurf1,Smurf2,Sptbn1,Tgfbr1,Tgif1,Thbs1,Tjp1,Trim33,Ube2d3,Wwtr1	KO_C-WT_C	_tstat	within each collection	H: hallmark gene sets	Mouse
HALLMARK_PI3K_AKT_MTOR_SIGNALING	0.570935	0.620582	0.227489	0.942863	1653	90	Ddit3,Ywhab,Ap2m1,Akt1,Actr3,Ralb,Ecsit,Grb2,Trib3,Arf1,Tiam1,Acaca,Akt1s1,Mknk2,Hras,Arhgdia,Rps6ka1,Rit1	18	0.2	Acaca,Actr2,Actr3,Adcy2,Akt1,Akt1s1,Ap2m1,Arf1,Arhgdia,Arpc3,Atf1,Cab39,Cab39l,Calr,Camk4,Cdk2,Cdk4,Cdkn1a,Cdkn1b,Cfl1,Cltc,Csnk2b,Cxcr4,Ddit3,E2f1,Ecsit,Egfr,Eif4e,Fgf22,Grb2,Gsk3b,Hras,Hsp90b1,Irak4,Itpr2,Map2k3,Map2k6,Map3k7,Mapk1,Mapk10,Mapk8,Mapk9,Mapkap1,Mknk1,Mknk2,Myd88,Nck1,Nfkbib,Nod1,Pak4,Pdk1,Pfn1,Pik3r3,Pikfyve,Pin1,Pla2g12a,Plcb1,Plcg1,Ppp1ca,Ppp2r1b,Prkaa2,Prkag1,Prkar2a,Prkcb,Pten…	KO_C-WT_C	_tstat	within each collection	H: hallmark gene sets	Mouse
HALLMARK_MITOTIC_SPINDLE	0.733248	0.7638	0.19372	0.885482	2286	175	Synpo,Arhgap4,Marcks,Fscn1,Rhof,Arhgap27,Abr,Prex1,Map1s,Csnk1d,Sun2,Cttn,Vcl,Sptan1,Nck2,Cdc42ep4,Bcar1,Pxn,Tiam1,Arhgef7,Cdc42ep2,Bcl2l11,Nin,Net1,Arhgdia,Mid1,Taok2,Akap13,Shroom2,Abl1,Epb41l2,Gemin4	32	0.182857	Abi1,Abl1,Abr,Actn4,Akap13,Alms1,Als2,Anln,Apc,Arap3,Arf6,Arfgef1,Arfip2,Arhgap10,Arhgap27,Arhgap29,Arhgap4,Arhgap5,Arhgdia,Arhgef11,Arhgef12,Arhgef2,Arhgef3,Arhgef7,Arl8a,Atg4b,Bcar1,Bcl2l11,Bcr,Bin1,Brca2,Capzb,Ccdc88a,Cd2ap,Cdc27,Cdc42,Cdc42bpa,Cdc42ep1,Cdc42ep2,Cdc42ep4,Cdk5rap2,Cenpj,Cep192,Cep250,Cep57,Cep72,Ckap5,Clasp1,Clip1,Clip2,Cntrl,Cntrob,Csnk1d,Cttn,Cyth2,Dlg1,Dock2,Dock4,Dst,Dync1h…	KO_C-WT_C	_tstat	within each collection	H: hallmark gene sets	Mouse
HALLMARK_PEROXISOME	0.723478	0.7638	0.210446	0.863444	2079	84	Aldh1a1,Cadm1,Sema3c,Aldh9a1,Retsat,Cacna1b,Acsl5,Ech1,Hras,Cln8,Abcb4,Pex5,Sod2,Dhrs3,Abcb9,Gnpat,Slc27a2	17	0.202381	Abcb4,Abcb9,Abcc5,Abcc8,Abcd1,Abcd2,Abcd3,Acot8,Acox1,Acsl1,Acsl4,Acsl5,Aldh1a1,Aldh9a1,Atxn1,Bcl10,Cacna1b,Cadm1,Cat,Cdk7,Cln6,Cln8,Cnbp,Crabp2,Crat,Ctbp1,Dhcr24,Dhrs3,Dlg4,Ech1,Eci2,Ehhadh,Elovl5,Ephx2,Ercc1,Ercc3,Fads1,Fdps,Fis1,Gnpat,Gstk1,Hmgcl,Hras,Hsd17b11,Hsd17b4,Hsd3b7,Ide,Idh1,Idh2,Idi1,Isoc1,Itgb1bp1,Lonp2,Mlycd,Msh2,Mvp,Nudt19,Pex11a,Pex11b,Pex13,Pex14,Pex2,Pex5,Pex6,Prdx1,Prdx5,Rdh11…	KO_C-WT_C	_tstat	within each collection	H: hallmark gene sets	Mouse
HALLMARK_DNA_REPAIR	0.963037	0.963037	0.167201	0.737021	2891	136	Pde4b,Zwint,Tyms,Sec61a1,Nme1,Nme4,Nme3,Nt5c,Usp11,Ak3,Polr2e,Rae1,Rad51,Polr3c,Vps37b,Adrm1,Guk1,Tk2,Taf1c,Cant1,Itpa,Surf1,Cmpk2,Edf1,Mrpl40,Snapc4,Dut,Bola2,Tarbp2,Pold1,Ercc2,Ercc8,Nfx1,Ddb1,Polh,Gpx4,Vps37d,Taf12,Vps28,Taf9,Rbx1,Polr2k	42	0.308824	Aaas,Adcy6,Adrm1,Ak1,Ak3,Ak6,Aprt,Arl6ip1,Bcam,Bcap31,Bivm,Bola2,Brf2,Cant1,Cda,Cetn2,Clp1,Cmpk2,Cox17,Cstf3,Dad1,Dctn4,Ddb1,Ddb2,Dgcr8,Dguok,Dut,Edf1,Eif1b,Ell,Ercc1,Ercc2,Ercc3,Ercc4,Ercc5,Ercc8,Fen1,Gm49342,Gm9774,Gmpr2,Gpx4,Gtf2a2,Gtf2b,Gtf2f1,Gtf2h1,Gtf2h3,Gtf2h5,Gtf3c5,Guk1,Hcls1,Impdh2,Itpa,Lig1,Mpg,Mrpl40,Ncbp2,Nfx1,Nme1,Nme3,Nme4,Npr2,Nt5c,Nudt21,Nudt9,Pcna,Pde4b,Pnp,Pola1,Pola2,Polb,Pol…	KO_C-WT_C	_tstat	within each collection	H: hallmark gene sets	Mouse
HALLMARK_BILE_ACID_METABOLISM	0.830675	0.847628	-0.190478	-0.822832	1770	83	Dio2,Abcd2,Pnpla8,Abcd3,Prdx5,Atxn1,Idi1,Abca5,Optn,Hsd3b7,Idh1,Cyp7b1,Nr3c2,Pex13,Pex7,Pxmp2,Bbox1,Scp2,Hacl1,Abca6,Gnmt,Abca1	22	0.26506	Abca1,Abca2,Abca3,Abca4,Abca5,Abca6,Abca9,Abcd1,Abcd2,Abcd3,Abcg4,Acsl1,Acsl5,Aldh1a1,Aldh9a1,Amacr,Aqp9,Ar,Atxn1,Bbox1,Bcar3,Bmp6,Cat,Crot,Cyp27a1,Cyp39a1,Cyp46a1,Cyp7b1,Dhcr24,Dio2,Efhc1,Ephx2,Fads1,Fads2,Gclm,Gnmt,Gnpat,Gstk1,Hacl1,Hsd17b11,Hsd17b4,Hsd3b7,Idh1,Idh2,Idi1,Isoc1,Lipe,Lonp2,Mlycd,Nedd4,Npc1,Nr3c2,Nudt12,Optn,Paox,Pecr,Pex1,Pex11a,Pex12,Pex13,Pex16,Pex19,Pex26,Pex6,Pex7,Pfkm,Phyh,P…	KO_C-WT_C	_tstat	within each collection	H: hallmark gene sets	Mouse
HALLMARK_G2M_CHECKPOINT	0.295607	0.351913	-0.22446	-1.06746	571	154	Amd1,Meis1,Wrn,Srsf10,Mcm5,Cul3,Prpf4b,Mtf2,Ccnt1,Cdc27,Casp8ap2,Ccna2,Atrx,Gm10184,Gspt1,Pds5b,Ncl,Smc4,Cul1,Hus1,Hif1a,Hnrnpu,Cul5,Stag1,Smc1a,Dr1,Syncrip,Ythdc1,Nup50,Rbl1,Pole,Lbr,Arid4a,Orc5,Nasp,Srsf1,Top1	37	0.24026	Abl1,Amd1,Arid4a,Atf5,Atrx,Brca2,Bub3,Casp8ap2,Cbx1,Ccna2,Ccnd1,Ccnf,Ccnt1,Cdc20,Cdc25a,Cdc25b,Cdc27,Cdc45,Cdc7,Cdk4,Cdkn1b,Cdkn2c,Cenpa,Chaf1a,Chek1,Chmp1a,Ctcf,Cul1,Cul3,Cul4a,Cul5,Dbf4,Dkc1,Dmd,Dr1,Dtymk,E2f1,E2f3,E2f4,Efna5,Egf,Espl1,Ewsr1,Ezh2,Fancc,Fbxo5,Foxn3,G3bp1,Gm10184,Gspt1,H2afv,H2afx,H2afz,Hif1a,Hira,Hmga1,Hmgb3,Hmgn2,Hnrnpd,Hnrnpu,Hspa8,Hus1,Ilf3,Incenp,Katna1,Kif5b,Kpna2,Kpnb1,Lbr…	KO_C-WT_C	_tstat	within each collection	H: hallmark gene sets	Mouse
HALLMARK_HEME_METABOLISM	0.210336	0.269661	-0.233479	-1.11035	406	154	Nr3c1,Bnip3l,Tfrc,Xk,Cir1,Ncoa4,Alas2,Atp6v0a1,Epb41,Cdc27,Lamp2,Tes3-ps,Dcun1d1,Rnf19a,Synj1,Daam1,Rnf123,Tnrc6b,Optn,Picalm,Aldh6a1,Slc7a11,Fech,Mospd1,Clcn3,Btrc,Blvra,Fn3k,Endod1,Gmps,Top1,Slc4a1,Atg4a,Mark3,Trak2,Mpp1,Kat2b,Slc30a10,Usp15,Dcaf10,Ranbp10	41	0.266234	Abcb6,Acsl6,Add1,Add2,Adipor1,Agpat4,Alad,Alas2,Aldh1l1,Aldh6a1,Ank1,Arhgef12,Arl2bp,Asns,Atg4a,Atp6v0a1,Bach1,Bcam,Blvra,Blvrb,Bmp2k,Bnip3l,Bpgm,Bsg,Btg2,Btrc,Cast,Cat,Ccdc28a,Ccnd3,Cdc27,Cir1,Clcn3,Cpox,Ctns,Ctsb,Daam1,Dcaf10,Dcaf11,Dcun1d1,Eif2ak1,Ell2,Endod1,Epb41,Epor,Ezh1,Fbxo34,Fbxo7,Fbxo9,Fech,Fn3k,Foxj2,Foxo3,Gapvd1,Gclc,Gclm,Gde1,Glrx5,Gmps,Gypc,H1f0,Hagh,Hdgf,Hebp1,Hmbs,Htatip2,Htra2,I…	KO_C-WT_C	_tstat	within each collection	H: hallmark gene sets	Mouse
HALLMARK_ANDROGEN_RESPONSE	0.160882	0.211687	-0.275708	-1.19101	342	83	Vapa,Appbp2,Herc3,Spcs3,Ncoa4,Itgav,Dnajb9,Hmgcs1,Akap12,Homer2,Srp19,Idi1,Arid5b,Aldh1a3,Gnai3,Slc26a2,Tnfaip8,Slc38a2,Dbi,Pias1	20	0.240964	Abcc4,Abhd2,Acsl3,Actn1,Adamts1,Adrm1,Akap12,Akt1,Aldh1a3,Appbp2,Arid5b,Arxes1,Arxes2,B2m,B4galt1,Bmpr1b,Camkk2,Ccnd1,Ccnd3,Cdk6,Dbi,Dhcr24,Dnajb9,Elk4,Ell2,Elovl5,Fads1,Fkbp5,Gm9774,Gnai3,Gpd1l,Gsr,H1f0,Herc3,Hmgcr,Hmgcs1,Homer2,Hpgd,Idi1,Inpp4b,Insig1,Iqgap2,Itgav,Lifr,Lman1,Maf,Map7,Mertk,Ncoa4,Ndrg1,Ngly1,Pa2g4,Pdlim5,Pgm3,Pias1,Pmepa1,Ptk2b,Rab4a,Rps6ka3,Rrp12,Sat1,Sec24d,Sgk1,Slc26a2,Slc38a…	KO_C-WT_C	_tstat	within each collection	H: hallmark gene sets	Mouse
HALLMARK_SPERMATOGENESIS	0.110495	0.162492	-0.295002	-1.24184	238	73	Nos1,Clvs1,Arl4a,Scg5,Braf,Gmcl1,Tle4,Tsn,Topbp1,Snap91,Sycp1,Hspa4l,Rad17,Sirt1,Agfg1,Strbp,Camk4	17	0.232877	Ace,Acrbp,Adcyap1,Agfg1,Arl4a,Art3,Braf,Camk4,Chfr,Clgn,Clpb,Clvs1,Cnih2,Coil,Csnk2a2,Dbf4,Dcc,Ddx25,Ezh2,Gad1,Gmcl1,Gpr182,Grm8,Gstm5,Hspa2,Hspa4l,Htr5a,Ide,Ift88,Ip6k1,Jam3,Lpin1,Map7,Mast2,Mllt10,Mtor,Nefh,Nek2,Nf2,Nos1,Nphp1,Pacrg,Papolb,Parp2,Pcsk1n,Pcsk4,Pgs1,Phf7,Phkg2,Pias2,Prkar2a,Psmg1,Rad17,Rfc4,Scg3,Scg5,She,Sirt1,Slc12a2,Snap91,Spata6,Stam2,Strbp,Sycp1,Taldo1,Tle4,Tnni3,Topbp1,Tsn,Vd…	KO_C-WT_C	_tstat	within each collection	H: hallmark gene sets	Mouse
HALLMARK_E2F_TARGETS	0.00206932	0.00574812	-0.327899	-1.5658	3	158	Dek,Tfrc,Ccp110,Smc6,Nup153,Ppm1d,Mcm5,Psip1,Pnn,Luc7l3,Cse1l,Smc3,Cbx5,Usp1,Gm10184,Lig1,Nap1l1,Gspt1,Pds5b,Ing3,Smc4,Hus1,Tipin,Rnaseh2a,Stag1,Smc1a,Syncrip,Prkdc,Slbp,Pole,Ssrp1,Lbr,Zw10,Nasp,Srsf1,Dclre1b,Anp32e,Wee1,Mcm4,Orc2,Hells,Eif2s1,Pms2,Ipo7,Rfc1,Pa2g4,Rfc3,Tra2b	48	0.303797	Ak2,Anp32e,Asf1a,Brca1,Brca2,Brms1l,Bub1b,Cbx5,Ccne1,Ccp110,Cdc20,Cdc25a,Cdc25b,Cdk4,Cdkn1a,Cdkn1b,Cdkn2c,Chek1,Chek2,Cit,Cse1l,Ctcf,Dck,Dclre1b,Dctpp1,Dek,Dnmt1,Donson,Dut,Eed,Eif2s1,Espl1,Exosc8,Ezh2,Gins3,Gins4,Gm10184,Gspt1,H2afx,H2afz,Hells,Hmga1,Hmgb2,Hmgb3,Hnrnpd,Hus1,Ilf3,Ing3,Ipo7,Kpna2,Lbr,Lig1,Lmnb1,Luc7l3,Lyar,Mad2l1,Mcm2,Mcm3,Mcm4,Mcm5,Mcm6,Mcm7,Mlh1,Mms22l,Msh2,Mthfd2,Myc,Naa38,Nap1…	KO_C-WT_C	_tstat	within each collection	H: hallmark gene sets	Mouse
HALLMARK_PROTEIN_SECRETION	0.00188768	0.00574812	-0.362734	-1.58428	3	89	Copb1,Golga4,Arfip1,Uso1,Yipf6,Lamp2,Ocrl,Copb2,Dnm1l,Arfgef1,Vamp4,Galc,Stx12,Stam,Scamp1,Vps4b,Clcn3,Bnip3,Mon2,Arfgap3,Ap3s1,Rab5a,Tom1l1,Zw10,Anp32e,Cltc,Ppt1,Stx7,Ap3b1,Rps6ka3,Scrn1,Tpd52,M6pr,Abca1,Snx2	35	0.393258	Abca1,Adam10,Anp32e,Ap1g1,Ap2b1,Ap2m1,Ap2s1,Ap3b1,Ap3s1,Arcn1,Arf1,Arfgap3,Arfgef1,Arfgef2,Arfip1,Atp1a1,Atp6v1h,Atp7a,Bnip3,Cav2,Cd63,Clcn3,Cln5,Clta,Cltc,Cog2,Copb1,Copb2,Cope,Ctsc,Dnm1l,Dst,Egfr,Ergic3,Galc,Gbf1,Gla,Gnas,Golga4,Gosr2,Ica1,Igf2r,Kif1b,Lamp2,Lman1,M6pr,Mapk1,Mon2,Napa,Napg,Ocrl,Pam,Ppt1,Rab14,Rab22a,Rab2a,Rab5a,Rer1,Rps6ka3,Scamp1,Scamp3,Scrn1,Sec22b,Sec24d,Sec31a,Sgms1,Sh3gl2,S…	KO_C-WT_C	_tstat	within each collection	H: hallmark gene sets	Mouse

## Sheet: L2P
pathway_name	enrichment_score	pval	fdr	category	direction	number_hits	percent_gene_hits_per_pathway	genesinpathway	orig_genes
single-multicellular organism process	8.387	2.24e-42	3.12e-38	GO	Upregulated Pathways	802	17.097	A2M AARS1 ABAT ABR ASIC1 ACO2 ACTB ADAR ADCY5 ADCY8 ADCYAP1 ADD1 ADRA1B ADRA2A ADRA2B ADRA2C ADRB1 AP1B1 AKT1 ALCAM ALDOC ALK ANGPT1 ANK2 APLP2 APP ARF1 RHOB ARHGAP4 ARNTL ARRB1 ASNS ASS1 ASTN1 ZFHX3 ATF4 ATP1A1 ATP1A2 ATP1A3 ATP2A2 ATP2B4 B2M ADGRB1 ADGRB2 BCHE CCND1 BCL9 HCN2 BID BMPR1B BTF3 SERPING1 MYRF CACNA1B DDR1 CACNB1 CAMK2A CAMK2G CASP1 CCK CCKBR CDH1 CDH4 CDH13 CDO1 CEBPD CHGA CHN1 CHR…	A2m Aars Abat Abr Asic1 Aco2 Actb Adar Adcy5 Adcy8 Adcyap1 Add1 Adra1b Adra2a Adra2b Adra2c Adrb1 Ap1b1 Akt1 Alcam Aldoc Alk Angpt1 Ank2 Aplp2 App Arf1 Rhob Arhgap4 Arntl Arrb1 Asns Ass1 Astn1 Zfhx3 Atf4 Atp1a1 Atp1a2 Atp1a3 Atp2a2 Atp2b4 B2m Adgrb1 Adgrb2 Bche Ccnd1 Bcl9 Hcn2 Bid Bmpr1b Btf3 Serping1 Myrf Cacna1b Ddr1 Cacnb1 Camk2a Camk2g Casp1 Cck Cckbr Cdh1 Cdh4 Cdh13 Cdo1 Cebpd Chga Chn1 Chrm…
multicellular organismal process	7.924	1.37e-38	9.56e-35	GO	Upregulated Pathways	808	16.722	A2M AARS1 ABAT ABR ASIC1 ACO2 ACTB ADAR ADCY5 ADCY8 ADCYAP1 ADD1 ADRA1B ADRA2A ADRA2B ADRA2C ADRB1 AP1B1 AKT1 ALCAM ALDOC ALK ANGPT1 ANK2 APLP2 APP ARF1 RHOB ARHGAP4 ARNTL ARRB1 ASNS ASS1 ASTN1 ZFHX3 ATF4 ATP1A1 ATP1A2 ATP1A3 ATP2A2 ATP2B4 B2M ADGRB1 ADGRB2 BCHE CCND1 BCL9 HCN2 BID BMPR1B BTF3 SERPING1 MYRF CACNA1B DDR1 CACNB1 CAMK2A CAMK2G CASP1 CCK CCKBR CDH1 CDH4 CDH13 CDO1 CEBPD CHGA CHN1 CHR…	A2m Aars Abat Abr Asic1 Aco2 Actb Adar Adcy5 Adcy8 Adcyap1 Add1 Adra1b Adra2a Adra2b Adra2c Adrb1 Ap1b1 Akt1 Alcam Aldoc Alk Angpt1 Ank2 Aplp2 App Arf1 Rhob Arhgap4 Arntl Arrb1 Asns Ass1 Astn1 Zfhx3 Atf4 Atp1a1 Atp1a2 Atp1a3 Atp2a2 Atp2b4 B2m Adgrb1 Adgrb2 Bche Ccnd1 Bcl9 Hcn2 Bid Bmpr1b Btf3 Serping1 Myrf Cacna1b Ddr1 Cacnb1 Camk2a Camk2g Casp1 Cck Cckbr Cdh1 Cdh4 Cdh13 Cdo1 Cebpd Chga Chn1 Chrm…
Peptide chain elongation	56.325	5.32e-31	2.47e-27	REACTOME	Upregulated Pathways	53	67.949	EEF1A1 EEF2 RPSA RPL10A RPL3 RPL4 RPL5 RPL6 RPL7A RPL8 RPL10 RPL11 RPL12 RPL13 RPL15 RPL18 RPL18A RPL23A RPL24 RPL27 RPL30 RPL28 RPL35A RPL37A RPL38 RPLP0 RPLP1 RPS3 RPS3A RPS5 RPS7 RPS8 RPS10 RPS11 RPS12 RPS14 RPS15 RPS15A RPS16 RPS17 RPS18 RPS19 RPS21 RPS23 RPS24 RPS25 RPS26 RPS27 RPL14 RPL35 RPL13A RPL36 RPL26L1	Eef1a1 Eef2 Rpsa Rpl10a Rpl3 Rpl4 Rpl5 Rpl6 Rpl7a Rpl8 Rpl10 Rpl10-ps3 Rpl11 Rpl12 Rpl13 Rpl15 Rpl18 Rpl18a Rpl23a Rpl24 Rpl27 Rpl30 Rpl28 Rpl35a Rpl37a Rpl38 Rplp0 Rplp1 Gm5244 Rps3 Rps3a1 Rps5 Rps7 Rps8 Rps10 Gm49804 Rps11 Rps12 Rps14 Rps15 Rps15a Rps16 Rps17 Rps18 Rps18-ps6 Rps19 Rps21 Rps23 Rps24 Rps25 Rps26 Rps27 Rpl14 Rpl35 Gm2000 Rpl13a Rpl36 Rpl26
Response of EIF2AK4 (GCN2) to amino acid deficiency	52.028	2.07e-30	5.77e-27	REACTOME	Upregulated Pathways	56	63.636	ASNS ATF4 DDIT3 EIF2S3 RPSA RPL10A RPL3 RPL4 RPL5 RPL6 RPL7A RPL8 RPL10 RPL11 RPL12 RPL13 RPL15 RPL18 RPL18A RPL23A RPL24 RPL27 RPL30 RPL28 RPL35A RPL37A RPL38 RPLP0 RPLP1 RPS3 RPS3A RPS5 RPS7 RPS8 RPS10 RPS11 RPS12 RPS14 RPS15 RPS15A RPS16 RPS17 RPS18 RPS19 RPS21 RPS23 RPS24 RPS25 RPS26 RPS27 RPL14 RPL35 RPL13A RPL36 RPL26L1 TRIB3	Asns Atf4 Ddit3 Eif2s3x Rpsa Rpl10a Rpl3 Rpl4 Rpl5 Rpl6 Rpl7a Rpl8 Rpl10 Rpl10-ps3 Rpl11 Rpl12 Rpl13 Rpl15 Rpl18 Rpl18a Rpl23a Rpl24 Rpl27 Rpl30 Rpl28 Rpl35a Rpl37a Rpl38 Rplp0 Rplp1 Gm5244 Rps3 Rps3a1 Rps5 Rps7 Rps8 Rps10 Gm49804 Rps11 Rps12 Rps14 Rps15 Rps15a Rps16 Rps17 Rps18 Rps18-ps6 Rps19 Rps21 Rps23 Rps24 Rps25 Rps26 Rps27 Rpl14 Rpl35 Gm2000 Rpl13a Rpl36 Rpl26 Trib3
neuron part	12.537	1.85e-30	5.77e-27	GO	Upregulated Pathways	272	23.308	ABAT ADCYAP1 ADRA2C ALCAM ANK2 APP ARF1 ARHGAP4 ARRB1 ASS1 ASTN1 ATF4 ATP1A2 ATP1A3 ATP2B4 KIF1A BMPR1B CACNA1B CALB2 CAMK2A CAMK2G CCK CDH13 CHRM1 CHRM2 CHRM3 CHRNA3 CHRNA4 AP2M1 AP1S1 CPE CSNK1D CST3 CTNND2 BRINP1 DBN1 DCC DMD DPYSL3 DRD2 DRP2 DSCAM CTTN EPHA5 EPHA8 EPHB1 MTOR GABRA5 GARS1 GDI1 GLUL GNAO1 GNAS GNAZ GNG3 GOT2 GRIA1 GRIK1 GRM4 GRM5 GRM7 GTF2I HPCA HTR5A IL1R1 IL6ST ITPKA KCNA2 KC…	Abat Adcyap1 Adra2c Alcam Ank2 App Arf1 Arhgap4 Arrb1 Ass1 Astn1 Atf4 Atp1a2 Atp1a3 Atp2b4 Kif1a Bmpr1b Cacna1b Calb2 Camk2a Camk2g Cck Cdh13 Chrm1 Chrm2 Chrm3 Chrna3 Chrna4 Ap2m1 Ap1s1 Cpe Csnk1d Cst3 Ctnnd2 Brinp1 Dbn1 Dcc Dmd Dpysl3 Drd2 Drp2 Dscam Cttn Epha5 Epha8 Ephb1 Mtor Gabra5 Gars Gdi1 Glul Gnao1 Gnas Gnaz Gng3 Got2 Gria1 Grik1 Grm4 Grm5 Grm7 Gtf2i Hpca Htr5a Il1r1 Il6st Itpka Kcna2 Kcn…
Ribosome, eukaryotes	55.034	8.28e-30	1.92e-26	KEGG	Upregulated Pathways	52	66.667	FAU RPSA RPL10A RPL3 RPL4 RPL5 RPL6 RPL7A RPL8 RPL10 RPL11 RPL12 RPL13 RPL15 RPL18 RPL18A RPL23A RPL24 RPL27 RPL30 RPL28 RPL35A RPL37A RPL38 RPLP0 RPLP1 RPS3 RPS3A RPS5 RPS7 RPS8 RPS10 RPS11 RPS12 RPS14 RPS15 RPS15A RPS16 RPS17 RPS18 RPS19 RPS21 RPS23 RPS24 RPS25 RPS26 RPS27 RPL14 RPL35 RPL13A RPL36 RPL26L1	Fau Rpsa Rpl10a Rpl3 Rpl4 Rpl5 Rpl6 Rpl7a Rpl8 Rpl10 Rpl10-ps3 Rpl11 Rpl12 Rpl13 Rpl15 Rpl18 Rpl18a Rpl23a Rpl24 Rpl27 Rpl30 Rpl28 Rpl35a Rpl37a Rpl38 Rplp0 Rplp1 Gm5244 Rps3 Rps3a1 Rps5 Rps7 Rps8 Rps10 Gm49804 Rps11 Rps12 Rps14 Rps15 Rps15a Rps16 Rps17 Rps18 Rps18-ps6 Rps19 Rps21 Rps23 Rps24 Rps25 Rps26 Rps27 Rpl14 Rpl35 Gm2000 Rpl13a Rpl36 Rpl26
neuron projection	13.979	2.66e-29	5.29e-26	GO	Upregulated Pathways	225	24.917	ABAT ADCYAP1 ADRA2C ALCAM ANK2 APP ARF1 ARHGAP4 ARRB1 ASS1 ATF4 ATP1A2 ATP1A3 ATP2B4 KIF1A BMPR1B CACNA1B CALB2 CAMK2A CAMK2G CCK CDH13 CHRM1 CHRM2 CHRM3 CHRNA3 CHRNA4 AP2M1 AP1S1 CSNK1D CST3 CTNND2 BRINP1 DBN1 DCC DMD DPYSL3 DRD2 DRP2 DSCAM CTTN EPHA5 EPHA8 EPHB1 MTOR GABRA5 GARS1 GDI1 GLUL GNAO1 GNAS GNAZ GNG3 GRIA1 GRIK1 GRM5 GRM7 HPCA HTR5A IL1R1 IL6ST ITPKA KCNA2 KCNA4 KCNB1 KCNC2 KCNJ2 KCNK…	Abat Adcyap1 Adra2c Alcam Ank2 App Arf1 Arhgap4 Arrb1 Ass1 Atf4 Atp1a2 Atp1a3 Atp2b4 Kif1a Bmpr1b Cacna1b Calb2 Camk2a Camk2g Cck Cdh13 Chrm1 Chrm2 Chrm3 Chrna3 Chrna4 Ap2m1 Ap1s1 Csnk1d Cst3 Ctnnd2 Brinp1 Dbn1 Dcc Dmd Dpysl3 Drd2 Drp2 Dscam Cttn Epha5 Epha8 Ephb1 Mtor Gabra5 Gars Gdi1 Glul Gnao1 Gnas Gnaz Gng3 Gria1 Grik1 Grm5 Grm7 Hpca Htr5a Il1r1 Il6st Itpka Kcna2 Kcna4 Kcnb1 Kcnc2 Kcnj2 Kcnk1…
Viral mRNA Translation	53.744	1.22e-28	1.83e-25	REACTOME	Upregulated Pathways	51	65.385	RPSA RPL10A RPL3 RPL4 RPL5 RPL6 RPL7A RPL8 RPL10 RPL11 RPL12 RPL13 RPL15 RPL18 RPL18A RPL23A RPL24 RPL27 RPL30 RPL28 RPL35A RPL37A RPL38 RPLP0 RPLP1 RPS3 RPS3A RPS5 RPS7 RPS8 RPS10 RPS11 RPS12 RPS14 RPS15 RPS15A RPS16 RPS17 RPS18 RPS19 RPS21 RPS23 RPS24 RPS25 RPS26 RPS27 RPL14 RPL35 RPL13A RPL36 RPL26L1	Rpsa Rpl10a Rpl3 Rpl4 Rpl5 Rpl6 Rpl7a Rpl8 Rpl10 Rpl10-ps3 Rpl11 Rpl12 Rpl13 Rpl15 Rpl18 Rpl18a Rpl23a Rpl24 Rpl27 Rpl30 Rpl28 Rpl35a Rpl37a Rpl38 Rplp0 Rplp1 Gm5244 Rps3 Rps3a1 Rps5 Rps7 Rps8 Rps10 Gm49804 Rps11 Rps12 Rps14 Rps15 Rps15a Rps16 Rps17 Rps18 Rps18-ps6 Rps19 Rps21 Rps23 Rps24 Rps25 Rps26 Rps27 Rpl14 Rpl35 Gm2000 Rpl13a Rpl36 Rpl26
Nonsense Mediated Decay (NMD) independent of the Exon Junction Complex (EJC)	51.465	1.42e-28	1.83e-25	REACTOME	Upregulated Pathways	53	63.095	RPSA RPL10A UPF1 RPL3 RPL4 RPL5 RPL6 RPL7A RPL8 RPL10 RPL11 RPL12 RPL13 RPL15 RPL18 RPL18A RPL23A RPL24 RPL27 RPL30 RPL28 RPL35A RPL37A RPL38 RPLP0 RPLP1 RPS3 RPS3A RPS5 RPS7 RPS8 RPS10 RPS11 RPS12 RPS14 RPS15 RPS15A RPS16 RPS17 RPS18 RPS19 RPS21 RPS23 RPS24 RPS25 RPS26 RPS27 RPL14 RPL35 RPL13A RPL36 PABPC1 RPL26L1	Rpsa Rpl10a Upf1 Rpl3 Rpl4 Rpl5 Rpl6 Rpl7a Rpl8 Rpl10 Rpl10-ps3 Rpl11 Rpl12 Rpl13 Rpl15 Rpl18 Rpl18a Rpl23a Rpl24 Rpl27 Rpl30 Rpl28 Rpl35a Rpl37a Rpl38 Rplp0 Rplp1 Gm5244 Rps3 Rps3a1 Rps5 Rps7 Rps8 Rps10 Gm49804 Rps11 Rps12 Rps14 Rps15 Rps15a Rps16 Rps17 Rps18 Rps18-ps6 Rps19 Rps21 Rps23 Rps24 Rps25 Rps26 Rps27 Rpl14 Rpl35 Gm2000 Rpl13a Rpl36 Pabpc1 Pabpc6 Pabpc2 Rpl26
SRP-dependent cotranslational protein targeting to membrane	50.445	1.45e-28	1.83e-25	GO	Upregulated Pathways	54	62.069	FAU RPSA RPL10A RPL3 RPL4 RPL5 RPL6 RPL7A RPL8 RPL10 RPL11 RPL12 RPL13 RPL15 RPL18 RPL18A RPL23A RPL24 RPL27 RPL30 RPL28 RPL35A RPL37A RPL38 RPLP0 RPLP1 RPS3 RPS3A RPS5 RPS7 RPS8 RPS10 RPS11 RPS12 RPS14 RPS15 RPS15A RPS16 RPS17 RPS18 RPS19 RPS21 RPS23 RPS24 RPS25 RPS26 RPS27 RPL14 RPL35 RPL13A RPL36 SEC61A1 RPL26L1 ZFAND2B	Fau Rpsa Rpl10a Rpl3 Rpl4 Rpl5 Rpl6 Rpl7a Rpl8 Rpl10 Rpl10-ps3 Rpl11 Rpl12 Rpl13 Rpl15 Rpl18 Rpl18a Rpl23a Rpl24 Rpl27 Rpl30 Rpl28 Rpl35a Rpl37a Rpl38 Rplp0 Rplp1 Gm5244 Rps3 Rps3a1 Rps5 Rps7 Rps8 Rps10 Gm49804 Rps11 Rps12 Rps14 Rps15 Rps15a Rps16 Rps17 Rps18 Rps18-ps6 Rps19 Rps21 Rps23 Rps24 Rps25 Rps26 Rps27 Rpl14 Rpl35 Gm2000 Rpl13a Rpl36 Sec61a1 Rpl26 Zfand2b
Formation of a pool of free 40S subunits	49.492	1.42e-28	1.83e-25	REACTOME	Upregulated Pathways	55	61.111	RPSA RPL10A RPL3 RPL4 RPL5 RPL6 RPL7A RPL8 RPL10 RPL11 RPL12 RPL13 RPL15 RPL18 RPL18A RPL23A RPL24 RPL27 RPL30 RPL28 RPL35A RPL37A RPL38 RPLP0 RPLP1 RPS3 RPS3A RPS5 RPS7 RPS8 RPS10 RPS11 RPS12 RPS14 RPS15 RPS15A RPS16 RPS17 RPS18 RPS19 RPS21 RPS23 RPS24 RPS25 RPS26 RPS27 EIF3C EIF3D EIF3G EIF3I RPL14 RPL35 RPL13A RPL36 RPL26L1	Rpsa Rpl10a Rpl3 Rpl4 Rpl5 Rpl6 Rpl7a Rpl8 Rpl10 Rpl10-ps3 Rpl11 Rpl12 Rpl13 Rpl15 Rpl18 Rpl18a Rpl23a Rpl24 Rpl27 Rpl30 Rpl28 Rpl35a Rpl37a Rpl38 Rplp0 Rplp1 Gm5244 Rps3 Rps3a1 Rps5 Rps7 Rps8 Rps10 Gm49804 Rps11 Rps12 Rps14 Rps15 Rps15a Rps16 Rps17 Rps18 Rps18-ps6 Rps19 Rps21 Rps23 Rps24 Rps25 Rps26 Rps27 Eif3c Eif3d Eif3g Eif3i Rpl14 Rpl35 Gm2000 Rpl13a Rpl36 Rpl26
Selenocysteine synthesis	51.778	3.26e-28	3.78e-25	REACTOME	Upregulated Pathways	52	63.415	RPSA RPL10A RPL3 RPL4 RPL5 RPL6 RPL7A RPL8 RPL10 RPL11 RPL12 RPL13 RPL15 RPL18 RPL18A RPL23A RPL24 RPL27 RPL30 RPL28 RPL35A RPL37A RPL38 RPLP0 RPLP1 RPS3 RPS3A RPS5 RPS7 RPS8 RPS10 RPS11 RPS12 RPS14 RPS15 RPS15A RPS16 RPS17 RPS18 RPS19 RPS21 RPS23 RPS24 RPS25 RPS26 RPS27 SARS1 RPL14 RPL35 RPL13A RPL36 RPL26L1	Rpsa Rpl10a Rpl3 Rpl4 Rpl5 Rpl6 Rpl7a Rpl8 Rpl10 Rpl10-ps3 Rpl11 Rpl12 Rpl13 Rpl15 Rpl18 Rpl18a Rpl23a Rpl24 Rpl27 Rpl30 Rpl28 Rpl35a Rpl37a Rpl38 Rplp0 Rplp1 Gm5244 Rps3 Rps3a1 Rps5 Rps7 Rps8 Rps10 Gm49804 Rps11 Rps12 Rps14 Rps15 Rps15a Rps16 Rps17 Rps18 Rps18-ps6 Rps19 Rps21 Rps23 Rps24 Rps25 Rps26 Rps27 Sars Rpl14 Rpl35 Gm2000 Rpl13a Rpl36 Rpl26
L13a-mediated translational silencing of Ceruloplasmin expression	45.388	2.44e-27	2.62e-24	REACTOME	Upregulated Pathways	57	57	EIF2S3 RPSA RPL10A RPL3 RPL4 RPL5 RPL6 RPL7A RPL8 RPL10 RPL11 RPL12 RPL13 RPL15 RPL18 RPL18A RPL23A RPL24 RPL27 RPL30 RPL28 RPL35A RPL37A RPL38 RPLP0 RPLP1 RPS3 RPS3A RPS5 RPS7 RPS8 RPS10 RPS11 RPS12 RPS14 RPS15 RPS15A RPS16 RPS17 RPS18 RPS19 RPS21 RPS23 RPS24 RPS25 RPS26 RPS27 EIF3C EIF3D EIF3G EIF3I RPL14 RPL35 RPL13A RPL36 PABPC1 RPL26L1	Eif2s3x Rpsa Rpl10a Rpl3 Rpl4 Rpl5 Rpl6 Rpl7a Rpl8 Rpl10 Rpl10-ps3 Rpl11 Rpl12 Rpl13 Rpl15 Rpl18 Rpl18a Rpl23a Rpl24 Rpl27 Rpl30 Rpl28 Rpl35a Rpl37a Rpl38 Rplp0 Rplp1 Gm5244 Rps3 Rps3a1 Rps5 Rps7 Rps8 Rps10 Gm49804 Rps11 Rps12 Rps14 Rps15 Rps15a Rps16 Rps17 Rps18 Rps18-ps6 Rps19 Rps21 Rps23 Rps24 Rps25 Rps26 Rps27 Eif3c Eif3d Eif3g Eif3i Rpl14 Rpl35 Gm2000 Rpl13a Rpl36 Pabpc1 Pabpc6 Pabpc2 Rpl26
Eukaryotic Translation Termination	50.55	4.16e-27	4.14e-24	REACTOME	Upregulated Pathways	51	62.195	RPSA RPL10A RPL3 RPL4 RPL5 RPL6 RPL7A RPL8 RPL10 RPL11 RPL12 RPL13 RPL15 RPL18 RPL18A RPL23A RPL24 RPL27 RPL30 RPL28 RPL35A RPL37A RPL38 RPLP0 RPLP1 RPS3 RPS3A RPS5 RPS7 RPS8 RPS10 RPS11 RPS12 RPS14 RPS15 RPS15A RPS16 RPS17 RPS18 RPS19 RPS21 RPS23 RPS24 RPS25 RPS26 RPS27 RPL14 RPL35 RPL13A RPL36 RPL26L1	Rpsa Rpl10a Rpl3 Rpl4 Rpl5 Rpl6 Rpl7a Rpl8 Rpl10 Rpl10-ps3 Rpl11 Rpl12 Rpl13 Rpl15 Rpl18 Rpl18a Rpl23a Rpl24 Rpl27 Rpl30 Rpl28 Rpl35a Rpl37a Rpl38 Rplp0 Rplp1 Gm5244 Rps3 Rps3a1 Rps5 Rps7 Rps8 Rps10 Gm49804 Rps11 Rps12 Rps14 Rps15 Rps15a Rps16 Rps17 Rps18 Rps18-ps6 Rps19 Rps21 Rps23 Rps24 Rps25 Rps26 Rps27 Rpl14 Rpl35 Gm2000 Rpl13a Rpl36 Rpl26
serine family amino acid metabolic process	41.973	9.87e-27	9.17e-24	GO	Upregulated Pathways	60	53.571	CDO1 FAU GCLC RPSA RPL10A PSPH RPL3 RPL4 RPL5 RPL6 RPL7A RPL8 RPL10 RPL11 RPL12 RPL13 RPL15 RPL18 RPL18A RPL23A RPL24 RPL27 RPL30 RPL28 RPL35A RPL37A RPL38 RPLP0 RPLP1 RPS3 RPS3A RPS5 RPS7 RPS8 RPS10 RPS11 RPS12 RPS14 RPS15 RPS15A RPS16 RPS17 RPS18 RPS19 RPS21 RPS23 RPS24 RPS25 RPS26 RPS27 SARS1 SHMT2 RPL14 RPL35 RPL13A RPL36 PHGDH PSAT1 RPL26L1 SERINC5	Cdo1 Fau Gclc Rpsa Rpl10a Psph Rpl3 Rpl4 Rpl5 Rpl6 Rpl7a Rpl8 Rpl10 Rpl10-ps3 Rpl11 Rpl12 Rpl13 Rpl15 Rpl18 Rpl18a Rpl23a Rpl24 Rpl27 Rpl30 Rpl28 Rpl35a Rpl37a Rpl38 Rplp0 Rplp1 Gm5244 Rps3 Rps3a1 Rps5 Rps7 Rps8 Rps10 Gm49804 Rps11 Rps12 Rps14 Rps15 Rps15a Rps16 Rps17 Rps18 Rps18-ps6 Rps19 Rps21 Rps23 Rps24 Rps25 Rps26 Rps27 Sars Shmt2 Rpl14 Rpl35 Gm2000 Rpl13a Rpl36 Phgdh Psat1 Rpl26 Serinc5
cotranslational protein targeting to membrane	45.816	3.4e-26	2.79e-23	GO	Upregulated Pathways	54	57.447	FAU RPSA RPL10A RPL3 RPL4 RPL5 RPL6 RPL7A RPL8 RPL10 RPL11 RPL12 RPL13 RPL15 RPL18 RPL18A RPL23A RPL24 RPL27 RPL30 RPL28 RPL35A RPL37A RPL38 RPLP0 RPLP1 RPS3 RPS3A RPS5 RPS7 RPS8 RPS10 RPS11 RPS12 RPS14 RPS15 RPS15A RPS16 RPS17 RPS18 RPS19 RPS21 RPS23 RPS24 RPS25 RPS26 RPS27 RPL14 RPL35 RPL13A RPL36 SEC61A1 RPL26L1 ZFAND2B	Fau Rpsa Rpl10a Rpl3 Rpl4 Rpl5 Rpl6 Rpl7a Rpl8 Rpl10 Rpl10-ps3 Rpl11 Rpl12 Rpl13 Rpl15 Rpl18 Rpl18a Rpl23a Rpl24 Rpl27 Rpl30 Rpl28 Rpl35a Rpl37a Rpl38 Rplp0 Rplp1 Gm5244 Rps3 Rps3a1 Rps5 Rps7 Rps8 Rps10 Gm49804 Rps11 Rps12 Rps14 Rps15 Rps15a Rps16 Rps17 Rps18 Rps18-ps6 Rps19 Rps21 Rps23 Rps24 Rps25 Rps26 Rps27 Rpl14 Rpl35 Gm2000 Rpl13a Rpl36 Sec61a1 Rpl26 Zfand2b
protein targeting to ER	45.816	3.4e-26	2.79e-23	GO	Upregulated Pathways	54	57.447	FAU RPSA RPL10A RPL3 RPL4 RPL5 RPL6 RPL7A RPL8 RPL10 RPL11 RPL12 RPL13 RPL15 RPL18 RPL18A RPL23A RPL24 RPL27 RPL30 RPL28 RPL35A RPL37A RPL38 RPLP0 RPLP1 RPS3 RPS3A RPS5 RPS7 RPS8 RPS10 RPS11 RPS12 RPS14 RPS15 RPS15A RPS16 RPS17 RPS18 RPS19 RPS21 RPS23 RPS24 RPS25 RPS26 RPS27 RPL14 RPL35 RPL13A RPL36 SEC61A1 RPL26L1 ZFAND2B	Fau Rpsa Rpl10a Rpl3 Rpl4 Rpl5 Rpl6 Rpl7a Rpl8 Rpl10 Rpl10-ps3 Rpl11 Rpl12 Rpl13 Rpl15 Rpl18 Rpl18a Rpl23a Rpl24 Rpl27 Rpl30 Rpl28 Rpl35a Rpl37a Rpl38 Rplp0 Rplp1 Gm5244 Rps3 Rps3a1 Rps5 Rps7 Rps8 Rps10 Gm49804 Rps11 Rps12 Rps14 Rps15 Rps15a Rps16 Rps17 Rps18 Rps18-ps6 Rps19 Rps21 Rps23 Rps24 Rps25 Rps26 Rps27 Rpl14 Rpl35 Gm2000 Rpl13a Rpl36 Sec61a1 Rpl26 Zfand2b
GTP hydrolysis and joining of the 60S ribosomal subunit	43.824	4.81e-26	3.72e-23	REACTOME	Upregulated Pathways	56	55.446	EIF2S3 RPSA RPL10A RPL3 RPL4 RPL5 RPL6 RPL7A RPL8 RPL10 RPL11 RPL12 RPL13 RPL15 RPL18 RPL18A RPL23A RPL24 RPL27 RPL30 RPL28 RPL35A RPL37A RPL38 RPLP0 RPLP1 RPS3 RPS3A RPS5 RPS7 RPS8 RPS10 RPS11 RPS12 RPS14 RPS15 RPS15A RPS16 RPS17 RPS18 RPS19 RPS21 RPS23 RPS24 RPS25 RPS26 RPS27 EIF3C EIF3D EIF3G EIF3I RPL14 RPL35 RPL13A RPL36 RPL26L1	Eif2s3x Rpsa Rpl10a Rpl3 Rpl4 Rpl5 Rpl6 Rpl7a Rpl8 Rpl10 Rpl10-ps3 Rpl11 Rpl12 Rpl13 Rpl15 Rpl18 Rpl18a Rpl23a Rpl24 Rpl27 Rpl30 Rpl28 Rpl35a Rpl37a Rpl38 Rplp0 Rplp1 Gm5244 Rps3 Rps3a1 Rps5 Rps7 Rps8 Rps10 Gm49804 Rps11 Rps12 Rps14 Rps15 Rps15a Rps16 Rps17 Rps18 Rps18-ps6 Rps19 Rps21 Rps23 Rps24 Rps25 Rps26 Rps27 Eif3c Eif3d Eif3g Eif3i Rpl14 Rpl35 Gm2000 Rpl13a Rpl36 Rpl26
establishment of protein localization to endoplasmic reticulum	43.467	5.58e-25	4.09e-22	GO	Upregulated Pathways	54	55.102	FAU RPSA RPL10A RPL3 RPL4 RPL5 RPL6 RPL7A RPL8 RPL10 RPL11 RPL12 RPL13 RPL15 RPL18 RPL18A RPL23A RPL24 RPL27 RPL30 RPL28 RPL35A RPL37A RPL38 RPLP0 RPLP1 RPS3 RPS3A RPS5 RPS7 RPS8 RPS10 RPS11 RPS12 RPS14 RPS15 RPS15A RPS16 RPS17 RPS18 RPS19 RPS21 RPS23 RPS24 RPS25 RPS26 RPS27 RPL14 RPL35 RPL13A RPL36 SEC61A1 RPL26L1 ZFAND2B	Fau Rpsa Rpl10a Rpl3 Rpl4 Rpl5 Rpl6 Rpl7a Rpl8 Rpl10 Rpl10-ps3 Rpl11 Rpl12 Rpl13 Rpl15 Rpl18 Rpl18a Rpl23a Rpl24 Rpl27 Rpl30 Rpl28 Rpl35a Rpl37a Rpl38 Rplp0 Rplp1 Gm5244 Rps3 Rps3a1 Rps5 Rps7 Rps8 Rps10 Gm49804 Rps11 Rps12 Rps14 Rps15 Rps15a Rps16 Rps17 Rps18 Rps18-ps6 Rps19 Rps21 Rps23 Rps24 Rps25 Rps26 Rps27 Rpl14 Rpl35 Gm2000 Rpl13a Rpl36 Sec61a1 Rpl26 Zfand2b
trans-synaptic signaling	17.891	7.86e-25	5.47e-22	GO	Upregulated Pathways	138	29.175	ABAT ADCY5 ADCY8 AKT1 HCN2 CACNA1B CACNB1 CAMK2A CAMK2G CHRM1 CHRM2 CHRM3 CHRNA3 CHRNA4 CHRNB2 AP2M1 CNP DRD2 EGR3 SLC29A1 FLOT2 GABRA5 GLRA2 GLUL GNG3 GPR19 GRIA1 GRID1 GRIK1 GRIN2D GRM4 GRM5 GRM7 KCNA2 KCNA4 KCNB1 KCNC2 KCNF1 KCNH2 KCNJ2 KCNK1 KCNK3 KCNQ2 KCNS2 KIF5A MBP NPY NPTX1 NPTX2 NPY1R NTF3 OPRL1 P2RX7 PENK PNOC PMP22 PRKCA PRKCG PTPRF PTPRN2 PTPRS RAB3A RASGRF1 RASGRF2 SCN1B CX3CL1 SLC1…	Abat Adcy5 Adcy8 Akt1 Hcn2 Cacna1b Cacnb1 Camk2a Camk2g Chrm1 Chrm2 Chrm3 Chrna3 Chrna4 Chrnb2 Ap2m1 Cnp Drd2 Egr3 Slc29a1 Flot2 Gabra5 Glra2 Glul Gng3 Gpr19 Gria1 Grid1 Grik1 Grin2d Grm4 Grm5 Grm7 Kcna2 Kcna4 Kcnb1 Kcnc2 Kcnf1 Kcnh2 Kcnj2 Kcnk1 Kcnk3 Kcnq2 Kcns2 Kif5a Mbp Npy Nptx1 Nptx2 Npy1r Ntf3 Oprl1 P2rx7 Penk Pnoc Pmp22 Prkca Prkcg Ptprf Ptprn2 Ptprs Rab3a Rasgrf1 Rasgrf2 Scn1b Cx3cl1 Slc1…
system development	7.165	1.33e-24	8.83e-22	GO	Upregulated Pathways	533	17.316	AARS1 ABAT ABR ACO2 ACTB ADAR ADCYAP1 ADD1 ADRA1B ADRA2B ADRA2C AP1B1 AKT1 ALCAM ALK ANGPT1 ANK2 APP ARF1 RHOB ARHGAP4 ARNTL ARRB1 ASNS ASS1 ASTN1 ZFHX3 ATP2B4 B2M ADGRB1 ADGRB2 BCHE CCND1 BCL9 BID BMPR1B MYRF DDR1 CAMK2A CAMK2G CCK CCKBR CDH1 CDH4 CDH13 CDO1 CEBPD CHN1 CHRM1 CHRM2 CHRM3 CHRNA3 CHRNB2 CLCN2 CNP COL1A1 COL1A2 COL3A1 COL4A1 COL4A2 COL11A1 COL12A1 COL13A1 COL19A1 COX6B1 CPE CRKL CRM…	Aars Abat Abr Aco2 Actb Adar Adcyap1 Add1 Adra1b Adra2b Adra2c Ap1b1 Akt1 Alcam Alk Angpt1 Ank2 App Arf1 Rhob Arhgap4 Arntl Arrb1 Asns Ass1 Astn1 Zfhx3 Atp2b4 B2m Adgrb1 Adgrb2 Bche Ccnd1 Bcl9 Bid Bmpr1b Myrf Ddr1 Camk2a Camk2g Cck Cckbr Cdh1 Cdh4 Cdh13 Cdo1 Cebpd Chn1 Chrm1 Chrm2 Chrm3 Chrna3 Chrnb2 Clcn2 Cnp Col1a1 Col1a2 Col3a1 Col4a1 Col4a2 Col11a1 Col12a1 Col13a1 Col19a1 Cox6b1 Cpe Crkl Crmp…
synaptic signaling	17.581	2.41e-24	1.53e-21	GO	Upregulated Pathways	138	28.87	ABAT ADCY5 ADCY8 AKT1 HCN2 CACNA1B CACNB1 CAMK2A CAMK2G CHRM1 CHRM2 CHRM3 CHRNA3 CHRNA4 CHRNB2 AP2M1 CNP DRD2 EGR3 SLC29A1 FLOT2 GABRA5 GLRA2 GLUL GNG3 GPR19 GRIA1 GRID1 GRIK1 GRIN2D GRM4 GRM5 GRM7 KCNA2 KCNA4 KCNB1 KCNC2 KCNF1 KCNH2 KCNJ2 KCNK1 KCNK3 KCNQ2 KCNS2 KIF5A MBP NPY NPTX1 NPTX2 NPY1R NTF3 OPRL1 P2RX7 PENK PNOC PMP22 PRKCA PRKCG PTPRF PTPRN2 PTPRS RAB3A RASGRF1 RASGRF2 SCN1B CX3CL1 SLC1…	Abat Adcy5 Adcy8 Akt1 Hcn2 Cacna1b Cacnb1 Camk2a Camk2g Chrm1 Chrm2 Chrm3 Chrna3 Chrna4 Chrnb2 Ap2m1 Cnp Drd2 Egr3 Slc29a1 Flot2 Gabra5 Glra2 Glul Gng3 Gpr19 Gria1 Grid1 Grik1 Grin2d Grm4 Grm5 Grm7 Kcna2 Kcna4 Kcnb1 Kcnc2 Kcnf1 Kcnh2 Kcnj2 Kcnk1 Kcnk3 Kcnq2 Kcns2 Kif5a Mbp Npy Nptx1 Nptx2 Npy1r Ntf3 Oprl1 P2rx7 Penk Pnoc Pmp22 Prkca Prkcg Ptprf Ptprn2 Ptprs Rab3a Rasgrf1 Rasgrf2 Scn1b Cx3cl1 Slc1…
Nonsense Mediated Decay (NMD) enhanced by the Exon Junction Complex (EJC)	41.252	3.07e-24	1.86e-21	REACTOME	Upregulated Pathways	55	52.885	RPSA RPL10A PPP2R1A UPF1 RPL3 RPL4 RPL5 RPL6 RPL7A RPL8 RPL10 RPL11 RPL12 RPL13 RPL15 RPL18 RPL18A RPL23A RPL24 RPL27 RPL30 RPL28 RPL35A RPL37A RPL38 RPLP0 RPLP1 RPS3 RPS3A RPS5 RPS7 RPS8 RPS10 RPS11 RPS12 RPS14 RPS15 RPS15A RPS16 RPS17 RPS18 RPS19 RPS21 RPS23 RPS24 RPS25 RPS26 RPS27 RPL14 RNPS1 RPL35 RPL13A RPL36 PABPC1 RPL26L1	Rpsa Rpl10a Ppp2r1a Upf1 Rpl3 Rpl4 Rpl5 Rpl6 Rpl7a Rpl8 Rpl10 Rpl10-ps3 Rpl11 Rpl12 Rpl13 Rpl15 Rpl18 Rpl18a Rpl23a Rpl24 Rpl27 Rpl30 Rpl28 Rpl35a Rpl37a Rpl38 Rplp0 Rplp1 Gm5244 Rps3 Rps3a1 Rps5 Rps7 Rps8 Rps10 Gm49804 Rps11 Rps12 Rps14 Rps15 Rps15a Rps16 Rps17 Rps18 Rps18-ps6 Rps19 Rps21 Rps23 Rps24 Rps25 Rps26 Rps27 Rpl14 Rnps1 Rpl35 Gm2000 Rpl13a Rpl36 Pabpc1 Pabpc6 Pabpc2 Rpl26
SRP-dependent cotranslational protein targeting to membrane	41.354	1.84e-23	1.07e-20	REACTOME	Upregulated Pathways	53	53	DDOST RPSA RPL10A RPL3 RPL4 RPL5 RPL6 RPL7A RPL8 RPL10 RPL11 RPL12 RPL13 RPL15 RPL18 RPL18A RPL23A RPL24 RPL27 RPL30 RPL28 RPL35A RPL37A RPL38 RPLP0 RPLP1 RPS3 RPS3A RPS5 RPS7 RPS8 RPS10 RPS11 RPS12 RPS14 RPS15 RPS15A RPS16 RPS17 RPS18 RPS19 RPS21 RPS23 RPS24 RPS25 RPS26 RPS27 RPL14 RPL35 RPL13A RPL36 SEC61A1 RPL26L1	Ddost Rpsa Rpl10a Rpl3 Rpl4 Rpl5 Rpl6 Rpl7a Rpl8 Rpl10 Rpl10-ps3 Rpl11 Rpl12 Rpl13 Rpl15 Rpl18 Rpl18a Rpl23a Rpl24 Rpl27 Rpl30 Rpl28 Rpl35a Rpl37a Rpl38 Rplp0 Rplp1 Gm5244 Rps3 Rps3a1 Rps5 Rps7 Rps8 Rps10 Gm49804 Rps11 Rps12 Rps14 Rps15 Rps15a Rps16 Rps17 Rps18 Rps18-ps6 Rps19 Rps21 Rps23 Rps24 Rps25 Rps26 Rps27 Rpl14 Rpl35 Gm2000 Rpl13a Rpl36 Sec61a1 Rpl26
viral transcription	39.3	8.49e-23	4.38e-20	GO	Upregulated Pathways	54	50.943	FAU RPSA RPL10A RPL3 RPL4 RPL5 RPL6 RPL7A RPL8 RPL10 RPL11 RPL12 RPL13 RPL15 RPL18 RPL18A RPL23A RPL24 RPL27 RPL30 RPL28 RPL35A RPL37A RPL38 RPLP0 RPLP1 RPS3 RPS3A RPS5 RPS7 RPS8 RPS10 RPS11 RPS12 RPS14 RPS15 RPS15A RPS16 RPS17 RPS18 RPS19 RPS21 RPS23 RPS24 RPS25 RPS26 RPS27 RPL14 RPL35 NUP210 RPL13A NUP62 RPL36 RPL26L1	Fau Rpsa Rpl10a Rpl3 Rpl4 Rpl5 Rpl6 Rpl7a Rpl8 Rpl10 Rpl10-ps3 Rpl11 Rpl12 Rpl13 Rpl15 Rpl18 Rpl18a Rpl23a Rpl24 Rpl27 Rpl30 Rpl28 Rpl35a Rpl37a Rpl38 Rplp0 Rplp1 Gm5244 Rps3 Rps3a1 Rps5 Rps7 Rps8 Rps10 Gm49804 Rps11 Rps12 Rps14 Rps15 Rps15a Rps16 Rps17 Rps18 Rps18-ps6 Rps19 Rps21 Rps23 Rps24 Rps25 Rps26 Rps27 Rpl14 Rpl35 Gm2000 Nup210 Rpl13a Nup62 Rpl36 Rpl26
nuclear-transcribed mRNA catabolic process, nonsense-mediated decay	37.925	7.86e-23	4.38e-20	GO	Upregulated Pathways	56	49.558	FAU RPSA RPL10A PPP2R1A UPF1 RPL3 RPL4 RPL5 RPL6 RPL7A RPL8 RPL10 RPL11 RPL12 RPL13 RPL15 RPL18 RPL18A RPL23A RPL24 RPL27 RPL30 RPL28 RPL35A RPL37A RPL38 RPLP0 RPLP1 RPS3 RPS3A RPS5 RPS7 RPS8 RPS10 RPS11 RPS12 RPS14 RPS15 RPS15A RPS16 RPS17 RPS18 RPS19 RPS21 RPS23 RPS24 RPS25 RPS26 RPS27 RPL14 RNPS1 RPL35 RPL13A RPL36 PABPC1 RPL26L1	Fau Rpsa Rpl10a Ppp2r1a Upf1 Rpl3 Rpl4 Rpl5 Rpl6 Rpl7a Rpl8 Rpl10 Rpl10-ps3 Rpl11 Rpl12 Rpl13 Rpl15 Rpl18 Rpl18a Rpl23a Rpl24 Rpl27 Rpl30 Rpl28 Rpl35a Rpl37a Rpl38 Rplp0 Rplp1 Gm5244 Rps3 Rps3a1 Rps5 Rps7 Rps8 Rps10 Gm49804 Rps11 Rps12 Rps14 Rps15 Rps15a Rps16 Rps17 Rps18 Rps18-ps6 Rps19 Rps21 Rps23 Rps24 Rps25 Rps26 Rps27 Rpl14 Rnps1 Rpl35 Gm2000 Rpl13a Rpl36 Pabpc1 Pabpc6 Pabpc2 Rpl26
Regulation of expression of SLITs and ROBOs	32.123	8.38e-23	4.38e-20	REACTOME	Upregulated Pathways	66	43.709	RPSA RPL10A PSMA1 PSMB4 PSMC3 PSMC4 PSMD3 PSME1 ROBO1 ROBO2 RPL3 RPL4 RPL5 RPL6 RPL7A RPL8 RPL10 RPL11 RPL12 RPL13 RPL15 RPL18 RPL18A RPL23A RPL24 RPL27 RPL30 RPL28 RPL35A RPL37A RPL38 RPLP0 RPLP1 RPS3 RPS3A RPS5 RPS7 RPS8 RPS10 RPS11 RPS12 RPS14 RPS15 RPS15A RPS16 RPS17 RPS18 RPS19 RPS21 RPS23 RPS24 RPS25 RPS26 RPS27 SLIT1 UBB UBC RPL14 RNPS1 RPL35 RPL13A RPL36 PABPC1 RPL26L1 LHX9 ROBO3	Rpsa Rpl10a Psma1 Psmb4 Psmc3 Psmc4 Psmd3 Psme1 Robo1 Robo2 Rpl3 Rpl4 Rpl5 Rpl6 Rpl7a Rpl8 Rpl10 Rpl10-ps3 Rpl11 Rpl12 Rpl13 Rpl15 Rpl18 Rpl18a Rpl23a Rpl24 Rpl27 Rpl30 Rpl28 Rpl35a Rpl37a Rpl38 Rplp0 Rplp1 Gm5244 Rps3 Rps3a1 Rps5 Rps7 Rps8 Rps10 Gm49804 Rps11 Rps12 Rps14 Rps15 Rps15a Rps16 Rps17 Rps18 Rps18-ps6 Rps19 Rps21 Rps23 Rps24 Rps25 Rps26 Rps27 Slit1 Ubb Ubc Rpl14 Rnps1 Rpl35 Gm2000 Rpl1…
multicellular organismal signaling	14.654	9.88e-23	4.91e-20	GO	Upregulated Pathways	161	25.884	ABAT ADCY5 ADCY8 ADCYAP1 ADRB1 AKT1 ANK2 APP ATP1A1 ATP1A2 ATP1A3 ATP2A2 ATP2B4 BCHE HCN2 MYRF CACNA1B CACNB1 CAMK2A CAMK2G CHRM1 CHRM2 CHRM3 CHRNA3 CHRNA4 CHRNB2 AP2M1 CNP NCAN DMD DRD2 DSC2 EGR3 SLC29A1 EPHA5 EPHB1 GABRA5 GJA1 GLUL GNG3 GRIA1 GRIK1 GRIN2D GRM4 GRM5 GRM7 ID4 KCNA2 KCNA4 KCNB1 KCNC2 KCNF1 KCNH2 KCNJ2 KCNK1 KCNK3 KCNQ2 KCNS2 KIF5A MBP NAB2 NEDD4 NPY NPTX1 NPTX2 NPY1R NTF3 P2RX7 PD…	Abat Adcy5 Adcy8 Adcyap1 Adrb1 Akt1 Ank2 App Atp1a1 Atp1a2 Atp1a3 Atp2a2 Atp2b4 Bche Hcn2 Myrf Cacna1b Cacnb1 Camk2a Camk2g Chrm1 Chrm2 Chrm3 Chrna3 Chrna4 Chrnb2 Ap2m1 Cnp Ncan Dmd Drd2 Dsc2 Egr3 Slc29a1 Epha5 Ephb1 Gabra5 Gja1 Gja6 Glul Gng3 Gria1 Grik1 Grin2d Grm4 Grm5 Grm7 Id4 Kcna2 Kcna4 Kcnb1 Kcnc2 Kcnf1 Kcnh2 Kcnj2 Kcnk1 Kcnk3 Kcnq2 Kcns2 Kif5a Mbp Nab2 Nedd4 Npy Nptx1 Nptx2 Npy1r Ntf3 P2r…
cytosolic ribosome	38.823	1.52e-22	7.3e-20	GO	Upregulated Pathways	54	50.467	FAU RPSA RPL10A RPL3 RPL4 RPL5 RPL6 RPL7A RPL8 RPL10 RPL11 RPL12 RPL13 RPL15 RPL18 RPL18A RPL23A RPL24 RPL27 RPL30 RPL28 RPL35A RPL37A RPL38 RPLP0 RPLP1 RPS3 RPS3A RPS5 RPS7 RPS8 RPS10 RPS11 RPS12 RPS14 RPS15 RPS15A RPS16 RPS17 RPS18 RPS19 RPS21 RPS23 RPS24 RPS25 RPS26 RPS27 RPL14 RPL35 RPL13A RPL36 REPIN1 RPL26L1 MRPS5	Fau Rpsa Rpl10a Rpl3 Rpl4 Rpl5 Rpl6 Rpl7a Rpl8 Rpl10 Rpl10-ps3 Rpl11 Rpl12 Rpl13 Rpl15 Rpl18 Rpl18a Rpl23a Rpl24 Rpl27 Rpl30 Rpl28 Rpl35a Rpl37a Rpl38 Rplp0 Rplp1 Gm5244 Rps3 Rps3a1 Rps5 Rps7 Rps8 Rps10 Gm49804 Rps11 Rps12 Rps14 Rps15 Rps15a Rps16 Rps17 Rps18 Rps18-ps6 Rps19 Rps21 Rps23 Rps24 Rps25 Rps26 Rps27 Rpl14 Rpl35 Gm2000 Rpl13a Rpl36 Repin1 Rpl26 Mrps5 Mrps5
protein localization to endoplasmic reticulum	37.061	2.36e-22	1.06e-19	GO	Upregulated Pathways	56	48.696	ANK2 FAU RPSA RPL10A RPL3 RPL4 RPL5 RPL6 RPL7A RPL8 RPL10 RPL11 RPL12 RPL13 RPL15 RPL18 RPL18A RPL23A RPL24 RPL27 RPL30 RPL28 RPL35A RPL37A RPL38 RPLP0 RPLP1 RPS3 RPS3A RPS5 RPS7 RPS8 RPS10 RPS11 RPS12 RPS14 RPS15 RPS15A RPS16 RPS17 RPS18 RPS19 RPS21 RPS23 RPS24 RPS25 RPS26 RPS27 RPL14 KDELR1 RPL35 RPL13A RPL36 SEC61A1 RPL26L1 ZFAND2B	Ank2 Fau Rpsa Rpl10a Rpl3 Rpl4 Rpl5 Rpl6 Rpl7a Rpl8 Rpl10 Rpl10-ps3 Rpl11 Rpl12 Rpl13 Rpl15 Rpl18 Rpl18a Rpl23a Rpl24 Rpl27 Rpl30 Rpl28 Rpl35a Rpl37a Rpl38 Rplp0 Rplp1 Gm5244 Rps3 Rps3a1 Rps5 Rps7 Rps8 Rps10 Gm49804 Rps11 Rps12 Rps14 Rps15 Rps15a Rps16 Rps17 Rps18 Rps18-ps6 Rps19 Rps21 Rps23 Rps24 Rps25 Rps26 Rps27 Rpl14 Kdelr1 Rpl35 Gm2000 Rpl13a Rpl36 Sec61a1 Rpl26 Zfand2b
nervous system development	8.352	2.34e-22	1.06e-19	GO	Upregulated Pathways	358	19.032	AARS1 ABAT ABR ACTB ADCYAP1 ADRA2B ADRA2C AKT1 ALCAM ALK ANK2 APP ARF1 ARHGAP4 ARNTL ASTN1 ZFHX3 ATP2B4 B2M ADGRB1 ADGRB2 BCHE BID BMPR1B MYRF DDR1 CAMK2A CAMK2G CCK CDH1 CDH4 CHN1 CHRM1 CHRM2 CHRM3 CHRNA3 CHRNB2 CNP COL3A1 COL4A1 COX6B1 CRMP1 CSF1 NCAN CST3 CTNND2 DGKG BRINP1 DBN1 DCC DMD DPYSL3 DRD2 DRP2 DSCAM DTX1 EEF2 EFNA1 EFNA3 EFNB2 EFNB3 EGR3 ELAVL3 EML1 CTTN EN1 EPHA5 EPHA8 EPHB1 ERBB4 F…	Aars Abat Abr Actb Adcyap1 Adra2b Adra2c Akt1 Alcam Alk Ank2 App Arf1 Arhgap4 Arntl Astn1 Zfhx3 Atp2b4 B2m Adgrb1 Adgrb2 Bche Bid Bmpr1b Myrf Ddr1 Camk2a Camk2g Cck Cdh1 Cdh4 Chn1 Chrm1 Chrm2 Chrm3 Chrna3 Chrnb2 Cnp Col3a1 Col4a1 Cox6b1 Crmp1 Csf1 Ncan Cst3 Ctnnd2 Dgkg Brinp1 Dbn1 Dcc Dmd Dpysl3 Drd2 Drp2 Dscam Dtx1 Eef2 Efna1 Efna3 Efnb2 Efnb3 Egr3 Elavl3 Eml1 Cttn En1 Epha5 Epha8 Ephb1 Erbb4 Fn…
chemical synaptic transmission	20.389	3.17e-22	1.38e-19	GO	Upregulated Pathways	105	31.818	AKT1 CACNA1B CACNB1 CHRM1 CHRM2 CHRM3 CHRNA3 CHRNA4 CHRNB2 CNP DRD2 EGR3 SLC29A1 FLOT2 GABRA5 GLRA2 GPR19 GRIA1 GRID1 GRIK1 GRIN2D GRM4 GRM5 GRM7 KCNK3 KCNQ2 KIF5A MBP NPY NPTX1 NPTX2 NPY1R OPRL1 P2RX7 PENK PNOC PMP22 PRKCG PTPRF PTPRN2 PTPRS RAB3A SCN1B CX3CL1 SLC1A1 SLC1A4 SLC1A6 SLC6A9 SLC6A11 SST SSTR1 SSTR3 VAMP2 SYT5 TAC1 TH VIPR1 WNT7A DOC2B CASK BAIAP3 HAP1 DLGAP2 TSPOAP1 CPNE6 NRXN2 OTOF…	Akt1 Cacna1b Cacnb1 Chrm1 Chrm2 Chrm3 Chrna3 Chrna4 Chrnb2 Cnp Drd2 Egr3 Slc29a1 Flot2 Gabra5 Glra2 Gpr19 Gria1 Grid1 Grik1 Grin2d Grm4 Grm5 Grm7 Kcnk3 Kcnq2 Kif5a Mbp Npy Nptx1 Nptx2 Npy1r Oprl1 P2rx7 Penk Pnoc Pmp22 Prkcg Ptprf Ptprn2 Ptprs Rab3a Scn1b Cx3cl1 Slc1a1 Slc1a4 Slc1a6 Slc6a9 Slc6a11 Sst Sstr1 Sstr3 Vamp2 Syt5 Tac1 Th Vipr1 Wnt7a Doc2b Cask Baiap3 Hap1 Dlgap2 Tspoap1 Cpne6 Nrxn2 Otof…
plasma membrane	6.666	3.27e-22	1.38e-19	GO	Upregulated Pathways	541	16.875	ABCA2 ABR ASIC1 ACTB ADCY5 ADCY8 ADD1 PLIN2 ADRA1B ADRA2A ADRA2B ADRA2C ADRB1 AKT1 ALCAM ALK ANGPT1 ANK2 APLP2 APP ARF1 RHOB ARRB1 ASTN1 ATF4 ATP1A1 ATP1A2 ATP1A3 ATP2A2 ATP2B4 B2M ADGRB1 ADGRB2 HCN2 BMPR1B FMNL1 CACNA1B DDR1 CACNB1 CAMK2A CAMK2G CCKBR ENTPD3 CDH1 CDH4 CDH6 CDH9 CDH10 CDH13 CDH15 CHRM1 CHRM2 CHRM3 CHRNA3 CHRNA4 CHRNB2 AP2M1 CLCN2 CNP COL13A1 CPE CSF1 CSNK1D CTSB DGKB DGKG DAPK1 D…	Abca2 Abr Asic1 Actb Adcy5 Adcy8 Add1 Plin2 Adra1b Adra2a Adra2b Adra2c Adrb1 Akt1 Alcam Alk Angpt1 Ank2 Aplp2 App Arf1 Rhob Arrb1 Astn1 Atf4 Atp1a1 Atp1a2 Atp1a3 Atp2a2 Atp2b4 B2m Adgrb1 Adgrb2 Hcn2 Bmpr1b Fmnl1 Cacna1b Ddr1 Cacnb1 Camk2a Camk2g Cckbr Entpd3 Cdh1 Cdh4 Cdh6 Cdh9 Cdh10 Cdh13 Cdh15 Chrm1 Chrm2 Chrm3 Chrna3 Chrna4 Chrnb2 Ap2m1 Clcn2 Cnp Col13a1 Cpe Csf1 Csnk1d Ctsb Dgkb Dgkg Dapk1 D…
anterograde trans-synaptic signaling	20.121	4.18e-22	1.66e-19	GO	Upregulated Pathways	106	31.548	ABAT AKT1 CACNA1B CACNB1 CHRM1 CHRM2 CHRM3 CHRNA3 CHRNA4 CHRNB2 CNP DRD2 EGR3 SLC29A1 FLOT2 GABRA5 GLRA2 GPR19 GRIA1 GRID1 GRIK1 GRIN2D GRM4 GRM5 GRM7 KCNK3 KCNQ2 KIF5A MBP NPY NPTX1 NPTX2 NPY1R OPRL1 P2RX7 PENK PNOC PMP22 PRKCG PTPRF PTPRN2 PTPRS RAB3A SCN1B CX3CL1 SLC1A1 SLC1A4 SLC1A6 SLC6A9 SLC6A11 SST SSTR1 SSTR3 VAMP2 SYT5 TAC1 TH VIPR1 WNT7A DOC2B CASK BAIAP3 HAP1 DLGAP2 TSPOAP1 CPNE6 NRXN2…	Abat Akt1 Cacna1b Cacnb1 Chrm1 Chrm2 Chrm3 Chrna3 Chrna4 Chrnb2 Cnp Drd2 Egr3 Slc29a1 Flot2 Gabra5 Glra2 Gpr19 Gria1 Grid1 Grik1 Grin2d Grm4 Grm5 Grm7 Kcnk3 Kcnq2 Kif5a Mbp Npy Nptx1 Nptx2 Npy1r Oprl1 P2rx7 Penk Pnoc Pmp22 Prkcg Ptprf Ptprn2 Ptprs Rab3a Scn1b Cx3cl1 Slc1a1 Slc1a4 Slc1a6 Slc6a9 Slc6a11 Sst Sstr1 Sstr3 Vamp2 Syt5 Tac1 Th Vipr1 Wnt7a Doc2b Cask Baiap3 Hap1 Dlgap2 Tspoap1 Cpne6 Nrxn2…
multicellular organism development	6.477	4.1e-22	1.66e-19	GO	Upregulated Pathways	573	16.604	AARS1 ABAT ABR ACO2 ACTB ADAR ADCYAP1 ADD1 ADRA1B ADRA2B ADRA2C AP1B1 AKT1 ALCAM ALK ANGPT1 ANK2 APP ARF1 RHOB ARHGAP4 ARNTL ARRB1 ASNS ASS1 ASTN1 ZFHX3 ATP2B4 B2M ADGRB1 ADGRB2 BCHE CCND1 BCL9 BID BMPR1B BTF3 MYRF DDR1 CAMK2A CAMK2G CCK CCKBR CDH1 CDH4 CDH13 CDO1 CEBPD CHN1 CHRM1 CHRM2 CHRM3 CHRNA3 CHRNB2 CLCN2 CNP COL1A1 COL1A2 COL3A1 COL4A1 COL4A2 COL11A1 COL12A1 COL13A1 COL19A1 COX6B1 CPE CRK…	Aars Abat Abr Aco2 Actb Adar Adcyap1 Add1 Adra1b Adra2b Adra2c Ap1b1 Akt1 Alcam Alk Angpt1 Ank2 App Arf1 Rhob Arhgap4 Arntl Arrb1 Asns Ass1 Astn1 Zfhx3 Atp2b4 B2m Adgrb1 Adgrb2 Bche Ccnd1 Bcl9 Bid Bmpr1b Btf3 Myrf Ddr1 Camk2a Camk2g Cck Cckbr Cdh1 Cdh4 Cdh13 Cdo1 Cebpd Chn1 Chrm1 Chrm2 Chrm3 Chrna3 Chrnb2 Clcn2 Cnp Col1a1 Col1a2 Col3a1 Col4a1 Col4a2 Col11a1 Col12a1 Col13a1 Col19a1 Cox6b1 Cpe Crkl…
viral gene expression	34.403	1.47e-21	5.69e-19	GO	Upregulated Pathways	58	46.032	FAU RPSA RPL10A RPL3 RPL4 RPL5 RPL6 RPL7A RPL8 RPL10 RPL11 RPL12 RPL13 RPL15 RPL18 RPL18A RPL23A RPL24 RPL27 RPL30 RPL28 RPL35A RPL37A RPL38 RPLP0 RPLP1 RPS3 RPS3A RPS5 RPS7 RPS8 RPS10 RPS11 RPS12 RPS14 RPS15 RPS15A RPS16 RPS17 RPS18 RPS19 RPS21 RPS23 RPS24 RPS25 RPS26 RPS27 UBB UBC EIF3D EIF3G RPL14 RPL35 NUP210 RPL13A NUP62 RPL36 RPL26L1	Fau Rpsa Rpl10a Rpl3 Rpl4 Rpl5 Rpl6 Rpl7a Rpl8 Rpl10 Rpl10-ps3 Rpl11 Rpl12 Rpl13 Rpl15 Rpl18 Rpl18a Rpl23a Rpl24 Rpl27 Rpl30 Rpl28 Rpl35a Rpl37a Rpl38 Rplp0 Rplp1 Gm5244 Rps3 Rps3a1 Rps5 Rps7 Rps8 Rps10 Gm49804 Rps11 Rps12 Rps14 Rps15 Rps15a Rps16 Rps17 Rps18 Rps18-ps6 Rps19 Rps21 Rps23 Rps24 Rps25 Rps26 Rps27 Ubb Ubc Eif3d Eif3g Rpl14 Rpl35 Gm2000 Nup210 Rpl13a Nup62 Rpl36 Rpl26
Ribosome	34.64	5.32e-21	2e-18	KEGG	Upregulated Pathways	56	46.281	FAU RPSA RPL10A RPL3 RPL4 RPL5 RPL6 RPL7A RPL8 RPL10 RPL11 RPL12 RPL13 RPL15 RPL18 RPL18A RPL23A RPL24 RPL27 RPL30 RPL28 RPL35A RPL37A RPL38 RPLP0 RPLP1 RPS3 RPS3A RPS5 RPS7 RPS8 RPS10 RPS11 RPS12 RPS14 RPS15 RPS15A RPS16 RPS17 RPS18 RPS19 RPS21 RPS23 RPS24 RPS25 RPS26 RPS27 RPL14 RPL35 RPL13A RPL36 RPL26L1 MRPL27 MRPS17 MRPS5 MRPL34	Fau Rpsa Rpl10a Rpl3 Rpl4 Rpl5 Rpl6 Rpl7a Rpl8 Rpl10 Rpl10-ps3 Rpl11 Rpl12 Rpl13 Rpl15 Rpl18 Rpl18a Rpl23a Rpl24 Rpl27 Rpl30 Rpl28 Rpl35a Rpl37a Rpl38 Rplp0 Rplp1 Gm5244 Rps3 Rps3a1 Rps5 Rps7 Rps8 Rps10 Gm49804 Rps11 Rps12 Rps14 Rps15 Rps15a Rps16 Rps17 Rps18 Rps18-ps6 Rps19 Rps21 Rps23 Rps24 Rps25 Rps26 Rps27 Rpl14 Rpl35 Gm2000 Rpl13a Rpl36 Rpl26 Mrpl27 Mrps17 Mrps5 Mrps5 Mrpl34
cell periphery	6.353	1.02e-20	3.72e-18	GO	Upregulated Pathways	546	16.601	ABCA2 ABR ASIC1 ACTB ADCY5 ADCY8 ADD1 PLIN2 ADRA1B ADRA2A ADRA2B ADRA2C ADRB1 AKT1 ALCAM ALK ANGPT1 ANK2 APLP2 APP ARF1 RHOB ARRB1 ASTN1 ATF4 ATP1A1 ATP1A2 ATP1A3 ATP2A2 ATP2B4 B2M ADGRB1 ADGRB2 HCN2 BMPR1B FMNL1 CACNA1B DDR1 CACNB1 CAMK2A CAMK2G CCKBR ENTPD3 CDH1 CDH4 CDH6 CDH9 CDH10 CDH13 CDH15 CHRM1 CHRM2 CHRM3 CHRNA3 CHRNA4 CHRNB2 AP2M1 CLCN2 CNP COL13A1 CPE CSF1 CSNK1D CTSB DGKB DGKG DAPK1 D…	Abca2 Abr Asic1 Actb Adcy5 Adcy8 Add1 Plin2 Adra1b Adra2a Adra2b Adra2c Adrb1 Akt1 Alcam Alk Angpt1 Ank2 Aplp2 App Arf1 Rhob Arrb1 Astn1 Atf4 Atp1a1 Atp1a2 Atp1a3 Atp2a2 Atp2b4 B2m Adgrb1 Adgrb2 Hcn2 Bmpr1b Fmnl1 Cacna1b Ddr1 Cacnb1 Camk2a Camk2g Cckbr Entpd3 Cdh1 Cdh4 Cdh6 Cdh9 Cdh10 Cdh13 Cdh15 Chrm1 Chrm2 Chrm3 Chrna3 Chrna4 Chrnb2 Ap2m1 Clcn2 Cnp Col13a1 Cpe Csf1 Csnk1d Ctsb Dgkb Dgkg Dapk1 D…
translational initiation	32.074	1.64e-20	5.84e-18	GO	Upregulated Pathways	59	43.704	EIF2S3 FAU RPSA RPL10A RPL3 RPL4 RPL5 RPL6 RPL7A RPL8 RPL10 RPL11 RPL12 RPL13 RPL15 RPL18 RPL18A RPL23A RPL24 RPL27 RPL30 RPL28 RPL35A RPL37A RPL38 RPLP0 RPLP1 RPS3 RPS3A RPS5 RPS7 RPS8 RPS10 RPS11 RPS12 RPS14 RPS15 RPS15A RPS16 RPS17 RPS18 RPS19 RPS21 RPS23 RPS24 RPS25 RPS26 RPS27 EIF3C EIF3D EIF3G EIF3I RPL14 RPL35 LARP1 RPL13A RPL36 PABPC1 RPL26L1	Eif2s3x Fau Rpsa Rpl10a Rpl3 Rpl4 Rpl5 Rpl6 Rpl7a Rpl8 Rpl10 Rpl10-ps3 Rpl11 Rpl12 Rpl13 Rpl15 Rpl18 Rpl18a Rpl23a Rpl24 Rpl27 Rpl30 Rpl28 Rpl35a Rpl37a Rpl38 Rplp0 Rplp1 Gm5244 Rps3 Rps3a1 Rps5 Rps7 Rps8 Rps10 Gm49804 Rps11 Rps12 Rps14 Rps15 Rps15a Rps16 Rps17 Rps18 Rps18-ps6 Rps19 Rps21 Rps23 Rps24 Rps25 Rps26 Rps27 Eif3c Eif3d Eif3g Eif3i Rpl14 Rpl35 Gm2000 Larp1 Rpl13a Rpl36 Pabpc1 Pabpc6 Pab…
plasma membrane part	8.153	6.13e-20	2.13e-17	GO	Upregulated Pathways	326	18.976	ABCA2 ASIC1 ADRA1B ADRA2A ADRA2B ADRA2C ADRB1 ALCAM ALK ANK2 APP ARF1 ARRB1 ASTN1 ATF4 ATP1A1 ATP1A2 ATP1A3 ATP2A2 ATP2B4 B2M ADGRB1 HCN2 BMPR1B CACNA1B DDR1 CACNB1 CAMK2A CCKBR CDH1 CDH4 CDH13 CDH15 CHRM1 CHRM2 CHRM3 CHRNA3 CHRNA4 CHRNB2 AP2M1 COL13A1 CPE CTSB DMD DRD2 DRP2 DSCAM EEF1A1 EFNA1 EFNA3 EFNB2 EFNB3 EMP2 CTTN SLC29A1 STOM EPHA5 EPHA8 EPHB1 EPHB6 ERBB4 FAT1 FLOT2 FN1 GABRA5 GJA1 GJB1 G…	Abca2 Asic1 Adra1b Adra2a Adra2b Adra2c Adrb1 Alcam Alk Ank2 App Arf1 Arrb1 Astn1 Atf4 Atp1a1 Atp1a2 Atp1a3 Atp2a2 Atp2b4 B2m Adgrb1 Hcn2 Bmpr1b Cacna1b Ddr1 Cacnb1 Camk2a Cckbr Cdh1 Cdh4 Cdh13 Cdh15 Chrm1 Chrm2 Chrm3 Chrna3 Chrna4 Chrnb2 Ap2m1 Col13a1 Cpe Ctsb Dmd Drd2 Drp2 Dscam Eef1a1 Efna1 Efna3 Efnb2 Efnb3 Emp2 Cttn Slc29a1 Stom Epha5 Epha8 Ephb1 Ephb6 Erbb4 Fat1 Flot2 Fn1 Gabra5 Gja1 Gja6 G…
anatomical structure development	5.855	8.25e-20	2.8e-17	GO	Upregulated Pathways	621	15.944	AARS1 ABAT ABR ACO2 ACTB ADAR ADCYAP1 ADD1 ADRA1B ADRA2B ADRA2C AP1B1 AKT1 ALCAM ALDOC ALK ANGPT1 ANK2 APP ARF1 RHOB ARHGAP4 ARNTL ARRB1 ASNS ASS1 ASTN1 ZFHX3 ATP1A3 ATP2A2 ATP2B4 B2M ADGRB1 ADGRB2 BCHE CCND1 BCL9 BID BMPR1B BTF3 MYRF DDR1 CACNB1 CAMK2A CAMK2G CCK CCKBR CDH1 CDH4 CDH13 CDO1 CEBPD CHN1 CHRM1 CHRM2 CHRM3 CHRNA3 CHRNB2 AP2M1 CLCN2 CNP COL1A1 COL1A2 COL3A1 COL4A1 COL4A2 COL11A1 COL12…	Aars Abat Abr Aco2 Actb Adar Adcyap1 Add1 Adra1b Adra2b Adra2c Ap1b1 Akt1 Alcam Aldoc Alk Angpt1 Ank2 App Arf1 Rhob Arhgap4 Arntl Arrb1 Asns Ass1 Astn1 Zfhx3 Atp1a3 Atp2a2 Atp2b4 B2m Adgrb1 Adgrb2 Bche Ccnd1 Bcl9 Bid Bmpr1b Btf3 Myrf Ddr1 Cacnb1 Camk2a Camk2g Cck Cckbr Cdh1 Cdh4 Cdh13 Cdo1 Cebpd Chn1 Chrm1 Chrm2 Chrm3 Chrna3 Chrnb2 Ap2m1 Clcn2 Cnp Col1a1 Col1a2 Col3a1 Col4a1 Col4a2 Col11a1 Col12a…
cell projection	8.452	2.31e-19	7.67e-17	GO	Upregulated Pathways	297	19.361	ABAT ADCY5 ADCYAP1 ADRA2C AKT1 ALCAM ANGPT1 ANK2 APP ARF1 ARHGAP4 ARRB1 ASS1 ATF4 ATP1A2 ATP1A3 ATP2B4 KIF1A BMPR1B FMNL1 CACNA1B CALB2 CAMK2A CAMK2G CCK CDH1 CDH13 CHRM1 CHRM2 CHRM3 CHRNA3 CHRNA4 AP2M1 AP1S1 CNP CSNK1D CST3 CTNND2 BRINP1 DBN1 DCC DMD DPYSL3 DRD2 DRP2 DSCAM EEF1A1 CTTN EPHA5 EPHA8 EPHB1 FAT1 FLOT2 MTOR GABRA5 GARS1 GDI1 GFAP GLRA2 GLUL GNA12 GNAO1 GNAS GNAZ GNG3 GRIA1 GRIK1 GRM5 …	Abat Adcy5 Adcyap1 Adra2c Akt1 Alcam Angpt1 Ank2 App Arf1 Arhgap4 Arrb1 Ass1 Atf4 Atp1a2 Atp1a3 Atp2b4 Kif1a Bmpr1b Fmnl1 Cacna1b Calb2 Camk2a Camk2g Cck Cdh1 Cdh13 Chrm1 Chrm2 Chrm3 Chrna3 Chrna4 Ap2m1 Ap1s1 Cnp Csnk1d Cst3 Ctnnd2 Brinp1 Dbn1 Dcc Dmd Dpysl3 Drd2 Drp2 Dscam Eef1a1 Cttn Epha5 Epha8 Ephb1 Fat1 Flot2 Mtor Gabra5 Gars Gdi1 Gfap Glra2 Glul Gna12 Gnao1 Gnas Gnaz Gng3 Gria1 Grik1 Grm5 G…
single organism signaling	5.745	3.93e-19	1.27e-16	GO	Upregulated Pathways	617	15.873	A2M AARS1 ABAT ABR ASIC1 ACTB ADAR ADCY5 ADCY8 ADCYAP1 ADD1 ADRA1B ADRA2A ADRA2B ADRA2C ADRB1 AKT1 ALCAM ALK ANGPT1 ANK2 APLP2 APP ARF1 ARF3 RHOB ARHGAP4 ARNTL ARRB1 ASNS ATF4 ATP1A1 ATP1A2 ATP1A3 ATP2A2 ATP2B4 ATP6AP1 B2M ADGRB1 ADGRB2 BCHE CCND1 BCL9 HCN2 BID BMPR1B BUB1B MYRF FMNL1 CACNA1B DDR1 CACNB1 CAMK2A CAMK2G CASP1 CCK CCKBR CDH1 CDH6 CDH13 CHGA CHN1 CHRM1 CHRM2 CHRM3 CHRNA3 CHRNA4 CHRNB…	A2m Aars Abat Abr Asic1 Actb Adar Adcy5 Adcy8 Adcyap1 Add1 Adra1b Adra2a Adra2b Adra2c Adrb1 Akt1 Alcam Alk Angpt1 Ank2 Aplp2 App Arf1 Arf3 Rhob Arhgap4 Arntl Arrb1 Asns Atf4 Atp1a1 Atp1a2 Atp1a3 Atp2a2 Atp2b4 Atp6ap1 B2m Adgrb1 Adgrb2 Bche Ccnd1 Bcl9 Hcn2 Bid Bmpr1b Bub1b Myrf Fmnl1 Cacna1b Ddr1 Cacnb1 Camk2a Camk2g Casp1 Cck Cckbr Cdh1 Cdh6 Cdh13 Chga Chn1 Chrm1 Chrm2 Chrm3 Chrna3 Chrna4 Chrnb2…
signaling	5.74	4.2e-19	1.33e-16	GO	Upregulated Pathways	617	15.869	A2M AARS1 ABAT ABR ASIC1 ACTB ADAR ADCY5 ADCY8 ADCYAP1 ADD1 ADRA1B ADRA2A ADRA2B ADRA2C ADRB1 AKT1 ALCAM ALK ANGPT1 ANK2 APLP2 APP ARF1 ARF3 RHOB ARHGAP4 ARNTL ARRB1 ASNS ATF4 ATP1A1 ATP1A2 ATP1A3 ATP2A2 ATP2B4 ATP6AP1 B2M ADGRB1 ADGRB2 BCHE CCND1 BCL9 HCN2 BID BMPR1B BUB1B MYRF FMNL1 CACNA1B DDR1 CACNB1 CAMK2A CAMK2G CASP1 CCK CCKBR CDH1 CDH6 CDH13 CHGA CHN1 CHRM1 CHRM2 CHRM3 CHRNA3 CHRNA4 CHRNB…	A2m Aars Abat Abr Asic1 Actb Adar Adcy5 Adcy8 Adcyap1 Add1 Adra1b Adra2a Adra2b Adra2c Adrb1 Akt1 Alcam Alk Angpt1 Ank2 Aplp2 App Arf1 Arf3 Rhob Arhgap4 Arntl Arrb1 Asns Atf4 Atp1a1 Atp1a2 Atp1a3 Atp2a2 Atp2b4 Atp6ap1 B2m Adgrb1 Adgrb2 Bche Ccnd1 Bcl9 Hcn2 Bid Bmpr1b Bub1b Myrf Fmnl1 Cacna1b Ddr1 Cacnb1 Camk2a Camk2g Casp1 Cck Cckbr Cdh1 Cdh6 Cdh13 Chga Chn1 Chrm1 Chrm2 Chrm3 Chrna3 Chrna4 Chrnb2…
cell-cell signaling	10.495	6.14e-19	1.9e-16	GO	Upregulated Pathways	208	21.644	ABAT ADCY5 ADCY8 ADCYAP1 ADRA1B ADRA2B ADRA2C ADRB1 AKT1 ANK2 CCND1 BCL9 HCN2 CACNA1B CACNB1 CAMK2A CAMK2G CHRM1 CHRM2 CHRM3 CHRNA3 CHRNA4 CHRNB2 AP2M1 CNP CPE CSNK1D CTNND2 DDIT3 DRD2 EFNA1 EFNA3 EFNB2 EFNB3 EGR3 SLC29A1 EPHB6 FAT1 FLOT2 FRZB GABRA5 GJA1 GJB1 GLRA2 GLUL GNAO1 GNG3 GPR19 GRB2 GRIA1 GRID1 GRIK1 GRIN2D GRM4 GRM5 GRM7 CCN1 KCNA2 KCNA4 KCNB1 KCNC2 KCNF1 KCNH2 KCNJ2 KCNK1 KCNK3 KCNQ2 …	Abat Adcy5 Adcy8 Adcyap1 Adra1b Adra2b Adra2c Adrb1 Akt1 Ank2 Ccnd1 Bcl9 Hcn2 Cacna1b Cacnb1 Camk2a Camk2g Chrm1 Chrm2 Chrm3 Chrna3 Chrna4 Chrnb2 Ap2m1 Cnp Cpe Csnk1d Ctnnd2 Ddit3 Drd2 Efna1 Efna3 Efnb2 Efnb3 Egr3 Slc29a1 Ephb6 Fat1 Flot2 Frzb Gabra5 Gja1 Gja6 Gjb1 Glra2 Glul Gnao1 Gng3 Gpr19 Grb2 Gria1 Grid1 Grik1 Grin2d Grm4 Grm5 Grm7 Ccn1 Kcna2 Kcna4 Kcnb1 Kcnc2 Kcnf1 Kcnh2 Kcnj2 Kcnk1 Kcnk3 K…
membrane	5.19	9.47e-19	2.87e-16	GO	Upregulated Pathways	900	14.493	AARS1 ABCA2 ABR ASIC1 ACTB ADAR ADCY5 ADCY8 ADD1 PLIN2 ADRA1B ADRA2A ADRA2B ADRA2C ADRB1 AP1B1 AKT1 ALCAM ALK ANGPT1 ANK2 APLP2 APP ARF1 ARF3 RHOB ARRB1 ASS1 ASTN1 ATF4 ATP1A1 ATP1A2 ATP1A3 ATP2A2 ATP2B4 ATP6AP1 B2M ADGRB1 ADGRB2 BCHE CCND1 HCN2 BID BMPR1B MRPL49 MYRF FMNL1 CACNA1B DDR1 CACNB1 CAMK2A CAMK2G CCKBR ENTPD3 CDH1 CDH4 CDH6 CDH9 CDH10 CDH13 CDH15 CHD4 CHGA CHRM1 CHRM2 CHRM3 CHRNA3 CHRN…	Aars Abca2 Abr Asic1 Actb Adar Adcy5 Adcy8 Add1 Plin2 Adra1b Adra2a Adra2b Adra2c Adrb1 Ap1b1 Akt1 Alcam Alk Angpt1 Ank2 Aplp2 App Arf1 Arf3 Rhob Arrb1 Ass1 Astn1 Atf4 Atp1a1 Atp1a2 Atp1a3 Atp2a2 Atp2b4 Atp6ap1 B2m Adgrb1 Adgrb2 Bche Ccnd1 Hcn2 Bid Bmpr1b Mrpl49 Myrf Fmnl1 Cacna1b Ddr1 Cacnb1 Camk2a Camk2g Cckbr Entpd3 Cdh1 Cdh4 Cdh6 Cdh9 Cdh10 Cdh13 Cdh15 Chd4 Chga Chrm1 Chrm2 Chrm3 Chrna3 Chrna…
cell communication	5.87	1.04e-18	3.09e-16	GO	Upregulated Pathways	565	16.147	AARS1 ABAT ABR ASIC1 ACTB ADAR ADCY5 ADCY8 ADCYAP1 ADD1 ADRA1B ADRA2A ADRA2B ADRA2C ADRB1 AKT1 ALCAM ALK ANGPT1 ANK2 APLP2 APP ARF1 ARF3 RHOB ARHGAP4 ARRB1 ASNS ATF4 ATP1A1 ATP1A2 ATP1A3 ATP2A2 ATP6AP1 B2M ADGRB1 ADGRB2 CCND1 BCL9 HCN2 BID BMPR1B CACNA1B DDR1 CACNB1 CAMK2A CAMK2G CASP1 CCK CCKBR CDH6 CDH13 CHGA CHN1 CHRM1 CHRM2 CHRM3 CHRNA3 CHRNA4 CHRNB2 AP2M1 CLCN6 CNP COL1A1 COL1A2 COL3A1 COL4A…	Aars Abat Abr Asic1 Actb Adar Adcy5 Adcy8 Adcyap1 Add1 Adra1b Adra2a Adra2b Adra2c Adrb1 Akt1 Alcam Alk Angpt1 Ank2 Aplp2 App Arf1 Arf3 Rhob Arhgap4 Arrb1 Asns Atf4 Atp1a1 Atp1a2 Atp1a3 Atp2a2 Atp6ap1 B2m Adgrb1 Adgrb2 Ccnd1 Bcl9 Hcn2 Bid Bmpr1b Cacna1b Ddr1 Cacnb1 Camk2a Camk2g Casp1 Cck Cckbr Cdh6 Cdh13 Chga Chn1 Chrm1 Chrm2 Chrm3 Chrna3 Chrna4 Chrnb2 Ap2m1 Clcn6 Cnp Col1a1 Col1a2 Col3a1 Col4a1…
regulation of nervous system development	11.815	1.15e-18	3.34e-16	GO	Upregulated Pathways	173	23.067	ADCYAP1 ADRA2B ADRA2C AKT1 APP ARF1 ARHGAP4 ARNTL ZFHX3 B2M ADGRB1 ADGRB2 MYRF CDH1 CDH4 CHN1 CHRNA3 CHRNB2 COL3A1 CRMP1 CSF1 CSNK1D BRINP1 DBN1 DCC DMD DPYSL3 DRD2 DSCAM DTX1 EFNA1 CTTN EPHA5 EPHB1 ERBB4 FN1 MTOR GDI1 GFAP GRM5 ID4 IL1RAP IL6ST ITPKA KIT LRP1 MARCKS MAG MBP MT3 NBL1 NEDD4 NME1 NME2 NOTCH3 NTF3 SERPINF1 PLXNA1 PLXNB1 PMP22 PTPRF PTPRO PTPRS NECTIN1 RAP1GAP RARG ROBO1 ROBO2 RXRA S…	Adcyap1 Adra2b Adra2c Akt1 App Arf1 Arhgap4 Arntl Zfhx3 B2m Adgrb1 Adgrb2 Myrf Cdh1 Cdh4 Chn1 Chrna3 Chrnb2 Col3a1 Crmp1 Csf1 Csnk1d Brinp1 Dbn1 Dcc Dmd Dpysl3 Drd2 Dscam Dtx1 Efna1 Cttn Epha5 Ephb1 Erbb4 Fn1 Mtor Gdi1 Gfap Grm5 Id4 Il1rap Il6st Itpka Kit Lrp1 Marcks Mag Mbp Mt3 Nbl1 Nedd4 Nme1 Nme2 Notch3 Ntf3 Serpinf1 Plxna1 Plxnb1 Pmp22 Ptprf Ptpro Ptprs Nectin1 Rap1gap Rarg Robo1 Robo2 Rxra S…
synapse part	12.763	1.37e-18	3.89e-16	GO	Upregulated Pathways	155	24.068	ACTB ADCYAP1 ADD1 ADRA2C AKT1 ANK2 APP ARF1 ARRB1 ATP1A1 ATP1A2 ATP1A3 ADGRB1 CACNA1B CALB2 CAMK2A CAMK2G CCK CHRM1 CHRM2 CHRM3 CHRNA3 CHRNA4 CHRNB2 AP2M1 AP1S1 COL13A1 CPE CTNND2 DMD DRD2 DRP2 CTTN SLC29A1 GABRA5 GLRA2 GLUL GNG3 GRIA1 GRID1 GRIK1 GRIN2D GRM4 GRM5 GRM7 HPCA IL1R1 ITPKA KCNA2 KCNB1 KCNC2 KCNJ2 LAMB2 LAMP1 MARCKS MME MT3 NEDD4 NPY1R NRGN P2RX7 PDE2A PDE4B PENK PFN2 PNOC POLG PRKCG …	Actb Adcyap1 Add1 Adra2c Akt1 Ank2 App Arf1 Arrb1 Atp1a1 Atp1a2 Atp1a3 Adgrb1 Cacna1b Calb2 Camk2a Camk2g Cck Chrm1 Chrm2 Chrm3 Chrna3 Chrna4 Chrnb2 Ap2m1 Ap1s1 Col13a1 Cpe Ctnnd2 Dmd Drd2 Drp2 Cttn Slc29a1 Gabra5 Glra2 Glul Gng3 Gria1 Grid1 Grik1 Grin2d Grm4 Grm5 Grm7 Hpca Il1r1 Itpka Kcna2 Kcnb1 Kcnc2 Kcnj2 Lamb2 Lamp1 Marcks Mme Mt3 Nedd4 Npy1r Nrgn P2rx7 Pde2a Pde2a Pde4b Penk Pfn2 Pnoc Polg …
developmental process	5.501	1.72e-18	4.79e-16	GO	Upregulated Pathways	657	15.554	A2M AARS1 ABAT ABR ACO2 ACTB ADAR ADCYAP1 ADD1 ADRA1B ADRA2B ADRA2C ADRB1 AP1B1 AKT1 ALCAM ALDOC ALK ANGPT1 ANK2 APEX1 APLP2 APP ARF1 RHOB ARHGAP4 ARNTL ARRB1 ASNS ASS1 ASTN1 ZFHX3 ATP1A3 ATP2A2 ATP2B4 B2M ADGRB1 ADGRB2 BCHE CCND1 BCL9 BID BMPR1B BTF3 SERPING1 MYRF DDR1 CACNB1 CAMK2A CAMK2G CCK CCKBR CDH1 CDH4 CDH13 CDH15 CDO1 CEBPD CHN1 CHRM1 CHRM2 CHRM3 CHRNA3 CHRNB2 AP2M1 CLCN2 CNP COL1A1 COL1…	A2m Aars Abat Abr Aco2 Actb Adar Adcyap1 Add1 Adra1b Adra2b Adra2c Adrb1 Ap1b1 Akt1 Alcam Aldoc Alk Angpt1 Ank2 Apex1 Aplp2 App Arf1 Rhob Arhgap4 Arntl Arrb1 Asns Ass1 Astn1 Zfhx3 Atp1a3 Atp2a2 Atp2b4 B2m Adgrb1 Adgrb2 Bche Ccnd1 Bcl9 Bid Bmpr1b Btf3 Serping1 Myrf Ddr1 Cacnb1 Camk2a Camk2g Cck Cckbr Cdh1 Cdh4 Cdh13 Cdh15 Cdo1 Cebpd Chn1 Chrm1 Chrm2 Chrm3 Chrna3 Chrnb2 Ap2m1 Clcn2 Cnp Col1a1 Col1a…
cell junction	9.972	1.79e-18	4.9e-16	GO	Upregulated Pathways	218	21.104	ACTB ADD1 AKT1 ALCAM ANK2 APP ARF1 RHOB ARHGAP4 ATP1A1 ATP1A2 ATP2A2 B2M ADGRB1 CCND1 CALB2 CAMK2A CDH1 CDH13 CHRM1 CHRM2 CHRM3 CHRNA3 CHRNA4 CHRNB2 COL13A1 CSRP1 CTBP2 CTNND2 DBN1 DMD DRP2 DSC2 DSCAM EFNB2 CTTN FAT1 FHL1 FLII FLOT2 GABRA5 GJA1 GJB1 GLRA2 GNA12 GRB2 GRIA1 GRID1 GRIK1 GRIN2D HMGA1 HSPA1B HSPA9 ITGA7 ITGB3 KCNA2 KCNB1 KCNC2 KCNJ2 KCNK1 KDR KIT LRP1 MARCKS SMAD7 MME RPL10A NHS NME2 …	Actb Add1 Akt1 Alcam Ank2 App Arf1 Rhob Arhgap4 Atp1a1 Atp1a2 Atp2a2 B2m Adgrb1 Ccnd1 Calb2 Camk2a Cdh1 Cdh13 Chrm1 Chrm2 Chrm3 Chrna3 Chrna4 Chrnb2 Col13a1 Csrp1 Ctbp2 Ctnnd2 Dbn1 Dmd Drp2 Dsc2 Dscam Efnb2 Cttn Fat1 Fhl1 Fhl4 Flii Flot2 Gabra5 Gja1 Gja6 Gjb1 Glra2 Gna12 Grb2 Gria1 Grid1 Grik1 Grin2d Hmga1 Hmga1b Hspa1b Hspa1a Hspa9 Itga7 Itgb3 Kcna2 Kcnb1 Kcnc2 Kcnj2 Kcnk1 Kdr Kit Lrp1 Marcks Sm…
synapse	11.443	4.04e-18	1.08e-15	GO	Upregulated Pathways	175	22.698	ASIC1 ACTB ADCYAP1 ADD1 ADRA2A ADRA2C AKT1 ANK2 APP ARF1 ARRB1 ATP1A1 ATP1A2 ATP1A3 ATP2A2 ADGRB1 CACNA1B CALB2 CAMK2A CAMK2G CCK CDH15 CHRM1 CHRM2 CHRM3 CHRNA3 CHRNA4 CHRNB2 AP2M1 AP1S1 COL13A1 CPE CTBP2 CTNND2 DMD DRD2 DRP2 DSCAM CTTN SLC29A1 GABRA5 GLRA2 GLUL GNG3 GRIA1 GRID1 GRIK1 GRIN2D GRM4 GRM5 GRM7 HPCA IL1R1 ITPKA KCNA2 KCNB1 KCNC2 KCNJ2 KCNK1 LAMB2 LAMP1 MARCKS MME MT3 MTHFR NEDD4 NPY1R…	Asic1 Actb Adcyap1 Add1 Adra2a Adra2c Akt1 Ank2 App Arf1 Arrb1 Atp1a1 Atp1a2 Atp1a3 Atp2a2 Adgrb1 Cacna1b Calb2 Camk2a Camk2g Cck Cdh15 Chrm1 Chrm2 Chrm3 Chrna3 Chrna4 Chrnb2 Ap2m1 Ap1s1 Col13a1 Cpe Ctbp2 Ctnnd2 Dmd Drd2 Drp2 Dscam Cttn Slc29a1 Gabra5 Glra2 Glul Gng3 Gria1 Grid1 Grik1 Grin2d Grm4 Grm5 Grm7 Hpca Il1r1 Itpka Kcna2 Kcnb1 Kcnc2 Kcnj2 Kcnk1 Lamb2 Lamp1 Marcks Mme Mt3 Mthfr Nedd4 Npy1r…
generation of neurons	9.039	6.71e-18	1.76e-15	GO	Upregulated Pathways	244	20.115	ADCYAP1 ADRA2B ADRA2C AKT1 ALCAM ALK APP ARF1 ARHGAP4 ARNTL ASTN1 ZFHX3 B2M ADGRB1 BCHE BMPR1B DDR1 CAMK2A CCK CDH1 CDH4 CHN1 CHRNA3 CHRNB2 CNP COL3A1 CRMP1 CSF1 CSNK1D CTNND2 DGKG BRINP1 DBN1 DCC DMD DPYSL3 DRD2 DSCAM DTX1 EFNA1 EFNA3 EFNB2 EFNB3 EML1 CTTN EN1 EPHA5 EPHA8 EPHB1 ERBB4 FN1 MTOR GABRA5 GDI1 GFAP GFRA1 GJA1 GNAO1 GRB2 ID4 IL1RAP IL6ST ITPKA KIF5A KIT LAMB2 LRP1 MARCKS MAG MBP MT3 MY…	Adcyap1 Adra2b Adra2c Akt1 Alcam Alk App Arf1 Arhgap4 Arntl Astn1 Zfhx3 B2m Adgrb1 Bche Bmpr1b Ddr1 Camk2a Cck Cdh1 Cdh4 Chn1 Chrna3 Chrnb2 Cnp Col3a1 Crmp1 Csf1 Csnk1d Ctnnd2 Dgkg Brinp1 Dbn1 Dcc Dmd Dpysl3 Drd2 Dscam Dtx1 Efna1 Efna3 Efnb2 Efnb3 Eml1 Cttn En1 Epha5 Epha8 Ephb1 Erbb4 Fn1 Mtor Gabra5 Gdi1 Gfap Gfra1 Gja1 Gja6 Gnao1 Grb2 Id4 Il1rap Il6st Itpka Kif5a Kit Lamb2 Lrp1 Marcks Mag Mbp M…
multi-organism metabolic process	28.078	8.64e-18	2.23e-15	GO	Upregulated Pathways	58	39.726	FAU RPSA RPL10A RPL3 RPL4 RPL5 RPL6 RPL7A RPL8 RPL10 RPL11 RPL12 RPL13 RPL15 RPL18 RPL18A RPL23A RPL24 RPL27 RPL30 RPL28 RPL35A RPL37A RPL38 RPLP0 RPLP1 RPS3 RPS3A RPS5 RPS7 RPS8 RPS10 RPS11 RPS12 RPS14 RPS15 RPS15A RPS16 RPS17 RPS18 RPS19 RPS21 RPS23 RPS24 RPS25 RPS26 RPS27 UBB UBC EIF3D EIF3G RPL14 RPL35 NUP210 RPL13A NUP62 RPL36 RPL26L1	Fau Rpsa Rpl10a Rpl3 Rpl4 Rpl5 Rpl6 Rpl7a Rpl8 Rpl10 Rpl10-ps3 Rpl11 Rpl12 Rpl13 Rpl15 Rpl18 Rpl18a Rpl23a Rpl24 Rpl27 Rpl30 Rpl28 Rpl35a Rpl37a Rpl38 Rplp0 Rplp1 Gm5244 Rps3 Rps3a1 Rps5 Rps7 Rps8 Rps10 Gm49804 Rps11 Rps12 Rps14 Rps15 Rps15a Rps16 Rps17 Rps18 Rps18-ps6 Rps19 Rps21 Rps23 Rps24 Rps25 Rps26 Rps27 Ubb Ubc Eif3d Eif3g Rpl14 Rpl35 Gm2000 Nup210 Rpl13a Nup62 Rpl36 Rpl26
single-organism developmental process	5.394	9.52e-18	2.41e-15	GO	Upregulated Pathways	647	15.508	A2M AARS1 ABAT ABR ACO2 ACTB ADAR ADCYAP1 ADD1 ADRA1B ADRA2B ADRA2C ADRB1 AP1B1 AKT1 ALCAM ALDOC ALK ANGPT1 ANK2 APEX1 APLP2 APP ARF1 RHOB ARHGAP4 ARNTL ARRB1 ASNS ASS1 ASTN1 ZFHX3 ATP1A3 ATP2A2 ATP2B4 B2M ADGRB1 ADGRB2 BCHE CCND1 BCL9 BID BMPR1B BTF3 SERPING1 MYRF DDR1 CACNB1 CAMK2A CAMK2G CCK CCKBR CDH1 CDH4 CDH13 CDH15 CDO1 CEBPD CHN1 CHRM1 CHRM2 CHRM3 CHRNA3 CHRNB2 AP2M1 CLCN2 CNP COL1A1 COL1…	A2m Aars Abat Abr Aco2 Actb Adar Adcyap1 Add1 Adra1b Adra2b Adra2c Adrb1 Ap1b1 Akt1 Alcam Aldoc Alk Angpt1 Ank2 Apex1 Aplp2 App Arf1 Rhob Arhgap4 Arntl Arrb1 Asns Ass1 Astn1 Zfhx3 Atp1a3 Atp2a2 Atp2b4 B2m Adgrb1 Adgrb2 Bche Ccnd1 Bcl9 Bid Bmpr1b Btf3 Serping1 Myrf Ddr1 Cacnb1 Camk2a Camk2g Cck Cckbr Cdh1 Cdh4 Cdh13 Cdh15 Cdo1 Cebpd Chn1 Chrm1 Chrm2 Chrm3 Chrna3 Chrnb2 Ap2m1 Clcn2 Cnp Col1a1 Col1a…
protein targeting to membrane	27.539	1.84e-17	4.59e-15	GO	Upregulated Pathways	58	39.189	ANK2 FAU KCNB1 RPSA RPL10A RPL3 RPL4 RPL5 RPL6 RPL7A RPL8 RPL10 RPL11 RPL12 RPL13 RPL15 RPL18 RPL18A RPL23A RPL24 RPL27 RPL30 RPL28 RPL35A RPL37A RPL38 RPLP0 RPLP1 RPS3 RPS3A RPS5 RPS7 RPS8 RPS10 RPS11 RPS12 RPS14 RPS15 RPS15A RPS16 RPS17 RPS18 RPS19 RPS21 RPS23 RPS24 RPS25 RPS26 RPS27 RPL14 RPL35 RPL13A RPL36 SEC61A1 RPL26L1 ZFAND2B GOLGA7B NCF1	Ank2 Fau Kcnb1 Rpsa Rpl10a Rpl3 Rpl4 Rpl5 Rpl6 Rpl7a Rpl8 Rpl10 Rpl10-ps3 Rpl11 Rpl12 Rpl13 Rpl15 Rpl18 Rpl18a Rpl23a Rpl24 Rpl27 Rpl30 Rpl28 Rpl35a Rpl37a Rpl38 Rplp0 Rplp1 Gm5244 Rps3 Rps3a1 Rps5 Rps7 Rps8 Rps10 Gm49804 Rps11 Rps12 Rps14 Rps15 Rps15a Rps16 Rps17 Rps18 Rps18-ps6 Rps19 Rps21 Rps23 Rps24 Rps25 Rps26 Rps27 Rpl14 Rpl35 Gm2000 Rpl13a Rpl36 Sec61a1 Rpl26 Zfand2b Golga7b Ncf1
somatodendritic compartment	12.477	3.05e-17	7.46e-15	GO	Upregulated Pathways	147	23.825	ALCAM APP ARRB1 ASS1 ASTN1 ATP1A2 ATP1A3 BMPR1B CACNA1B CCK CHRM1 CHRM2 CHRM3 CHRNA3 CHRNA4 CPE CST3 CTNND2 BRINP1 DBN1 DRD2 DRP2 CTTN EPHA5 EPHB1 MTOR GABRA5 GLUL GNAO1 GNAS GNAZ GNG3 GOT2 GRIA1 GRM7 GTF2I HPCA HTR5A IL6ST ITPKA KCNA2 KCNB1 KCNC2 KCNJ2 KCNK1 KIF5A LAMP1 LRP1 MARCKS MBP MME MT3 MYO10 NDN NEDD4 CCN3 NRGN P2RX7 PCSK2 PDE4B PDE1B SERPINF1 PENK PNOC PRKCG PRNP PTPRF PTPRN PTPRO PTPRS…	Alcam App Arrb1 Ass1 Astn1 Atp1a2 Atp1a3 Bmpr1b Cacna1b Cck Chrm1 Chrm2 Chrm3 Chrna3 Chrna4 Cpe Cst3 Ctnnd2 Brinp1 Dbn1 Drd2 Drp2 Cttn Epha5 Ephb1 Mtor Gabra5 Glul Gnao1 Gnas Gnaz Gng3 Got2 Gria1 Grm7 Gtf2i Hpca Htr5a Il6st Itpka Kcna2 Kcnb1 Kcnc2 Kcnj2 Kcnk1 Kif5a Lamp1 Lrp1 Marcks Mbp Mme Mt3 Myo10 Ndn Nedd4 Ccn3 Nrgn P2rx7 Pcsk2 Pde4b Pde1b Serpinf1 Penk Pnoc Prkcg Prnp Ptprf Ptprn Ptpro Ptprs…
plasma membrane bounded cell projection	8.078	3.13e-17	7.52e-15	GO	Upregulated Pathways	279	19.083	ABAT ADCY5 ADCYAP1 ADRA2C AKT1 ALCAM ANGPT1 ANK2 APP ARF1 ARHGAP4 ARRB1 ASS1 ATF4 ATP1A2 ATP1A3 ATP2B4 KIF1A BMPR1B FMNL1 CACNA1B CALB2 CAMK2A CAMK2G CCK CDH1 CDH13 CHRM1 CHRM2 CHRM3 CHRNA3 CHRNA4 AP2M1 AP1S1 CNP CSNK1D CST3 CTNND2 BRINP1 DBN1 DCC DMD DPYSL3 DRD2 DRP2 DSCAM EEF1A1 CTTN EPHA5 EPHA8 EPHB1 FAT1 FLOT2 MTOR GABRA5 GARS1 GDI1 GFAP GLUL GNAO1 GNAS GNAZ GNG3 GRIA1 GRIK1 GRM5 GRM7 HPCA HT…	Abat Adcy5 Adcyap1 Adra2c Akt1 Alcam Angpt1 Ank2 App Arf1 Arhgap4 Arrb1 Ass1 Atf4 Atp1a2 Atp1a3 Atp2b4 Kif1a Bmpr1b Fmnl1 Cacna1b Calb2 Camk2a Camk2g Cck Cdh1 Cdh13 Chrm1 Chrm2 Chrm3 Chrna3 Chrna4 Ap2m1 Ap1s1 Cnp Csnk1d Cst3 Ctnnd2 Brinp1 Dbn1 Dcc Dmd Dpysl3 Drd2 Drp2 Dscam Eef1a1 Cttn Epha5 Epha8 Ephb1 Fat1 Flot2 Mtor Gabra5 Gars Gdi1 Gfap Glul Gnao1 Gnas Gnaz Gng3 Gria1 Grik1 Grm5 Grm7 Hpca Htr…
Major pathway of rRNA processing in the nucleolus and cytosol	25.104	1.05e-16	2.47e-14	REACTOME	Upregulated Pathways	61	36.747	CSNK1D FBL RPSA RPL10A PWP2 RPL3 RPL4 RPL5 RPL6 RPL7A RPL8 RPL10 RPL11 RPL12 RPL13 RPL15 RPL18 RPL18A RPL23A RPL24 RPL27 RPL30 RPL28 RPL35A RPL37A RPL38 RPLP0 RPLP1 RPS3 RPS3A RPS5 RPS7 RPS8 RPS10 RPS11 RPS12 RPS14 RPS15 RPS15A RPS16 RPS17 RPS18 RPS19 RPS21 RPS23 RPS24 RPS25 RPS26 RPS27 RRP1 RPL14 NOP56 RPL35 RPL13A RPL36 RPL26L1 DDX49 PNO1 EXOSC5 WDR18 NOL6	Csnk1d Fbl Rpsa Rpl10a Pwp2 Rpl3 Rpl4 Rpl5 Rpl6 Rpl7a Rpl8 Rpl10 Rpl10-ps3 Rpl11 Rpl12 Rpl13 Rpl15 Rpl18 Rpl18a Rpl23a Rpl24 Rpl27 Rpl30 Rpl28 Rpl35a Rpl37a Rpl38 Rplp0 Rplp1 Gm5244 Rps3 Rps3a1 Rps5 Rps7 Rps8 Rps10 Gm49804 Rps11 Rps12 Rps14 Rps15 Rps15a Rps16 Rps17 Rps18 Rps18-ps6 Rps19 Rps21 Rps23 Rps24 Rps25 Rps26 Rps27 Rrp1 Rpl14 Nop56 Rpl35 Gm2000 Rpl13a Rpl36 Rpl26 Ddx49 Pno1 Exosc5 Wdr18 No…
regulation of multicellular organismal process	6.519	2.69e-16	6.26e-14	GO	Upregulated Pathways	378	17.324	ABAT ABR ASIC1 ADCYAP1 ADD1 ADRA1B ADRA2A ADRA2B ADRA2C ADRB1 AKT1 ANGPT1 ANK2 APP ARF1 RHOB ARHGAP4 ARNTL ARRB1 ZFHX3 ATF4 ATP1A1 ATP1A2 ATP1A3 ATP2A2 ATP2B4 ATP6AP1 B2M ADGRB1 ADGRB2 BCHE CCND1 BMPR1B POLR3D SERPING1 MYRF CACNA1B CACNB1 CAMK2A CAMK2G CASP1 CCK CCKBR CDH1 CDH4 CEBPD CHGA CHN1 CHRM1 CHRM2 CHRM3 CHRNA3 CHRNB2 AP2M1 COL1A1 COL3A1 COL4A2 CRMP1 CSF1 CSNK1D CST3 CTNND2 CYP2J2 BRINP1 D…	Abat Abr Asic1 Adcyap1 Add1 Adra1b Adra2a Adra2b Adra2c Adrb1 Akt1 Angpt1 Ank2 App Arf1 Rhob Arhgap4 Arntl Arrb1 Zfhx3 Atf4 Atp1a1 Atp1a2 Atp1a3 Atp2a2 Atp2b4 Atp6ap1 B2m Adgrb1 Adgrb2 Bche Ccnd1 Bmpr1b Polr3d Serping1 Myrf Cacna1b Cacnb1 Camk2a Camk2g Casp1 Cck Cckbr Cdh1 Cdh4 Cebpd Chga Chn1 Chrm1 Chrm2 Chrm3 Chrna3 Chrnb2 Ap2m1 Col1a1 Col3a1 Col4a2 Crmp1 Csf1 Csnk1d Cst3 Ctnnd2 Cyp2j9 Cyp2j13 …
cellular amino acid metabolic process	16.668	2.79e-16	6.38e-14	GO	Upregulated Pathways	95	28.19	AARS1 ABAT ASNS ASS1 ATF4 BCAT1 BCKDHA CARS1 CDO1 DLST EIF5A FARSA FAU GARS1 GCLC GLUL GOT2 IARS1 RPSA MTHFR NARS1 RPL10A ODC1 P4HB PEPD PFAS PPA1 PSPH ALDH18A1 RPL3 RPL4 RPL5 RPL6 RPL7A RPL8 RPL10 RPL11 RPL12 RPL13 RPL15 RPL18 RPL18A RPL23A RPL24 RPL27 RPL30 RPL28 RPL35A RPL37A RPL38 RPLP0 RPLP1 RPS3 RPS3A RPS5 RPS7 RPS8 RPS10 RPS11 RPS12 RPS14 RPS15 RPS15A RPS16 RPS17 RPS18 RPS19 RPS21 RPS23 RP…	Aars Abat Asns Ass1 Atf4 Bcat1 Bckdha Cars Cdo1 Dlst Eif5a Farsa Fau Gars Gclc Glul Got2 Iars Rpsa Mthfr Nars Rpl10a Odc1 P4hb Pepd Pfas Ppa1 Psph Aldh18a1 Rpl3 Rpl4 Rpl5 Rpl6 Rpl7a Rpl8 Rpl10 Rpl10-ps3 Rpl11 Rpl12 Rpl13 Rpl15 Rpl18 Rpl18a Rpl23a Rpl24 Rpl27 Rpl30 Rpl28 Rpl35a Rpl37a Rpl38 Rplp0 Rplp1 Gm5244 Rps3 Rps3a1 Rps5 Rps7 Rps8 Rps10 Gm49804 Rps11 Rps12 Rps14 Rps15 Rps15a Rps16 Rps17 Rps18…
alpha-amino acid metabolic process	19.619	3.03e-16	6.81e-14	GO	Upregulated Pathways	78	31.2	ASNS ASS1 BCAT1 CDO1 DLST EIF5A FAU GCLC GLUL GOT2 RPSA MTHFR RPL10A ODC1 P4HB PFAS PSPH ALDH18A1 RPL3 RPL4 RPL5 RPL6 RPL7A RPL8 RPL10 RPL11 RPL12 RPL13 RPL15 RPL18 RPL18A RPL23A RPL24 RPL27 RPL30 RPL28 RPL35A RPL37A RPL38 RPLP0 RPLP1 RPS3 RPS3A RPS5 RPS7 RPS8 RPS10 RPS11 RPS12 RPS14 RPS15 RPS15A RPS16 RPS17 RPS18 RPS19 RPS21 RPS23 RPS24 RPS25 RPS26 RPS27 SARS1 SHMT2 SLC3A2 TDO2 TH SLC7A5 RPL14 R…	Asns Ass1 Bcat1 Cdo1 Dlst Eif5a Fau Gclc Glul Got2 Rpsa Mthfr Rpl10a Odc1 P4hb Pfas Psph Aldh18a1 Rpl3 Rpl4 Rpl5 Rpl6 Rpl7a Rpl8 Rpl10 Rpl10-ps3 Rpl11 Rpl12 Rpl13 Rpl15 Rpl18 Rpl18a Rpl23a Rpl24 Rpl27 Rpl30 Rpl28 Rpl35a Rpl37a Rpl38 Rplp0 Rplp1 Gm5244 Rps3 Rps3a1 Rps5 Rps7 Rps8 Rps10 Gm49804 Rps11 Rps12 Rps14 Rps15 Rps15a Rps16 Rps17 Rps18 Rps18-ps6 Rps19 Rps21 Rps23 Rps24 Rps25 Rps26 Rps27 Sars …
neurogenesis	8.209	5.49e-16	1.21e-13	GO	Upregulated Pathways	249	19.317	ADCYAP1 ADRA2B ADRA2C AKT1 ALCAM ALK APP ARF1 ARHGAP4 ARNTL ASTN1 ZFHX3 B2M ADGRB1 BCHE BMPR1B MYRF DDR1 CAMK2A CCK CDH1 CDH4 CHN1 CHRNA3 CHRNB2 CNP COL3A1 CRMP1 CSF1 CTNND2 DGKG BRINP1 DBN1 DCC DMD DPYSL3 DRD2 DSCAM DTX1 EEF2 EFNA1 EFNA3 EFNB2 EFNB3 EML1 CTTN EN1 EPHA5 EPHA8 EPHB1 ERBB4 FN1 MTOR GABRA5 GDI1 GFAP GFRA1 GJA1 GNAO1 GRB2 ID4 IL6ST ITPKA KIF5A KIT LAMB2 LRP1 MARCKS MAG MBP MT3 MYOC N…	Adcyap1 Adra2b Adra2c Akt1 Alcam Alk App Arf1 Arhgap4 Arntl Astn1 Zfhx3 B2m Adgrb1 Bche Bmpr1b Myrf Ddr1 Camk2a Cck Cdh1 Cdh4 Chn1 Chrna3 Chrnb2 Cnp Col3a1 Crmp1 Csf1 Ctnnd2 Dgkg Brinp1 Dbn1 Dcc Dmd Dpysl3 Drd2 Dscam Dtx1 Eef2 Efna1 Efna3 Efnb2 Efnb3 Eml1 Cttn En1 Epha5 Epha8 Ephb1 Erbb4 Fn1 Mtor Gabra5 Gdi1 Gfap Gfra1 Gja1 Gja6 Gnao1 Grb2 Id4 Il6st Itpka Kif5a Kit Lamb2 Lrp1 Marcks Mag Mbp Mt3 M…
membrane part	5.014	1.1e-15	2.39e-13	GO	Upregulated Pathways	643	15.241	ABCA2 ASIC1 ADCY5 ADCY8 ADRA1B ADRA2A ADRA2B ADRA2C ADRB1 AP1B1 ALCAM ALK ANGPT1 ANK2 APLP2 APP ARF1 ARRB1 ASTN1 ATF4 ATP1A1 ATP1A2 ATP1A3 ATP2A2 ATP2B4 ATP6AP1 B2M ADGRB1 ADGRB2 HCN2 BID BMPR1B MYRF CACNA1B DDR1 CACNB1 CAMK2A CAMK2G CCKBR ENTPD3 CDH1 CDH4 CDH6 CDH9 CDH10 CDH13 CDH15 CHRM1 CHRM2 CHRM3 CHRNA3 CHRNA4 CHRNB2 AP2M1 AP1S1 CLCN2 CLCN6 COL13A1 COX6A1 CPE CSF1 CTSB CYC1 CYP2J2 DCC DDOST …	Abca2 Asic1 Adcy5 Adcy8 Adra1b Adra2a Adra2b Adra2c Adrb1 Ap1b1 Alcam Alk Angpt1 Ank2 Aplp2 App Arf1 Arrb1 Astn1 Atf4 Atp1a1 Atp1a2 Atp1a3 Atp2a2 Atp2b4 Atp6ap1 B2m Adgrb1 Adgrb2 Hcn2 Bid Bmpr1b Myrf Cacna1b Ddr1 Cacnb1 Camk2a Camk2g Cckbr Entpd3 Cdh1 Cdh4 Cdh6 Cdh9 Cdh10 Cdh13 Cdh15 Chrm1 Chrm2 Chrm3 Chrna3 Chrna4 Chrnb2 Ap2m1 Ap1s1 Clcn2 Clcn6 Col13a1 Cox6a1 Cpe Csf1 Ctsb Cyc1 Cyp2j9 Cyp2j13 Dc…
regulation of cell development	10.308	1.46e-15	3.14e-13	GO	Upregulated Pathways	171	21.618	ADCYAP1 ADD1 ADRA2B ADRA2C AKT1 APP ARF1 ARHGAP4 ARNTL ZFHX3 ATP6AP1 B2M CDH4 CHN1 CHRNA3 CHRNB2 COL1A1 COL3A1 CRKL CRMP1 CSF1 CSNK1D BRINP1 DBN1 DCC DMD DPYSL3 DRD2 DSCAM DTX1 EFNA1 CTTN ERBB4 FN1 MTOR FRZB GDI1 GFAP GRM5 ID4 IL1RAP IL6ST ITPKA KIT LRP1 MARCKS SMAD7 MAG MBP MT3 MYOC NBL1 NEDD4 NFYA NME1 NME2 NOTCH3 NTF3 PDE3A SERPINF1 PLXNA1 PLXNB1 PML PMP22 PPP2R1A PTPRF PTPRO PTPRS RAP1GAP ROB…	Adcyap1 Add1 Adra2b Adra2c Akt1 App Arf1 Arhgap4 Arntl Zfhx3 Atp6ap1 B2m Cdh4 Chn1 Chrna3 Chrnb2 Col1a1 Col3a1 Crkl Crmp1 Csf1 Csnk1d Brinp1 Dbn1 Dcc Dmd Dpysl3 Drd2 Dscam Dtx1 Efna1 Cttn Erbb4 Fn1 Mtor Frzb Gdi1 Gfap Grm5 Id4 Il1rap Il6st Itpka Kit Lrp1 Marcks Smad7 Mag Mbp Mt3 Myoc Nbl1 Nedd4 Nfya Nme1 Nme2 Notch3 Ntf3 Pde3a Serpinf1 Plxna1 Plxnb1 Pml Pmp22 Ppp2r1a Ptprf Ptpro Ptprs Rap1gap Rob…
ribosomal subunit	23.205	1.87e-15	3.95e-13	GO	Upregulated Pathways	61	34.857	MRPL49 FAU RPSA RPL10A RPL3 RPL4 RPL5 RPL6 RPL7A RPL8 RPL10 RPL11 RPL12 RPL13 RPL15 RPL18 RPL18A RPL23A RPL24 RPL27 RPL30 RPL28 RPL35A RPL37A RPL38 RPLP0 RPLP1 RPS3 RPS3A RPS5 RPS7 RPS8 RPS10 RPS11 RPS12 RPS14 RPS15 RPS15A RPS16 RPS17 RPS18 RPS19 RPS21 RPS23 RPS24 RPS25 RPS26 RPS27 RPL14 RACK1 RPL35 RPL13A RPL36 MRPS18B RPL26L1 MRPL27 MRPS17 MRPS5 MRPL38 MRPL34 MPV17L2	Mrpl49 Fau Rpsa Rpl10a Rpl3 Rpl4 Rpl5 Rpl6 Rpl7a Rpl8 Rpl10 Rpl10-ps3 Rpl11 Rpl12 Rpl13 Rpl15 Rpl18 Rpl18a Rpl23a Rpl24 Rpl27 Rpl30 Rpl28 Rpl35a Rpl37a Rpl38 Rplp0 Rplp1 Gm5244 Rps3 Rps3a1 Rps5 Rps7 Rps8 Rps10 Gm49804 Rps11 Rps12 Rps14 Rps15 Rps15a Rps16 Rps17 Rps18 Rps18-ps6 Rps19 Rps21 Rps23 Rps24 Rps25 Rps26 Rps27 Rpl14 Rack1 Rpl35 Gm2000 Rpl13a Rpl36 Mrps18b Rpl26 Mrpl27 Mrps17 Mrps5 Mrps5 Mr…
cell body	13.351	8.82e-15	1.83e-12	GO	Upregulated Pathways	113	24.835	ALCAM ASS1 ASTN1 ATP1A3 BMPR1B CACNA1B CCK CHRM2 CHRNA3 CHRNA4 CPE CST3 CTNND2 BRINP1 DPYSL3 DRD2 DRP2 EPHA5 MTOR GABRA5 GFAP GLUL GNAO1 GNAZ GNG3 GOT2 GRIA1 GTF2I HPCA HTR5A IL6ST KCNA2 KCNB1 KCNC2 KCNJ2 KCNK1 KIF5A LAMP1 LRP1 MBP MYO10 NDN CCN3 NRGN P2RX7 PCSK2 PDE1B SERPINF1 PENK PNOC PTPRF PTPRN PTPRS RAP1GAP RPL28 SORT1 S100B SCN3A SLC1A4 SLC8A2 SPTBN2 SST SYT5 TAC1 CNTN2 TGFB3 TH THY1 TIAM1…	Alcam Ass1 Astn1 Atp1a3 Bmpr1b Cacna1b Cck Chrm2 Chrna3 Chrna4 Cpe Cst3 Ctnnd2 Brinp1 Dpysl3 Drd2 Drp2 Epha5 Mtor Gabra5 Gfap Glul Gnao1 Gnaz Gng3 Got2 Gria1 Gtf2i Hpca Htr5a Il6st Kcna2 Kcnb1 Kcnc2 Kcnj2 Kcnk1 Kif5a Lamp1 Lrp1 Mbp Myo10 Ndn Ccn3 Nrgn P2rx7 Pcsk2 Pde1b Serpinf1 Penk Pnoc Ptprf Ptprn Ptprs Rap1gap Rpl28 Sort1 S100b Scn3a Slc1a4 Slc8a2 Sptbn2 Sst Syt5 Tac1 Cntn2 Tgfb3 Th Thy1 Tiam1…
neuronal cell body	14.041	2.63e-14	5.38e-12	GO	Upregulated Pathways	102	25.564	ALCAM ASS1 ASTN1 ATP1A3 BMPR1B CACNA1B CCK CHRM2 CHRNA3 CHRNA4 CPE CST3 CTNND2 BRINP1 DRD2 DRP2 EPHA5 MTOR GABRA5 GLUL GOT2 GRIA1 GTF2I HPCA HTR5A IL6ST KCNA2 KCNB1 KCNC2 KCNJ2 KCNK1 KIF5A LAMP1 LRP1 MBP MYO10 NDN CCN3 NRGN P2RX7 PCSK2 PDE1B SERPINF1 PENK PNOC PTPRF PTPRN PTPRS RAP1GAP SORT1 S100B SCN3A SLC1A4 SLC8A2 SPTBN2 SST SYT5 TAC1 CNTN2 TGFB3 TH THY1 TIAM1 TIMP2 UBB UCHL1 ENC1 KHSRP ARHGEF…	Alcam Ass1 Astn1 Atp1a3 Bmpr1b Cacna1b Cck Chrm2 Chrna3 Chrna4 Cpe Cst3 Ctnnd2 Brinp1 Drd2 Drp2 Epha5 Mtor Gabra5 Glul Got2 Gria1 Gtf2i Hpca Htr5a Il6st Kcna2 Kcnb1 Kcnc2 Kcnj2 Kcnk1 Kif5a Lamp1 Lrp1 Mbp Myo10 Ndn Ccn3 Nrgn P2rx7 Pcsk2 Pde1b Serpinf1 Penk Pnoc Ptprf Ptprn Ptprs Rap1gap Sort1 S100b Scn3a Slc1a4 Slc8a2 Sptbn2 Sst Syt5 Tac1 Cntn2 Tgfb3 Th Thy1 Tiam1 Timp2 Ubb Uchl1 Enc1 Khsrp Arhgef…
regulation of neurogenesis	10.88	3.82e-14	7.71e-12	GO	Upregulated Pathways	142	22.292	ADCYAP1 ADRA2B ADRA2C AKT1 APP ARF1 ARHGAP4 ARNTL ZFHX3 B2M CDH4 CHN1 CHRNA3 CHRNB2 COL3A1 CRMP1 CSF1 CSNK1D BRINP1 DBN1 DCC DMD DPYSL3 DRD2 DSCAM DTX1 EFNA1 CTTN ERBB4 FN1 MTOR GDI1 GFAP ID4 IL1RAP IL6ST ITPKA KIT LRP1 MARCKS MAG MBP MT3 NBL1 NEDD4 NME1 NME2 NOTCH3 NTF3 SERPINF1 PLXNA1 PLXNB1 PMP22 PTPRF PTPRO PTPRS RAP1GAP ROBO1 ROBO2 SCN1B CX3CL1 SEMA3F SHOX2 SIX3 SLIT1 SMARCD3 SOX10 SOX11 SRF…	Adcyap1 Adra2b Adra2c Akt1 App Arf1 Arhgap4 Arntl Zfhx3 B2m Cdh4 Chn1 Chrna3 Chrnb2 Col3a1 Crmp1 Csf1 Csnk1d Brinp1 Dbn1 Dcc Dmd Dpysl3 Drd2 Dscam Dtx1 Efna1 Cttn Erbb4 Fn1 Mtor Gdi1 Gfap Id4 Il1rap Il6st Itpka Kit Lrp1 Marcks Mag Mbp Mt3 Nbl1 Nedd4 Nme1 Nme2 Notch3 Ntf3 Serpinf1 Plxna1 Plxnb1 Pmp22 Ptprf Ptpro Ptprs Rap1gap Robo1 Robo2 Scn1b Cx3cl1 Sema3f Shox2 Six3 Slit1 Smarcd3 Sox10 Sox11 Srf…
cell differentiation	5.726	4.28e-14	8.53e-12	GO	Upregulated Pathways	402	16.557	A2M ADAR ADCYAP1 ADD1 ADRA2B ADRA2C ADRB1 AKT1 ALCAM ALDOC ALK ANGPT1 ANK2 APP ARF1 RHOB ARHGAP4 ARNTL ASTN1 ZFHX3 ATP2A2 B2M ADGRB1 BCHE CCND1 BCL9 BMPR1B MYRF DDR1 CAMK2A CAMK2G CCK CDH1 CDH4 CEBPD CHN1 CHRNA3 CHRNB2 CLCN2 CNP COL1A1 COL3A1 COL4A1 COL4A2 COL11A1 COL12A1 COL13A1 COL19A1 CRMP1 CSF1 CST3 CTBP2 CTNND2 CTSB DGKG BRINP1 DBN1 DCC DMD DPYSL3 DRD2 DSC2 DSCAM DTX1 EEF2 EFNA1 EFNA3 EFNB2 …	A2m Adar Adcyap1 Add1 Adra2b Adra2c Adrb1 Akt1 Alcam Aldoc Alk Angpt1 Ank2 App Arf1 Rhob Arhgap4 Arntl Astn1 Zfhx3 Atp2a2 B2m Adgrb1 Bche Ccnd1 Bcl9 Bmpr1b Myrf Ddr1 Camk2a Camk2g Cck Cdh1 Cdh4 Cebpd Chn1 Chrna3 Chrnb2 Clcn2 Cnp Col1a1 Col3a1 Col4a1 Col4a2 Col11a1 Col12a1 Col13a1 Col19a1 Crmp1 Csf1 Cst3 Ctbp2 Ctnnd2 Ctsb Dgkg Brinp1 Dbn1 Dcc Dmd Dpysl3 Drd2 Dsc2 Dscam Dtx1 Eef2 Efna1 Efna3 Efnb2 …
integral component of plasma membrane	8.758	4.49e-14	8.8e-12	GO	Upregulated Pathways	194	20.041	ASIC1 ADRA1B ADRA2A ADRA2B ADRA2C ADRB1 ALCAM ALK APP ATP1A1 ATP1A2 ATP1A3 ATP2A2 ATP2B4 ADGRB1 HCN2 BMPR1B DDR1 CCKBR CDH4 CHRM1 CHRM2 CHRM3 CHRNA3 CHRNA4 CHRNB2 COL13A1 DRD2 DSCAM EFNA1 EFNA3 EFNB2 EFNB3 CTTN SLC29A1 STOM EPHA5 EPHA8 EPHB1 EPHB6 FAT1 GABRA5 GJA1 GLRA2 GPR19 GPR37 GRIA1 GRIK1 GRIN2D GRM4 GRM5 GRM7 HLA-C HPS1 HTR5A IFNGR2 IL1R1 IL1RAP IL4R IL6ST ITGA7 ITGB3 KCNA2 KCNA4 KCNB1 KCNC…	Asic1 Adra1b Adra2a Adra2b Adra2c Adrb1 Alcam Alk App Atp1a1 Atp1a2 Atp1a3 Atp2a2 Atp2b4 Adgrb1 Hcn2 Bmpr1b Ddr1 Cckbr Cdh4 Chrm1 Chrm2 Chrm3 Chrna3 Chrna4 Chrnb2 Col13a1 Drd2 Dscam Efna1 Efna3 Efnb2 Efnb3 Cttn Slc29a1 Stom Epha5 Epha8 Ephb1 Ephb6 Fat1 Gabra5 Gja1 Gja6 Glra2 Gpr19 Gpr37 Gria1 Grik1 Grin2d Grm4 Grm5 Grm7 H2-Q4 H2-T3 H2-Q7 H2-K1 H2-T23 H2-Q10 Gm8909 H2-Q6 H2-D1 Gm11127 H2-Q1 H2-Q2 …
cell adhesion	9.849	7.3e-14	1.41e-11	GO	Upregulated Pathways	160	21.22	ACTB ALCAM ANGPT1 APP RHOB ASTN1 ATP2A2 B2M ADGRB1 BMPR1B DDR1 CDH1 CDH4 CDH6 CDH9 CDH10 CDH13 CDH15 COL3A1 COL11A1 COL12A1 COL13A1 COL16A1 COL19A1 NCAN CSRP1 CTNND2 DDOST DSC2 DSCAM EFNA1 EFNB2 EGR1 EMP2 CTTN EPHA8 EPHB1 EPHB6 FAT1 FLOT2 FN1 GNAS CCN1 ITGA7 ITGB3 KIT LAMB2 LAMC1 RPSA MARCKS MAG MOG MYBPC3 NEDD4 NME2 CCN3 DDR2 P2RX7 PCDH1 PCDH7 PIK3CG PRKCA PTPRF PTPRM PTPRS NECTIN1 PXN ROBO1 ROB…	Actb Alcam Angpt1 App Rhob Astn1 Atp2a2 B2m Adgrb1 Bmpr1b Ddr1 Cdh1 Cdh4 Cdh6 Cdh9 Cdh10 Cdh13 Cdh15 Col3a1 Col11a1 Col12a1 Col13a1 Col16a1 Col19a1 Ncan Csrp1 Ctnnd2 Ddost Dsc2 Dscam Efna1 Efnb2 Egr1 Emp2 Cttn Epha8 Ephb1 Ephb6 Fat1 Flot2 Fn1 Gnas Ccn1 Itga7 Itgb3 Kit Lamb2 Lamc1 Rpsa Marcks Mag Mog Mybpc3 Nedd4 Nme2 Ccn3 Ddr2 P2rx7 Pcdh1 Pcdh7 Pik3cg Prkca Ptprf Ptprm Ptprs Nectin1 Pxn Robo1 Rob…
intrinsic component of plasma membrane	8.458	1.11e-13	2.12e-11	GO	Upregulated Pathways	198	19.741	ASIC1 ADRA1B ADRA2A ADRA2B ADRA2C ADRB1 ALCAM ALK APP ATP1A1 ATP1A2 ATP1A3 ATP2A2 ATP2B4 ADGRB1 HCN2 BMPR1B DDR1 CCKBR CDH4 CHRM1 CHRM2 CHRM3 CHRNA3 CHRNA4 CHRNB2 COL13A1 DRD2 DSCAM EFNA1 EFNA3 EFNB2 EFNB3 CTTN SLC29A1 STOM EPHA5 EPHA8 EPHB1 EPHB6 FAT1 GABRA5 GJA1 GLRA2 GPR19 GPR37 GRIA1 GRIK1 GRIN2D GRM4 GRM5 GRM7 HLA-C HPS1 HTR5A IFNGR2 IL1R1 IL1RAP IL4R IL6ST ITGA7 ITGB3 KCNA2 KCNA4 KCNB1 KCNC…	Asic1 Adra1b Adra2a Adra2b Adra2c Adrb1 Alcam Alk App Atp1a1 Atp1a2 Atp1a3 Atp2a2 Atp2b4 Adgrb1 Hcn2 Bmpr1b Ddr1 Cckbr Cdh4 Chrm1 Chrm2 Chrm3 Chrna3 Chrna4 Chrnb2 Col13a1 Drd2 Dscam Efna1 Efna3 Efnb2 Efnb3 Cttn Slc29a1 Stom Epha5 Epha8 Ephb1 Ephb6 Fat1 Gabra5 Gja1 Gja6 Glra2 Gpr19 Gpr37 Gria1 Grik1 Grin2d Grm4 Grm5 Grm7 H2-Q4 H2-T3 H2-Q7 H2-K1 H2-T23 H2-Q10 Gm8909 H2-Q6 H2-D1 Gm11127 H2-Q1 H2-Q2 …
cytosolic part	18.67	1.83e-13	3.45e-11	GO	Upregulated Pathways	67	30.317	ADCY5 ADCY8 CASP1 FAU MTOR HPS1 RPSA RPL10A PFKP PIK3C2B PIK3CG PSMC3 PSMC4 RPL3 RPL4 RPL5 RPL6 RPL7A RPL8 RPL10 RPL11 RPL12 RPL13 RPL15 RPL18 RPL18A RPL23A RPL24 RPL27 RPL30 RPL28 RPL35A RPL37A RPL38 RPLP0 RPLP1 RPS3 RPS3A RPS5 RPS7 RPS8 RPS10 RPS11 RPS12 RPS14 RPS15 RPS15A RPS16 RPS17 RPS18 RPS19 RPS21 RPS23 RPS24 RPS25 RPS26 RPS27 UBL4A RPL14 DNAJA3 RPL35 RPL13A RPL36 REPIN1 RPL26L1 VAC14 MRPS5	Adcy5 Adcy8 Casp1 Fau Mtor Hps1 Rpsa Rpl10a Pfkp Pik3c2b Pik3cg Psmc3 Psmc4 Rpl3 Rpl4 Rpl5 Rpl6 Rpl7a Rpl8 Rpl10 Rpl10-ps3 Rpl11 Rpl12 Rpl13 Rpl15 Rpl18 Rpl18a Rpl23a Rpl24 Rpl27 Rpl30 Rpl28 Rpl35a Rpl37a Rpl38 Rplp0 Rplp1 Gm5244 Rps3 Rps3a1 Rps5 Rps7 Rps8 Rps10 Gm49804 Rps11 Rps12 Rps14 Rps15 Rps15a Rps16 Rps17 Rps18 Rps18-ps6 Rps19 Rps21 Rps23 Rps24 Rps25 Rps26 Rps27 Ubl4a Rpl14 Dnaja3 Rpl35 Gm…
biological adhesion	9.618	1.87e-13	3.48e-11	GO	Upregulated Pathways	160	20.997	ACTB ALCAM ANGPT1 APP RHOB ASTN1 ATP2A2 B2M ADGRB1 BMPR1B DDR1 CDH1 CDH4 CDH6 CDH9 CDH10 CDH13 CDH15 COL3A1 COL11A1 COL12A1 COL13A1 COL16A1 COL19A1 NCAN CSRP1 CTNND2 DDOST DSC2 DSCAM EFNA1 EFNB2 EGR1 EMP2 CTTN EPHA8 EPHB1 EPHB6 FAT1 FLOT2 FN1 GNAS CCN1 ITGA7 ITGB3 KIT LAMB2 LAMC1 RPSA MARCKS MAG MOG MYBPC3 NEDD4 NME2 CCN3 DDR2 P2RX7 PCDH1 PCDH7 PIK3CG PRKCA PTPRF PTPRM PTPRS NECTIN1 PXN ROBO1 ROB…	Actb Alcam Angpt1 App Rhob Astn1 Atp2a2 B2m Adgrb1 Bmpr1b Ddr1 Cdh1 Cdh4 Cdh6 Cdh9 Cdh10 Cdh13 Cdh15 Col3a1 Col11a1 Col12a1 Col13a1 Col16a1 Col19a1 Ncan Csrp1 Ctnnd2 Ddost Dsc2 Dscam Efna1 Efnb2 Egr1 Emp2 Cttn Epha8 Ephb1 Ephb6 Fat1 Flot2 Fn1 Gnas Ccn1 Itga7 Itgb3 Kit Lamb2 Lamc1 Rpsa Marcks Mag Mog Mybpc3 Nedd4 Nme2 Ccn3 Ddr2 P2rx7 Pcdh1 Pcdh7 Pik3cg Prkca Ptprf Ptprm Ptprs Nectin1 Pxn Robo1 Rob…
Formation of the ternary complex, and subsequently, the 43S complex	44.438	1.92e-13	3.52e-11	REACTOME	Upregulated Pathways	27	56.25	EIF2S3 RPSA RPS3 RPS3A RPS5 RPS7 RPS8 RPS10 RPS11 RPS12 RPS14 RPS15 RPS15A RPS16 RPS17 RPS18 RPS19 RPS21 RPS23 RPS24 RPS25 RPS26 RPS27 EIF3C EIF3D EIF3G EIF3I	Eif2s3x Rpsa Rps3 Rps3a1 Rps5 Rps7 Rps8 Rps10 Gm49804 Rps11 Rps12 Rps14 Rps15 Rps15a Rps16 Rps17 Rps18 Rps18-ps6 Rps19 Rps21 Rps23 Rps24 Rps25 Rps26 Rps27 Eif3c Eif3d Eif3g Eif3i
postsynapse	13.642	3.03e-13	5.48e-11	GO	Upregulated Pathways	97	25.195	AKT1 ANK2 APP ARF1 ARRB1 ATP1A1 ATP1A2 ATP1A3 ADGRB1 CAMK2A CAMK2G CHRM1 CHRM2 CHRM3 CHRNA3 CHRNA4 CHRNB2 COL13A1 CTNND2 DMD DRD2 DRP2 CTTN SLC29A1 GABRA5 GLRA2 GNG3 GRIA1 GRID1 GRIK1 GRIN2D GRM5 GRM7 HPCA IL1R1 ITPKA KCNB1 KCNC2 KCNJ2 MARCKS MT3 NEDD4 NRGN P2RX7 PDE4B PRKCG PRNP PTPRO PTPRS CX3CL1 SLC8A2 SRC TIAM1 AKAP1 AXIN2 NCK2 KCNAB2 BCAS1 KALRN HIP1R DNAJA3 DLGAP2 CABP1 GABBR2 ARHGAP32 CLST…	Akt1 Ank2 App Arf1 Arrb1 Atp1a1 Atp1a2 Atp1a3 Adgrb1 Camk2a Camk2g Chrm1 Chrm2 Chrm3 Chrna3 Chrna4 Chrnb2 Col13a1 Ctnnd2 Dmd Drd2 Drp2 Cttn Slc29a1 Gabra5 Glra2 Gng3 Gria1 Grid1 Grik1 Grin2d Grm5 Grm7 Hpca Il1r1 Itpka Kcnb1 Kcnc2 Kcnj2 Marcks Mt3 Nedd4 Nrgn P2rx7 Pde4b Prkcg Prnp Ptpro Ptprs Cx3cl1 Slc8a2 Src Tiam1 Akap1 Axin2 Nck2 Kcnab2 Bcas1 Kalrn Hip1r Dnaja3 Dlgap2 Cabp1 Gabbr2 Arhgap32 Clst…
axon	13.1	3.27e-13	5.84e-11	GO	Upregulated Pathways	102	24.638	ADCYAP1 ADRA2C ALCAM APP ATP1A3 KIF1A CALB2 CCK CHRM1 CHRM2 CHRM3 AP2M1 AP1S1 CST3 DCC DRD2 DSCAM EPHA5 EPHB1 GARS1 GLUL GRIA1 GRIK1 GRM7 HPCA IL1R1 KCNA2 KCNA4 KCNB1 KCNC2 KCNQ2 MARCKS MAG MBP MME MT3 MYOC CCN3 NPY1R NRGN SERPINF1 PENK PFN2 PNOC POLG PTPRN PTPRN2 PTPRO PTPRS NECTIN1 RAB3A RANGAP1 RAP1GAP ROBO1 ROBO2 RXRA SCN1B SCN3A VAMP1 VAMP2 SYP TAC1 CNTN2 TH THY1 TIAM1 CLDN5 UCHL1 KCNAB2 SYN…	Adcyap1 Adra2c Alcam App Atp1a3 Kif1a Calb2 Cck Chrm1 Chrm2 Chrm3 Ap2m1 Ap1s1 Cst3 Dcc Drd2 Dscam Epha5 Ephb1 Gars Glul Gria1 Grik1 Grm7 Hpca Il1r1 Kcna2 Kcna4 Kcnb1 Kcnc2 Kcnq2 Marcks Mag Mbp Mme Mt3 Myoc Ccn3 Npy1r Nrgn Serpinf1 Penk Pfn2 Pnoc Polg Ptprn Ptprn2 Ptpro Ptprs Nectin1 Rab3a Rangap1 Rap1gap Robo1 Robo2 Rxra Scn1b Scn3a Vamp1 Vamp2 Syp Tac1 Cntn2 Th Thy1 Tiam1 Cldn5 Uchl1 Kcnab2 Synj…
regulation of multicellular organismal development	6.945	5.23e-13	9.23e-11	GO	Upregulated Pathways	256	18.117	ADCYAP1 ADD1 ADRA2B ADRA2C ADRB1 AKT1 APP ARF1 RHOB ARHGAP4 ARNTL ZFHX3 ATP6AP1 B2M ADGRB1 ADGRB2 CCND1 BMPR1B MYRF CDH1 CDH4 CHN1 CHRNA3 CHRNB2 AP2M1 COL1A1 COL3A1 COL4A2 CRMP1 CSF1 CSNK1D BRINP1 DBN1 DCC DDIT3 DMD DPYSL3 DRD2 DSCAM TSC22D3 DTX1 EFNA1 EFNB2 EGR1 EGR3 EMP2 CTTN EPHA5 EPHB1 ERBB4 FN1 MTOR FRZB GDI1 GFAP GJA1 GNAS GRM5 GTF2I HSPA9 ID4 CCN1 IL1RAP IL4R IL6ST ITPKA KDR KIT LRP1 MARCK…	Adcyap1 Add1 Adra2b Adra2c Adrb1 Akt1 App Arf1 Rhob Arhgap4 Arntl Zfhx3 Atp6ap1 B2m Adgrb1 Adgrb2 Ccnd1 Bmpr1b Myrf Cdh1 Cdh4 Chn1 Chrna3 Chrnb2 Ap2m1 Col1a1 Col3a1 Col4a2 Crmp1 Csf1 Csnk1d Brinp1 Dbn1 Dcc Ddit3 Dmd Dpysl3 Drd2 Dscam Tsc22d3 Dtx1 Efna1 Efnb2 Egr1 Egr3 Emp2 Cttn Epha5 Ephb1 Erbb4 Fn1 Mtor Frzb Gdi1 Gfap Gja1 Gja6 Gnas Grm5 Gtf2i Hspa9 Id4 Ccn1 Il1rap Il4ra Il6st Itpka Kdr Kit Lrp1…
dendrite	12.41	6.16e-13	1.07e-10	GO	Upregulated Pathways	107	23.937	ALCAM APP ARRB1 ATP1A2 ATP1A3 BMPR1B CACNA1B CCK CHRM1 CHRM2 CHRM3 CHRNA3 CHRNA4 CTNND2 BRINP1 DBN1 DRD2 DRP2 CTTN EPHA5 EPHB1 MTOR GABRA5 GNAO1 GNAS GNAZ GNG3 GRIA1 GRM7 HPCA HTR5A IL6ST ITPKA KCNA2 KCNB1 KCNC2 KCNJ2 KCNK1 KIF5A LAMP1 LRP1 MARCKS MME MT3 NEDD4 CCN3 NRGN PCSK2 PDE4B PENK PNOC PRKCG PRNP PTPRO RANGAP1 RAP1GAP RPL28 RPLP0 SORT1 SLC1A4 SLC8A2 TH THY1 TIAM1 WFS1 KHSRP HIP1R CPNE6 ARH…	Alcam App Arrb1 Atp1a2 Atp1a3 Bmpr1b Cacna1b Cck Chrm1 Chrm2 Chrm3 Chrna3 Chrna4 Ctnnd2 Brinp1 Dbn1 Drd2 Drp2 Cttn Epha5 Ephb1 Mtor Gabra5 Gnao1 Gnas Gnaz Gng3 Gria1 Grm7 Hpca Htr5a Il6st Itpka Kcna2 Kcnb1 Kcnc2 Kcnj2 Kcnk1 Kif5a Lamp1 Lrp1 Marcks Mme Mt3 Nedd4 Ccn3 Nrgn Pcsk2 Pde4b Penk Pnoc Prkcg Prnp Ptpro Rangap1 Rap1gap Rpl28 Rplp0 Sort1 Slc1a4 Slc8a2 Th Thy1 Tiam1 Wfs1 Khsrp Hip1r Cpne6 Arh…
cytosolic large ribosomal subunit	39.073	7.7e-13	1.32e-10	GO	Upregulated Pathways	29	50.877	RPL10A RPL3 RPL4 RPL5 RPL6 RPL7A RPL8 RPL10 RPL11 RPL12 RPL13 RPL15 RPL18 RPL18A RPL23A RPL24 RPL27 RPL30 RPL28 RPL35A RPL37A RPL38 RPLP0 RPLP1 RPL14 RPL35 RPL13A RPL36 RPL26L1	Rpl10a Rpl3 Rpl4 Rpl5 Rpl6 Rpl7a Rpl8 Rpl10 Rpl10-ps3 Rpl11 Rpl12 Rpl13 Rpl15 Rpl18 Rpl18a Rpl23a Rpl24 Rpl27 Rpl30 Rpl28 Rpl35a Rpl37a Rpl38 Rplp0 Rplp1 Gm5244 Rpl14 Rpl35 Gm2000 Rpl13a Rpl36 Rpl26
regulation of neuron differentiation	11.125	7.94e-13	1.35e-10	GO	Upregulated Pathways	123	22.61	ADCYAP1 ADRA2B ADRA2C AKT1 APP ARF1 ARHGAP4 ZFHX3 B2M CDH4 CHN1 CHRNA3 CHRNB2 CRMP1 CSNK1D BRINP1 DBN1 DCC DMD DPYSL3 DSCAM DTX1 EFNA1 CTTN FN1 MTOR GDI1 GFAP ID4 IL1RAP ITPKA LRP1 MARCKS MAG MBP MT3 NBL1 NEDD4 NME1 NME2 NOTCH3 NTF3 SERPINF1 PLXNA1 PLXNB1 PMP22 PTPRF PTPRO PTPRS RAP1GAP ROBO1 ROBO2 SCN1B SEMA3F SHOX2 SIX3 SLIT1 SOX11 SRF CNTN2 NR2F1 THY1 TIAM1 TIMP2 VEGFA VIM WNT3 WNT7A RND2 SF3A…	Adcyap1 Adra2b Adra2c Akt1 App Arf1 Arhgap4 Zfhx3 B2m Cdh4 Chn1 Chrna3 Chrnb2 Crmp1 Csnk1d Brinp1 Dbn1 Dcc Dmd Dpysl3 Dscam Dtx1 Efna1 Cttn Fn1 Mtor Gdi1 Gfap Id4 Il1rap Itpka Lrp1 Marcks Mag Mbp Mt3 Nbl1 Nedd4 Nme1 Nme2 Notch3 Ntf3 Serpinf1 Plxna1 Plxnb1 Pmp22 Ptprf Ptpro Ptprs Rap1gap Robo1 Robo2 Scn1b Sema3f Shox2 Six3 Slit1 Sox11 Srf Cntn2 Nr2f1 Thy1 Tiam1 Timp2 Vegfa Vim Wnt3 Wnt7a Rnd2 Sf3a…
establishment of protein localization to membrane	16.227	1.63e-12	2.74e-10	GO	Upregulated Pathways	73	27.863	ANK2 BID CDH1 FAU FLOT2 KCNB1 RPSA RPL10A RPL3 RPL4 RPL5 RPL6 RPL7A RPL8 RPL10 RPL11 RPL12 RPL13 RPL15 RPL18 RPL18A RPL23A RPL24 RPL27 RPL30 RPL28 RPL35A RPL37A RPL38 RPLP0 RPLP1 RPS3 RPS3A RPS5 RPS7 RPS8 RPS10 RPS11 RPS12 RPS14 RPS15 RPS15A RPS16 RPS17 RPS18 RPS19 RPS21 RPS23 RPS24 RPS25 RPS26 RPS27 S100A10 VAMP2 UBL4A RPL14 ARHGAP44 BCL2L11 RAB31 RPL35 EFR3B RPL13A TSPAN15 RPL36 TIMM10 NSG1 SEC…	Ank2 Bid Cdh1 Fau Flot2 Kcnb1 Rpsa Rpl10a Rpl3 Rpl4 Rpl5 Rpl6 Rpl7a Rpl8 Rpl10 Rpl10-ps3 Rpl11 Rpl12 Rpl13 Rpl15 Rpl18 Rpl18a Rpl23a Rpl24 Rpl27 Rpl30 Rpl28 Rpl35a Rpl37a Rpl38 Rplp0 Rplp1 Gm5244 Rps3 Rps3a1 Rps5 Rps7 Rps8 Rps10 Gm49804 Rps11 Rps12 Rps14 Rps15 Rps15a Rps16 Rps17 Rps18 Rps18-ps6 Rps19 Rps21 Rps23 Rps24 Rps25 Rps26 Rps27 S100a10 Vamp2 Ubl4a Rpl14 Arhgap44 Bcl2l11 Rab31 Rpl35 Gm2000…
Translation initiation complex formation	39.098	1.88e-12	3.12e-10	REACTOME	Upregulated Pathways	28	50.909	EIF2S3 RPSA RPS3 RPS3A RPS5 RPS7 RPS8 RPS10 RPS11 RPS12 RPS14 RPS15 RPS15A RPS16 RPS17 RPS18 RPS19 RPS21 RPS23 RPS24 RPS25 RPS26 RPS27 EIF3C EIF3D EIF3G EIF3I PABPC1	Eif2s3x Rpsa Rps3 Rps3a1 Rps5 Rps7 Rps8 Rps10 Gm49804 Rps11 Rps12 Rps14 Rps15 Rps15a Rps16 Rps17 Rps18 Rps18-ps6 Rps19 Rps21 Rps23 Rps24 Rps25 Rps26 Rps27 Eif3c Eif3d Eif3g Eif3i Pabpc1 Pabpc6 Pabpc2
ribosome	17.748	1.96e-12	3.22e-10	GO	Upregulated Pathways	65	29.412	APEX1 MRPL49 EEF2 FAU RPSA MT3 RPL10A RPL3 RPL4 RPL5 RPL6 RPL7A RPL8 RPL10 RPL11 RPL12 RPL13 RPL15 RPL18 RPL18A RPL23A RPL24 RPL27 RPL30 RPL28 RPL35A RPL37A RPL38 RPLP0 RPLP1 RPS3 RPS3A RPS5 RPS7 RPS8 RPS10 RPS11 RPS12 RPS14 RPS15 RPS15A RPS16 RPS17 RPS18 RPS19 RPS21 RPS23 RPS24 RPS25 RPS26 RPS27 RPL14 RACK1 RPL35 RPL13A RPL36 MRPS18B REPIN1 RPL26L1 MRPL27 MRPS17 MRPS5 MRPL38 MRPL34 MPV17L2	Apex1 Mrpl49 Eef2 Fau Rpsa Mt3 Rpl10a Rpl3 Rpl4 Rpl5 Rpl6 Rpl7a Rpl8 Rpl10 Rpl10-ps3 Rpl11 Rpl12 Rpl13 Rpl15 Rpl18 Rpl18a Rpl23a Rpl24 Rpl27 Rpl30 Rpl28 Rpl35a Rpl37a Rpl38 Rplp0 Rplp1 Gm5244 Rps3 Rps3a1 Rps5 Rps7 Rps8 Rps10 Gm49804 Rps11 Rps12 Rps14 Rps15 Rps15a Rps16 Rps17 Rps18 Rps18-ps6 Rps19 Rps21 Rps23 Rps24 Rps25 Rps26 Rps27 Rpl14 Rack1 Rpl35 Gm2000 Rpl13a Rpl36 Mrps18b Repin1 Rpl26 Mrpl27…
intrinsic component of membrane	4.757	2.28e-12	3.69e-10	GO	Upregulated Pathways	498	15.471	ABCA2 ASIC1 ADCY5 ADCY8 ADRA1B ADRA2A ADRA2B ADRA2C ADRB1 ALCAM ALK APLP2 APP ASTN1 ATP1A1 ATP1A2 ATP1A3 ATP2A2 ATP2B4 ATP6AP1 ADGRB1 ADGRB2 HCN2 BID BMPR1B MYRF CACNA1B DDR1 CACNB1 CCKBR ENTPD3 CDH1 CDH4 CDH6 CDH9 CDH10 CDH13 CDH15 CHRM1 CHRM2 CHRM3 CHRNA3 CHRNA4 CHRNB2 CLCN2 CLCN6 COL13A1 CSF1 CYC1 DCC DDOST DRD2 DSC2 DSCAM EFNA1 EFNA3 EFNB2 EFNB3 EMP2 CTTN SLC29A1 STOM EPHA5 EPHA8 EPHB1 EPHB6 …	Abca2 Asic1 Adcy5 Adcy8 Adra1b Adra2a Adra2b Adra2c Adrb1 Alcam Alk Aplp2 App Astn1 Atp1a1 Atp1a2 Atp1a3 Atp2a2 Atp2b4 Atp6ap1 Adgrb1 Adgrb2 Hcn2 Bid Bmpr1b Myrf Cacna1b Ddr1 Cacnb1 Cckbr Entpd3 Cdh1 Cdh4 Cdh6 Cdh9 Cdh10 Cdh13 Cdh15 Chrm1 Chrm2 Chrm3 Chrna3 Chrna4 Chrnb2 Clcn2 Clcn6 Col13a1 Csf1 Cyc1 Dcc Ddost Drd2 Dsc2 Dscam Efna1 Efna3 Efnb2 Efnb3 Emp2 Cttn Slc29a1 Stom Epha5 Epha8 Ephb1 Ephb6 …
cytosolic small ribosomal subunit	45.311	2.67e-12	4.28e-10	GO	Upregulated Pathways	24	57.143	FAU RPSA RPS3 RPS3A RPS5 RPS7 RPS8 RPS10 RPS11 RPS12 RPS14 RPS15 RPS15A RPS16 RPS17 RPS18 RPS19 RPS21 RPS23 RPS24 RPS25 RPS26 RPS27 MRPS5	Fau Rpsa Rps3 Rps3a1 Rps5 Rps7 Rps8 Rps10 Gm49804 Rps11 Rps12 Rps14 Rps15 Rps15a Rps16 Rps17 Rps18 Rps18-ps6 Rps19 Rps21 Rps23 Rps24 Rps25 Rps26 Rps27 Mrps5 Mrps5
regulation of developmental process	5.811	2.84e-12	4.49e-10	GO	Upregulated Pathways	326	16.865	ABR ADCYAP1 ADD1 ADRA2B ADRA2C ADRB1 AKT1 APP ARF1 RHOB ARHGAP4 ARNTL ZFHX3 ATP6AP1 B2M ADGRB1 ADGRB2 CCND1 BCL9 BMPR1B MYRF FMNL1 CDH1 CDH4 CDH15 CEBPD CHN1 CHRNA3 CHRNB2 AP2M1 COL1A1 COL3A1 COL4A2 CRKL CRMP1 CSF1 CSNK1D CST3 BRINP1 DBN1 DCC DDIT3 DMD DPYSL3 DRD2 DSCAM TSC22D3 DTX1 EFNA1 EFNB2 EGR1 EGR3 EMP2 CTTN EPHA5 EPHB1 ERBB4 FOXO1 FLOT2 FN1 MTOR FRZB GAS2 GDF10 GDI1 GFAP GJA1 GNA12 GNAS GR…	Abr Adcyap1 Add1 Adra2b Adra2c Adrb1 Akt1 App Arf1 Rhob Arhgap4 Arntl Zfhx3 Atp6ap1 B2m Adgrb1 Adgrb2 Ccnd1 Bcl9 Bmpr1b Myrf Fmnl1 Cdh1 Cdh4 Cdh15 Cebpd Chn1 Chrna3 Chrnb2 Ap2m1 Col1a1 Col3a1 Col4a2 Crkl Crmp1 Csf1 Csnk1d Cst3 Brinp1 Dbn1 Dcc Ddit3 Dmd Dpysl3 Drd2 Dscam Tsc22d3 Dtx1 Efna1 Efnb2 Egr1 Egr3 Emp2 Cttn Epha5 Ephb1 Erbb4 Foxo1 Flot2 Fn1 Mtor Frzb Gas2 Gdf10 Gdi1 Gfap Gja1 Gja6 Gna12 Gn…
viral life cycle	16.197	3.43e-12	5.37e-10	GO	Upregulated Pathways	71	27.843	CTBP2 CTSB EFNB2 EFNB3 FAU HSPA1B ITGB3 KPNB1 LAMP1 RPSA MOG RPL10A NECTIN1 RAN RPL3 RPL4 RPL5 RPL6 RPL7A RPL8 RPL10 RPL11 RPL12 RPL13 RPL15 RPL18 RPL18A RPL23A RPL24 RPL27 RPL30 RPL28 RPL35A RPL37A RPL38 RPLP0 RPLP1 RPS3 RPS3A RPS5 RPS7 RPS8 RPS10 RPS11 RPS12 RPS14 RPS15 RPS15A RPS16 RPS17 RPS18 RPS19 RPS21 RPS23 RPS24 RPS25 RPS26 RPS27 UBB UBC VCP DDX39B EIF3D EIF3G RPL14 RPL35 NUP210 RPL13A NU…	Ctbp2 Ctsb Efnb2 Efnb3 Fau Hspa1b Hspa1a Itgb3 Kpnb1 Lamp1 Rpsa Mog Rpl10a Nectin1 1700009N14Rik Ran Rpl3 Rpl4 Rpl5 Rpl6 Rpl7a Rpl8 Rpl10 Rpl10-ps3 Rpl11 Rpl12 Rpl13 Rpl15 Rpl18 Rpl18a Rpl23a Rpl24 Rpl27 Rpl30 Rpl28 Rpl35a Rpl37a Rpl38 Rplp0 Rplp1 Gm5244 Rps3 Rps3a1 Rps5 Rps7 Rps8 Rps10 Gm49804 Rps11 Rps12 Rps14 Rps15 Rps15a Rps16 Rps17 Rps18 Rps18-ps6 Rps19 Rps21 Rps23 Rps24 Rps25 Rps26 Rps27 Ub…
structural constituent of ribosome	19.161	3.51e-12	5.38e-10	GO	Upregulated Pathways	58	30.851	MRPL49 FAU RPSA RPL10A RPL3 RPL4 RPL5 RPL6 RPL7A RPL8 RPL10 RPL11 RPL12 RPL13 RPL15 RPL18 RPL18A RPL23A RPL24 RPL27 RPL30 RPL28 RPL35A RPL37A RPL38 RPLP0 RPLP1 RPS3 RPS3A RPS5 RPS7 RPS8 RPS10 RPS11 RPS12 RPS14 RPS15 RPS15A RPS16 RPS17 RPS18 RPS19 RPS21 RPS23 RPS24 RPS26 RPS27 SLC25A12 RPL14 RPL35 RPL13A RPL36 MRPS18B RPL26L1 MRPL27 MRPS17 MRPS5 MRPL34	Mrpl49 Fau Rpsa Rpl10a Rpl3 Rpl4 Rpl5 Rpl6 Rpl7a Rpl8 Rpl10 Rpl10-ps3 Rpl11 Rpl12 Rpl13 Rpl15 Rpl18 Rpl18a Rpl23a Rpl24 Rpl27 Rpl30 Rpl28 Rpl35a Rpl37a Rpl38 Rplp0 Rplp1 Gm5244 Rps3 Rps3a1 Rps5 Rps7 Rps8 Rps10 Gm49804 Rps11 Rps12 Rps14 Rps15 Rps15a Rps16 Rps17 Rps18 Rps18-ps6 Rps19 Rps21 Rps23 Rps24 Rps26 Rps27 Slc25a12 Rpl14 Rpl35 Gm2000 Rpl13a Rpl36 Mrps18b Rpl26 Mrpl27 Mrps17 Mrps5 Mrps5 Mrpl34
receptor activity	9.688	3.5e-12	5.38e-10	GO	Upregulated Pathways	141	21.139	ASIC1 ADRA1B ADRA2A ADRA2B ADRA2C ADRB1 ALK ADGRB1 ADGRB2 HCN2 BMPR1B DDR1 CCKBR CHRM1 CHRM2 CHRM3 CHRNA3 CHRNA4 CHRNB2 DCC DRD2 EFNA3 EFNB2 EFNB3 EPHA5 EPHA8 EPHB1 EPHB6 ERBB4 EXTL3 FRZB GABRA5 GFRA1 GLRA2 GPR19 GPR26 GPR37 GRIA1 GRID1 GRIK1 GRIN2D GRM4 GRM5 GRM7 HSPA1B HTR5A IFNGR2 IL1R1 IL1RAP IL4R IL6ST IL10RA ITGB3 KCNH2 KCNJ2 KCNK1 KDR KIT LAMP1 RPSA LRP1 LRPAP1 MC5R MOG NPY NOTCH3 NPY1R DD…	Asic1 Adra1b Adra2a Adra2b Adra2c Adrb1 Alk Adgrb1 Adgrb2 Hcn2 Bmpr1b Ddr1 Cckbr Chrm1 Chrm2 Chrm3 Chrna3 Chrna4 Chrnb2 Dcc Drd2 Efna3 Efnb2 Efnb3 Epha5 Epha8 Ephb1 Ephb6 Erbb4 Extl3 Frzb Gabra5 Gfra1 Glra2 Gpr19 Gpr26 Gpr37 Gria1 Grid1 Grik1 Grin2d Grm4 Grm5 Grm7 Hspa1b Hspa1a Htr5a Ifngr2 Il1r1 Il1rap Il4ra Il6st Il10ra Itgb3 Kcnh2 Kcnj2 Kcnk1 Kdr Kit Lamp1 Rpsa Lrp1 Lrpap1 Mc5r Mog Npy Notch3 …
integral component of membrane	4.725	4.44e-12	6.73e-10	GO	Upregulated Pathways	488	15.472	ABCA2 ASIC1 ADCY5 ADCY8 ADRA1B ADRA2A ADRA2B ADRA2C ADRB1 ALCAM ALK APLP2 APP ASTN1 ATP1A1 ATP1A2 ATP1A3 ATP2A2 ATP2B4 ATP6AP1 ADGRB1 ADGRB2 HCN2 BID BMPR1B MYRF CACNA1B DDR1 CACNB1 CCKBR ENTPD3 CDH1 CDH4 CDH6 CDH9 CDH10 CDH15 CHRM1 CHRM2 CHRM3 CHRNA3 CHRNA4 CHRNB2 CLCN2 CLCN6 COL13A1 CSF1 CYC1 DCC DDOST DRD2 DSC2 DSCAM EFNA1 EFNA3 EFNB2 EFNB3 EMP2 CTTN SLC29A1 STOM EPHA5 EPHA8 EPHB1 EPHB6 ERBB4 …	Abca2 Asic1 Adcy5 Adcy8 Adra1b Adra2a Adra2b Adra2c Adrb1 Alcam Alk Aplp2 App Astn1 Atp1a1 Atp1a2 Atp1a3 Atp2a2 Atp2b4 Atp6ap1 Adgrb1 Adgrb2 Hcn2 Bid Bmpr1b Myrf Cacna1b Ddr1 Cacnb1 Cckbr Entpd3 Cdh1 Cdh4 Cdh6 Cdh9 Cdh10 Cdh15 Chrm1 Chrm2 Chrm3 Chrna3 Chrna4 Chrnb2 Clcn2 Clcn6 Col13a1 Csf1 Cyc1 Dcc Ddost Drd2 Dsc2 Dscam Efna1 Efna3 Efnb2 Efnb3 Emp2 Cttn Slc29a1 Stom Epha5 Epha8 Ephb1 Ephb6 Erbb4 …
regulation of system process	10.283	4.56e-12	6.83e-10	GO	Upregulated Pathways	128	21.769	ABAT ASIC1 ADCYAP1 ADRA1B ADRA2A ADRA2B ADRA2C ADRB1 AKT1 ANK2 ARF1 ATP1A1 ATP1A2 ATP1A3 ATP2A2 ATP2B4 BCHE MYRF CACNA1B CACNB1 CAMK2A CAMK2G CCK CCKBR CHGA CHRM1 CHRM2 CHRM3 CHRNA3 CHRNB2 CTNND2 CYP2J2 DBN1 DMD DRD2 DSC2 EGR1 EMP2 CTTN ERBB4 MTOR GAA GFAP GJA1 GLUL GNAO1 GNAS GRIK1 GRIN2D GRM5 GTF2I ID4 IL6ST ITPKA KCNH2 KCNJ2 KCNK1 KCNK3 KIT SMAD7 MAG MBP MYBPC3 NAB2 NEDD4 CCN3 NPY1R NTF3 OPRL1…	Abat Asic1 Adcyap1 Adra1b Adra2a Adra2b Adra2c Adrb1 Akt1 Ank2 Arf1 Atp1a1 Atp1a2 Atp1a3 Atp2a2 Atp2b4 Bche Myrf Cacna1b Cacnb1 Camk2a Camk2g Cck Cckbr Chga Chrm1 Chrm2 Chrm3 Chrna3 Chrnb2 Ctnnd2 Cyp2j9 Cyp2j13 Dbn1 Dmd Drd2 Dsc2 Egr1 Emp2 Cttn Erbb4 Mtor Gaa Gfap Gja1 Gja6 Glul Gnao1 Gnas Grik1 Grin2d Grm5 Gtf2i Id4 Il6st Itpka Kcnh2 Kcnj2 Kcnk1 Kcnk3 Kit Smad7 Mag Mbp Mybpc3 Nab2 Nedd4 Ccn3 Npy…
nuclear-transcribed mRNA catabolic process	18.834	5.72e-12	8.46e-10	GO	Upregulated Pathways	58	30.526	FAU RPSA RPL10A PPP2R1A UPF1 RPL3 RPL4 RPL5 RPL6 RPL7A RPL8 RPL10 RPL11 RPL12 RPL13 RPL15 RPL18 RPL18A RPL23A RPL24 RPL27 RPL30 RPL28 RPL35A RPL37A RPL38 RPLP0 RPLP1 RPS3 RPS3A RPS5 RPS7 RPS8 RPS10 RPS11 RPS12 RPS14 RPS15 RPS15A RPS16 RPS17 RPS18 RPS19 RPS21 RPS23 RPS24 RPS25 RPS26 RPS27 RPL14 RNPS1 RPL35 RPL13A RPL36 PABPC1 RPL26L1 PCID2 EXOSC5	Fau Rpsa Rpl10a Ppp2r1a Upf1 Rpl3 Rpl4 Rpl5 Rpl6 Rpl7a Rpl8 Rpl10 Rpl10-ps3 Rpl11 Rpl12 Rpl13 Rpl15 Rpl18 Rpl18a Rpl23a Rpl24 Rpl27 Rpl30 Rpl28 Rpl35a Rpl37a Rpl38 Rplp0 Rplp1 Gm5244 Rps3 Rps3a1 Rps5 Rps7 Rps8 Rps10 Gm49804 Rps11 Rps12 Rps14 Rps15 Rps15a Rps16 Rps17 Rps18 Rps18-ps6 Rps19 Rps21 Rps23 Rps24 Rps25 Rps26 Rps27 Rpl14 Rnps1 Rpl35 Gm2000 Rpl13a Rpl36 Pabpc1 Pabpc6 Pabpc2 Rpl26 Pcid2 Exo…
cellular developmental process	4.921	5.77e-12	8.46e-10	GO	Upregulated Pathways	439	15.769	A2M ACTB ADAR ADCYAP1 ADD1 ADRA2B ADRA2C ADRB1 AKT1 ALCAM ALDOC ALK ANGPT1 ANK2 APP ARF1 RHOB ARHGAP4 ARNTL ASTN1 ZFHX3 ATP2A2 B2M ADGRB1 BCHE CCND1 BCL9 BMPR1B MYRF DDR1 CACNB1 CAMK2A CAMK2G CCK CDH1 CDH4 CEBPD CHN1 CHRNA3 CHRNB2 AP2M1 CLCN2 CNP COL1A1 COL3A1 COL4A1 COL4A2 COL11A1 COL12A1 COL13A1 COL19A1 CRMP1 CSF1 CSNK1D NCAN CST3 CTBP2 CTNND2 CTSB DGKG BRINP1 DBN1 DCC DMD DPYSL3 DRD2 DSC2 DSCA…	A2m Actb Adar Adcyap1 Add1 Adra2b Adra2c Adrb1 Akt1 Alcam Aldoc Alk Angpt1 Ank2 App Arf1 Rhob Arhgap4 Arntl Astn1 Zfhx3 Atp2a2 B2m Adgrb1 Bche Ccnd1 Bcl9 Bmpr1b Myrf Ddr1 Cacnb1 Camk2a Camk2g Cck Cdh1 Cdh4 Cebpd Chn1 Chrna3 Chrnb2 Ap2m1 Clcn2 Cnp Col1a1 Col3a1 Col4a1 Col4a2 Col11a1 Col12a1 Col13a1 Col19a1 Crmp1 Csf1 Csnk1d Ncan Cst3 Ctbp2 Ctnnd2 Ctsb Dgkg Brinp1 Dbn1 Dcc Dmd Dpysl3 Drd2 Dsc2 Dsca…
molecular transducer activity	7.516	5.92e-12	8.59e-10	GO	Upregulated Pathways	203	18.831	ASIC1 ADCYAP1 ADRA1B ADRA2A ADRA2B ADRA2C ADRB1 ALK ARF1 ARNTL ADGRB1 ADGRB2 HCN2 BMPR1B DDR1 CCKBR CHRM1 CHRM2 CHRM3 CHRNA3 CHRNA4 CHRNB2 CRKL DCC DRD2 EFNA3 EFNB2 EFNB3 EPHA5 EPHA8 EPHB1 EPHB6 ERBB4 EXTL3 FRZB GABRA5 GFRA1 GJA1 GLRA2 GNA12 GNAO1 GNAS GNAZ GNG3 GPR19 GPR26 GPR37 GRIA1 GRID1 GRIK1 GRIN2D GRM4 GRM5 GRM7 HLA-C HSPA1B HTR5A IFNGR2 IL1R1 IL1RAP IL4R IL6ST IL10RA IMPG1 ITGA7 ITGB3 KCN…	Asic1 Adcyap1 Adra1b Adra2a Adra2b Adra2c Adrb1 Alk Arf1 Arntl Adgrb1 Adgrb2 Hcn2 Bmpr1b Ddr1 Cckbr Chrm1 Chrm2 Chrm3 Chrna3 Chrna4 Chrnb2 Crkl Dcc Drd2 Efna3 Efnb2 Efnb3 Epha5 Epha8 Ephb1 Ephb6 Erbb4 Extl3 Frzb Gabra5 Gfra1 Gja1 Gja6 Glra2 Gna12 Gnao1 Gnas Gnaz Gng3 Gpr19 Gpr26 Gpr37 Gria1 Grid1 Grik1 Grin2d Grm4 Grm5 Grm7 H2-Q4 H2-T3 H2-Q7 H2-K1 H2-T23 H2-Q10 Gm8909 H2-Q6 H2-D1 Gm11127 H2-Q1 H2…
transmembrane receptor activity	11.409	6.54e-12	9.4e-10	GO	Upregulated Pathways	109	22.947	ASIC1 ADRA1B ADRA2A ADRA2B ADRA2C ADRB1 ALK ADGRB1 ADGRB2 HCN2 BMPR1B DDR1 CCKBR CHRM1 CHRM2 CHRM3 CHRNA3 CHRNA4 CHRNB2 DCC DRD2 EFNA3 EFNB3 EPHA5 EPHA8 EPHB1 EPHB6 ERBB4 FRZB GABRA5 GFRA1 GLRA2 GPR19 GPR26 GPR37 GRIA1 GRID1 GRIK1 GRIN2D GRM4 GRM5 GRM7 HTR5A IFNGR2 IL1R1 IL1RAP IL4R IL6ST IL10RA KCNH2 KCNJ2 KCNK1 KDR KIT MC5R NPY NPY1R DDR2 OPRL1 P2RX7 PLXNA1 PLXNB1 PTPRF PTPRH PTPRM PTPRN2 PTPRO…	Asic1 Adra1b Adra2a Adra2b Adra2c Adrb1 Alk Adgrb1 Adgrb2 Hcn2 Bmpr1b Ddr1 Cckbr Chrm1 Chrm2 Chrm3 Chrna3 Chrna4 Chrnb2 Dcc Drd2 Efna3 Efnb3 Epha5 Epha8 Ephb1 Ephb6 Erbb4 Frzb Gabra5 Gfra1 Glra2 Gpr19 Gpr26 Gpr37 Gria1 Grid1 Grik1 Grin2d Grm4 Grm5 Grm7 Htr5a Ifngr2 Il1r1 Il1rap Il4ra Il6st Il10ra Kcnh2 Kcnj2 Kcnk1 Kdr Kit Mc5r Npy Npy1r Ddr2 Oprl1 P2rx7 Plxna1 Plxnb1 Ptprf Ptprh Ptprm Ptprn2 Ptpr…
mRNA catabolic process	18.165	7.06e-12	1e-09	GO	Upregulated Pathways	60	29.851	FAU HSPA1B RPSA RPL10A PPP2R1A UPF1 RPL3 RPL4 RPL5 RPL6 RPL7A RPL8 RPL10 RPL11 RPL12 RPL13 RPL15 RPL18 RPL18A RPL23A RPL24 RPL27 RPL30 RPL28 RPL35A RPL37A RPL38 RPLP0 RPLP1 RPS3 RPS3A RPS5 RPS7 RPS8 RPS10 RPS11 RPS12 RPS14 RPS15 RPS15A RPS16 RPS17 RPS18 RPS19 RPS21 RPS23 RPS24 RPS25 RPS26 RPS27 KHSRP RPL14 RNPS1 RPL35 RPL13A RPL36 PABPC1 RPL26L1 PCID2 EXOSC5	Fau Hspa1b Hspa1a Rpsa Rpl10a Ppp2r1a Upf1 Rpl3 Rpl4 Rpl5 Rpl6 Rpl7a Rpl8 Rpl10 Rpl10-ps3 Rpl11 Rpl12 Rpl13 Rpl15 Rpl18 Rpl18a Rpl23a Rpl24 Rpl27 Rpl30 Rpl28 Rpl35a Rpl37a Rpl38 Rplp0 Rplp1 Gm5244 Rps3 Rps3a1 Rps5 Rps7 Rps8 Rps10 Gm49804 Rps11 Rps12 Rps14 Rps15 Rps15a Rps16 Rps17 Rps18 Rps18-ps6 Rps19 Rps21 Rps23 Rps24 Rps25 Rps26 Rps27 Khsrp Rpl14 Rnps1 Rpl35 Gm2000 Rpl13a Rpl36 Pabpc1 Pabpc6 Pa…
regulation of cell differentiation	6.946	7.85e-12	1.1e-09	GO	Upregulated Pathways	228	18.211	ADCYAP1 ADD1 ADRA2B ADRA2C AKT1 APP ARF1 ARHGAP4 ARNTL ZFHX3 ATP6AP1 B2M CCND1 BMPR1B CDH4 CDH15 CEBPD CHN1 CHRNA3 CHRNB2 COL1A1 COL3A1 CRKL CRMP1 CSF1 CSNK1D BRINP1 DBN1 DCC DDIT3 DMD DPYSL3 DRD2 DSCAM DTX1 EFNA1 EFNB2 EGR3 EMP2 CTTN ERBB4 FOXO1 FLOT2 FN1 MTOR FRZB GDF10 GDI1 GFAP GJA1 GNAS GRM5 HSF4 HSPA9 ID4 IGFBP3 CCN1 IL1RAP IL4R IL6ST ITGB3 ITPKA KDR KIT LRP1 MARCKS SMAD7 MAF MAG MBP MEIS2 …	Adcyap1 Add1 Adra2b Adra2c Akt1 App Arf1 Arhgap4 Arntl Zfhx3 Atp6ap1 B2m Ccnd1 Bmpr1b Cdh4 Cdh15 Cebpd Chn1 Chrna3 Chrnb2 Col1a1 Col3a1 Crkl Crmp1 Csf1 Csnk1d Brinp1 Dbn1 Dcc Ddit3 Dmd Dpysl3 Drd2 Dscam Dtx1 Efna1 Efnb2 Egr3 Emp2 Cttn Erbb4 Foxo1 Flot2 Fn1 Mtor Frzb Gdf10 Gdi1 Gfap Gja1 Gja6 Gnas Grm5 Hsf4 Hspa9 Id4 Igfbp3 Ccn1 Il1rap Il4ra Il6st Itgb3 Itpka Kdr Kit Lrp1 Marcks Smad7 Maf Mag Mbp …
G-protein coupled receptor signaling pathway	12.938	8.5e-12	1.18e-09	GO	Upregulated Pathways	91	24.528	ADCY5 ADCY8 ADCYAP1 ADRA1B ADRA2A ADRA2B ADRA2C ADRB1 AKT1 APLP2 ARRB1 ATF4 ADGRB1 ADGRB2 CAMK2A CCK CCKBR CHGA CHRM1 CHRM2 CHRM3 CHRNA3 CPE DGKB DGKG DRD2 FRZB GABRA5 GLRA2 GNA12 GNAO1 GNAS GNAZ GNG3 GPR19 GPR26 GPR37 GRM4 GRM5 GRM7 HTR5A LRP1 MC5R NPY NPY1R OPRL1 PENK PIK3CG PNOC RGS16 SORT1 CX3CL1 SFRP5 SRC SST SSTR1 SSTR3 TAC1 VIPR1 FZD1 RGS11 RGS9 BAIAP3 GPR37L1 BCAR1 GABBR2 RAMP3 GPR83 GPR1…	Adcy5 Adcy8 Adcyap1 Adra1b Adra2a Adra2b Adra2c Adrb1 Akt1 Aplp2 Arrb1 Atf4 Adgrb1 Adgrb2 Camk2a Cck Cckbr Chga Chrm1 Chrm2 Chrm3 Chrna3 Cpe Dgkb Dgkg Drd2 Frzb Gabra5 Glra2 Gna12 Gnao1 Gnas Gnaz Gng3 Gpr19 Gpr26 Gpr37 Grm4 Grm5 Grm7 Htr5a Lrp1 Mc5r Npy Npy1r Oprl1 Penk Pik3cg Pnoc Rgs16 Sort1 Cx3cl1 Sfrp5 Src Sst Sstr1 Sstr3 Tac1 Vipr1 Fzd1 Rgs11 Rgs9 Baiap3 Gpr37l1 Bcar1 Gabbr2 Ramp3 Gpr83 Gpr1…
regulation of biological quality	4.651	8.92e-12	1.23e-09	GO	Upregulated Pathways	487	15.416	A2M AARS1 ABAT ABCA2 ABR ASIC1 ACTB ADAR ADCY5 ADCY8 ADCYAP1 ADD1 PLIN2 ADRA1B ADRA2A ADRA2B ADRA2C ADRB1 AKT1 ANGPT1 ANK2 APEX1 APLP2 APP ARF1 RHOB ARHGAP4 ARNTL ARRB1 ATP1A1 ATP1A2 ATP1A3 ATP2A2 ATP2B4 ATP6AP1 B2M ADGRB1 ADGRB2 BCHE CCND1 HCN2 BID SERPING1 MYRF FMNL1 CACNA1B DDR1 CALB2 CAMK2A CAMK2G CASP1 CCK CCKBR CDH1 CDH4 CDO1 CHGA CHRM1 CHRM2 CHRM3 CHRNA3 CHRNA4 CHRNB2 CLCN6 CNP COL1A1 COL1…	A2m Aars Abat Abca2 Abr Asic1 Actb Adar Adcy5 Adcy8 Adcyap1 Add1 Plin2 Adra1b Adra2a Adra2b Adra2c Adrb1 Akt1 Angpt1 Ank2 Apex1 Aplp2 App Arf1 Rhob Arhgap4 Arntl Arrb1 Atp1a1 Atp1a2 Atp1a3 Atp2a2 Atp2b4 Atp6ap1 B2m Adgrb1 Adgrb2 Bche Ccnd1 Hcn2 Bid Serping1 Myrf Fmnl1 Cacna1b Ddr1 Calb2 Camk2a Camk2g Casp1 Cck Cckbr Cdh1 Cdh4 Cdo1 Chga Chrm1 Chrm2 Chrm3 Chrna3 Chrna4 Chrnb2 Clcn6 Cnp Col1a1 Col1a…
regulation of cell projection organization	10.303	1.08e-11	1.48e-09	GO	Upregulated Pathways	123	21.809	ADCYAP1 AKT1 ARF1 ARHGAP4 B2M CDH4 CHN1 CHRNA3 CHRNB2 CRMP1 DBN1 DCC DMD DPYSL3 DSCAM EFNA1 CTTN FN1 MTOR GDI1 GFAP IL1RAP ITPKA KIT LRP1 MARCKS MAG MBP MT3 MYO10 NEDD4 NME1 NME2 P2RX7 SERPINF1 PFN2 PLXNA1 PLXNB1 PMP22 PRNP PTPRF PTPRO PTPRS RAP1GAP ROBO1 ROBO2 SCN1B SEMA3F SHOX2 SLIT1 FSCN1 SRC SRF CNTN2 NR2F1 TGFB3 THY1 TIAM1 VEGFA VIM WNT3 WNT7A RND2 SF3A2 STK24 RASAL1 ENC1 ARHGEF7 KALRN HAP1 …	Adcyap1 Akt1 Arf1 Arhgap4 B2m Cdh4 Chn1 Chrna3 Chrnb2 Crmp1 Dbn1 Dcc Dmd Dpysl3 Dscam Efna1 Cttn Fn1 Mtor Gdi1 Gfap Il1rap Itpka Kit Lrp1 Marcks Mag Mbp Mt3 Myo10 Nedd4 Nme1 Nme2 P2rx7 Serpinf1 Pfn2 Plxna1 Plxnb1 Pmp22 Prnp Ptprf Ptpro Ptprs Rap1gap Robo1 Robo2 Scn1b Sema3f Shox2 Slit1 Fscn1 Src Srf Cntn2 Nr2f1 Tgfb3 Thy1 Tiam1 Vegfa Vim Wnt3 Wnt7a Rnd2 Sf3a2 Stk24 Rasal1 Enc1 Arhgef7 Kalrn Hap1 …
Ribosomal scanning and start codon recognition	37.272	1.42e-11	1.92e-09	REACTOME	Upregulated Pathways	27	49.091	EIF2S3 RPSA RPS3 RPS3A RPS5 RPS7 RPS8 RPS10 RPS11 RPS12 RPS14 RPS15 RPS15A RPS16 RPS17 RPS18 RPS19 RPS21 RPS23 RPS24 RPS25 RPS26 RPS27 EIF3C EIF3D EIF3G EIF3I	Eif2s3x Rpsa Rps3 Rps3a1 Rps5 Rps7 Rps8 Rps10 Gm49804 Rps11 Rps12 Rps14 Rps15 Rps15a Rps16 Rps17 Rps18 Rps18-ps6 Rps19 Rps21 Rps23 Rps24 Rps25 Rps26 Rps27 Eif3c Eif3d Eif3g Eif3i
signaling receptor activity	10.663	2.46e-11	3.29e-09	GO	Upregulated Pathways	113	22.2	ADRA1B ADRA2A ADRA2B ADRA2C ADRB1 ALK ADGRB1 ADGRB2 BMPR1B DDR1 CCKBR CHRM1 CHRM2 CHRM3 CHRNA3 CHRNA4 CHRNB2 DCC DRD2 EFNA3 EFNB3 EPHA5 EPHA8 EPHB1 EPHB6 ERBB4 FRZB GABRA5 GFRA1 GLRA2 GPR19 GPR26 GPR37 GRIA1 GRID1 GRIK1 GRIN2D GRM4 GRM5 GRM7 HTR5A IFNGR2 IL1R1 IL1RAP IL4R IL6ST IL10RA ITGB3 KCNH2 KDR KIT MC5R NPY NPY1R DDR2 OPRL1 P2RX7 PLXNA1 PLXNB1 PTPRF PTPRH PTPRM PTPRN2 PTPRO PTPRS NECTIN1 RA…	Adra1b Adra2a Adra2b Adra2c Adrb1 Alk Adgrb1 Adgrb2 Bmpr1b Ddr1 Cckbr Chrm1 Chrm2 Chrm3 Chrna3 Chrna4 Chrnb2 Dcc Drd2 Efna3 Efnb3 Epha5 Epha8 Ephb1 Ephb6 Erbb4 Frzb Gabra5 Gfra1 Glra2 Gpr19 Gpr26 Gpr37 Gria1 Grid1 Grik1 Grin2d Grm4 Grm5 Grm7 Htr5a Ifngr2 Il1r1 Il1rap Il4ra Il6st Il10ra Itgb3 Kcnh2 Kdr Kit Mc5r Npy Npy1r Ddr2 Oprl1 P2rx7 Plxna1 Plxnb1 Ptprf Ptprh Ptprm Ptprn2 Ptpro Ptprs Nectin1 R…
regulation of neuron projection development	11.719	2.56e-11	3.4e-09	GO	Upregulated Pathways	99	23.294	ADCYAP1 AKT1 ARF1 ARHGAP4 B2M CDH4 CHN1 CHRNA3 CHRNB2 CRMP1 DBN1 DCC DMD DPYSL3 DSCAM EFNA1 CTTN FN1 MTOR GDI1 GFAP IL1RAP ITPKA LRP1 MARCKS MAG MBP MT3 NEDD4 NME1 NME2 SERPINF1 PLXNA1 PLXNB1 PMP22 PTPRF PTPRO PTPRS ROBO1 ROBO2 SCN1B SEMA3F SHOX2 SLIT1 SRF CNTN2 NR2F1 THY1 TIAM1 VEGFA VIM WNT3 WNT7A RND2 SF3A2 STK24 RASAL1 ENC1 KALRN NUMBL CPNE6 ADAMTS1 ARHGAP44 PQBP1 SEMA3A BAIAP2 SEMA6B SEMA3C …	Adcyap1 Akt1 Arf1 Arhgap4 B2m Cdh4 Chn1 Chrna3 Chrnb2 Crmp1 Dbn1 Dcc Dmd Dpysl3 Dscam Efna1 Cttn Fn1 Mtor Gdi1 Gfap Il1rap Itpka Lrp1 Marcks Mag Mbp Mt3 Nedd4 Nme1 Nme2 Serpinf1 Plxna1 Plxnb1 Pmp22 Ptprf Ptpro Ptprs Robo1 Robo2 Scn1b Sema3f Shox2 Slit1 Srf Cntn2 Nr2f1 Thy1 Tiam1 Vegfa Vim Wnt3 Wnt7a Rnd2 Sf3a2 Stk24 Rasal1 Enc1 Kalrn Numbl Cpne6 Adamts1 Arhgap44 Pqbp1 Sema3a Baiap2 Sema6b Sema3c …
extracellular region	4.722	2.68e-11	3.53e-09	GO	Upregulated Pathways	442	15.596	A2M AARS1 ABAT ACAT2 ACTB ADCYAP1 PLIN2 ALCAM ALDOC ALK ANGPT1 APLP2 APP ARF1 ARF3 RHOB ASS1 ATP1A1 ATP1A2 ATP1A3 ATP6AP1 B2M BCHE BID SERPING1 FMNL1 DDR1 CASP1 CCK CDH1 CDH6 CDH13 CDH15 CHGA AP2M1 AP1S1 CNP COL1A1 COL1A2 COL3A1 COL4A1 COL4A2 COL11A1 COL12A1 COL13A1 COL16A1 COL19A1 CPE CRKL CSF1 NCAN CSRP1 CST3 CTSB CYP2J2 DLST DPYSL3 DSC2 DSCAM ECH1 EEF1A1 EEF1G EEF2 EFNA1 EFNA3 EIF2S3 EIF5A CTT…	A2m Aars Abat Acat2 Acat3 Actb Adcyap1 Plin2 Alcam Aldoc Alk Angpt1 Aplp2 App Arf1 Arf3 Rhob Ass1 Atp1a1 Atp1a2 Atp1a3 Atp6ap1 B2m Bche Bid Serping1 Fmnl1 Ddr1 Casp1 Cck Cdh1 Cdh6 Cdh13 Cdh15 Chga Ap2m1 Ap1s1 Cnp Col1a1 Col1a2 Col3a1 Col4a1 Col4a2 Col11a1 Col12a1 Col13a1 Col16a1 Col19a1 Cpe Crkl Csf1 Ncan Csrp1 Cst3 Ctsb Cyp2j9 Cyp2j13 Dlst Dpysl3 Dsc2 Dscam Ech1 Eef1a1 Eef1g Eef2 Efna1 Efna3 Eif…
extracellular region part	4.908	3.02e-11	3.93e-09	GO	Upregulated Pathways	404	15.856	A2M AARS1 ABAT ACAT2 ACTB ADCYAP1 ALCAM ALDOC ALK ANGPT1 APLP2 APP ARF1 ARF3 RHOB ASS1 ATP1A1 ATP1A2 ATP1A3 ATP6AP1 B2M BCHE BID SERPING1 FMNL1 DDR1 CCK CDH1 CDH6 CDH13 CDH15 CHGA AP2M1 AP1S1 CNP COL1A1 COL1A2 COL3A1 COL4A1 COL4A2 COL11A1 COL12A1 COL16A1 COL19A1 CPE CRKL CSF1 NCAN CSRP1 CST3 CTSB CYP2J2 DLST DPYSL3 DSC2 ECH1 EEF1A1 EEF1G EEF2 EFNA1 EIF2S3 EIF5A CTTN STOM EPHB1 FBL EXT2 FASN FAT1 …	A2m Aars Abat Acat2 Acat3 Actb Adcyap1 Alcam Aldoc Alk Angpt1 Aplp2 App Arf1 Arf3 Rhob Ass1 Atp1a1 Atp1a2 Atp1a3 Atp6ap1 B2m Bche Bid Serping1 Fmnl1 Ddr1 Cck Cdh1 Cdh6 Cdh13 Cdh15 Chga Ap2m1 Ap1s1 Cnp Col1a1 Col1a2 Col3a1 Col4a1 Col4a2 Col11a1 Col12a1 Col16a1 Col19a1 Cpe Crkl Csf1 Ncan Csrp1 Cst3 Ctsb Cyp2j9 Cyp2j13 Dlst Dpysl3 Dsc2 Ech1 Eef1a1 Eef1g Eef2 Efna1 Eif2s3x Eif5a Cttn Stom Ephb1 Fbl E…
cell-cell adhesion via plasma-membrane adhesion molecules	19.758	3.1e-11	4e-09	GO	Upregulated Pathways	51	31.481	ALCAM CDH1 CDH4 CDH6 CDH9 CDH10 CDH13 CDH15 DSC2 DSCAM FAT1 MAG PCDH1 PCDH7 PTPRM NECTIN1 ROBO1 ROBO2 CLDN5 VCAM1 CLSTN3 PTPRT ADGRL1 ADGRL3 CADM1 NECTIN3 PCDHB5 PCDH17 PCDH12 DCHS2 TENM3 PCDHB13 PCDHB12 PCDHB10 PCDHB7 PCDHB6 PCDHB4 PCDHB2 TENM2 AMIGO1 PCDH19 PCDH10 PCDHB16 CLSTN2 CDH22 PCDH15 FAT4 PCDH11Y FAT3 UNC5D SDK1	Alcam Cdh1 Cdh4 Cdh6 Cdh9 Cdh10 Cdh13 Cdh15 Dsc2 Dscam Fat1 Mag Pcdh1 Pcdh7 Ptprm Nectin1 Robo1 Robo2 Cldn5 Vcam1 Clstn3 Ptprt Adgrl1 Adgrl3 Cadm1 Nectin3 Pcdhb12 Pcdhb10 Pcdhb4 Pcdhb8 Pcdhb11 Pcdhb6 Pcdh17 Pcdh12 Dchs2 Tenm3 Pcdhb16 Pcdhb19 Pcdhb18 Pcdhb15 Pcdhb13 Pcdhb7 Pcdhb9 Pcdhb5 Pcdhb2 Tenm2 Amigo1 Pcdh19 Pcdh10 Pcdhb17 Clstn2 Cdh22 Pcdh15 Fat4 Pcdh11x Fat3 Unc5d Sdk1
transmembrane signaling receptor activity	11.382	3.97e-11	5.07e-09	GO	Upregulated Pathways	101	22.955	ADRA1B ADRA2A ADRA2B ADRA2C ADRB1 ALK ADGRB1 ADGRB2 BMPR1B DDR1 CCKBR CHRM1 CHRM2 CHRM3 CHRNA3 CHRNA4 CHRNB2 DCC DRD2 EFNA3 EFNB3 EPHA5 EPHA8 EPHB1 EPHB6 ERBB4 FRZB GABRA5 GFRA1 GLRA2 GPR19 GPR26 GPR37 GRIA1 GRID1 GRIK1 GRIN2D GRM4 GRM5 GRM7 HTR5A IFNGR2 IL1R1 IL1RAP IL4R IL6ST IL10RA KDR KIT MC5R NPY NPY1R DDR2 OPRL1 P2RX7 PLXNA1 PLXNB1 PTPRF PTPRH PTPRM PTPRN2 PTPRO PTPRS TRIM27 ROBO1 ROBO2 SOR…	Adra1b Adra2a Adra2b Adra2c Adrb1 Alk Adgrb1 Adgrb2 Bmpr1b Ddr1 Cckbr Chrm1 Chrm2 Chrm3 Chrna3 Chrna4 Chrnb2 Dcc Drd2 Efna3 Efnb3 Epha5 Epha8 Ephb1 Ephb6 Erbb4 Frzb Gabra5 Gfra1 Glra2 Gpr19 Gpr26 Gpr37 Gria1 Grid1 Grik1 Grin2d Grm4 Grm5 Grm7 Htr5a Ifngr2 Il1r1 Il1rap Il4ra Il6st Il10ra Kdr Kit Mc5r Npy Npy1r Ddr2 Oprl1 P2rx7 Plxna1 Plxnb1 Ptprf Ptprh Ptprm Ptprn2 Ptpro Ptprs Trim27 Robo1 Robo2 So…
rRNA processing	15.565	4.13e-11	5.23e-09	GO	Upregulated Pathways	67	27.236	CSNK1D FBL FAU RPSA RPL10A PWP2 RNASEL RPL3 RPL4 RPL5 RPL6 RPL7A RPL8 RPL10 RPL11 RPL12 RPL13 RPL15 RPL18 RPL18A RPL23A RPL24 RPL27 RPL30 RPL28 RPL35A RPL37A RPL38 RPLP0 RPLP1 RPS3 RPS3A RPS5 RPS7 RPS8 RPS10 RPS11 RPS12 RPS14 RPS15 RPS15A RPS16 RPS17 RPS18 RPS19 RPS21 RPS23 RPS24 RPS25 RPS26 RPS27 RRP1 RPL14 NOP56 RPL35 RPL13A RPL36 RPL26L1 DDX49 NAT10 DDX27 PNO1 EXOSC5 WDR18 NOL6 ERI3 FBLL1	Csnk1d Fbl Fau Rpsa Rpl10a Pwp2 Rnasel Rpl3 Rpl4 Rpl5 Rpl6 Rpl7a Rpl8 Rpl10 Rpl10-ps3 Rpl11 Rpl12 Rpl13 Rpl15 Rpl18 Rpl18a Rpl23a Rpl24 Rpl27 Rpl30 Rpl28 Rpl35a Rpl37a Rpl38 Rplp0 Rplp1 Gm5244 Rps3 Rps3a1 Rps5 Rps7 Rps8 Rps10 Gm49804 Rps11 Rps12 Rps14 Rps15 Rps15a Rps16 Rps17 Rps18 Rps18-ps6 Rps19 Rps21 Rps23 Rps24 Rps25 Rps26 Rps27 Rrp1 Rpl14 Nop56 Rpl35 Gm2000 Rpl13a Rpl36 Rpl26 Ddx49 Nat10 Ddx…
RNA catabolic process	16.494	4.73e-11	5.93e-09	GO	Upregulated Pathways	62	28.182	FAU HSPA1B RPSA RPL10A PPP2R1A UPF1 RPL3 RPL4 RPL5 RPL6 RPL7A RPL8 RPL10 RPL11 RPL12 RPL13 RPL15 RPL18 RPL18A RPL23A RPL24 RPL27 RPL30 RPL28 RPL35A RPL37A RPL38 RPLP0 RPLP1 RPS3 RPS3A RPS5 RPS7 RPS8 RPS10 RPS11 RPS12 RPS14 RPS15 RPS15A RPS16 RPS17 RPS18 RPS19 RPS21 RPS23 RPS24 RPS25 RPS26 RPS27 KHSRP RNASET2 PABPC4 RPL14 RNPS1 RPL35 RPL13A RPL36 PABPC1 RPL26L1 PCID2 EXOSC5	Fau Hspa1b Hspa1a Rpsa Rpl10a Ppp2r1a Upf1 Rpl3 Rpl4 Rpl5 Rpl6 Rpl7a Rpl8 Rpl10 Rpl10-ps3 Rpl11 Rpl12 Rpl13 Rpl15 Rpl18 Rpl18a Rpl23a Rpl24 Rpl27 Rpl30 Rpl28 Rpl35a Rpl37a Rpl38 Rplp0 Rplp1 Gm5244 Rps3 Rps3a1 Rps5 Rps7 Rps8 Rps10 Gm49804 Rps11 Rps12 Rps14 Rps15 Rps15a Rps16 Rps17 Rps18 Rps18-ps6 Rps19 Rps21 Rps23 Rps24 Rps25 Rps26 Rps27 Khsrp Rnaset2b Rnaset2a Gm49721 Gm49673 Pabpc4 Rpl14 Rnps1 R…
protein localization to membrane	12.366	6.88e-11	8.56e-09	GO	Upregulated Pathways	88	23.978	ANK2 BID CDH1 CPE EMP2 FAU FLOT2 KCNB1 RPSA RPL10A RPL3 RPL4 RPL5 RPL6 RPL7A RPL8 RPL10 RPL11 RPL12 RPL13 RPL15 RPL18 RPL18A RPL23A RPL24 RPL27 RPL30 RPL28 RPL35A RPL37A RPL38 RPLP0 RPLP1 RPS3 RPS3A RPS5 RPS7 RPS8 RPS10 RPS11 RPS12 RPS14 RPS15 RPS15A RPS16 RPS17 RPS18 RPS19 RPS21 RPS23 RPS24 RPS25 RPS26 RPS27 S100A10 VAMP2 THY1 TIAM1 TUB UBL4A RPL14 DNAJA3 NRXN2 ARHGAP44 BCL2L11 RAMP3 RAB31 RPL35…	Ank2 Bid Cdh1 Cpe Emp2 Fau Flot2 Kcnb1 Rpsa Rpl10a Rpl3 Rpl4 Rpl5 Rpl6 Rpl7a Rpl8 Rpl10 Rpl10-ps3 Rpl11 Rpl12 Rpl13 Rpl15 Rpl18 Rpl18a Rpl23a Rpl24 Rpl27 Rpl30 Rpl28 Rpl35a Rpl37a Rpl38 Rplp0 Rplp1 Gm5244 Rps3 Rps3a1 Rps5 Rps7 Rps8 Rps10 Gm49804 Rps11 Rps12 Rps14 Rps15 Rps15a Rps16 Rps17 Rps18 Rps18-ps6 Rps19 Rps21 Rps23 Rps24 Rps25 Rps26 Rps27 S100a10 Vamp2 Thy1 Tiam1 Tub Ubl4a Rpl14 Dnaja3 Nrxn…
homophilic cell adhesion via plasma membrane adhesion molecules	22.102	8.03e-11	9.91e-09	GO	Upregulated Pathways	43	33.858	CDH1 CDH4 CDH6 CDH9 CDH10 CDH13 CDH15 DSC2 DSCAM FAT1 PCDH1 PCDH7 PTPRM NECTIN1 ROBO1 ROBO2 CLSTN3 PTPRT CADM1 NECTIN3 PCDHB5 PCDH17 PCDH12 DCHS2 TENM3 PCDHB13 PCDHB12 PCDHB10 PCDHB7 PCDHB6 PCDHB4 PCDHB2 AMIGO1 PCDH19 PCDH10 PCDHB16 CLSTN2 CDH22 PCDH15 FAT4 PCDH11Y FAT3 SDK1	Cdh1 Cdh4 Cdh6 Cdh9 Cdh10 Cdh13 Cdh15 Dsc2 Dscam Fat1 Pcdh1 Pcdh7 Ptprm Nectin1 Robo1 Robo2 Clstn3 Ptprt Cadm1 Nectin3 Pcdhb12 Pcdhb10 Pcdhb4 Pcdhb8 Pcdhb11 Pcdhb6 Pcdh17 Pcdh12 Dchs2 Tenm3 Pcdhb16 Pcdhb19 Pcdhb18 Pcdhb15 Pcdhb13 Pcdhb7 Pcdhb9 Pcdhb5 Pcdhb2 Amigo1 Pcdh19 Pcdh10 Pcdhb17 Clstn2 Cdh22 Pcdh15 Fat4 Pcdh11x Fat3 Sdk1
synaptic membrane	14.682	1.43e-10	1.75e-08	GO	Upregulated Pathways	68	26.357	ANK2 ARF1 ARRB1 CAMK2A CHRM1 CHRM2 CHRM3 CHRNA3 CHRNA4 CHRNB2 COL13A1 CPE DMD DRP2 GABRA5 GLRA2 GRIA1 GRID1 GRIK1 GRIN2D GRM4 GRM5 GRM7 KCNA2 KCNB1 KCNC2 PDE2A PRKCG PTPRS NECTIN1 SYP AKAP1 CASK HIP1R DNAJA3 DLGAP2 CABP1 GABBR2 ARHGAP32 CLSTN3 CACNG2 BAIAP2 LZTS1 SYNPO ADGRL1 DDN ARC NECTIN3 NSG1 CAMK2N1 TENM2 LRFN2 KCTD16 LRRC7 CLSTN2 LIN7B LRRTM4 SRCIN1 PPP1R9B CHRFAM7A STX1B KCTD12 CNIH3 CNIH2…	Ank2 Arf1 Arrb1 Camk2a Chrm1 Chrm2 Chrm3 Chrna3 Chrna4 Chrnb2 Col13a1 Cpe Dmd Drp2 Gabra5 Glra2 Gria1 Grid1 Grik1 Grin2d Grm4 Grm5 Grm7 Kcna2 Kcnb1 Kcnc2 Pde2a Pde2a Prkcg Ptprs Nectin1 Syp Akap1 Cask Hip1r Dnaja3 Dlgap2 Cabp1 Gabbr2 Arhgap32 Clstn3 Cacng2 Baiap2 Lzts1 Synpo Adgrl1 Ddn Arc Nectin3 Nsg1 Camk2n1 Tenm2 Lrfn2 Kctd16 Lrrc7 Clstn2 Lin7b Lrrtm4 Srcin1 Ppp1r9b Chrna7 Stx1b Kctd12 Cnih3 C…
SARS-CoV-2 modulates host translation machinery	38.156	2.9e-10	3.51e-08	REACTOME	Upregulated Pathways	23	50	RPSA RPS3 RPS3A RPS5 RPS7 RPS8 RPS10 RPS11 RPS12 RPS14 RPS15 RPS15A RPS16 RPS17 RPS18 RPS19 RPS21 RPS23 RPS24 RPS25 RPS26 RPS27 SNRPD3	Rpsa Rps3 Rps3a1 Rps5 Rps7 Rps8 Rps10 Gm49804 Rps11 Rps12 Rps14 Rps15 Rps15a Rps16 Rps17 Rps18 Rps18-ps6 Rps19 Rps21 Rps23 Rps24 Rps25 Rps26 Rps27 Snrpd3
translation	11.52	3.1e-10	3.71e-08	GO	Upregulated Pathways	90	23.136	AARS1 AKT1 MRPL49 CARS1 EEF1A1 EEF1B2 EEF1G EEF2 EIF2S3 EIF5A FARSA FAU GARS1 IARS1 RPSA NARS1 RPL10A PPA1 RPL3 RPL4 RPL5 RPL6 RPL7A RPL8 RPL10 RPL11 RPL12 RPL13 RPL15 RPL18 RPL18A RPL23A RPL24 RPL27 RPL30 RPL28 RPL35A RPL37A RPL38 RPLP0 RPLP1 RPS3 RPS3A RPS5 RPS7 RPS8 RPS10 RPS11 RPS12 RPS14 RPS15 RPS15A RPS16 RPS17 RPS18 RPS19 RPS21 RPS23 RPS24 RPS25 RPS26 RPS27 SARS1 SOX11 TARS1 WARS1 YARS1 SL…	Aars Akt1 Mrpl49 Cars Eef1a1 Eef1b2 Eef1g Eef2 Eif2s3x Eif5a Farsa Fau Gars Iars Rpsa Nars Rpl10a Ppa1 Rpl3 Rpl4 Rpl5 Rpl6 Rpl7a Rpl8 Rpl10 Rpl10-ps3 Rpl11 Rpl12 Rpl13 Rpl15 Rpl18 Rpl18a Rpl23a Rpl24 Rpl27 Rpl30 Rpl28 Rpl35a Rpl37a Rpl38 Rplp0 Rplp1 Gm5244 Rps3 Rps3a1 Rps5 Rps7 Rps8 Rps10 Gm49804 Rps11 Rps12 Rps14 Rps15 Rps15a Rps16 Rps17 Rps18 Rps18-ps6 Rps19 Rps21 Rps23 Rps24 Rps25 Rps26 Rps27 …
peptide biosynthetic process	11.241	3.14e-10	3.71e-08	GO	Upregulated Pathways	93	22.85	AARS1 AKT1 MRPL49 CARS1 DMD EEF1A1 EEF1B2 EEF1G EEF2 EIF2S3 EIF5A FARSA FAU GARS1 GCLC IARS1 RPSA NARS1 RPL10A PPA1 RPL3 RPL4 RPL5 RPL6 RPL7A RPL8 RPL10 RPL11 RPL12 RPL13 RPL15 RPL18 RPL18A RPL23A RPL24 RPL27 RPL30 RPL28 RPL35A RPL37A RPL38 RPLP0 RPLP1 RPS3 RPS3A RPS5 RPS7 RPS8 RPS10 RPS11 RPS12 RPS14 RPS15 RPS15A RPS16 RPS17 RPS18 RPS19 RPS21 RPS23 RPS24 RPS25 RPS26 RPS27 SARS1 SOX11 TARS1 WARS1…	Aars Akt1 Mrpl49 Cars Dmd Eef1a1 Eef1b2 Eef1g Eef2 Eif2s3x Eif5a Farsa Fau Gars Gclc Iars Rpsa Nars Rpl10a Ppa1 Rpl3 Rpl4 Rpl5 Rpl6 Rpl7a Rpl8 Rpl10 Rpl10-ps3 Rpl11 Rpl12 Rpl13 Rpl15 Rpl18 Rpl18a Rpl23a Rpl24 Rpl27 Rpl30 Rpl28 Rpl35a Rpl37a Rpl38 Rplp0 Rplp1 Gm5244 Rps3 Rps3a1 Rps5 Rps7 Rps8 Rps10 Gm49804 Rps11 Rps12 Rps14 Rps15 Rps15a Rps16 Rps17 Rps18 Rps18-ps6 Rps19 Rps21 Rps23 Rps24 Rps25 Rps…
neuron development	8.89	3.13e-10	3.71e-08	GO	Upregulated Pathways	130	20.408	ADCYAP1 ALCAM ALK APP ADGRB1 BMPR1B DDR1 CAMK2A CCK CDH1 CDH4 CHN1 CHRNB2 CNP CRMP1 CTNND2 DGKG DCC DPYSL3 DRD2 DSCAM EFNA1 EFNA3 EFNB2 EFNB3 CTTN EN1 EPHA5 EPHA8 EPHB1 GABRA5 GFAP GFRA1 GJA1 GNAO1 GRB2 KIF5A LAMB2 MYOC NBL1 NDN NEDD4 NPY NPTX1 NTF3 PLXNA1 PLXNB1 PRKCA PTPRF PTPRM PTPRO NECTIN1 RAB3A RAP1GAP RASGRF1 ROBO1 ROBO2 RPL24 RXRA S100B SCN1B SEMA3F SLIT1 SPTAN1 SPTBN2 SRC SRF CNTN2 TH TH…	Adcyap1 Alcam Alk App Adgrb1 Bmpr1b Ddr1 Camk2a Cck Cdh1 Cdh4 Chn1 Chrnb2 Cnp Crmp1 Ctnnd2 Dgkg Dcc Dpysl3 Drd2 Dscam Efna1 Efna3 Efnb2 Efnb3 Cttn En1 Epha5 Epha8 Ephb1 Gabra5 Gfap Gfra1 Gja1 Gja6 Gnao1 Grb2 Kif5a Lamb2 Myoc Nbl1 Ndn Nedd4 Npy Nptx1 Ntf3 Plxna1 Plxnb1 Prkca Ptprf Ptprm Ptpro Nectin1 Rab3a Rap1gap Rasgrf1 Robo1 Robo2 Rpl24 Rxra S100b Scn1b Sema3f Slit1 Sptan1 Sptbn2 Src Srf Cntn2 …
amide biosynthetic process	10.425	3.31e-10	3.87e-08	GO	Upregulated Pathways	103	22.009	AARS1 AKT1 ASNS ASS1 MRPL49 CARS1 DMD EEF1A1 EEF1B2 EEF1G EEF2 EIF2S3 EIF5A FARSA FAU B4GALNT1 GARS1 GCLC IARS1 RPSA NARS1 RPL10A P2RX7 PPA1 RPL3 RPL4 RPL5 RPL6 RPL7A RPL8 RPL10 RPL11 RPL12 RPL13 RPL15 RPL18 RPL18A RPL23A RPL24 RPL27 RPL30 RPL28 RPL35A RPL37A RPL38 RPLP0 RPLP1 RPS3 RPS3A RPS5 RPS7 RPS8 RPS10 RPS11 RPS12 RPS14 RPS15 RPS15A RPS16 RPS17 RPS18 RPS19 RPS21 RPS23 RPS24 RPS25 RPS26 RPS2…	Aars Akt1 Asns Ass1 Mrpl49 Cars Dmd Eef1a1 Eef1b2 Eef1g Eef2 Eif2s3x Eif5a Farsa Fau B4galnt1 Gars Gclc Iars Rpsa Nars Rpl10a P2rx7 Ppa1 Rpl3 Rpl4 Rpl5 Rpl6 Rpl7a Rpl8 Rpl10 Rpl10-ps3 Rpl11 Rpl12 Rpl13 Rpl15 Rpl18 Rpl18a Rpl23a Rpl24 Rpl27 Rpl30 Rpl28 Rpl35a Rpl37a Rpl38 Rplp0 Rplp1 Gm5244 Rps3 Rps3a1 Rps5 Rps7 Rps8 Rps10 Gm49804 Rps11 Rps12 Rps14 Rps15 Rps15a Rps16 Rps17 Rps18 Rps18-ps6 Rps19 Rp…
animal organ development	5.032	3.44e-10	3.99e-08	GO	Upregulated Pathways	335	16.152	AARS1 ABAT ABR ACO2 ACTB ADAR ADCYAP1 ADD1 AP1B1 AKT1 ALK ANGPT1 ANK2 APP ARRB1 ASNS ASS1 ZFHX3 ATP2B4 B2M CCND1 BCL9 BID BMPR1B DDR1 CCKBR CDH1 CDO1 CEBPD CHRNA3 CHRNB2 CLCN2 CNP COL1A1 COL1A2 COL3A1 COL4A1 COL11A1 COL13A1 COL19A1 COX6B1 CPE CRKL CSF1 CST3 CTSB DCC DDIT3 DMD DRD2 DSC2 DSCAM EEF2 EFNA1 EFNB2 EGR1 EGR3 EML1 EN1 SLC29A1 EPHA5 EPHB1 ERBB4 FASN FHL1 FOXO1 FOSL2 MTOR FRZB GAA GABRA5 G…	Aars Abat Abr Aco2 Actb Adar Adcyap1 Add1 Ap1b1 Akt1 Alk Angpt1 Ank2 App Arrb1 Asns Ass1 Zfhx3 Atp2b4 B2m Ccnd1 Bcl9 Bid Bmpr1b Ddr1 Cckbr Cdh1 Cdo1 Cebpd Chrna3 Chrnb2 Clcn2 Cnp Col1a1 Col1a2 Col3a1 Col4a1 Col11a1 Col13a1 Col19a1 Cox6b1 Cpe Crkl Csf1 Cst3 Ctsb Dcc Ddit3 Dmd Drd2 Dsc2 Dscam Eef2 Efna1 Efnb2 Egr1 Egr3 Eml1 En1 Slc29a1 Epha5 Ephb1 Erbb4 Fasn Fhl1 Fhl4 Foxo1 Fosl2 Mtor Frzb Gaa Gabr…
central nervous system development	8.077	3.67e-10	4.23e-08	GO	Upregulated Pathways	149	19.554	AARS1 ABAT ABR ACTB ADCYAP1 AKT1 ALK APP ZFHX3 ATP2B4 BID MYRF CDH1 CHRNB2 CNP COL3A1 COL4A1 COX6B1 NCAN CST3 DCC DRD2 DRP2 EML1 EN1 EPHA5 EPHB1 ERBB4 MTOR GABRA5 GFAP GLRA2 GNAO1 GRIK1 H3-3B HMGCS2 HPCA NDST1 HTR5A ID4 KCNC2 KCNK3 LAMB2 LRP1 MARCKS MAG MBP MOG MT3 NDN NME1 NPY NOTCH3 NPTX1 NRGN PFKFB3 POU3F1 POU3F3 POU6F1 PTPRS RAN ROBO1 ROBO2 S100B SCN1B SEMA3F SIX3 SLC6A11 SLIT1 SMARCC2 SOX10 …	Aars Abat Abr Actb Adcyap1 Akt1 Alk App Zfhx3 Atp2b4 Bid Myrf Cdh1 Chrnb2 Cnp Col3a1 Col4a1 Cox6b1 Ncan Cst3 Dcc Drd2 Drp2 Eml1 En1 Epha5 Ephb1 Erbb4 Mtor Gabra5 Gfap Glra2 Gnao1 Grik1 H3f3a Hmgcs2 Hpca Ndst1 Htr5a Id4 Kcnc2 Kcnk3 Lamb2 Lrp1 Marcks Mag Mbp Mog Mt3 Ndn Nme1 Npy Notch3 Nptx1 Nrgn Pfkfb3 Pou3f1 Pou3f3 Pou6f1 Ptprs 1700009N14Rik Ran Robo1 Robo2 S100b Scn1b Sema3f Six3 Slc6a11 Slit1 S…
G alpha (i) signalling events	24.212	3.99e-10	4.56e-08	REACTOME	Upregulated Pathways	36	36	ADCY5 ADCY8 ADRA2A ADRA2B ADRA2C APP CHRM2 GNAS GNAZ GNG3 GPR37 GRM4 GRM7 HTR5A NPY NPY1R OPRL1 PENK PNOC RGS3 RGS4 RGS16 CX3CL1 SRC SST SSTR1 SSTR3 RGS11 RGS9 GPR37L1 GABBR2 OPN3 HEBP1 S1PR5 GNG2 PCP2	Adcy5 Adcy8 Adra2a Adra2b Adra2c App Chrm2 Gnas Gnaz Gng3 Gpr37 Grm4 Grm7 Htr5a Npy Npy1r Oprl1 Penk Pnoc Rgs3 Rgs4 Rgs16 Cx3cl1 Src Sst Sstr1 Sstr3 Rgs11 Rgs9 Gpr37l1 Gabbr2 Opn3 Hebp1 S1pr5 Gng2 Pcp2
vesicle	4.252	6.34e-10	7.19e-08	GO	Upregulated Pathways	461	15.164	A2M AARS1 ABAT ABCA2 ACAT2 ACTB ADRA2C ADRB1 AP1B1 AKT1 ALCAM ALDOC ALK ANGPT1 APLP2 APP ARF1 ARF3 RHOB ARRB1 ASS1 ASTN1 ATP1A1 ATP1A2 ATP1A3 ATP2A2 ATP6AP1 B2M BID SERPING1 FMNL1 DDR1 CAMK2A CAMK2G CDH1 CDH6 CDH13 CDH15 CHGA CHRM2 AP2M1 AP1S1 CLCN6 CNP COL1A1 COL1A2 COL4A2 COL12A1 CPE CRKL CSF1 CSRP1 CST3 CTSB CYP2J2 DDIT3 DDOST DLST DYNC1I1 DPYSL3 DRD2 DSC2 ECH1 EEF1A1 EEF1G EEF2 EFNA1 EIF2S3 E…	A2m Aars Abat Abca2 Acat2 Acat3 Actb Adra2c Adrb1 Ap1b1 Akt1 Alcam Aldoc Alk Angpt1 Aplp2 App Arf1 Arf3 Rhob Arrb1 Ass1 Astn1 Atp1a1 Atp1a2 Atp1a3 Atp2a2 Atp6ap1 B2m Bid Serping1 Fmnl1 Ddr1 Camk2a Camk2g Cdh1 Cdh6 Cdh13 Cdh15 Chga Chrm2 Ap2m1 Ap1s1 Clcn6 Cnp Col1a1 Col1a2 Col4a2 Col12a1 Cpe Crkl Csf1 Csrp1 Cst3 Ctsb Cyp2j9 Cyp2j13 Ddit3 Ddost Dlst Dync1i1 Dpysl3 Drd2 Dsc2 Ech1 Eef1a1 Eef1g Eef2 E…
neuron projection development	9.705	6.64e-10	7.46e-08	GO	Upregulated Pathways	110	21.277	ADCYAP1 ALCAM APP ADGRB1 BMPR1B DDR1 CAMK2A CCK CDH1 CDH4 CHN1 CHRNB2 CNP CRMP1 CTNND2 DCC DRD2 DSCAM EFNA1 EFNA3 EFNB2 EFNB3 CTTN EPHA5 EPHA8 EPHB1 GFAP GFRA1 GJA1 GNAO1 GRB2 KIF5A LAMB2 MYOC NBL1 NDN NEDD4 NPY NPTX1 NTF3 PLXNA1 PLXNB1 PRKCA PTPRF PTPRM PTPRO NECTIN1 RAB3A RAP1GAP RASGRF1 ROBO1 ROBO2 RPL24 RXRA S100B SCN1B SEMA3F SLIT1 SPTAN1 SPTBN2 SRC SRF CNTN2 TIAM1 UBB UCHL1 VCL VEGFA WNT3 W…	Adcyap1 Alcam App Adgrb1 Bmpr1b Ddr1 Camk2a Cck Cdh1 Cdh4 Chn1 Chrnb2 Cnp Crmp1 Ctnnd2 Dcc Drd2 Dscam Efna1 Efna3 Efnb2 Efnb3 Cttn Epha5 Epha8 Ephb1 Gfap Gfra1 Gja1 Gja6 Gnao1 Grb2 Kif5a Lamb2 Myoc Nbl1 Ndn Nedd4 Npy Nptx1 Ntf3 Plxna1 Plxnb1 Prkca Ptprf Ptprm Ptpro Nectin1 Rab3a Rap1gap Rasgrf1 Robo1 Robo2 Rpl24 Rxra S100b Scn1b Sema3f Slit1 Sptan1 Sptbn2 Src Srf Cntn2 Tiam1 Ubb Uchl1 Vcl Vegfa W…
rRNA metabolic process	13.785	7.12e-10	7.94e-08	GO	Upregulated Pathways	68	25.468	CSNK1D FBL FAU RPSA RPL10A PWP2 RNASEL RPL3 RPL4 RPL5 RPL6 RPL7A RPL8 RPL10 RPL11 RPL12 RPL13 RPL15 RPL18 RPL18A RPL23A RPL24 RPL27 RPL30 RPL28 RPL35A RPL37A RPL38 RPLP0 RPLP1 RPS3 RPS3A RPS5 RPS7 RPS8 RPS10 RPS11 RPS12 RPS14 RPS15 RPS15A RPS16 RPS17 RPS18 RPS19 RPS21 RPS23 RPS24 RPS25 RPS26 RPS27 RRP1 RPL14 NOP56 RPL35 RPL13A RPL36 RPL26L1 SIRT7 DDX49 NAT10 DDX27 PNO1 EXOSC5 WDR18 NOL6 ERI3 FBLL1	Csnk1d Fbl Fau Rpsa Rpl10a Pwp2 Rnasel Rpl3 Rpl4 Rpl5 Rpl6 Rpl7a Rpl8 Rpl10 Rpl10-ps3 Rpl11 Rpl12 Rpl13 Rpl15 Rpl18 Rpl18a Rpl23a Rpl24 Rpl27 Rpl30 Rpl28 Rpl35a Rpl37a Rpl38 Rplp0 Rplp1 Gm5244 Rps3 Rps3a1 Rps5 Rps7 Rps8 Rps10 Gm49804 Rps11 Rps12 Rps14 Rps15 Rps15a Rps16 Rps17 Rps18 Rps18-ps6 Rps19 Rps21 Rps23 Rps24 Rps25 Rps26 Rps27 Rrp1 Rpl14 Nop56 Rpl35 Gm2000 Rpl13a Rpl36 Rpl26 Sirt7 Ddx49 Nat…
axonogenesis	12.766	7.39e-10	8.17e-08	GO	Upregulated Pathways	75	24.43	ALCAM APP ADGRB1 BMPR1B CCK CDH4 CHN1 CHRNB2 CNP CRMP1 DCC DRD2 EFNA1 EFNA3 EFNB2 EFNB3 EPHA5 EPHA8 EPHB1 GFRA1 GRB2 KIF5A LAMB2 NDN NPTX1 PLXNA1 PLXNB1 PRKCA PTPRM PTPRO NECTIN1 RAB3A RAP1GAP ROBO1 ROBO2 RPL24 S100B SCN1B SEMA3F SLIT1 SPTAN1 SPTBN2 SRC CNTN2 UCHL1 VCL VEGFA WNT3 WNT7A NUMBL SEMA3A BAIAP2 SEMA3C SLITRK3 MAPK8IP3 COBL SLITRK5 SHC3 SEMA5B DPYSL5 LHX9 TENM2 AMIGO1 LRFN2 SEMA4A ROBO3…	Alcam App Adgrb1 Bmpr1b Cck Cdh4 Chn1 Chrnb2 Cnp Crmp1 Dcc Drd2 Efna1 Efna3 Efnb2 Efnb3 Epha5 Epha8 Ephb1 Gfra1 Grb2 Kif5a Lamb2 Ndn Nptx1 Plxna1 Plxnb1 Prkca Ptprm Ptpro Nectin1 Rab3a Rap1gap Robo1 Robo2 Rpl24 S100b Scn1b Sema3f Slit1 Sptan1 Sptbn2 Src Cntn2 Uchl1 Vcl Vegfa Wnt3 Wnt7a Numbl Sema3a Baiap2 Sema3c Slitrk3 Mapk8ip3 Cobl Slitrk5 Shc3 Sema5b Dpysl5 Lhx9 Tenm2 Amigo1 Lrfn2 Sema4a Robo3…
neurological system process	9.304	7.69e-10	8.44e-08	GO	Upregulated Pathways	116	20.863	AARS1 ABR ASIC1 ADCY5 ADCY8 ADCYAP1 ADRA1B ADRA2A APP ATP1A2 ATP1A3 BCHE CCKBR CHRM1 CHRNA4 CHRNB2 COL1A1 COL11A1 BRINP1 DRD2 EFNB2 EN1 EPHB1 MTOR GAA GABRA5 GNAS GRIA1 GRIN2D GRM5 GRM7 HPS1 HSF4 IMPG1 KCNA2 KIT LAMB2 MBP MEIS2 MME NDN NDUFB9 NPTX2 NPY1R NRGN OPRL1 P2RX7 PDE1B SERPINF1 PENK PNOC PRKAR1B PRKCG PRNP RAB3A RASGRF1 RGS16 RPL38 S100B SCN1B SCN3A SFRP5 SIX3 SLC1A4 SLC8A2 SRF TAC1 CNTN2…	Aars Abr Asic1 Adcy5 Adcy8 Adcyap1 Adra1b Adra2a App Atp1a2 Atp1a3 Bche Cckbr Chrm1 Chrna4 Chrnb2 Col1a1 Col11a1 Brinp1 Drd2 Efnb2 En1 Ephb1 Mtor Gaa Gabra5 Gnas Gria1 Grin2d Grm5 Grm7 Hps1 Hsf4 Impg1 Kcna2 Kit Lamb2 Mbp Meis2 Mme Ndn Ndufb9 Nptx2 Npy1r Nrgn Oprl1 P2rx7 Pde1b Serpinf1 Penk Pnoc Prkar1b Prkcg Prnp Rab3a Rasgrf1 Rgs16 Rpl38 S100b Scn1b Scn3a Sfrp5 Six3 Slc1a4 Slc8a2 Srf Tac1 Cntn2 …
neuron projection morphogenesis	11.194	8.21e-10	8.94e-08	GO	Upregulated Pathways	89	22.821	ALCAM APP ADGRB1 BMPR1B DDR1 CAMK2A CCK CDH4 CHN1 CHRNB2 CNP CRMP1 CTNND2 DCC DRD2 DSCAM EFNA1 EFNA3 EFNB2 EFNB3 CTTN EPHA5 EPHA8 EPHB1 GFRA1 GJA1 GRB2 KIF5A LAMB2 NBL1 NDN NPTX1 NTF3 PLXNA1 PLXNB1 PRKCA PTPRM PTPRO NECTIN1 RAB3A RAP1GAP ROBO1 ROBO2 RPL24 S100B SCN1B SEMA3F SLIT1 SPTAN1 SPTBN2 SRC CNTN2 TIAM1 UBB UCHL1 VCL VEGFA WNT3 WNT7A WNT7B NUMBL SEMA3A BAIAP2 SEMA3C SLITRK3 EPB41L3 MAPK8IP3…	Alcam App Adgrb1 Bmpr1b Ddr1 Camk2a Cck Cdh4 Chn1 Chrnb2 Cnp Crmp1 Ctnnd2 Dcc Drd2 Dscam Efna1 Efna3 Efnb2 Efnb3 Cttn Epha5 Epha8 Ephb1 Gfra1 Gja1 Gja6 Grb2 Kif5a Lamb2 Nbl1 Ndn Nptx1 Ntf3 Plxna1 Plxnb1 Prkca Ptprm Ptpro Nectin1 Rab3a Rap1gap Robo1 Robo2 Rpl24 S100b Scn1b Sema3f Slit1 Sptan1 Sptbn2 Src Cntn2 Tiam1 Ubb Uchl1 Vcl Vegfa Wnt3 Wnt7a Wnt7b Numbl Sema3a Baiap2 Sema3c Slitrk3 Epb41l3 Map…
anchoring junction	9.93	8.58e-10	9.26e-08	GO	Upregulated Pathways	105	21.516	ACTB ADD1 ALCAM ARF1 RHOB ARHGAP4 B2M CDH1 CDH13 CSRP1 CTNND2 DSC2 EFNB2 CTTN FAT1 FHL1 FLII FLOT2 GJA1 GNA12 HMGA1 HSPA1B HSPA9 ITGA7 ITGB3 LRP1 MARCKS SMAD7 MME RPL10A NHS NME2 DDR2 P4HB PPIB PTPRM NECTIN1 PXN RPL3 RPL4 RPL5 RPL6 RPL7A RPL8 RPL12 RPL18 RPL27 RPL30 RPL37A RPL38 RPLP0 RPLP1 RPS3 RPS3A RPS5 RPS7 RPS8 RPS10 RPS11 RPS14 RPS15 RPS16 RPS17 RPS18 RPS19 SPTAN1 THY1 UBA1 VCL VIM YWHAB ZY…	Actb Add1 Alcam Arf1 Rhob Arhgap4 B2m Cdh1 Cdh13 Csrp1 Ctnnd2 Dsc2 Efnb2 Cttn Fat1 Fhl1 Fhl4 Flii Flot2 Gja1 Gja6 Gna12 Hmga1 Hmga1b Hspa1b Hspa1a Hspa9 Itga7 Itgb3 Lrp1 Marcks Smad7 Mme Rpl10a Nhs Nme2 Ddr2 P4hb Ppib Ptprm Nectin1 Pxn Rpl3 Rpl4 Rpl5 Rpl6 Rpl7a Rpl8 Rpl12 Rpl18 Rpl27 Rpl30 Rpl37a Rpl38 Rplp0 Rplp1 Gm5244 Rps3 Rps3a1 Rps5 Rps7 Rps8 Rps10 Gm49804 Rps11 Rps14 Rps15 Rps16 Rps17 Rps18…
establishment of protein localization to organelle	11.85	8.93e-10	9.57e-08	GO	Upregulated Pathways	82	23.496	ADAR AKT1 ARNTL BID DDIT3 FAU KPNB1 IPO5 LAMP1 RPSA MT3 NEDD4 RPL10A PDE2A PML RAN RPL3 RPL4 RPL5 RPL6 RPL7A RPL8 RPL10 RPL11 RPL12 RPL13 RPL15 RPL18 RPL18A RPL23A RPL24 RPL27 RPL30 RPL28 RPL35A RPL37A RPL38 RPLP0 RPLP1 RPS3 RPS3A RPS5 RPS7 RPS8 RPS10 RPS11 RPS12 RPS14 RPS15 RPS15A RPS16 RPS17 RPS18 RPS19 RPS21 RPS23 RPS24 RPS25 RPS26 RPS27 SIX3 TGFB3 RPL14 BCL2L11 NUTF2 CACNG2 TXNIP RPL35 PHB2 R…	Adar Akt1 Arntl Bid Ddit3 Fau Kpnb1 Ipo5 Lamp1 Rpsa Mt3 Nedd4 Rpl10a Pde2a Pde2a Pml 1700009N14Rik Ran Rpl3 Rpl4 Rpl5 Rpl6 Rpl7a Rpl8 Rpl10 Rpl10-ps3 Rpl11 Rpl12 Rpl13 Rpl15 Rpl18 Rpl18a Rpl23a Rpl24 Rpl27 Rpl30 Rpl28 Rpl35a Rpl37a Rpl38 Rplp0 Rplp1 Gm5244 Rps3 Rps3a1 Rps5 Rps7 Rps8 Rps10 Gm49804 Rps11 Rps12 Rps14 Rps15 Rps15a Rps16 Rps17 Rps18 Rps18-ps6 Rps19 Rps21 Rps23 Rps24 Rps25 Rps26 Rps27 …
behavior	10.637	9.1e-10	9.68e-08	GO	Upregulated Pathways	95	22.248	ABAT ASIC1 ADCY5 ADCY8 ADCYAP1 ALK APLP2 APP ASTN1 ATP1A2 ATP1A3 BCHE CACNA1B CCK CCKBR CHRNA3 CHRNA4 CHRNB2 CNP CST3 BRINP1 DRD2 DSCAM EFNB2 EFNB3 EN1 MTOR GAA GABRA5 GNAO1 GPR19 GPR37 GRIA1 GRID1 GRIN2D GRM5 GRM7 KIT MEIS2 MMP17 NPY NPTX2 NPY1R NRGN OPRL1 PDE1B SERPINF1 PENK PRKAR1B PRKCG PRNP RASGRF1 S100B SIX3 SLC8A2 SPTBN2 SRF TAC1 TAL1 CNTN2 TH CLDN5 UCHL1 WFS1 BTG2 KALRN MTA1 NRXN2 PLK2 EH…	Abat Asic1 Adcy5 Adcy8 Adcyap1 Alk Aplp2 App Astn1 Atp1a2 Atp1a3 Bche Cacna1b Cck Cckbr Chrna3 Chrna4 Chrnb2 Cnp Cst3 Brinp1 Drd2 Dscam Efnb2 Efnb3 En1 Mtor Gaa Gabra5 Gnao1 Gpr19 Gpr37 Gria1 Grid1 Grin2d Grm5 Grm7 Kit Meis2 Mmp17 Npy Nptx2 Npy1r Nrgn Oprl1 Pde1b Serpinf1 Penk Prkar1b Prkcg Prnp Rasgrf1 S100b Six3 Slc8a2 Sptbn2 Srf Tac1 Tal1 Cntn2 Th Cldn5 Uchl1 Wfs1 Btg2 Kalrn Mta1 Nrxn2 Plk2 Eh…
response to external stimulus	5.43	9.24e-10	9.76e-08	GO	Upregulated Pathways	274	16.677	ABR ACTB ADAR ADCYAP1 ADRB1 AKT1 ALCAM ALK ANGPT1 ANK2 APP RHOB ARRB1 ASNS ASS1 ATF4 ATP1A1 ATP1A2 B2M BCHE CCND1 BMPR1B POLR3D CACNB1 CAMK2A CAMK2G CASP1 CCK CDH4 CHGA CHN1 CHRM1 CHRM2 AP2M1 AP1S1 CLCN6 CNP COL1A1 COL3A1 COL4A1 COL4A2 COL11A1 CRMP1 NCAN CST3 CTSB DCC DDIT3 DMD DPYSL3 DRD2 DSC2 DUSP7 EEF1G EEF2 EFNA1 EFNA3 EFNB2 EFNB3 EGR1 EGR3 STOM EPHA5 EPHA8 EPHB1 EPHB6 ERBB4 FAU FOXO1 FMO1 FN…	Abr Actb Adar Adcyap1 Adrb1 Akt1 Alcam Alk Angpt1 Ank2 App Rhob Arrb1 Asns Ass1 Atf4 Atp1a1 Atp1a2 B2m Bche Ccnd1 Bmpr1b Polr3d Cacnb1 Camk2a Camk2g Casp1 Cck Cdh4 Chga Chn1 Chrm1 Chrm2 Ap2m1 Ap1s1 Clcn6 Cnp Col1a1 Col3a1 Col4a1 Col4a2 Col11a1 Crmp1 Ncan Cst3 Ctsb Dcc Ddit3 Dmd Dpysl3 Drd2 Dsc2 Dusp7 Eef1g Eef2 Efna1 Efna3 Efnb2 Efnb3 Egr1 Egr3 Stom Epha5 Epha8 Ephb1 Ephb6 Erbb4 Fau Foxo1 Fmo1 Fn…
signal transduction	4.174	1.08e-09	1.13e-07	GO	Upregulated Pathways	464	15.094	AARS1 ABR ASIC1 ACTB ADAR ADCY5 ADCY8 ADCYAP1 ADD1 ADRA1B ADRA2A ADRA2B ADRA2C ADRB1 AKT1 ALCAM ALK ANGPT1 ANK2 APLP2 APP ARF1 ARF3 RHOB ARHGAP4 ARRB1 ASNS ATF4 ATP1A2 ATP1A3 ATP2A2 ATP6AP1 B2M ADGRB1 ADGRB2 CCND1 BCL9 BID BMPR1B DDR1 CAMK2A CAMK2G CASP1 CCK CCKBR CDH6 CDH13 CHGA CHN1 CHRM1 CHRM2 CHRM3 CHRNA3 CHRNA4 CHRNB2 AP2M1 CLCN6 COL1A1 COL1A2 COL3A1 COL4A1 COL4A2 COL16A1 CPE CRKL CSF1 CSNK1…	Aars Abr Asic1 Actb Adar Adcy5 Adcy8 Adcyap1 Add1 Adra1b Adra2a Adra2b Adra2c Adrb1 Akt1 Alcam Alk Angpt1 Ank2 Aplp2 App Arf1 Arf3 Rhob Arhgap4 Arrb1 Asns Atf4 Atp1a2 Atp1a3 Atp2a2 Atp6ap1 B2m Adgrb1 Adgrb2 Ccnd1 Bcl9 Bid Bmpr1b Ddr1 Camk2a Camk2g Casp1 Cck Cckbr Cdh6 Cdh13 Chga Chn1 Chrm1 Chrm2 Chrm3 Chrna3 Chrna4 Chrnb2 Ap2m1 Clcn6 Col1a1 Col1a2 Col3a1 Col4a1 Col4a2 Col16a1 Cpe Crkl Csf1 Csnk1d…
plasma membrane region	8.05	1.13e-09	1.18e-07	GO	Upregulated Pathways	141	19.556	ADRA2A ANK2 ARF1 ARRB1 ATF4 ATP1A1 ATP1A2 ATP2B4 DDR1 CAMK2A CDH1 CDH13 CDH15 CHRM1 CHRM2 CHRM3 CHRNA3 CHRNA4 CHRNB2 COL13A1 CPE CTSB DMD DRD2 DRP2 EEF1A1 EMP2 SLC29A1 ERBB4 FLOT2 FN1 GABRA5 GJA1 GLRA2 GNA12 GNAS GRIA1 GRID1 GRIK1 GRIN2D GRM4 GRM5 GRM7 HPCA ITGB3 KCNA2 KCNB1 KCNC2 KCNK1 MYO10 NEDD4 NHS NME1 DDR2 PDE2A PRKCG PTPRH PTPRO PTPRS NECTIN1 ROBO2 RPS3 SLC1A1 SLC3A2 SLC8A2 SLC19A1 FSCN1 S…	Adra2a Ank2 Arf1 Arrb1 Atf4 Atp1a1 Atp1a2 Atp2b4 Ddr1 Camk2a Cdh1 Cdh13 Cdh15 Chrm1 Chrm2 Chrm3 Chrna3 Chrna4 Chrnb2 Col13a1 Cpe Ctsb Dmd Drd2 Drp2 Eef1a1 Emp2 Slc29a1 Erbb4 Flot2 Fn1 Gabra5 Gja1 Gja6 Glra2 Gna12 Gnas Gria1 Grid1 Grik1 Grin2d Grm4 Grm5 Grm7 Hpca Itgb3 Kcna2 Kcnb1 Kcnc2 Kcnk1 Myo10 Nedd4 Nhs Nme1 Ddr2 Pde2a Pde2a Prkcg Ptprh Ptpro Ptprs Nectin1 Robo2 Rps3 Slc1a1 Slc3a2 Slc8a2 Slc1…
system process	6.882	1.95e-09	2.01e-07	GO	Upregulated Pathways	175	18.325	AARS1 ABAT ABR ASIC1 ADCY5 ADCY8 ADCYAP1 ADRA1B ADRA2A ADRA2B ADRA2C ADRB1 AKT1 ANGPT1 ANK2 APLP2 APP ATP1A1 ATP1A2 ATP1A3 ATP2A2 BCHE SERPING1 CACNA1B CCKBR CHGA CHRM1 CHRM2 CHRM3 CHRNA3 CHRNA4 CHRNB2 COL1A1 COL1A2 COL11A1 CTNND2 BRINP1 DMD DRD2 EEF2 EFNB2 EMP2 EN1 EPHB1 EPHB6 MTOR GAA GABRA5 GJA1 GCLC GNAO1 GNAS GRIA1 GRIN2D GRM4 GRM5 GRM7 HPS1 HSF4 IMPG1 KCNA2 KCNH2 KCNJ2 KCNQ2 KIT LAMB2 MBP M…	Aars Abat Abr Asic1 Adcy5 Adcy8 Adcyap1 Adra1b Adra2a Adra2b Adra2c Adrb1 Akt1 Angpt1 Ank2 Aplp2 App Atp1a1 Atp1a2 Atp1a3 Atp2a2 Bche Serping1 Cacna1b Cckbr Chga Chrm1 Chrm2 Chrm3 Chrna3 Chrna4 Chrnb2 Col1a1 Col1a2 Col11a1 Ctnnd2 Brinp1 Dmd Drd2 Eef2 Efnb2 Emp2 En1 Ephb1 Ephb6 Mtor Gaa Gabra5 Gja1 Gja6 Gclc Gnao1 Gnas Gria1 Grin2d Grm4 Grm5 Grm7 Hps1 Hsf4 Impg1 Kcna2 Kcnh2 Kcnj2 Kcnq2 Kit Lamb2 M…
G-protein coupled receptor signaling pathway, coupled to cyclic nucleotide second messenger	23.615	2e-09	2.05e-07	GO	Upregulated Pathways	34	35.417	ADCY5 ADCY8 ADCYAP1 ADRA1B ADRA2A ADRA2B ADRA2C ADRB1 CHGA CHRM1 CHRM2 CHRM3 DRD2 GNA12 GNAO1 GNAS GNAZ GPR26 GPR37 GRM4 GRM5 GRM7 HTR5A MC5R NPY NPY1R OPRL1 SSTR1 SSTR3 VIPR1 GPR37L1 HRH3 GNG2 ADGRG6	Adcy5 Adcy8 Adcyap1 Adra1b Adra2a Adra2b Adra2c Adrb1 Chga Chrm1 Chrm2 Chrm3 Drd2 Gna12 Gnao1 Gnas Gnaz Gpr26 Gpr37 Grm4 Grm5 Grm7 Htr5a Mc5r Npy Npy1r Oprl1 Sstr1 Sstr3 Vipr1 Gpr37l1 Hrh3 Gng2 Adgrg6
carboxylic acid metabolic process	7.882	2.02e-09	2.05e-07	GO	Upregulated Pathways	141	19.395	AARS1 ABAT ACAT2 ACO2 ALDOC ASNS ASS1 ATF4 BCAT1 BCKDHA CARS1 CDO1 NCAN CYP2J2 DLST ECH1 EIF5A FAAH FARSA FASN FAU GARS1 GCLC GLUL GOT2 HMGCS2 IARS1 IDH3A RPSA MIF MTHFR NARS1 NDUFS6 RPL10A ODC1 P4HB PEPD PFAS PFKFB3 PFKP PGD PKM PPA1 PRKAB2 PSPH ALDH18A1 RPL3 RPL4 RPL5 RPL6 RPL7A RPL8 RPL10 RPL11 RPL12 RPL13 RPL15 RPL18 RPL18A RPL23A RPL24 RPL27 RPL30 RPL28 RPL35A RPL37A RPL38 RPLP0 RPLP1 RPS3 R…	Aars Abat Acat2 Acat3 Aco2 Aldoc Asns Ass1 Atf4 Bcat1 Bckdha Cars Cdo1 Ncan Cyp2j9 Cyp2j13 Dlst Ech1 Eif5a Faah Farsa Fasn Fau Gars Gclc Glul Got2 Hmgcs2 Iars Idh3a Rpsa Mif Mthfr Nars Ndufs6 Rpl10a Odc1 P4hb Pepd Pfas Pfkfb3 Pfkp Pgd Pkm Ppa1 Prkab2 Psph Aldh18a1 Rpl3 Rpl4 Rpl5 Rpl6 Rpl7a Rpl8 Rpl10 Rpl10-ps3 Rpl11 Rpl12 Rpl13 Rpl15 Rpl18 Rpl18a Rpl23a Rpl24 Rpl27 Rpl30 Rpl28 Rpl35a Rpl37a Rpl38…
neuropeptide signaling pathway	44.378	2.13e-09	2.15e-07	GO	Upregulated Pathways	18	56.25	ADCYAP1 CPE GLRA2 GPR19 NPY NPY1R OPRL1 PENK PNOC SORT1 SSTR1 SSTR3 TAC1 GPR83 CRCP PCSK1N SORCS2 SORCS1	Adcyap1 Cpe Glra2 Gpr19 Npy Npy1r Oprl1 Penk Pnoc Sort1 Sstr1 Sstr3 Tac1 Gpr83 Crcp Pcsk1n Sorcs2 Sorcs1
extracellular vesicle	4.875	2.23e-09	2.24e-07	GO	Upregulated Pathways	318	16.061	A2M AARS1 ABAT ACAT2 ACTB ALCAM ALDOC ALK ANGPT1 APLP2 APP ARF1 ARF3 RHOB ASS1 ATP1A1 ATP1A2 ATP1A3 ATP6AP1 B2M BID SERPING1 FMNL1 DDR1 CDH1 CDH6 CDH13 CDH15 AP2M1 AP1S1 CNP COL1A2 COL4A2 COL12A1 CPE CRKL CSF1 CSRP1 CST3 CTSB CYP2J2 DLST DSC2 ECH1 EEF1A1 EEF1G EEF2 EFNA1 EIF2S3 EIF5A CTTN STOM EPHB1 FBL EXT2 FASN FAT1 FKBP5 FLOT2 FN1 GAA GALNT2 GARS1 GFRA1 GJA1 GLUL GNAS GNAZ GOT2 GPD1 GRB2 GRID1…	A2m Aars Abat Acat2 Acat3 Actb Alcam Aldoc Alk Angpt1 Aplp2 App Arf1 Arf3 Rhob Ass1 Atp1a1 Atp1a2 Atp1a3 Atp6ap1 B2m Bid Serping1 Fmnl1 Ddr1 Cdh1 Cdh6 Cdh13 Cdh15 Ap2m1 Ap1s1 Cnp Col1a2 Col4a2 Col12a1 Cpe Crkl Csf1 Csrp1 Cst3 Ctsb Cyp2j9 Cyp2j13 Dlst Dsc2 Ech1 Eef1a1 Eef1g Eef2 Efna1 Eif2s3x Eif5a Cttn Stom Ephb1 Fbl Ext2 Fasn Fat1 Fkbp5 Flot2 Fn1 Gaa Galnt2 Gars Gfra1 Gja1 Gja6 Glul Gnas Gnaz Go…
taxis	8.483	2.36e-09	2.35e-07	GO	Upregulated Pathways	125	20.032	ACTB ALCAM ANGPT1 ANK2 APP RHOB BMPR1B CACNB1 CAMK2A CAMK2G CDH4 CHGA CHN1 AP2M1 COL3A1 COL4A1 COL4A2 CRMP1 NCAN DCC DPYSL3 DUSP7 EFNA1 EFNA3 EFNB2 EFNB3 EGR3 EPHA5 EPHA8 EPHB1 EPHB6 ERBB4 GFRA1 GRB2 GRIN2D CCN1 ITGB3 KCNQ2 KIF5A KIT LAMB2 LAMC1 MIF MYO10 CCN3 NTF3 PDE4B PIK3C2B PIK3CG PLXNA1 PLXNB1 PRKCA PRNP PSMA1 PSMB4 PSMC3 PSMC4 PSMD3 PSME1 PTPRM PTPRO NECTIN1 RAP1GAP RASGRF1 RASGRF2 ROBO1 R…	Actb Alcam Angpt1 Ank2 App Rhob Bmpr1b Cacnb1 Camk2a Camk2g Cdh4 Chga Chn1 Ap2m1 Col3a1 Col4a1 Col4a2 Crmp1 Ncan Dcc Dpysl3 Dusp7 Efna1 Efna3 Efnb2 Efnb3 Egr3 Epha5 Epha8 Ephb1 Ephb6 Erbb4 Gfra1 Grb2 Grin2d Ccn1 Itgb3 Kcnq2 Kif5a Kit Lamb2 Lamc1 Mif Myo10 Ccn3 Ntf3 Pde4b Pik3c2b Pik3cg Plxna1 Plxnb1 Prkca Prnp Psma1 Psmb4 Psmc3 Psmc4 Psmd3 Psme1 Ptprm Ptpro Nectin1 Rap1gap Rasgrf1 Rasgrf2 Robo1 R…
protein complex subunit organization	5.639	2.39e-09	2.36e-07	GO	Upregulated Pathways	242	16.959	ASIC1 ADD1 ALDOC ANGPT1 ARF1 ARRB1 BCL9 BID BUB1B MRPL49 CAMK2G CDH1 CHD4 CHRNA3 CHRNB2 COL1A1 COL1A2 COL3A1 COL11A1 COL12A1 COL16A1 CSNK1D DBN1 DDIT3 DMD DPYSL3 EML1 EMP2 CTTN STOM FARSA FAT1 FAU FN1 GFAP GJA1 GJB1 GLUL GRB2 GRIA1 H1-0 H3-3B HMGA1 HSF4 IL1RAP KCNA2 KCNA4 KCNB1 KCNC2 KCNF1 KCNJ2 KCNS2 KPNB1 IPO5 LAMC1 RPSA MARCKS MIF MYBPC3 NAP1L4 NDUFA8 NDUFB8 NDUFB9 NDUFS2 NDUFV1 NDUFS6 NDUFV2 …	Asic1 Add1 Aldoc Angpt1 Arf1 Arrb1 Bcl9 Bid Bub1b Mrpl49 Camk2g Cdh1 Chd4 Chrna3 Chrnb2 Col1a1 Col1a2 Col3a1 Col11a1 Col12a1 Col16a1 Csnk1d Dbn1 Ddit3 Dmd Dpysl3 Eml1 Emp2 Cttn Stom Farsa Fat1 Fau Fn1 Gfap Gja1 Gja6 Gjb1 Glul Grb2 Gria1 H1f0 H3f3a Hmga1 Hmga1b Hsf4 Il1rap Kcna2 Kcna4 Kcnb1 Kcnc2 Kcnf1 Kcnj2 Kcns2 Kpnb1 Ipo5 Lamc1 Rpsa Marcks Mif Mybpc3 Nap1l4 Ndufa8 Ndufb8 Ndufb9 Ndufs2 Ndufv1 Nd…
[truncated: 859 more rows]

## Sheet: GSVA
Gene	KO_C-WT_C_logFC	KO_C-WT_C_FC	KO_C-WT_C_tstat	KO_C-WT_C_pval	KO_C-WT_C_adjpval	KO_C_5	KO_C_6	KO_C_7	KO_C_8	WT_C_1	WT_C_2	WT_C_3	WT_C_4
HALLMARK_IL6_JAK_STAT3_SIGNALING	0.481621	1.39631	4.46876	0.00424307	0.0724082	0.404788	0.0338617	0.259463	0.24786	-0.233425	-0.0343821	-0.351155	-0.361548
HALLMARK_MYC_TARGETS_V2	0.348601	1.27332	4.43529	0.00439804	0.0724082	0.275443	0.0113799	0.193143	0.198953	-0.290287	-0.0336376	-0.230419	-0.16114
HALLMARK_COMPLEMENT	0.330678	1.2576	4.24597	0.00540407	0.0724082	0.220298	0.134247	0.0882191	0.198837	-0.089093	-0.00979359	-0.30288	-0.279344
[truncated: 47 more rows]
