# Supplementary material for: Transfer RNA acetylation regulates in vivo mammalian stress signaling
Source: bioRxiv. 2024 Jul 28:2024.07.25.605208. Preprint. [Version 3] doi: 10.1101/2024.07.25.605208 (PMC11291155; doi:10.1101/2024.07.25.605208)
Supplement: Supplement 9 — Table S9. Differential gene expression analysis of liver from WT and Thumpd1 KO mice [file media-9.xlsx]

## Sheet: Contents
		Thumpd1 WT/KO Liver RNA-Seq
	Tab	Contents
	Contents	This table of Contents.
	DEG	Differential Expression of Genes (DEG) analysis results, including the unfiltered DEG table and normalized expression values per gene per sample.
	GSEA	Preranked Gene Set Enrichment Analysis (GSEA) results of searching the HALLMARK Collection.
	L2P	List-2-Pathway (L2P) analysis results of searching the GO, REACTOME, and KEGG Collections.
	GSVA	Gene Set Variation Analysis (GSVA) results searching the HALLMARK Collection.

## Sheet: DEG
Gene	KO_L-WT_L_FC	KO_L-WT_L_logFC	KO_L-WT_L_tstat	KO_L-WT_L_pval	KO_L-WT_L_adjpval	WT_L_1	WT_L_2	WT_L_3	WT_L_4	KO_L_5	KO_L_6	KO_L_7	KO_L_8
Hamp2	3.22689	1.69015	15.228	9.80133e-09	5.44155e-05	2.53278	2.62868	2.42845	2.54124	4.27646	4.44138	4.03898	4.2194
Lpl	2.51043	1.32793	14.3905	1.77588e-08	5.44155e-05	3.9374	3.91015	3.83004	3.79825	5.12586	5.46619	5.09557	5.15214
Crot	1.53663	0.619773	10.9514	2.97779e-07	0.000321486	8.79391	8.78673	8.71954	8.85947	9.35569	9.38084	9.40277	9.50237
Abca8b	1.58047	0.660353	10.8313	3.32971e-07	0.000321486	5.88832	5.87438	5.81293	5.882	6.41868	6.4805	6.55465	6.63225
Adrb3	2.47067	1.3049	10.7061	3.74545e-07	0.000321486	2.94184	2.81437	2.89464	2.94018	3.97933	3.96152	4.3486	4.39036
Clpx	1.46337	0.549293	10.6978	3.77478e-07	0.000321486	7.42134	7.37642	7.40817	7.50351	7.99345	7.93848	7.97599	7.99811
Serpinb6b	3.16964	1.66432	10.4304	4.8723e-07	0.000389023	0.379953	0.123285	0.584233	0.478358	1.89237	2.10469	2.08155	2.10469
Cela1	2.00566	1.00408	10.2513	5.798e-07	0.000403135	3.46229	3.43005	3.6047	3.31236	4.3486	4.31157	4.63808	4.46672
Iigp1	1.71325	0.776732	10.1155	6.62688e-07	0.000403135	6.46929	6.42845	6.36223	6.48891	7.36601	7.28218	7.0084	7.20669
Inmt	1.42792	0.513918	9.42355	1.34046e-06	0.000713516	8.47114	8.45468	8.50807	8.47114	9.07191	9.02055	8.96503	8.90026
Igfbp1	4.09267	2.03304	9.10159	1.88706e-06	0.000878155	4.32555	4.42373	5.00784	4.96773	6.25101	6.37128	7.10684	7.04752
Elovl2	1.35502	0.43831	8.74188	2.79699e-06	0.00111661	8.25387	8.20538	8.29837	8.21249	8.65757	8.65999	8.68686	8.71954
Spred1	1.53524	0.618463	8.60688	3.25265e-06	0.00125917	3.67894	3.65096	3.60981	3.76225	4.20601	4.35181	4.30157	4.30405
H2-T23	1.35189	0.43498	8.47246	3.78689e-06	0.00142287	7.12433	7.1065	7.20089	7.22654	7.60396	7.59187	7.61623	7.58557
Tymp	1.33026	0.411703	8.34145	4.39971e-06	0.00160589	7.03371	7.02681	7.05977	7.05187	7.47347	7.48648	7.46747	7.39273
Srrm4	3.57903	1.83957	8.15652	5.45374e-06	0.00183352	1.68643	1.6734	1.98733	2.32544	3.18028	3.56563	4.04309	3.95678
Fras1	1.70433	0.769204	8.15649	5.45392e-06	0.00183352	2.42202	2.64058	2.66814	2.5876	3.44656	3.35444	3.30302	3.323
Mtnr1a	2.99748	1.58375	8.09916	5.83362e-06	0.00191088	1.04372	0.668471	0.440211	0.06322	2.00195	2.33172	2.08769	2.22324
Cpeb4	1.37518	0.459624	8.05564	6.14091e-06	0.00195611	6.05894	5.99767	5.99204	6.058	6.45265	6.59843	6.43732	6.46495
Gm33543	2.55558	1.35365	7.9662	6.82856e-06	0.00195611	1.20733	1.02234	1.52788	1.80964	2.79397	2.46465	2.73787	2.86156
B630019A10Rik	1.4004	0.485844	7.92415	7.18008e-06	0.00199403	5.31284	5.33466	5.43424	5.47867	5.86057	5.83354	5.85365	5.94676
Steap4	1.35047	0.433463	7.89441	7.44051e-06	0.00200523	5.95939	5.92504	5.89788	5.97112	6.33536	6.30557	6.39571	6.43962
Cyp2c29	1.41601	0.501836	7.86455	7.71219e-06	0.00200523	9.95312	9.9376	10.0094	10.0958	10.5166	10.4768	10.3982	10.6113
Cyp2b10	2.41975	1.27486	7.85001	7.84828e-06	0.00200523	3.07794	2.93801	3.20021	3.03264	3.97933	4.0099	4.57029	4.61218
Lgals4	1.76905	0.822977	7.79341	8.40345e-06	0.0020986	2.79541	2.9504	3.15965	3.08776	3.65315	3.82423	3.95512	3.78573
Syne1	1.4264	0.512374	7.77989	8.54224e-06	0.0020986	6.88123	6.74094	6.77596	6.67325	7.1915	7.21001	7.3552	7.36034
4833411C07Rik	2.3156	1.21139	7.70748	9.32865e-06	0.0021281	3.26801	3.06724	3.67454	3.61138	4.34024	4.38299	4.76286	4.84526
Sntg1	3.17346	1.66606	7.59791	1.06704e-05	0.00235702	-0.881499	-1.19251	-0.735134	-1.13279	0.857465	0.759683	0.56022	0.663445
Akr1c6	1.35286	0.436016	7.59255	1.07412e-05	0.00235702	8.49001	8.49001	8.45468	8.31996	8.87533	8.83845	8.85123	8.93345
Grpel2	1.39927	0.484675	7.56291	1.11417e-05	0.00235702	4.85856	4.82079	5.01173	4.92096	5.40639	5.3113	5.40922	5.41209
Arl4a	1.85246	0.889441	7.53936	1.14714e-05	0.00235702	3.46807	3.45826	3.31466	3.64345	4.12591	4.17839	4.41791	4.60237
Maff	2.53799	1.34369	7.52873	1.16236e-05	0.00235702	0.343128	0.320182	0.866641	1.01246	1.86765	2.0069	1.99237	1.98733
Akr1c20	1.41037	0.496076	7.37228	1.4134e-05	0.00269496	4.51535	4.4646	4.55662	4.41186	5.01123	4.96857	4.89788	5.06949
Meg3	2.5394	1.34449	7.3513	1.45127e-05	0.00272647	1.70621	1.80822	1.79434	1.96471	2.78522	2.78535	3.35457	3.44417
Cldn1	1.46758	0.55344	7.32486	1.50056e-05	0.00277822	5.75277	5.78117	6.00061	6.05718	6.46899	6.42115	6.41705	6.49296
Nxpe2	1.43359	0.519634	7.28348	1.58135e-05	0.0028097	3.75604	3.86	3.70225	3.85808	4.24634	4.3287	4.33771	4.32181
Rhobtb1	1.35839	0.4419	7.27085	1.60691e-05	0.0028121	5.77436	5.77451	5.77196	5.78852	6.34991	6.21796	6.2034	6.11657
Peg10	2.02977	1.02132	7.1864	1.78978e-05	0.00300333	1.65533	1.64065	1.28056	1.38087	2.25293	2.51589	2.61711	2.57202
Slc27a2	1.28379	0.360412	7.17754	1.81023e-05	0.00300333	9.98268	9.97264	9.99542	9.9376	10.2899	10.3397	10.3618	10.3397
Mup20	1.62138	0.697225	6.97895	2.34091e-05	0.00347734	9.61401	9.48279	9.40277	9.51461	10.437	10.2276	9.89632	10.2276
Chka	1.77452	0.827432	6.96559	2.38217e-05	0.00348407	6.68636	6.67795	6.50665	6.5733	7.25103	7.13882	7.674	7.67722
Cyp39a1	1.95181	0.964809	6.93008	2.49566e-05	0.00356301	2.46065	2.29608	2.82021	2.9309	3.55357	3.40797	3.57417	3.74014
B3galt1	1.71237	0.775991	6.9091	2.56544e-05	0.00360149	3.72044	3.76399	4.06792	3.94421	4.49208	4.43528	4.73979	4.84124
Gm36041	2.21974	1.15039	6.86233	2.72863e-05	0.00370833	3.1414	3.26801	2.97194	2.77675	3.88732	3.83764	4.42766	4.44558
Nab2	1.8603	0.895539	6.80746	2.93437e-05	0.00385593	4.1308	4.13891	4.69346	4.72133	5.38707	5.24868	5.32677	5.2827
Slc16a1	1.37605	0.460535	6.80143	2.95798e-05	0.00385593	5.42186	5.37669	5.56518	5.61798	5.9819	5.99186	5.89037	5.965
Amy1	1.41439	0.50018	6.73544	3.23004e-05	0.00400619	6.11883	6.07785	5.89586	5.88408	6.52657	6.44359	6.4028	6.60753
Slc25a33	1.54441	0.627058	6.72814	3.26173e-05	0.00400659	3.46229	3.46671	3.55136	3.46647	4.1308	3.84356	4.17196	4.23567
Sult1d1	1.9666	0.975703	6.68927	3.43627e-05	0.00414135	4.20571	4.18876	4.67086	4.8918	5.60182	5.53378	5.26649	5.47127
Slc41a2	1.47486	0.560577	6.64272	3.65854e-05	0.00436803	4.37615	4.40003	4.44785	4.42078	4.90406	4.76566	5.00289	5.15734
Rian	2.42322	1.27693	6.57668	4.00071e-05	0.00464628	0.0570308	-0.170901	0.134758	0.393309	1.29108	1.07722	1.55284	1.40819
Slc25a34	1.46971	0.555531	6.56011	4.09182e-05	0.00470928	3.18236	3.08225	3.122	3.17132	3.59568	3.68599	3.81719	3.63493
Angptl4	2.17561	1.12142	6.53296	4.24595e-05	0.00480018	5.58524	5.69643	5.5413	5.32439	6.32212	6.26211	7.00244	6.9926
Abca8a	1.37014	0.45432	6.51458	4.35382e-05	0.00481165	6.15618	6.14256	6.28014	6.32766	6.62993	6.57546	6.68908	6.8148
Lama3	1.49789	0.582935	6.40939	5.03032e-05	0.00542922	3.22344	2.99764	3.122	3.31991	3.79825	3.82423	3.67498	3.72864
Igfbp2	1.93638	0.953364	6.40177	5.08358e-05	0.00542922	8.33818	8.41661	9.00947	9.03092	9.6382	9.57604	9.75488	9.64676
Tff3	9.75457	3.28608	6.39945	5.09986e-05	0.00542922	-1.11335	-3.24358	-0.436644	-1.13279	1.22766	1.26235	2.16781	2.13569
Asns	6.51386	2.70351	6.27338	6.07645e-05	0.00588168	1.34906	0.854539	-0.316918	-0.122692	3.80234	3.69971	2.67241	2.89419
Cyp17a1	2.13296	1.09286	6.2625	6.16964e-05	0.00588187	1.28391	1.16651	2.01855	1.51238	2.5143	2.47799	2.73256	2.54783
Gk	1.30092	0.379534	6.2506	6.27329e-05	0.00593639	5.7324	5.68823	5.76657	5.68725	6.06346	6.12452	6.00592	6.20376
Agxt2	1.28098	0.357249	6.24155	6.35341e-05	0.005968	6.43329	6.38192	6.32389	6.28161	6.78136	6.6876	6.65465	6.7313
Ugt1a9	1.6934	0.759925	6.20019	6.7336e-05	0.00610084	4.91182	4.88199	5.14823	5.3749	5.99628	5.9973	5.5867	5.80766
Gm22317	2.01679	1.01206	6.16338	7.09254e-05	0.00629216	6.80403	6.93542	7.16973	6.17141	7.73555	7.77368	7.77368	7.85449
Sult2a8	1.46836	0.554207	6.12301	7.50964e-05	0.00652624	7.82118	7.77406	7.83272	8.02977	8.55987	8.55573	8.18621	8.3676
Insig2	1.30828	0.387672	6.09934	7.76646e-05	0.00665883	7.18142	7.21001	7.08779	7.06972	7.56671	7.63668	7.41936	7.48105
Mup15	1.52181	0.605791	6.08794	7.89339e-05	0.00672254	8.3906	8.21756	8.63936	8.33283	9.04883	9.09261	8.76195	9.09261
Mup9	2.1218	1.08529	6.08295	7.94966e-05	0.00672562	4.47285	4.65568	5.41711	5.27663	6.01327	6.21463	5.94537	5.99384
Lyz2	1.32599	0.407067	6.06629	8.14074e-05	0.00679725	4.72629	4.76016	4.69638	4.56618	5.18199	5.03402	5.10574	5.06433
Arhgap5	1.43887	0.524936	6.04572	8.38336e-05	0.00695438	5.32382	5.23351	5.23273	5.48976	5.90428	5.95629	5.63764	5.90324
Tsc22d3	1.27186	0.346946	6.04054	8.44566e-05	0.00696086	5.48291	5.47041	5.35506	5.44736	5.73097	5.76964	5.80005	5.83387
Irf2bp2	1.49969	0.584668	6.03173	8.55274e-05	0.00699347	7.17306	7.18646	7.09599	7.32838	7.58883	7.63815	8.04473	7.84649
Gm17936	1.74324	0.801771	6.02577	8.62597e-05	0.00699347	1.13788	1.25149	1.3345	1.29509	2.09609	1.84877	2.05508	2.15881
Fam81a	2.99996	1.58494	6.02387	8.64946e-05	0.00699347	-0.410604	-0.492223	0.478358	-0.904335	1.04372	1.3936	1.40648	1.18765
Vnn3	1.32902	0.410368	6.00958	8.82841e-05	0.00709327	5.31284	5.2909	5.25041	5.2378	5.60959	5.54473	5.77732	5.77117
St5	1.30475	0.383777	5.95639	9.53008e-05	0.0074203	6.11423	6.07373	6.20376	6.2268	6.48237	6.43442	6.59252	6.628
Rgs5	1.34278	0.425221	5.94292	9.71697e-05	0.00744112	4.18603	4.17345	4.33395	4.28764	4.63593	4.77689	4.59865	4.69294
Btg1	1.32884	0.410164	5.94219	9.72733e-05	0.00744112	5.80266	5.74867	5.83511	5.7928	6.05649	6.13567	6.27471	6.33128
Susd4	1.41602	0.501839	5.92604	9.9568e-05	0.00748224	5.5204	5.46172	5.86075	5.66616	6.18396	6.16662	6.11304	6.06192
Pon1	1.28486	0.361613	5.90031	0.000103346	0.00761984	8.01677	7.98523	8.09646	8.03186	8.33818	8.31211	8.39508	8.53265
C730036E19Rik	1.6373	0.711322	5.88818	0.000105181	0.00761984	2.39791	2.51241	2.24271	2.68853	3.04763	2.97927	3.25768	3.26012
1700001C19Rik	1.52213	0.606092	5.88521	0.000105635	0.00761984	3.02079	3.07794	2.90024	2.95832	3.45355	3.39108	3.73695	3.68196
AC132455.2	1.40347	0.488994	5.84826	0.000111464	0.00782389	3.57444	3.62757	3.65724	3.75088	4.24353	4.19543	4.17196	3.97868
AI182371	1.31369	0.393623	5.84416	0.000112132	0.00782779	7.62689	7.63244	7.58022	7.44746	7.97599	8.0522	7.82118	8.01245
Serpina7	2.68922	1.42719	5.83842	0.000113074	0.00785065	4.37317	4.42024	3.37479	3.24736	5.12586	5.08497	5.25905	5.64362
Ppp1r3g	3.93009	1.97456	5.81371	0.000117226	0.00795966	-2.12235	-0.726645	-1.02363	0.0337407	1.00441	0.986353	0.894361	1.07722
Rarres2	1.23444	0.303858	5.80826	0.000118164	0.00795966	7.56867	7.6428	7.66782	7.56181	7.92531	7.96333	7.89932	7.86917
Ppm1k	1.48075	0.56633	5.8074	0.000118311	0.00795966	6.41328	6.39	6.59568	6.72723	7.23566	7.25215	6.92629	6.98747
Pnrc1	1.3105	0.390121	5.79857	0.00011985	0.00796309	6.6667	6.76985	6.80569	6.84494	7.05345	7.09001	7.28036	7.21502
Enpp3	1.35615	0.439516	5.79532	0.000120421	0.00796309	5.84228	5.75955	6.0246	5.87175	6.15603	6.31528	6.35411	6.41807
Enpp2	1.45761	0.543603	5.79246	0.000120927	0.00796309	5.40366	5.33624	5.4821	5.38617	5.73564	5.79889	6.03659	6.17207
Enho	2.56594	1.35949	5.78287	0.000122637	0.00797367	2.4039	2.52525	3.53512	3.29231	4.0971	3.92086	4.56565	4.40937
Hsd17b11	1.29076	0.368221	5.78108	0.00012296	0.00797367	6.77162	6.68602	6.52198	6.62381	6.96055	7.08124	7.00762	7.02854
Gm42551	2.25102	1.17058	5.77351	0.000124331	0.00802189	-0.175135	0.0431649	-0.316918	-0.29852	0.899512	0.901949	0.834211	1.28564
Lpin2	1.22954	0.298114	5.74951	0.000128793	0.00822663	7.50619	7.45557	7.55261	7.58883	7.79942	7.82118	7.81327	7.86126
Cpeb2	1.40203	0.487521	5.7408	0.000130453	0.0082502	5.72347	5.78117	5.98785	6.08484	6.29248	6.31867	6.44513	6.45033
Cyp3a11	1.55378	0.635781	5.7219	0.000134134	0.00840665	10.9707	10.9216	10.7865	10.7725	11.6522	11.7583	11.2368	11.3223
Lgalsl	1.32921	0.410569	5.71781	0.000134947	0.00840949	4.02164	4.03136	4.0314	4.07082	4.60237	4.43528	4.41434	4.37328
Sult1a1	1.56184	0.643249	5.68763	0.000141095	0.00869031	6.63759	6.64573	6.88841	6.6667	7.10038	7.17306	7.51559	7.61062
Ptma	1.25487	0.327532	5.68078	0.000142533	0.00871225	6.52309	6.54051	6.58015	6.70028	6.93742	6.96149	6.88188	6.87569
Syt1	1.45862	0.544606	5.65531	0.000148015	0.0089577	3.03366	2.90647	2.98155	3.03885	3.41007	3.39955	3.54123	3.70999
Ccl9	1.38576	0.470683	5.64519	0.000150255	0.00895832	4.09535	4.15952	4.26144	4.34562	4.57807	4.5869	4.70215	4.82375
Mup16	1.71302	0.776538	5.63668	0.000152166	0.00895832	6.33754	6.61124	6.68074	6.98869	7.68888	7.49696	7.39797	7.14146
Nmrk1	1.38821	0.473225	5.62011	0.000155963	0.00913958	3.14495	3.26801	3.07122	3.12945	3.55357	3.57444	3.71201	3.61969
Hykk	1.52614	0.609892	5.60762	0.00015889	0.00922646	6.26981	6.1848	6.66113	6.69465	7.1065	7.04878	7.00438	7.08688
Dgkh	1.84921	0.88691	5.57801	0.000166067	0.00947099	2.24045	2.46781	1.61218	2.03088	2.99919	2.96603	3.04014	2.88181
Id1	2.3925	1.25852	5.54218	0.000175218	0.00990447	2.13022	2.40497	1.9113	1.38087	2.65293	3.24874	3.50619	3.323
Wrnip1	1.2402	0.310578	5.52669	0.000179338	0.00997539	5.98575	5.93429	6.06989	6.02219	6.2844	6.28106	6.38426	6.29673
Casp6	1.39702	0.482355	5.52573	0.000179596	0.00997539	3.63493	3.48596	3.68086	3.60343	3.93422	3.99797	4.21508	4.11762
Hgf	1.53982	0.622759	5.50779	0.000184504	0.0101546	3.33027	3.17244	3.65904	3.66773	4.09438	4.1191	3.99691	4.11862
Cfhr2	1.26255	0.336344	5.50526	0.000185207	0.0101546	7.29649	7.32838	7.30197	7.23838	7.64872	7.62689	7.49587	7.73973
Aaed1	1.23902	0.309199	5.45617	0.000199439	0.0107596	5.82198	5.96419	5.94963	5.92735	6.26119	6.2657	6.1848	6.19604
Gprin3	1.30015	0.37868	5.4556	0.000199611	0.0107596	5.5372	5.45458	5.60959	5.74481	5.96953	5.92904	5.92977	6.02509
Sun2	1.39935	0.484761	5.4455	0.000202682	0.0108767	6.7452	6.73249	6.97234	6.98983	7.21001	7.23277	7.52871	7.39797
Fgd6	1.28939	0.36669	5.44289	0.000203485	0.0108767	5.90827	5.69643	5.90624	5.71474	6.15297	6.23584	6.13327	6.18104
Rcl1	1.23479	0.304267	5.4367	0.0002054	0.0109333	6.29116	6.30439	6.29548	6.20376	6.52291	6.52291	6.64744	6.61046
Trp53inp1	1.55903	0.640647	5.43191	0.000206895	0.0109672	5.38347	5.3564	5.67933	5.73424	6.35872	6.37447	5.94744	6.07298
Ell2	1.28433	0.361013	5.41096	0.000213575	0.011182	5.43218	5.49715	5.66318	5.63843	5.87588	5.92071	5.89863	5.97409
Cerkl	1.87614	0.907766	5.39369	0.000219251	0.0112484	0.882663	0.698001	1.22195	1.23935	1.72973	2.1234	1.83496	1.99923
Mcc	1.3246	0.405557	5.39274	0.000219568	0.0112484	6.09623	6.08472	6.29043	6.40258	6.60753	6.58805	6.63291	6.65838
Rpl17	1.26255	0.336339	5.39205	0.000219799	0.0112484	6.37797	6.41662	6.22463	6.22884	6.68569	6.6694	6.58852	6.65693
Fam213a	1.60678	0.684176	5.37718	0.000224828	0.0113975	4.44432	4.50487	4.55189	4.43777	5.56956	5.28559	4.90556	5.01836
Cfh	1.3221	0.402831	5.37087	0.000226999	0.0114482	8.88451	8.826	8.62386	8.64244	9.1355	9.16775	9.03092	9.25112
Nrn1	1.31812	0.398477	5.31584	0.000246906	0.0119933	6.86995	6.81956	7.04181	7.09211	7.40817	7.45291	7.26529	7.29459
Arl5a	1.22098	0.288044	5.31259	0.000248138	0.0120075	6.20217	6.22944	6.21103	6.3038	6.56151	6.55511	6.45318	6.53376
Dsg1c	2.24389	1.166	5.29749	0.00025395	0.0121053	1.43279	1.53063	1.49029	1.44043	2.09762	2.22522	2.85612	3.03747
Ptp4a1	1.24439	0.315439	5.2731	0.000263642	0.012394	6.00953	5.98575	6.05209	6.13506	6.40711	6.3038	6.29974	6.43077
Cyp4v3	1.27715	0.352926	5.24212	0.000276522	0.0127529	7.89401	7.8844	7.88137	7.94906	8.37014	8.36089	8.12606	8.16133
Raet1e	1.48741	0.572799	5.22326	0.00028469	0.0130824	2.9729	2.75276	2.89746	2.93704	3.40538	3.7476	3.4747	3.29437
Gm44005	1.82002	0.863953	5.20106	0.000294631	0.0133472	1.67547	1.42855	1.46626	1.46866	2.72049	2.65302	2.22341	2.13569
Cyp4a31	2.44468	1.28965	5.193	0.000298329	0.0134196	1.78756	2.01855	1.89298	1.95852	2.67241	2.59067	3.51989	3.61907
Zc3h12d	1.5689	0.649755	5.17052	0.000308912	0.0137026	2.17697	2.26307	2.72786	2.422	3.05739	3.07863	3.09631	2.96173
Hyi	1.41947	0.505356	5.14542	0.000321199	0.0141008	5.27154	5.39614	5.3037	5.43084	6.07439	6.01475	5.75115	5.62459
Gm43189	1.98717	0.990718	5.12012	0.000334104	0.0144618	3.86821	3.8537	4.39469	4.77047	5.4337	5.47363	4.97415	5.02599
Irf5	1.37556	0.460022	5.11825	0.000335083	0.0144618	3.8492	3.90565	3.86157	3.92226	4.16376	4.1892	4.49033	4.43899
Cyp4a32	2.15638	1.10861	5.11541	0.00033657	0.014477	3.77149	3.91301	4.14694	3.65096	4.63194	4.39381	5.28559	5.4189
Gm43637	1.79275	0.842173	5.10904	0.000339929	0.0145237	2.24206	2.19313	2.59095	2.19209	2.73126	2.94763	3.38075	3.323
B930025P03Rik	8.7034	3.12158	5.08636	0.000352196	0.0147036	-2.77651	-4.52382	-0.832816	-0.504664	1.04372	1.35847	0.894361	0.720758
Fgf21	6.65268	2.73393	5.08227	0.000354455	0.0147497	-0.370327	-0.316918	-3.24358	-2.6349	0.470444	1.29329	1.27306	1.18765
Acsm3	1.37318	0.457518	5.06596	0.00036362	0.0149971	5.87438	5.85778	5.65366	5.57536	6.10452	6.06208	6.23004	6.37666
Tnfaip8l1	1.36127	0.444952	5.04998	0.000372846	0.0153036	4.7348	4.75904	5.02327	4.82431	5.06992	5.32149	5.36868	5.33436
Calcrl	1.6534	0.725438	5.04843	0.000373755	0.0153036	3.14495	2.95832	3.37479	3.57092	4.14831	4.25669	3.81719	3.83291
Zfp422	1.32236	0.403119	5.02484	0.000387866	0.0157441	3.41966	3.37479	3.43641	3.31236	3.82054	3.92553	3.70984	3.76545
Cfhr1	1.46566	0.551548	5.02237	0.00038938	0.0157441	5.6523	5.58072	5.61191	5.69002	6.38252	6.44983	5.91726	6.04373
Lurap1l	1.22247	0.289805	5.01326	0.000395002	0.0159184	5.03713	5.05718	4.96299	5.05606	5.29507	5.31577	5.37182	5.28098
Aadac	1.22654	0.294592	4.99803	0.000404595	0.0162028	7.195	7.1915	7.21796	7.14541	7.53303	7.56181	7.35071	7.48648
Inhba	1.47131	0.557104	4.97695	0.000418281	0.0165435	2.98905	3.11876	2.69369	2.94906	3.53512	3.69971	3.43071	3.39056
Mme	1.2871	0.364125	4.97115	0.000422127	0.0165946	5.04581	4.99521	5.21465	5.20356	5.47712	5.3975	5.43739	5.58877
Rbp1	2.01945	1.01397	4.96123	0.0004288	0.0166861	2.56442	2.44914	3.22567	3.40915	4.0971	4.2415	3.70893	3.76413
AC127342.1	1.44252	0.528595	4.95223	0.000434949	0.0166861	4.56181	4.56618	4.89234	4.92971	5.3749	5.43195	5.1756	5.12244
Cyp2j5	1.24885	0.320596	4.94526	0.000439776	0.0168204	8.18621	8.13677	8.00267	8.07495	8.53265	8.44509	8.30754	8.39508
Klhdc7b	2.04142	1.02957	4.93907	0.000444116	0.0168857	1.08526	0.870496	0.933357	0.772115	1.42815	1.72221	2.06636	2.3206
Fcna	1.42273	0.508657	4.9323	0.000448908	0.0169494	4.52556	4.52123	4.60464	4.63593	4.96155	4.79433	5.16448	5.31512
Cyp2c54	1.52705	0.610745	4.91901	0.000458472	0.0172264	6.68472	6.5733	7.08124	6.95234	7.2365	7.28673	7.5304	7.67095
Mup17	1.84317	0.882191	4.90217	0.000470902	0.017499	8.51759	8.57186	9.16775	9.1355	9.99542	9.99542	9.46778	9.44302
Txnip	1.25708	0.330074	4.90177	0.000471207	0.017499	5.29655	5.42999	5.55244	5.44736	5.73564	5.80186	5.69914	5.81481
Gm15611	3.07643	1.62126	4.8956	0.000475849	0.0176202	0.856212	0.442654	-0.00675646	-0.735134	1.13327	1.52829	2.02204	2.1234
Gclc	1.21203	0.27742	4.89189	0.000478669	0.0176734	8.52037	8.51759	8.3906	8.53775	8.8217	8.81203	8.72464	8.71562
Creb3l3	1.18434	0.244081	4.88797	0.000481664	0.0177327	8.11568	8.11568	8.10043	8.08899	8.39508	8.34633	8.37408	8.28146
Enc1	1.4259	0.511876	4.85799	0.000505244	0.0182338	3.03366	2.87595	3.12415	2.87177	3.36484	3.35444	3.66583	3.48239
Abhd17b	1.2926	0.370272	4.85796	0.000505266	0.0182338	3.43518	3.47917	3.42284	3.37931	3.74712	3.8001	3.88693	3.74324
Abcd2	2.24604	1.16738	4.83878	0.000520987	0.018556	3.77816	3.591	3.10481	2.72612	4.11349	4.03636	4.70615	4.86957
Gm4952	1.28697	0.363982	4.83792	0.000521705	0.018556	6.48132	6.42618	6.366	6.22277	6.59843	6.73438	6.74094	6.87381
Tmem71	2.36309	1.24068	4.82407	0.000533395	0.0188235	-0.948838	-0.726645	-1.02363	-0.215041	0.181205	0.673211	0.747062	0.309311
Rbms1	1.29433	0.372203	4.82127	0.000535795	0.0188247	4.94901	4.93825	5.12101	5.2222	5.40416	5.35069	5.51188	5.42294
Leprot	1.36594	0.449892	4.80948	0.000546016	0.0190583	3.09154	2.92238	3.23208	3.14	3.67498	3.55221	3.48333	3.51843
Tstd1	1.66385	0.734527	4.8009	0.000553576	0.0192696	1.61631	1.47683	1.58039	1.89242	2.63909	2.58425	2.16781	2.27671
Serpinb9	1.55494	0.636855	4.79858	0.000555642	0.0192889	2.11324	1.96424	2.22522	1.8241	2.96173	2.68853	2.5629	2.6013
P2rx4	1.23052	0.299263	4.78489	0.000567988	0.0195055	5.40619	5.37223	5.47843	5.43675	5.71267	5.5999	5.74739	5.81152
Tmem56	1.27775	0.353605	4.77875	0.000573624	0.0196462	7.22742	7.28036	7.3552	7.53525	7.73973	7.75598	7.58445	7.73258
St6gal1	1.29819	0.376496	4.77143	0.000580415	0.0197488	6.21637	6.2193	6.23004	6.16858	6.39	6.4866	6.72293	6.717
Maml3	1.4311	0.517124	4.73531	0.000615187	0.0206273	2.72119	2.70959	3.07664	3.00721	3.25878	3.46125	3.38857	3.44934
Kdsr	1.28368	0.360291	4.71907	0.000631534	0.0210649	4.61848	4.76016	4.61826	4.65691	5.01487	5.22195	4.93968	4.96208
Agxt	1.38567	0.470589	4.70877	0.000642129	0.0211969	7.36482	7.37383	7.58633	7.5304	7.73258	7.7711	8.14689	8.08551
Gnpnat1	1.26902	0.343712	4.69684	0.000654644	0.0214113	4.36034	4.51911	4.50555	4.42637	4.93742	4.81823	4.71154	4.75705
Maf	1.26733	0.341795	4.68758	0.000664539	0.0214574	5.25361	5.29411	5.49715	5.49259	5.80082	5.7496	5.68357	5.67954
Amacr	1.16961	0.226034	4.68237	0.000670175	0.0214574	7.01403	6.9805	6.94646	6.98599	7.18646	7.20089	7.21001	7.23277
Gm44805	1.37516	0.459597	4.67617	0.000676946	0.0215661	3.68692	4.12588	3.84458	3.86658	4.31293	4.32991	4.45296	4.2415
Ppp1r10	1.42663	0.512608	4.67381	0.000679534	0.0215946	5.34278	5.33232	5.44704	5.39763	5.66232	5.64833	6.11099	6.08609
Timm8b	1.30551	0.38461	4.66674	0.000687378	0.0217358	4.12588	4.13891	4.1598	4.18797	4.69839	4.64391	4.49949	4.36593
Mrpl50	1.28561	0.362456	4.66117	0.000693615	0.0218788	4.06263	4.10015	4.13811	4.2485	4.5572	4.62954	4.38506	4.47253
Gm3448	1.6953	0.761544	4.65165	0.000704425	0.0221651	0.974903	1.19864	1.02029	1.06458	1.56053	2.1951	1.72006	1.89794
Afm	1.35519	0.438493	4.64302	0.000714379	0.022259	6.82311	6.75788	6.65693	6.62085	6.97058	6.99308	7.25292	7.38369
Pan3	1.28283	0.359325	4.63684	0.0007216	0.0224293	4.55163	4.70922	4.80902	4.79079	5.16079	5.08169	4.96041	5.1131
Gm8893	1.99077	0.993323	4.63273	0.000726442	0.022525	3.6159	3.98217	3.99301	3.73745	4.34508	4.33032	5.18253	5.22171
Gm40264	1.74468	0.802965	4.61088	0.000752764	0.0229512	2.16021	1.90309	2.13492	2.1757	2.36266	2.79773	3.0005	3.21582
Sumo2	1.39549	0.480776	4.60402	0.000761238	0.0230446	3.42151	3.3559	3.57729	3.31101	4.07298	4.02164	3.69252	3.91574
Ccng2	1.49492	0.580065	4.59985	0.000766429	0.0231469	3.58831	3.54593	3.94452	3.98747	4.4694	4.58161	4.18729	4.23226
Zkscan1	1.25133	0.323465	4.59478	0.000772795	0.0231748	5.51423	5.5299	5.69284	5.56594	5.88778	6.00518	5.7651	5.95728
Rdh16f2	1.60056	0.67858	4.59096	0.00077764	0.0232456	4.89788	4.87977	5.48107	5.56912	6.01774	5.89763	5.7909	5.83809
Rpl39	1.42112	0.507027	4.59005	0.000778796	0.0232456	4.0801	3.93888	4.12636	3.87593	4.77211	4.51115	4.26401	4.59041
Cox7b	1.24185	0.312493	4.58604	0.000783917	0.0233439	5.78478	5.86445	6.00683	5.75253	6.21891	6.09623	6.13426	6.21103
Ksr2	1.65988	0.731079	4.58027	0.000791337	0.0234012	0.379953	0.478358	0.374205	0.56022	1.22766	1.07722	1.26018	1.10007
Parp16	1.29595	0.374005	4.56546	0.000810742	0.0238097	4.13507	4.13891	4.32232	4.3553	4.72032	4.6762	4.58466	4.49634
Grem2	1.61027	0.687301	4.5592	0.000819091	0.0239448	2.03269	1.90309	2.28463	1.55591	2.52526	2.51589	2.75343	2.68853
Avpr1a	1.68712	0.754558	4.55604	0.00082335	0.0240144	4.33012	4.33366	4.89788	5.04627	5.09275	5.38388	5.59449	5.4741
Dnmbp	1.30323	0.382091	4.55414	0.000825905	0.024034	5.67954	5.71625	5.84413	5.8501	6.01642	5.99542	6.28014	6.29043
2310039H08Rik	1.22616	0.294143	4.54621	0.000836711	0.0242457	5.05254	5.01952	5.06874	4.88571	5.32947	5.32958	5.33572	5.22287
Chst2	1.43434	0.520388	4.53152	0.000857124	0.0246616	1.87631	1.71306	1.94678	1.79418	2.2669	2.46465	2.38818	2.3078
Gm5617	1.28204	0.35844	4.52868	0.000861124	0.024721	3.65562	3.6845	3.61382	3.6706	4.05382	4.18431	3.94053	3.94168
Aph1c	2.53351	1.34114	4.52146	0.000871397	0.0247815	-0.390179	-1.37175	-0.881499	-1.61982	0.667968	-0.0279088	0.244513	0.296836
Fat4	1.29975	0.37823	4.52111	0.000871901	0.0247815	3.39502	3.31739	3.25919	3.23036	3.65938	3.54075	3.75937	3.70524
F13b	1.48011	0.565708	4.51878	0.000875239	0.024792	6.2072	6.19624	6.37981	6.52831	7.14275	7.12433	6.64573	6.68636
Sco2	1.25566	0.328447	4.51257	0.000884224	0.0249911	6.66754	6.76728	6.89571	6.93742	7.20089	7.10543	7.23075	7.04226
F830016B08Rik	1.39562	0.480906	4.49519	0.000909864	0.0254902	4.90566	4.57678	4.58125	4.607	5.0427	5.01487	5.08904	5.41534
Klhdc2	1.26054	0.334042	4.48939	0.000918604	0.0256551	4.0343	4.11436	4.03022	4.01642	4.472	4.49082	4.3486	4.26966
Uggt2	1.75432	0.810911	4.48577	0.000924096	0.0256638	0.219241	0.520281	0.725201	0.252015	1.38863	1.3936	1.11302	1.20541
Mrpl23-ps1	1.58467	0.664178	4.48108	0.00093126	0.0258066	1.3345	1.61608	1.92917	1.52631	2.37068	2.42221	2.16004	2.22633
Cyp2c67	1.55058	0.632805	4.47601	0.000939081	0.0259109	6.70798	6.6667	6.92236	6.91687	7.13138	7.17852	7.595	7.8244
Fgg	1.18534	0.245302	4.46232	0.000960524	0.0262756	10.728	10.7105	10.7455	10.728	10.9216	10.9216	10.9983	11.0566
Cyp2d38-ps	1.31907	0.399525	4.45561	0.00097123	0.0265117	3.49593	3.56155	3.7098	3.82794	4.09289	3.92086	4.05866	4.07915
Ankrd49	1.61853	0.694683	4.44526	0.000987989	0.0267974	1.31291	1.39427	1.17448	1.1085	2.00195	2.2125	1.69879	2.03396
Cd4	1.95544	0.967494	4.4322	0.00100956	0.027038	0.44973	0.0431649	0.478358	0.112828	1.42815	1.56053	1.31906	0.818795
Rpl15	1.19012	0.251102	4.42915	0.00101466	0.0270874	6.52618	6.63949	6.67672	6.57476	6.81755	6.93399	6.82746	6.84678
Zfp871	1.35256	0.43569	4.42857	0.00101564	0.0270874	6.01274	6.0525	6.31119	6.39735	6.66493	6.79619	6.47069	6.59843
Stx1b	1.38008	0.464748	4.41987	0.00103037	0.027309	3.57444	3.41958	3.78561	3.73469	3.93422	4.04607	4.26938	4.04866
Gm13021	2.05703	1.04056	4.40706	0.00105247	0.0276086	-1.02755	-0.251989	-0.394294	-0.163356	0.410548	0.673211	0.688361	0.476642
Rell1	1.48547	0.57092	4.39191	0.00107926	0.0280234	3.09967	3.18273	3.35106	3.10159	3.41007	3.59062	3.89952	3.97519
Snord17	1.47072	0.556523	4.37799	0.00110452	0.0285632	3.64345	3.82974	4.24634	4.02439	4.54502	4.70049	4.32608	4.46906
Asah2	1.31539	0.395487	4.37425	0.00111141	0.0286306	3.9848	3.94168	4.19733	4.07506	4.46647	4.66376	4.3684	4.34709
Gm22513	1.70464	0.769466	4.37408	0.0011117	0.0286306	6.10731	6.13234	6.87875	6.90497	7.43768	7.1915	7.28673	7.17852
Afp	3.08829	1.62681	4.37115	0.00111714	0.0286573	-1.02755	-2.00503	-1.55514	-1.88771	0.735816	0.121023	0.0782026	-0.684813
Gm32063	1.57415	0.654573	4.36754	0.00112386	0.0286573	1.70621	1.68643	2.1234	1.75329	2.72049	2.67296	2.30798	2.37296
Zmat1	1.67766	0.746455	4.36316	0.00113209	0.0287753	0.749743	1.30522	1.32922	1.46866	1.96518	2.08142	1.81102	2.02062
Sirt3	1.2057	0.26987	4.36149	0.00113525	0.0287753	6.15146	6.12973	6.19386	6.01218	6.47692	6.43196	6.33234	6.34126
Rps27l	1.27277	0.347972	4.34676	0.00116342	0.0291997	5.02887	4.95781	5.03306	5.03441	5.51144	5.47712	5.17029	5.33796
Cyp2c50	1.26448	0.338549	4.33766	0.00118119	0.0292892	8.57642	8.55987	8.826	8.71562	8.92395	8.92868	9.01586	9.16775
Apoa1	1.25094	0.323018	4.33356	0.00118931	0.0293309	12.0188	12.0188	12.2463	12.2463	12.4022	12.4022	12.5129	12.5129
Fgb	1.20848	0.273191	4.32727	0.00120185	0.0295261	10.7865	10.7865	10.9216	10.8633	11.0755	11.0253	11.1339	11.2219
Car8	1.42097	0.506879	4.32269	0.00121108	0.029652	5.60094	5.64833	6.03037	6.10731	6.44599	6.48875	6.21543	6.28106
Gm44423	1.43635	0.522403	4.32242	0.00121161	0.029652	2.25807	2.47231	2.42273	2.6985	3.04763	3.10765	3.02079	2.78739
Msn	1.20867	0.273423	4.31981	0.0012169	0.0297245	4.33808	4.4044	4.37491	4.37569	4.55323	4.66872	4.6609	4.68936
Tgfb1	1.26767	0.34218	4.31733	0.00122196	0.0297264	3.51374	3.66307	3.61382	3.49974	3.90662	3.92086	4.00123	3.82407
Gm4951	1.36305	0.446839	4.31731	0.001222	0.0297264	5.68509	5.65254	5.6289	5.76817	6.34672	6.32247	5.85446	6.04505
H6pd	1.25086	0.322926	4.31635	0.00122396	0.0297264	9.23654	9.23012	9.3221	9.26668	9.47617	9.44302	9.74249	9.6962
1810055G02Rik	1.53055	0.614055	4.29459	0.00126929	0.0304796	4.3553	4.46621	4.19965	4.07506	4.73136	4.47767	5.12432	5.09626
Bok	1.34561	0.428262	4.29132	0.00127624	0.0305891	2.95832	2.89464	3.21647	3.14	3.51594	3.56563	3.36523	3.52246
Rnd3	1.31156	0.391283	4.28515	0.0012895	0.0306766	3.52697	3.37156	3.40142	3.46647	4.04313	3.88979	3.74014	3.7355
Plekhf1	1.33168	0.413244	4.26259	0.00133917	0.0313906	3.55736	3.31178	3.49185	3.3451	3.84094	3.61879	3.8761	3.96664
Apoc4	1.18992	0.250866	4.24515	0.00137893	0.0319706	8.95708	8.95708	8.99633	8.80815	9.24285	9.17649	9.18211	9.11809
Slc17a8	1.67649	0.745447	4.24275	0.0013845	0.0319838	4.17688	4.09664	4.27015	4.08807	5.34771	5.28666	4.56565	4.60237
1700028E10Rik	1.7282	0.789271	4.22739	0.00142071	0.0325278	2.02021	2.40497	2.557	2.35336	2.71097	2.7754	3.45256	3.26012
A230050P20Rik	1.17874	0.237241	4.22033	0.00143765	0.0327692	6.45828	6.46029	6.29663	6.43834	6.64773	6.6413	6.67542	6.63573
Ddx5	1.16922	0.225552	4.2192	0.0014404	0.0327692	7.59993	7.58022	7.52755	7.58557	7.7711	7.86326	7.72025	7.8412
Gm47920	1.38224	0.467011	4.21816	0.00144292	0.0327692	1.83943	1.96424	1.8648	2.0701	2.32483	2.41615	2.44733	2.37296
Serpina10	1.19696	0.259372	4.2145	0.00145183	0.0328267	6.93576	6.94941	6.94893	6.89023	7.06871	7.13415	7.29105	7.26148
Sult1b1	1.49408	0.579259	4.21161	0.00145892	0.0328707	2.73537	2.59196	2.82021	3.21592	3.6185	3.49974	3.22344	3.40797
Jpx	1.35642	0.439804	4.19964	0.00148862	0.0333633	2.23779	2.46876	2.5837	2.48159	2.86544	2.9371	2.89293	2.84112
Cenpv	1.24717	0.318661	4.1945	0.00150156	0.0335945	3.85409	3.75937	3.68086	3.75604	4.1216	3.99206	4.15606	4.03197
N4bp2l2	1.28339	0.359958	4.18884	0.00151596	0.0338573	4.84501	4.6631	4.85966	5.07822	5.26059	5.25771	5.12432	5.25049
Ino80d	1.2082	0.272858	4.18247	0.00153234	0.0341039	5.2683	5.22387	5.34749	5.28477	5.60679	5.67174	5.46356	5.50309
Pou6f1	1.39561	0.480896	4.18075	0.0015368	0.0341437	3.49593	3.40797	3.42734	3.75604	3.85359	3.77112	4.20614	4.03497
Ppp1r9a	1.49334	0.578546	4.17036	0.00156397	0.0345952	3.66048	3.6927	4.00725	3.77225	4.43431	4.78527	4.09352	4.28418
Gm32540	2.6047	1.38112	4.16234	0.00158532	0.0348579	-0.242065	-1.04236	0.300934	0.300934	0.56022	0.943337	1.59486	1.35847
Pcdh17	1.92192	0.942547	4.15703	0.00159961	0.0350692	1.67547	1.59438	1.1994	2.1757	2.32483	2.06344	2.8768	2.76139
Nqo2	1.19686	0.259251	4.15502	0.00160503	0.03511	5.85263	5.78931	5.93148	5.85217	6.15146	6.16858	5.99421	6.16264
Slf2	1.24782	0.319415	4.15318	0.00161003	0.0351591	3.93422	4.04866	4.11862	4.02439	4.49208	4.25669	4.35961	4.29961
Zfp532	1.45067	0.536721	4.15057	0.00161716	0.0352328	2.80159	2.85317	3.28933	3.29231	3.51594	3.72747	3.65518	3.47422
Lncpint	1.55345	0.635472	4.14791	0.00162444	0.035293	4.02801	4.16288	4.71154	4.77775	5.16852	5.13319	4.98818	4.94727
Tmem184c	1.32828	0.409554	4.14403	0.00163514	0.0354353	2.50267	2.52525	2.40252	2.31181	2.851	2.73787	2.8768	2.88702
Tent2	1.32758	0.408804	4.14353	0.00163654	0.0354353	3.49357	3.5674	3.6935	3.70717	4.22462	4.03022	3.83196	4.07183
Cyp4f17	1.20941	0.274303	4.138	0.0016519	0.0357074	4.37948	4.41735	4.40259	4.40003	4.64813	4.55056	4.71463	4.7462
Rpl5	1.37903	0.463656	4.12862	0.00167834	0.0360653	6.03922	6.10636	6.08021	6.18649	6.79195	6.81452	6.40952	6.28859
Acad12	1.30766	0.386992	4.11296	0.00172348	0.0365142	3.59748	3.33302	3.42151	3.5728	3.93116	4.02715	3.74495	3.83963
Cbx7	1.35547	0.438797	4.11282	0.00172391	0.0365142	3.59863	3.52957	3.77187	3.66048	4.14831	3.79101	4.26741	4.02396
Raet1d	1.41594	0.501765	4.11197	0.00172639	0.0365142	4.19904	3.99626	4.2624	4.23287	4.91088	4.94601	4.4543	4.50971
Ncald	1.50377	0.588582	4.10684	0.00174147	0.0367118	3.45753	3.49083	3.73745	3.8364	3.94053	3.90554	4.4481	4.39636
Bach2	1.51807	0.602235	4.10158	0.00175709	0.0369798	3.41504	3.34802	3.43071	3.37204	3.63362	3.66046	4.26026	4.21392
Axin2	1.32767	0.408893	4.09482	0.00177735	0.0372224	3.46229	3.58786	3.74634	3.92226	4.10195	3.98271	4.1191	4.09943
Adam11	1.39682	0.48215	4.0886	0.00179624	0.0374338	4.62097	4.65149	5.00254	5.09199	5.40639	5.42518	5.37669	5.09965
Nrp1	1.15907	0.212971	4.0842	0.00180971	0.0374775	5.97378	6.00196	6.02607	6.07263	6.20658	6.22277	6.22277	6.26981
Prdx1	1.18191	0.241118	4.08418	0.00180978	0.0374775	8.12606	8.11371	8.1539	8.04229	8.2844	8.37408	8.27803	8.46332
Gm38034	1.66018	0.731336	4.08325	0.00181264	0.0374775	1.35957	0.956167	1.39427	1.55591	2.46876	1.90135	2.02204	1.86002
Rbm20	1.48612	0.57155	4.07383	0.0018419	0.0378909	1.23276	0.933434	1.1506	1.1085	1.55147	1.72221	1.7462	1.66003
Fnip1	1.38018	0.464857	4.05791	0.00189246	0.0385373	4.63593	4.51961	4.79087	4.80465	5.36612	5.36254	4.89272	5.07367
Foxp1	1.3496	0.432533	4.05671	0.00189632	0.0385373	4.56443	4.5478	4.93929	4.99323	5.11786	5.12171	5.27735	5.21406
Slc39a8	1.21203	0.277422	4.05636	0.00189745	0.0385373	4.35188	4.34709	4.2188	4.29907	4.52801	4.69346	4.55454	4.56882
Ndufb11	1.21529	0.281301	4.05168	0.00191261	0.0386922	5.69663	5.73591	5.69394	5.73781	6.10731	6.12452	5.9031	5.882
Irf6	1.19403	0.255834	4.05121	0.00191417	0.0386922	5.62163	5.61233	5.77777	5.67366	5.9819	5.97433	5.82975	5.93815
Sash1	1.19467	0.25661	4.04694	0.00192813	0.0388515	5.89429	5.94197	6.00061	5.96259	6.14177	6.09118	6.29248	6.27948
Plin2	1.21172	0.277057	4.04263	0.00194233	0.0389534	8.81833	8.83845	8.64244	8.58023	9.03607	9.03092	8.97482	8.94286
Ikzf1	1.45534	0.541353	4.03692	0.00196132	0.0392725	1.67547	1.75579	1.67568	1.58264	2.42321	2.43031	2.10537	2.06636
Ctdsp2	1.37888	0.4635	4.03168	0.00197892	0.0395629	6.08557	6.09266	6.55556	6.59252	6.8555	6.77596	6.79923	6.7452
Rtf2	1.19252	0.254017	4.02891	0.00198829	0.0395844	6.13405	6.18104	5.99402	6.04251	6.36391	6.42115	6.33668	6.25648
Myo1e	1.20396	0.267782	4.02161	0.00201321	0.039936	5.79488	5.7946	5.81782	5.8501	5.97409	5.97326	6.19316	6.1609
Fmnl2	1.25654	0.329456	4.01763	0.00202696	0.0401463	3.3172	3.34079	3.23636	3.15936	3.6919	3.59775	3.58389	3.53512
Ccnl1	1.28813	0.365275	4.01281	0.00204368	0.0404146	4.26752	4.3707	4.20381	4.32232	4.82846	4.82431	4.52744	4.52344
Rpgrip1	2.12043	1.08436	4.01191	0.00204683	0.0404146	0.103045	-0.170901	0.694654	-0.735134	1.04372	1.2248	1.23912	0.818795
Fam187b	1.4515	0.537549	4.00588	0.00206801	0.0406157	1.55591	1.77068	1.36027	1.49333	2.12211	2.24145	2.00894	2.04114
Ap3b1	1.20305	0.266698	4.00558	0.00206907	0.0406157	5.39717	5.38233	5.4986	5.55466	5.82263	5.77329	5.64982	5.67075
Gm1966	1.65156	0.72383	4.00316	0.00207764	0.0406856	1.7105	1.68643	1.16279	1.3306	2.61711	2.17509	1.97514	2.19349
Col4a5	1.51988	0.603958	4.00259	0.00207966	0.0406856	1.38101	1.10769	0.89988	1.23935	1.77413	1.58774	1.82088	1.78254
Gpr146	1.20389	0.267701	3.99111	0.0021209	0.0411911	6.45212	6.51376	6.69419	6.61864	6.79979	6.75903	6.91859	6.86273
Ppargc1a	1.59317	0.671902	3.98956	0.00212651	0.0411911	1.97402	2.07781	2.56683	2.73424	2.77426	2.9371	3.0242	3.16917
Sox9	1.28004	0.356189	3.98913	0.00212807	0.0411911	3.48148	3.50501	3.71782	3.77225	4.03417	4.04198	3.94452	3.90357
Gabpb2	1.25011	0.322052	3.98443	0.00214525	0.0412535	5.35291	5.16426	5.38843	5.42238	5.77673	5.75536	5.52577	5.59002
Fam107b	1.20058	0.263732	3.984	0.00214683	0.0412535	5.34157	5.21346	5.34891	5.47424	5.5726	5.65522	5.57831	5.62652
AC157910.3	1.53122	0.614678	3.98335	0.00214922	0.0412535	8.61591	8.56786	7.96635	8.23794	9.16775	9.19345	8.74139	8.73071
Ppp2r2d	1.35475	0.438031	3.9822	0.00215348	0.0412535	3.8761	3.65096	3.79858	3.84291	4.0971	3.93641	4.3486	4.41869
Echdc3	1.17831	0.236719	3.96818	0.00220577	0.0419951	5.75138	5.72431	5.87071	5.77951	6.10025	6.04231	5.95801	5.98536
Pglyrp2	1.18813	0.248695	3.96069	0.00223425	0.0423041	6.66453	6.6381	6.85938	6.76692	6.94437	6.93508	7.03898	7.00014
Ppib	1.16166	0.216183	3.96052	0.00223491	0.0423041	7.03458	7.03597	7.1081	7.18646	7.31064	7.34612	7.28849	7.28536
Cyp2b9	8.04828	3.00868	3.95848	0.00224273	0.0423041	0.478358	-0.108973	1.67562	1.67568	2.77426	2.57871	4.68798	4.86444
Gabpa	1.23646	0.30622	3.95829	0.00224347	0.0423041	4.55945	4.65417	4.7568	4.79079	5.08364	5.10366	4.91606	4.91848
Alcam	1.17671	0.234762	3.95784	0.00224518	0.0423041	5.34157	5.27625	5.23315	5.38712	5.52938	5.53009	5.51299	5.59885
Mtx3	1.41923	0.505113	3.95199	0.00226781	0.0425289	3.6683	3.69889	4.13811	4.18401	4.54947	4.56117	4.34295	4.30222
Foxa3	1.47234	0.558111	3.95132	0.00227043	0.0425289	5.81198	5.79948	5.68328	5.68823	5.97811	6.00196	6.65513	6.51376
Cmtm8	1.20349	0.267227	3.94739	0.00228579	0.042754	5.17943	5.25399	5.33624	5.23308	5.44305	5.4292	5.53507	5.64088
Rab30	1.40853	0.494195	3.94619	0.00229049	0.0427793	2.78887	2.49479	2.72786	2.98983	3.35831	3.44334	3.06765	3.21139
Plscr1	1.37497	0.459404	3.94046	0.0023131	0.0431385	2.95036	2.96364	3.00529	2.5603	3.43018	3.15936	3.4266	3.29231
Nlrp12	1.8674	0.90103	3.93684	0.00232752	0.0432612	4.64487	4.57099	4.5666	4.41408	5.01952	4.80576	5.86933	5.92611
Slc39a4	1.36047	0.4441	3.93626	0.00232984	0.0432612	5.56518	5.6023	5.98335	5.78354	5.9768	6.04231	6.40081	6.25026
Abi2	1.60119	0.679147	3.93373	0.00233998	0.0433697	0.81838	1.12993	1.39427	0.706151	1.70621	1.7462	1.77091	1.58281
Gm11518	30.4161	4.92676	3.93013	0.00235449	0.043529	1.46466	0.843305	-5.25037	5.04114	6.00953	4.94322	4.85085	5.46234
Lilr4b	1.61284	0.689603	3.92074	0.00239277	0.0441512	0.507933	0.930513	0.9378	0.61162	1.2783	1.60482	1.58111	1.27276
Mcu	1.25295	0.325328	3.91935	0.00239851	0.0441512	4.67312	4.69227	4.86252	4.75691	4.99601	4.88685	5.13051	5.21933
Rps18	1.23756	0.307495	3.91494	0.00241673	0.0443921	6.49932	6.53702	6.53344	6.66865	7.02681	6.97727	6.73249	6.74664
Gm36855	2.45184	1.29386	3.9145	0.00241855	0.0443921	-0.242065	-0.492223	-1.88771	-0.418119	0.815573	0.357411	0.548676	0.389162
AC096777.1	1.74439	0.802722	3.91264	0.00242633	0.0444711	0.598751	0.252015	-0.0843815	0.0337407	0.815573	0.854539	1.04372	1.20541
Gm24305	1.67948	0.748013	3.90276	0.00246788	0.0450389	2.68659	2.26624	2.5629	3.33588	3.62022	3.08548	3.53284	3.45546
Dusp5	1.90885	0.9327	3.89894	0.00248414	0.0451611	0.133972	-0.316918	-0.648469	-0.504664	0.815573	0.184436	0.663896	0.663445
Loxl4	1.61078	0.687763	3.8952	0.00250018	0.0453691	2.57251	2.36467	2.84214	2.5876	3.11628	2.72822	3.53557	3.47823
2310015A10Rik	1.55393	0.635921	3.88852	0.00252911	0.0456992	1.55591	1.42855	1.95852	2.2125	2.35009	2.47799	2.43597	2.38481
Mup22	1.3939	0.479128	3.88501	0.00254445	0.0458082	10.642	10.5866	10.9707	11.0253	11.5347	11.2573	11.0253	11.313
Id2	1.1802	0.239032	3.88304	0.0025531	0.0458732	5.93629	6.00759	5.99116	5.92658	6.15603	6.33711	6.12224	6.21613
Paip2	1.25019	0.322146	3.8789	0.00257137	0.0460718	3.9713	4.02571	4.19403	4.22884	4.48374	4.48756	4.31176	4.45447
Rps17	1.19351	0.255215	3.87674	0.00258092	0.0461783	5.98698	6.03102	6.03267	6.07373	6.32389	6.44085	6.18881	6.21197
Scarna10	1.50939	0.593964	3.87433	0.00259169	0.0461828	3.96943	3.97345	4.33555	4.23492	5.08651	4.98068	4.41014	4.55668
Il17rb	1.25787	0.330981	3.86794	0.00262038	0.0464876	2.72119	2.7361	2.74027	2.82183	3.12265	3.09005	3.10015	3.0321
Pter	1.18784	0.248338	3.86709	0.00262423	0.0464876	5.27154	5.21162	5.15979	5.14172	5.36762	5.42518	5.41787	5.55839
Gadd45b	2.36609	1.2425	3.86707	0.00262433	0.0464876	-0.56762	-1.04236	-1.68393	-1.13279	-0.148709	0.854539	-0.133908	0.171827
Gm2814	2.03302	1.02363	3.86376	0.00263932	0.0465504	-0.56762	-0.492223	0.478358	-0.418119	0.606789	0.618973	0.688361	1.1259
Plxnb1	1.34007	0.422304	3.86205	0.00264713	0.04658	5.92951	5.91913	6.36831	6.30161	6.44047	6.46728	6.69504	6.58215
Mycl	1.50675	0.591445	3.86119	0.00265105	0.0465849	2.55581	2.61711	3.13465	3.20288	3.67998	3.39108	3.4747	3.32799
Gcnt4	1.32617	0.407264	3.85753	0.00266787	0.0468159	2.49508	2.52525	2.47623	2.26307	2.68888	2.88136	2.92795	2.86156
Rbm4b	1.44872	0.534779	3.855	0.00267953	0.0469227	2.68762	2.89284	2.84083	2.92617	3.67724	3.64236	3.22886	3.1136
Gatm	1.2885	0.365697	3.85281	0.00268965	0.0470045	2.70103	2.61711	2.81063	2.81085	3.15615	3.13585	3.1414	2.9833
Spata22	1.68447	0.752295	3.85073	0.00269933	0.047015	0.685581	0.434201	0.351555	-0.0754107	1.00441	1.27981	1.022	1.19569
Ifi47	1.33789	0.419961	3.85031	0.00270129	0.047015	3.29255	3.27746	3.07122	3.24736	3.95537	3.59775	3.57774	3.50672
Zfr	1.23276	0.301888	3.84668	0.00271827	0.0470437	4.92348	4.8986	4.99058	5.1115	5.4538	5.25041	5.15585	5.29102
Zfp618	1.53726	0.620361	3.84578	0.00272247	0.0470437	1.08526	1.15357	1.28056	1.01246	1.84722	1.45004	1.97699	1.62662
Rnaset2a	1.22437	0.292041	3.84568	0.00272297	0.0470437	5.06353	4.97971	4.93808	5.11274	5.40284	5.44196	5.2827	5.16664
Mrc1	1.221	0.288058	3.84334	0.00273398	0.0470708	5.13413	5.12052	5.37209	5.3438	5.54682	5.58794	5.45211	5.54682
Tsc22d4	1.35552	0.438843	3.84165	0.00274197	0.0471449	3.86549	3.91599	4.0823	4.42743	4.41408	4.42743	4.59717	4.53181
Sdc4	1.36786	0.451919	3.84016	0.00274905	0.0472031	7.90728	7.88137	8.26632	8.47485	8.5466	8.55987	8.65757	8.57642
Mrps33	1.31634	0.396535	3.83798	0.00275939	0.0472528	3.27277	3.24815	3.19577	3.41342	3.94221	3.64345	3.51364	3.68059
Irs2	1.78309	0.83438	3.83735	0.0027624	0.0472528	5.27851	5.1691	5.91878	5.95472	5.9658	6.15103	6.7741	6.68569
Sgms2	1.16918	0.225499	3.83693	0.00276442	0.0472528	5.78653	5.76804	5.87571	5.87554	6.14689	6.01642	6.00223	6.04748
Gm15408	1.65389	0.725861	3.83644	0.00276674	0.0472528	0.103045	0.298581	0.772115	0.300934	1.19864	1.2248	1.0252	1.02681
Rfx4	1.45061	0.536661	3.83328	0.0027819	0.0474483	2.21492	2.28463	2.47623	2.19836	2.42321	2.85612	2.9066	3.02532
Rnase4	1.33547	0.417349	3.82971	0.00279913	0.0476786	8.06101	8.06467	8.451	8.25717	8.45468	8.46848	8.78673	8.80051
Nckap5	1.60526	0.682803	3.82809	0.00280698	0.0477075	0.707015	0.794472	0.772115	0.252015	1.42815	1.35847	1.15069	1.44413
Rasgrp3	1.36597	0.449923	3.82781	0.0028083	0.0477075	2.64773	2.42322	2.78887	2.81085	3.18028	3.10765	2.95803	3.2553
Rps7	1.17316	0.230396	3.826	0.00281712	0.0477937	6.43732	6.5294	6.50301	6.33852	6.72649	6.70252	6.60753	6.70148
Cfap54	2.14253	1.09931	3.82315	0.00283102	0.0478037	0.81838	0.635294	-0.394294	0.742001	1.86765	1.15824	1.27306	1.8789
Gm28557	1.40277	0.488278	3.82198	0.00283677	0.0478037	1.94644	1.92604	1.66817	1.93426	2.41508	2.44007	2.17705	2.46781
Cyp4b1	1.23888	0.309036	3.81605	0.00286599	0.0480487	3.85409	3.86	4.0507	3.90376	4.16718	4.1191	4.34508	4.22165
Tomm5	1.42345	0.509395	3.81504	0.002871	0.0480694	2.21492	2.48448	2.36638	2.28463	3.18847	2.9371	2.64189	2.78739
Rpl23	1.18064	0.239566	3.81256	0.00288337	0.0480923	5.87175	6.01119	5.84982	5.90016	6.13447	6.04373	6.16537	6.23417
Desi2	1.20445	0.26837	3.8125	0.00288366	0.0480923	4.24179	4.15952	4.22172	4.25768	4.61563	4.46672	4.40076	4.49794
Lamp2	1.25737	0.330406	3.80807	0.00290585	0.0483009	7.78606	7.81503	7.96456	8.08099	8.28928	8.40676	8.06467	8.20538
Mysm1	1.24488	0.316008	3.80774	0.00290751	0.0483009	3.6516	3.66307	3.69783	3.61456	3.94953	4.08383	3.82632	4.07915
Kdm5a	1.17764	0.235905	3.80219	0.00293558	0.0484417	5.05097	5.00271	4.86964	5.0273	5.20873	5.20888	5.21901	5.25033
Tmsb4x	1.24962	0.321489	3.80215	0.00293576	0.0484417	4.70946	4.77221	4.81837	4.71603	5.16254	5.2906	4.9145	5.00447
Gdf2	1.30268	0.381486	3.80135	0.00293984	0.0484417	3.73663	3.68961	3.84837	3.88693	3.88732	4.13125	4.28991	4.28579
Bco1	1.6279	0.703016	3.80082	0.00294252	0.0484417	1.28391	1.15357	1.45004	1.58264	2.2669	1.49754	2.08769	2.26
2810030D12Rik	1.62596	0.701292	3.7965	0.00296461	0.0487138	0.343128	0.252015	0.328957	0.157551	0.857465	1.35847	0.834211	0.975301
Arsg	1.24341	0.314298	3.79279	0.00298371	0.0489305	3.66048	3.75604	3.7098	3.74024	3.86346	3.94972	4.14612	4.0871
Slc25a22	1.17667	0.234709	3.78942	0.00300121	0.0490915	7.55909	7.53966	7.48963	7.53966	7.66782	7.71009	7.9141	7.77331
Ccn4	1.69951	0.765116	3.78437	0.00302758	0.0494107	0.252015	0.478358	1.05881	1.04372	1.38863	1.35847	1.49751	1.54398
Caprin2	2.13538	1.09449	3.78032	0.00304888	0.0496804	-0.0725365	0.520281	0.300934	-0.735134	1.00441	0.986353	0.834211	1.62662
Lyl1	2.38765	1.25559	3.77713	0.00306581	0.0498291	-1.4295	-1.43263	-0.648469	-1.03227	0.968646	0.121023	-0.133908	-0.210436
Adgrf1	1.55296	0.635019	3.77443	0.00308016	0.0499551	2.5974	2.53381	2.79541	2.42999	3.13644	2.65302	3.44861	3.43032
Eif1a	1.35571	0.439044	3.77421	0.00308138	0.0499551	4.72032	4.56321	4.74962	4.96433	5.41787	5.37583	4.96773	5.06433
Meis1	1.68516	0.752881	3.77088	0.00309919	0.0500307	1.97695	1.68643	2.557	2.62977	3.20752	3.09967	2.72911	2.94286
App	1.25374	0.326233	3.7669	0.00312066	0.050182	5.62962	5.70712	5.63806	5.6289	5.79977	5.80794	6.13537	6.12315
Il1rn	2.61677	1.38779	3.76679	0.00312124	0.050182	-1.4295	-1.04236	-0.00675646	-0.29852	0.119535	0.121023	1.10449	0.975301
4732465J04Rik	1.43302	0.519061	3.76396	0.00313662	0.0502765	3.35529	3.33618	3.6323	3.75604	4.10676	3.61284	4.09226	4.21618
Nit2	1.15337	0.205851	3.75983	0.00315919	0.0504745	5.9622	5.94404	6.05894	5.97855	6.23344	6.19604	6.13426	6.21001
Rasl11b	1.4593	0.545279	3.75894	0.00316404	0.0504745	1.7426	1.79434	1.43218	1.45004	2.19786	2.33172	2.21433	1.93701
Vamp8	1.32388	0.404777	3.75857	0.00316609	0.0504745	5.813	5.84151	5.93315	6.06481	6.49265	6.56512	6.12818	6.12509
Adgrv1	2.11287	1.0792	3.74913	0.0032184	0.0511381	0.181174	0.794472	-0.49929	-0.504664	1.5202	0.901949	0.906201	1.10007
Fermt2	1.16515	0.220521	3.7463	0.00323429	0.0512802	6.63949	6.61339	6.78182	6.73468	6.88841	6.9867	6.86141	6.91859
Klhdc8a	1.41464	0.500436	3.74273	0.00325437	0.0513901	2.16021	2.21028	2.21492	2.27527	2.42321	2.47799	2.84533	2.91731
Mup11	1.40674	0.492354	3.74093	0.00326456	0.0514479	8.71954	8.85947	9.30465	9.14221	9.65804	9.68067	9.31326	9.33088
Rbm25	1.2231	0.290542	3.73465	0.00330041	0.051859	4.9844	4.8941	4.97067	5.14172	5.32488	5.39073	5.13456	5.32828
Flvcr2	1.76491	0.819598	3.72982	0.0033282	0.0520793	1.54246	0.956167	1.8648	1.58264	1.77413	2.1951	2.51568	2.50347
Tcf20	1.15811	0.211766	3.72172	0.00337544	0.0524723	6.45771	6.44513	6.46386	6.35332	6.54246	6.67045	6.65631	6.69543
Cybb	1.30648	0.385688	3.72157	0.0033763	0.0524723	3.04543	2.96781	2.90024	3.10722	3.49179	3.53512	3.18866	3.44035
Col5a3	1.16983	0.226303	3.72064	0.0033818	0.0524939	6.32766	6.3733	6.22573	6.22379	6.58852	6.53376	6.51723	6.42465
Dnaja4	1.54761	0.630042	3.71266	0.00342904	0.0529118	1.6411	1.82977	1.67568	1.8521	2.91524	2.30001	2.30798	2.1234
Uqcrh	1.15583	0.208926	3.7117	0.00343477	0.0529303	5.51806	5.44954	5.53271	5.48602	5.68357	5.71625	5.65086	5.77396
Rpl31	1.24289	0.313696	3.71057	0.00344154	0.0529707	5.37784	5.36662	5.33288	5.0415	5.66587	5.54062	5.50488	5.67847
Cox6c	1.23162	0.30056	3.7088	0.00345213	0.053019	4.7613	4.80501	4.7462	4.67605	4.94573	5.04069	4.94244	5.25585
Dcp1a	1.22708	0.295228	3.70287	0.00348797	0.0532638	3.56542	3.49478	3.52913	3.47918	3.72735	3.96152	3.84346	3.74014
Prdm2	1.23117	0.30003	3.70258	0.00348977	0.0532638	5.46234	5.53318	5.32031	5.29943	5.67819	5.5726	5.67106	5.87762
Card6	1.27552	0.351086	3.70006	0.00350512	0.0533706	3.59046	3.71639	3.7155	3.70015	3.99136	3.75955	4.11531	4.16376
Smc5	1.24641	0.317778	3.69344	0.00354572	0.0537964	3.4232	3.29231	3.41127	3.51964	3.7908	3.85552	3.63275	3.69535
Mterf4	1.31336	0.393258	3.68991	0.00356759	0.0540123	3.34109	2.9504	3.25919	3.17132	3.74019	3.46125	3.61958	3.48239
Junb	1.40341	0.488935	3.68978	0.0035684	0.0540123	4.54224	4.4624	4.71154	4.85236	5.43707	5.31332	5.02146	4.83042
Ppara	1.15806	0.211708	3.68734	0.00358363	0.0541786	7.18943	7.15101	7.19621	7.1577	7.29897	7.31868	7.47758	7.44169
Rn7sk	1.26862	0.343261	3.68415	0.00360361	0.054352	12.4022	12.6847	12.6847	12.4022	12.9498	12.9498	12.6847	12.9498
Kansl3	1.15488	0.207742	3.68199	0.00361717	0.0544921	5.88781	5.85263	5.84312	5.92318	5.99518	6.09228	6.15297	6.08609
Rictor	1.23184	0.300809	3.67852	0.00363914	0.0546166	4.88108	4.82824	4.9189	4.87669	4.98209	5.12685	5.18632	5.37307
Tshz2	1.37594	0.460417	3.67683	0.00364989	0.0546166	4.03929	3.99739	4.33771	4.36879	4.48046	4.36946	4.75904	4.85798
Nxt2	1.28375	0.360369	3.67632	0.00365315	0.0546166	3.51374	3.4747	3.6467	3.6842	4.01642	4.14597	3.75937	3.92839
Gm43302	2.03044	1.02179	3.67597	0.00365536	0.0546166	1.72449	1.27432	1.90496	0.858458	2.81317	3.00061	1.94197	2.56471
Phf13	1.33397	0.415731	3.67045	0.00369069	0.0550801	2.89464	2.47231	2.93904	2.76781	3.25878	3.13585	3.17856	3.17794
Clec1b	1.32948	0.410859	3.66774	0.00370818	0.0552121	1.98899	2.02386	2.05063	2.1086	2.62663	2.31492	2.38236	2.49983
Snrnp27	1.38484	0.46972	3.66596	0.0037197	0.0553192	2.14921	2.02062	2.33689	2.31181	2.79397	2.70208	2.78569	2.43031
Wfdc1	1.47954	0.565151	3.66023	0.0037571	0.0555426	1.7629	2.16019	1.68665	1.42325	2.45439	2.40241	2.22341	2.33112
Apcs	1.23563	0.30525	3.66	0.00375863	0.0555426	4.11531	3.92553	3.95983	4.15105	4.42755	4.24536	4.26026	4.43407
Rps3	1.28889	0.366126	3.65893	0.00376565	0.0555426	6.95312	7.02777	6.96268	7.1081	7.5777	7.58022	7.15529	7.2137
Grhl1	1.94771	0.961779	3.65822	0.00377034	0.0555426	0.0179167	-0.251989	-0.00675646	-0.418119	0.119535	0.618973	1.07988	1.10007
Ivns1abp	1.2914	0.368938	3.65762	0.00377428	0.0555426	5.79977	5.76079	5.76079	5.97518	6.32482	6.44513	6.03143	6.00917
AC102159.1	1.42589	0.511863	3.65761	0.00377436	0.0555426	2.05573	1.96424	2.47623	2.2125	2.71097	2.68853	2.51568	2.88181
Mat2a	1.22898	0.29746	3.65702	0.0037782	0.0555426	4.98603	4.90263	5.05642	5.06932	5.40162	5.46356	5.1373	5.25201
Rest	1.20694	0.271358	3.65107	0.00381768	0.0559941	5.07539	5.03538	4.85726	5.15549	5.26931	5.34657	5.35506	5.23051
Man2a2	1.14026	0.189368	3.64531	0.00385629	0.056145	6.24544	6.16056	6.27276	6.21001	6.40394	6.39781	6.4028	6.44085
Sox5	1.22946	0.298025	3.64242	0.00387581	0.056145	4.68972	4.58316	4.74962	4.94822	4.95227	5.02887	5.04702	5.10538
Sstr2	1.77062	0.824257	3.64234	0.00387632	0.056145	-0.242065	-0.624801	-0.133966	-0.0754107	0.119535	0.720758	0.688361	0.589634
Rpl12	1.17004	0.226552	3.63741	0.00390984	0.056494	6.45939	6.51113	6.48397	6.32682	6.65693	6.57815	6.69374	6.75246
Rbm39	1.20347	0.267204	3.63576	0.00392118	0.056494	5.34635	5.22287	5.27154	5.37866	5.61471	5.69047	5.40755	5.60394
Gm4788	1.26492	0.339041	3.63441	0.00393039	0.056494	6.94941	6.9436	6.8576	6.90398	7.38584	7.46747	6.98983	7.18142
Akap11	1.18589	0.245965	3.63427	0.00393136	0.056494	5.04448	5.10309	5.01926	5.0273	5.20509	5.21127	5.29963	5.43424
Rnf144b	1.32511	0.406113	3.63289	0.0039409	0.056519	5.6747	5.63997	5.48107	5.50907	5.79977	5.70363	6.19151	6.17842
Dnmt3b	1.32684	0.407996	3.62555	0.00399173	0.0569134	1.92917	2.07304	2.06636	1.90694	2.54738	2.28398	2.36528	2.4282
Anp32a	1.221	0.288061	3.62366	0.00400494	0.057038	5.12718	5.00688	5.209	5.29321	5.49429	5.54795	5.30388	5.46704
Amer2	2.0272	1.01949	3.62147	0.00402036	0.0571302	-0.790002	-0.624801	-1.19251	-0.597731	0.735816	-0.149235	0.397883	-0.149235
Ssr4	1.17496	0.232616	3.61758	0.00404781	0.0574261	5.5226	5.39073	5.43321	5.27523	5.63828	5.60716	5.64213	5.66616
Lonrf3	1.38565	0.470563	3.61477	0.00406769	0.0574832	2.84717	2.89829	2.66814	2.44829	3.37918	2.89464	3.27485	3.16506
Pign	1.22677	0.294867	3.61384	0.00407437	0.0574832	3.92809	3.77812	3.96303	4.04866	4.3554	4.20946	4.15997	4.1961
Hpd	1.13836	0.186952	3.61253	0.00408373	0.0574832	10.4768	10.495	10.495	10.3982	10.6634	10.6634	10.642	10.642
Gm40438	1.74393	0.802343	3.61174	0.00408935	0.0574832	0.803116	0.978982	1.11245	1.8241	1.5202	1.92308	2.16781	2.04114
Gm19967	2.03102	1.0222	3.61099	0.00409469	0.0574832	-0.132408	0.171827	-0.648469	-0.418119	1.42815	0.673211	0.803116	0.309311
Naca	1.14519	0.195581	3.60441	0.00414211	0.0577937	6.31987	6.35897	6.2349	6.36663	6.48875	6.51525	6.49453	6.56106
Kcnj8	1.51105	0.595556	3.60416	0.00414395	0.0577937	1.61631	1.42855	1.67568	1.04372	2.17697	2.30001	1.92685	1.95385
Tec	1.30358	0.382483	3.60146	0.00416359	0.0579411	3.51374	3.41495	3.61382	3.82301	4.07506	3.72747	3.99583	4.03005
Rpl35	1.23392	0.303243	3.59554	0.00420698	0.0584811	5.58145	5.60816	5.83223	5.74984	6.12315	6.11213	5.94468	5.83
Gm48878	2.2403	1.16369	3.59254	0.00422914	0.0586615	-1.71772	-1.04236	-0.735134	-0.370327	-0.148709	0.357411	0.56022	-0.149235
Trmt9b	1.22833	0.2967	3.58877	0.00425717	0.0589171	3.55269	3.58786	3.44098	3.47918	3.82608	3.98271	3.74868	3.75285
Klhl21	1.19771	0.26028	3.58726	0.00426844	0.0589171	5.13879	5.05875	5.26239	5.29321	5.52938	5.39325	5.50327	5.36254
Zfp207	1.2276	0.295843	3.58695	0.00427075	0.0589171	5.2163	5.17571	5.26543	5.44369	5.64171	5.72156	5.42856	5.52334
Agmat	1.12895	0.174977	3.58523	0.00428364	0.0589171	7.0841	7.1081	7.11295	7.09001	7.27011	7.25103	7.32703	7.24568
Cd55	1.24981	0.321714	3.5802	0.00432158	0.0591093	2.91007	2.9504	3.04659	3.08066	3.29108	3.23252	3.27485	3.43934
Gm7536	1.18895	0.249691	3.57655	0.00434932	0.0593617	5.28262	5.28683	5.16598	5.23637	5.56594	5.62301	5.3749	5.4427
AC117816.1	1.40021	0.485642	3.5713	0.00438949	0.0595827	4.64013	4.55888	4.68437	4.98332	5.44017	5.46917	4.88906	5.09965
Zfr2	3.16876	1.66392	3.56977	0.00440131	0.0595827	-2.39451	-1.04236	-2.12235	0.478358	0.516361	0.300934	0.256639	0.348567
Agtr1a	1.2715	0.346528	3.56957	0.00440282	0.0595827	5.40778	5.40315	5.71936	5.67975	5.68568	5.90738	6.03143	5.94234
AC123927.2	1.52082	0.604847	3.56839	0.004412	0.0595914	0.415857	0.442654	0.252015	0.157551	0.933434	0.803116	0.98454	0.932785
Dnajc19	1.2587	0.331939	3.56828	0.00441279	0.0595914	3.1636	3.19614	3.26393	3.15384	3.58812	3.74329	3.40439	3.47422
Dlg1	1.17392	0.23134	3.56602	0.00443031	0.0597647	5.20963	5.19339	5.28306	5.39763	5.55181	5.53009	5.43739	5.49811
Gm44851	1.48225	0.567786	3.56193	0.00446227	0.0598366	1.08526	0.730115	1.11245	0.905113	1.32665	1.72221	1.58376	1.48201
A330023F24Rik	1.3869	0.471864	3.5616	0.00446481	0.0598366	4.12039	4.08166	4.41434	4.60939	5.00473	4.9075	4.54155	4.72891
Atp8a1	1.32337	0.404218	3.56142	0.00446623	0.0598366	2.36638	2.58337	2.59095	2.83053	2.9309	3.04782	2.91649	3.07653
Tmem87a	1.27709	0.352857	3.55455	0.00452036	0.0601418	2.80159	2.67147	2.82797	2.90647	3.10533	3.36576	3.11255	3.08935
6030400A10Rik	2.05567	1.03961	3.55407	0.00452417	0.0601418	-0.132408	0.298581	0.694654	0.959076	1.75197	2.08142	0.98454	1.49712
Mpeg1	1.29108	0.368581	3.55288	0.0045337	0.0602058	5.23387	5.215	5.28306	5.25559	5.83371	5.84151	5.37325	5.48285
Sgce	1.38756	0.472554	3.55072	0.00455092	0.0603096	1.83943	2.05477	1.8648	1.92593	2.12211	2.49398	2.57621	2.29656
Cmc4	1.75843	0.814292	3.54751	0.00457662	0.0605869	-0.265587	-0.787337	0.0279975	-0.148358	0.381877	0.389916	0.705654	0.488826
Ndrg1	1.76594	0.820436	3.54379	0.00460658	0.0608573	4.29052	4.23445	4.37979	4.32926	4.50958	4.6224	5.57329	5.57736
Nfkbil1	1.26804	0.3426	3.53384	0.00468782	0.0614224	2.86703	3.01663	2.78887	2.76139	3.18847	3.31178	3.247	3.08935
Dpm3	1.25196	0.324193	3.52801	0.00473608	0.0618012	4.0801	4.10327	4.25488	3.93814	4.36929	4.41869	4.58316	4.28764
Btg2	1.28835	0.365525	3.52445	0.00476576	0.0621251	2.98905	3.02637	3.14958	3.32799	3.56848	3.28521	3.46647	3.57444
Appl2	1.19506	0.257085	3.52292	0.00477863	0.0621911	3.97772	3.92216	4.11124	4.04069	4.27367	4.23226	4.22158	4.3486
Gm9353	1.5849	0.664392	3.52153	0.0047903	0.0621911	0.956167	0.59411	1.44161	1.12993	1.86765	1.47268	1.67566	1.74159
Lect2	1.27283	0.348038	3.51667	0.00483141	0.0624077	5.59084	5.67307	5.61831	5.33796	5.82575	5.67769	5.99839	6.07937
Cd2ap	1.17136	0.22818	3.51293	0.00486327	0.0626024	4.86385	4.84992	4.88655	4.93526	5.18715	5.16953	4.99536	5.12453
Eloa	1.17283	0.229997	3.51171	0.00487374	0.0626024	5.37893	5.35209	5.36524	5.37307	5.44602	5.72347	5.60617	5.61436
Uri1	1.19229	0.253736	3.5117	0.00487375	0.0626024	4.22886	4.2496	4.21132	4.28287	4.4694	4.66872	4.42052	4.46906
Abcg2	1.19781	0.2604	3.50719	0.00491259	0.0629472	6.01859	6.049	5.87225	5.9091	6.33536	6.30961	6.06224	6.20851
Sgk1	1.21347	0.279139	3.50502	0.00493135	0.0629936	3.4323	3.62404	3.47824	3.51063	3.86901	3.72226	3.82632	3.7355
Zfp182	1.55484	0.636764	3.50087	0.0049675	0.0633332	1.54246	1.51018	1.36027	1.65067	2.48159	2.5742	1.93701	1.89242
Fam234b	1.30149	0.380162	3.49855	0.00498782	0.0635111	4.51975	4.51136	4.98068	4.86853	5.1465	5.00271	5.17652	5.05061
Snhg6	1.75024	0.807551	3.4952	0.00501728	0.0637137	0.979068	1.10769	0.328957	0.20318	1.32665	1.45004	1.7462	1.26212
Tmem106b	1.2067	0.271064	3.49231	0.00504292	0.0639754	6.92399	6.91465	7.0841	7.15287	7.37383	7.40052	7.14238	7.24902
Zranb1	1.1863	0.24647	3.49063	0.00505781	0.0641007	4.78376	4.78942	4.73702	4.88571	5.17236	5.10574	4.94841	4.98935
Sema3d	1.60114	0.6791	3.4858	0.00510098	0.0645634	0.999804	1.04372	1.09197	0.986219	1.66191	1.07722	1.94644	1.86966
Mbtd1	1.30614	0.38531	3.48542	0.00510442	0.0645634	3.61958	3.61958	3.55136	3.92226	4.06088	4.31157	3.87385	4.07427
Commd6	1.30835	0.387746	3.48379	0.00511915	0.0646217	3.58831	3.58786	3.56584	3.51964	4.19787	4.17839	3.73145	3.85409
Gtf2a2	1.3028	0.381614	3.48075	0.00514661	0.0648463	2.84717	3.20288	3.24087	3.14833	3.68599	3.4345	3.41127	3.47086
AC121973.1	1.91087	0.934232	3.47973	0.0051558	0.0648919	2.45438	2.44914	2.52925	2.53216	2.80157	2.70208	3.76752	3.97218
Hecw2	1.30874	0.388176	3.47782	0.00517318	0.0650467	2.63851	2.78697	3.11215	2.76781	3.17159	3.26801	3.17159	3.26738
Colec11	1.19949	0.262421	3.47171	0.00522922	0.0656866	4.19722	4.09664	4.24078	4.1598	4.4602	4.59717	4.39409	4.34358
Dram2	1.26379	0.337756	3.46914	0.00525292	0.0658598	4.51975	4.40003	4.46683	4.69987	5.0346	5.01256	4.75403	4.69696
Pdk4	1.41091	0.496625	3.4691	0.00525332	0.0658598	3.73663	3.73469	3.94149	4.07899	4.66376	4.66376	4.08951	4.20614
Tyw5	1.60307	0.680837	3.46556	0.00528613	0.0659944	1.31291	1.04372	0.866641	1.3306	2.10469	2.24145	1.60873	1.58281
Aspa	1.47106	0.556858	3.46553	0.00528643	0.0659944	1.6411	1.79434	2.1717	1.92593	2.72049	2.59772	2.1757	2.45209
Shprh	1.17475	0.23236	3.46357	0.00530474	0.0660507	4.68874	4.76639	4.82079	4.81413	5.12881	4.93816	4.95349	5.00705
Zfp729b	1.50775	0.592398	3.46124	0.00532655	0.0662055	2.02386	1.68643	1.75864	1.44076	2.64773	2.42332	2.37568	1.99491
Dnajc1	1.17173	0.228643	3.46067	0.00533187	0.0662055	4.51032	4.6144	4.70458	4.55789	4.83925	4.85587	4.84081	4.7759
Pigx	1.23397	0.303306	3.46058	0.00533272	0.0662055	2.5974	2.65554	2.70079	2.68853	2.95036	3.00721	2.93359	2.97712
Abca6	1.14884	0.200175	3.45968	0.00534119	0.0662463	7.15455	7.18833	7.2365	7.13376	7.30881	7.38863	7.32612	7.48963
Mdfic	1.22699	0.295128	3.45508	0.00538475	0.0664714	4.22333	4.21694	4.27838	4.48554	4.64813	4.46672	4.52744	4.7159
Gm49463	1.41375	0.499527	3.45002	0.005433	0.066673	1.02234	1.41339	1.31336	1.1085	1.77413	1.6438	1.78254	1.64065
Kmt5b	1.19548	0.257593	3.44781	0.00545422	0.0667817	4.92258	4.85976	4.98789	5.09199	5.24086	5.3435	5.09965	5.2348
Stag2	1.28293	0.359438	3.44725	0.00545954	0.0667817	4.85976	4.83544	5.08007	5.17943	5.55773	5.4292	5.15011	5.29992
Cln8	1.20281	0.266407	3.44692	0.00546277	0.0667817	4.81048	4.72869	4.94871	4.89551	5.25801	5.15115	4.99306	5.08404
Mup13	1.9911	0.993568	3.43947	0.00553497	0.0675351	1.95852	2.36056	3.15278	1.78202	3.78702	3.0321	3.60741	2.85855
Mpc2	1.18506	0.24496	3.43665	0.00556258	0.0677426	6.74664	6.90574	6.97953	6.99745	7.18019	7.1984	7.21248	7.01945
Atf5	1.15813	0.211792	3.43502	0.00557868	0.0677783	8.71049	8.76802	8.87977	8.91867	9.04096	9.05733	9.06928	8.95708
Ddx3y	1.24502	0.316167	3.43469	0.00558186	0.0677783	4.42123	4.55566	4.41434	4.68344	4.90406	4.98477	4.64336	4.85516
Clec14a	1.18974	0.250642	3.43223	0.00560615	0.0679493	3.72866	3.79101	3.72868	3.65359	3.8772	3.98271	4.01607	4.00819
Sp1	1.17696	0.235059	3.43031	0.00562524	0.0680838	5.47769	5.43173	5.63295	5.6847	5.78931	5.82198	5.80734	5.74747
Safb	1.17214	0.229141	3.43004	0.0056279	0.0680838	5.23173	5.13852	5.17571	5.33466	5.44802	5.38598	5.54489	5.39738
Zfp68	1.24946	0.321304	3.42822	0.00564601	0.0682152	3.17006	3.06284	3.00721	3.03885	3.50894	3.31991	3.26639	3.50065
Acnat2	1.58511	0.664582	3.42674	0.00566071	0.0682152	3.52513	3.64726	4.02406	3.86069	4.02817	3.9656	4.67086	4.82182
Slc10a2	1.51336	0.597759	3.42665	0.00566168	0.0682152	2.74307	2.94271	2.89134	3.18236	4.05382	3.70524	3.20724	3.38444
Hmox2	1.23288	0.302035	3.42593	0.00566887	0.0682152	4.66237	4.69696	4.84062	4.99989	5.24987	5.13006	5.05288	4.99536
Gm19522	1.72196	0.784052	3.425	0.00567815	0.0682152	0.663725	0.387726	0.866641	-0.122692	1.55147	1.11302	1.35404	1.00766
Tbck	1.16836	0.224483	3.42431	0.00568509	0.0682152	4.66539	4.63757	4.75816	4.76083	4.86928	5.03402	4.89457	4.93346
Abcc9	1.21624	0.282428	3.42408	0.00568743	0.0682152	4.82835	4.87045	4.86577	4.87056	4.88897	5.14027	5.27453	5.211
Foxp2	1.53035	0.613863	3.42329	0.00569536	0.0682152	1.83943	1.71306	2.41655	2.1234	2.48159	2.28398	2.69378	2.90647
Sh3bgrl	1.42369	0.509632	3.42314	0.00569681	0.0682152	4.02021	3.93641	4.09915	4.46694	4.92943	4.87891	4.33352	4.53181
Prdx4	1.23005	0.298719	3.42241	0.00570416	0.0682152	4.51032	4.62802	4.70685	4.58862	4.7982	4.70898	5.00447	5.04916
Gm37305	1.46189	0.547837	3.42201	0.00570818	0.0682152	1.26404	1.75579	1.72973	1.73362	1.89237	2.40241	2.09767	2.27671
Rhod	1.21085	0.276021	3.42115	0.00571694	0.068256	4.45896	4.3784	4.548	4.3553	4.90406	4.59717	4.69455	4.66718
Retreg1	1.48468	0.570155	3.41853	0.00574342	0.0684442	4.0801	4.07523	4.72133	4.78317	4.81851	4.78527	5.09407	5.14157
Kdr	1.20226	0.265754	3.41616	0.00576754	0.0684761	5.65927	5.60111	5.8834	5.81121	5.92372	5.90959	6.07298	6.08905
Rnf144a	1.38213	0.46689	3.41298	0.0058	0.0685431	2.81064	2.8667	3.04659	3.24736	3.16424	3.3362	3.71201	3.44417
Plcd3	1.86919	0.90241	3.41208	0.00580915	0.0685877	0.749743	0.978982	0.516361	0.348567	1.66191	2.40241	1.27306	1.28564
Tnik	1.41981	0.505696	3.40655	0.00586618	0.0691482	1.6411	1.59438	1.4818	1.12993	1.82463	1.94508	1.97093	2.11674
Mtm1	1.22399	0.291592	3.40643	0.00586745	0.0691482	3.14495	3.06284	3.17856	3.33302	3.46647	3.51555	3.46304	3.44035
Fbxo8	1.15807	0.211723	3.40496	0.00588272	0.0692643	4.83558	4.93618	4.91	4.86853	5.03157	5.16953	5.05162	5.15132
Fahd1	1.21151	0.276806	3.40407	0.00589197	0.0693093	4.96706	4.98529	4.69944	4.88128	5.28098	5.16953	5.16712	5.0415
Eid2b	1.38635	0.471293	3.40118	0.0059221	0.0694236	2.18552	2.11672	2.03121	2.29735	2.23467	2.82301	2.75343	2.61711
Sumo1	1.45679	0.542793	3.40106	0.00592342	0.0694236	2.48384	2.36172	2.44744	2.7911	3.22344	3.50392	2.7911	2.94444
Gas2	1.22775	0.29602	3.39584	0.00597828	0.0697466	4.85856	4.90263	4.72685	4.59107	5.17022	5.19569	4.95541	5.00271
9930120I10Rik	1.49595	0.581061	3.39509	0.00598621	0.0697754	0.520281	0.698001	1.02029	0.845831	1.22766	1.61631	1.3306	1.28564
Hsd11b1	1.24477	0.315874	3.39225	0.00601638	0.0700132	7.9141	7.9141	7.87513	7.68227	7.98069	8.02167	8.29462	8.35362
Ldha	1.13135	0.178048	3.39011	0.00603917	0.0701718	8.81203	8.86763	8.79391	8.80051	9.02055	9.04883	8.99633	8.91867
Capza2	1.26256	0.336348	3.38885	0.00605263	0.0701718	4.31	4.50325	4.48036	4.76345	4.89824	5.00988	4.731	4.79729
Hunk	1.40667	0.492283	3.38386	0.00610624	0.0706587	2.44679	2.32911	2.52925	2.41068	3.35831	3.0597	2.74218	2.73126
Ifngr2	1.26898	0.343668	3.38143	0.00613257	0.0707926	3.8364	3.84491	4.09226	4.04866	4.25894	4.03636	4.43366	4.37117
Psma6	1.15767	0.211219	3.38126	0.00613443	0.0707926	5.24334	5.14007	5.22564	5.15312	5.42907	5.47581	5.30124	5.42529
Gm34294	1.97633	0.982823	3.37842	0.00616532	0.0709958	-1.11335	-0.572616	-0.0488421	0.06322	0.181205	0.803116	0.803116	0.348567
Psd4	1.43921	0.525276	3.37811	0.00616872	0.0709958	2.54439	2.69378	2.82021	2.68853	2.74186	3.02807	3.38444	3.47422
Spon2	1.29147	0.36902	3.37723	0.00617833	0.0710425	4.28771	4.42169	4.0314	3.94897	4.36404	4.57502	4.56565	4.64666
5033403H07Rik	1.29444	0.372324	3.37329	0.00622151	0.0711547	2.96173	2.87165	2.61055	2.87177	3.09565	3.17927	3.122	3.37911
Epc1	1.26158	0.335228	3.37216	0.00623389	0.0711689	3.73663	3.46211	3.79488	3.50531	3.96891	3.99206	3.83679	4.08422
Rpl11	1.19804	0.260676	3.37009	0.00625684	0.0713304	6.08268	6.1145	5.96297	5.94619	6.12681	6.20795	6.35974	6.43329
Gm46565	1.7306	0.79127	3.36987	0.00625921	0.0713304	-0.242065	-0.170901	0.374205	-0.504664	0.968646	0.357411	0.688361	0.631802
Ankhd1	1.16606	0.221647	3.36916	0.00626715	0.0713573	5.30407	5.27709	5.34409	5.47595	5.50488	5.59653	5.52671	5.65254
Msh5	1.83503	0.875802	3.36587	0.00630372	0.0716459	-0.311208	0.0091946	-0.0488421	-0.597731	1.07793	0.0365528	0.56022	0.854539
Mlkl	1.47225	0.558024	3.35029	0.00647994	0.073193	0.772115	0.854539	0.89988	0.812448	1.45628	1.11302	1.28856	1.66003
Oser1	1.24927	0.321084	3.34916	0.00649292	0.0732102	3.42611	3.7476	3.5947	3.58979	3.70691	3.93957	3.9374	4.01226
Mup21	1.54743	0.629872	3.34405	0.00655198	0.0734121	4.26053	4.1712	3.4764	3.8994	4.91026	4.86311	4.23389	4.48129
AW549877	1.33312	0.414804	3.34363	0.00655681	0.0734121	3.54544	3.57444	3.98808	4.02439	4.33694	4.30755	4.06304	4.13891
Ypel3	1.18311	0.24259	3.34125	0.00658452	0.0735934	5.36231	5.40315	5.48291	5.64399	5.75577	5.78568	5.69307	5.63635
Arhgap6	1.27944	0.355507	3.34011	0.00659788	0.0736043	2.92155	2.87595	2.67296	3.12945	3.22344	3.15936	3.29204	3.27485
Gm48372	1.41731	0.503152	3.33948	0.00660525	0.0736043	1.61631	1.35886	1.83738	1.67568	2.00195	2.33172	1.96157	2.27671
Csrp2	1.20995	0.274943	3.33772	0.00662583	0.0736043	3.34482	3.46671	3.34778	3.3053	3.6919	3.66046	3.53557	3.71384
Rgn	1.19427	0.256132	3.33451	0.00666362	0.0738315	8.57186	8.52037	8.55105	8.61591	8.97093	8.93345	8.6305	8.74139
Osgin1	1.32151	0.402184	3.33195	0.0066939	0.0740386	8.00267	7.96044	7.93049	7.84484	8.11722	8.05533	8.63936	8.54172
Poglut1	1.25768	0.330764	3.32684	0.00675485	0.0745358	2.89153	2.81437	2.80166	2.5876	3.01028	3.17114	3.06765	3.19271
Mug-ps1	1.21555	0.281607	3.32529	0.0067734	0.0745414	7.5634	7.51559	7.32838	7.2555	7.55041	7.64015	7.78785	7.809
Klhl24	1.37404	0.458427	3.32521	0.00677437	0.0745414	6.05616	5.99493	6.49105	6.59021	6.93576	6.84994	6.54051	6.65513
Crlf2	1.32697	0.408135	3.32373	0.00679209	0.0746721	3.04974	3.4008	3.27849	3.14	3.80898	3.85552	3.58203	3.37911
Sema6a	1.23016	0.298842	3.32217	0.00681088	0.0747699	3.74014	3.8493	3.85688	3.97493	4.06872	3.98747	4.16365	4.32181
Nfx1	1.19346	0.25515	3.32167	0.00681696	0.0747699	5.28523	5.31363	5.36637	5.30677	5.42529	5.4507	5.73781	5.63462
Apoh	1.17503	0.232703	3.32059	0.00683009	0.0748243	9.82598	9.79373	9.6962	9.68067	9.92551	9.84509	10.0689	10.0958
Elovl3	1.2976	0.375843	3.32006	0.00683646	0.0748243	8.678	8.64244	8.35362	8.13883	8.7084	8.76195	8.90026	8.94841
Xrn1	1.19037	0.251413	3.31933	0.0068453	0.0748243	4.30716	4.47475	4.46683	4.49058	4.73409	4.78761	4.5603	4.70148
Adamts1	1.25777	0.330871	3.31629	0.00688235	0.0750188	3.35529	3.56155	3.60981	3.67498	3.85819	4.10327	3.75598	3.86821
H3f3a	1.1739	0.231304	3.31388	0.00691176	0.0750835	6.35039	6.42429	6.41747	6.29663	6.71938	6.71164	6.5221	6.48132
Gckr	1.11711	0.159768	3.31388	0.0069118	0.0750835	7.09676	7.07092	7.11726	7.14275	7.24658	7.27011	7.28399	7.26529
Gm26684	1.64162	0.715124	3.31056	0.00695258	0.0753344	2.43031	2.58337	3.55136	3.39513	3.68599	3.54572	3.75937	3.73215
Dusp6	1.39677	0.482097	3.30956	0.00696497	0.0754047	4.19722	4.27503	4.12925	3.99175	4.24634	4.36162	4.86678	4.8992
Net1	1.18415	0.243847	3.30781	0.00698652	0.0755739	5.95864	5.93331	6.10684	6.16123	6.42465	6.1758	6.26733	6.26533
Spata2l	1.23925	0.309467	3.30677	0.00699945	0.0756265	4.43098	4.62068	4.79433	4.67902	4.97971	4.72049	5.01123	5.00271
Kdm7a	1.25417	0.326735	3.30501	0.00702131	0.0757578	4.2194	4.19845	4.50015	4.57585	4.68144	4.80247	4.57678	4.75853
Gm4756	1.19929	0.262183	3.30261	0.00705134	0.0759536	5.8873	5.73591	5.99804	6.03185	6.09266	6.23957	6.08319	6.28695
Atp11c	1.22831	0.296671	3.30173	0.00706228	0.0760073	6.9674	6.96208	6.93542	7.17852	7.39103	7.48278	7.07567	7.28849
Tfec	1.67735	0.746188	3.29845	0.00710346	0.0761937	0.252015	-0.251989	0.100122	0.300934	0.772535	1.26235	0.955213	0.476642
Eif3a	1.1909	0.25205	3.28691	0.00725047	0.0775602	6.03472	5.94903	5.81662	5.74292	6.17964	6.16997	6.01119	6.2072
Cyp3a13	1.21046	0.275552	3.28573	0.00726563	0.0775602	5.86977	5.93733	6.01235	5.92534	6.13366	6.01816	6.23621	6.43169
Cebpd	1.35112	0.434152	3.28542	0.00726971	0.0775602	2.55581	2.61711	2.25233	2.54783	2.65293	2.83149	2.94271	3.15936
Zscan21	1.24807	0.319704	3.28458	0.00728054	0.0775602	3.69372	3.31739	3.41567	3.31991	3.82608	3.72226	3.77137	3.72591
4931406C07Rik	1.16648	0.222159	3.28352	0.00729416	0.0775602	7.21502	7.2555	7.10311	7.21674	7.45745	7.54138	7.26458	7.42035
Mpp6	1.20653	0.270864	3.28329	0.00729718	0.0775602	5.29736	5.33832	5.06017	5.17652	5.55773	5.33667	5.44305	5.60593
Pcf11	1.22974	0.298351	3.28064	0.00733159	0.0777087	4.30444	4.4044	4.59134	4.58862	4.82634	4.90507	4.61079	4.78616
Ralgps2	1.18582	0.245883	3.27852	0.00735922	0.0778262	4.15682	4.14238	4.12023	4.20627	4.25521	4.50347	4.35709	4.48984
Rsbn1	1.2513	0.323423	3.27755	0.00737198	0.0778966	3.15384	3.21867	3.12831	3.44762	3.63362	3.6467	3.57417	3.40797
Gm3807	1.61188	0.688748	3.27562	0.00739724	0.0779058	0.707015	0.730115	0.374205	0.252015	0.857465	1.03843	1.55284	1.16591
Ndufc2	1.25986	0.333266	3.26955	0.00747732	0.0782554	3.93422	4.14238	4.36879	4.29348	4.61563	4.57502	4.37204	4.548
Limd2	1.3369	0.418887	3.2695	0.00747808	0.0782554	3.12766	3.10066	3.32298	3.63842	3.77816	3.91586	3.6935	3.52246
Tnfsf12	1.31868	0.399097	3.26939	0.00747944	0.0782554	2.4546	2.44723	2.87719	2.76285	3.0815	2.95118	2.95195	3.14301
Suds3	1.13394	0.181348	3.26557	0.00753034	0.0785307	6.12782	6.13426	6.17609	6.17934	6.40394	6.35795	6.34609	6.2415
Ly86	1.62806	0.703157	3.2545	0.00767994	0.0796285	0.297835	0.668471	0.328957	0.252015	1.22766	0.476642	1.23912	1.22728
Canx	1.13237	0.179349	3.25419	0.00768423	0.0796285	7.87999	7.82824	7.8244	7.97069	8.08099	8.09177	7.99241	8.05533
Tmem243	1.14878	0.200108	3.25409	0.00768547	0.0796285	5.12289	5.23156	5.25922	5.24683	5.49149	5.36662	5.43899	5.36254
Cd47	1.17078	0.227467	3.25194	0.00771489	0.0798685	5.44305	5.61413	5.61082	5.61798	5.78354	5.78818	5.69573	5.92797
Letm2	1.52136	0.605363	3.25136	0.00772286	0.0798863	1.34906	1.47683	1.76848	1.77091	2.53692	2.5742	1.96157	1.97605
Sell	2.40022	1.26316	3.24974	0.00774522	0.079988	-0.493654	-2.00503	-0.251989	0.112828	0.0508929	0.720758	0.612087	0.870496
Gm44502	2.54828	1.34952	3.24861	0.00776067	0.0800828	-0.715248	1.2783	1.03479	1.55591	2.8082	2.37623	1.89298	1.6995
Gm43305	1.52696	0.610663	3.24348	0.00783173	0.0804495	5.18904	5.20913	5.80822	5.79569	5.81662	5.76464	6.42008	6.35742
Slirp	1.36208	0.44581	3.2404	0.00787481	0.0806095	2.29492	2.53381	2.5837	2.39836	3.26654	2.92011	2.66479	2.89992
Igsf8	1.25056	0.322573	3.23885	0.00789656	0.0807633	3.04974	3.15002	3.24809	2.94906	3.58812	3.25915	3.43071	3.41576
Angel2	1.20707	0.271509	3.23466	0.00795554	0.081111	3.69372	3.64138	3.8136	3.71458	4.0893	4.0099	3.83901	4.06059
Tab2	1.26053	0.334027	3.23193	0.00799429	0.0813604	5.63422	5.61413	5.6843	5.53218	5.76144	5.712	6.08662	6.19268
Gm20319	1.14177	0.191278	3.23114	0.00800548	0.0813604	5.02618	5.05574	5.08349	4.93742	5.17603	5.2248	5.23165	5.2348
Arnt	1.14376	0.193779	3.22442	0.00810172	0.0820123	5.36612	5.35736	5.24827	5.30246	5.56734	5.55694	5.50764	5.43195
Zfp251	1.45071	0.536756	3.22263	0.00812745	0.0822076	1.11245	1.56641	0.956124	1.3306	1.91267	1.94508	1.73094	1.61218
Micu3	1.52567	0.609443	3.21771	0.00819894	0.0827996	0.685581	0.635294	0.748899	0.665491	1.70621	0.854539	1.23912	1.35847
Zbtb37	1.29128	0.368796	3.21341	0.00826193	0.0832702	2.78424	3.07249	3.29231	3.17132	3.4747	3.57444	3.4243	3.36106
Zfp141	1.40988	0.495574	3.21319	0.0082651	0.0832702	2.00106	1.77434	1.77091	2.25807	2.33689	2.78994	2.2603	2.48983
Tmem8	1.17564	0.233448	3.20417	0.00839875	0.0842844	4.84062	5.01123	4.89551	4.95381	5.01123	5.20458	5.26702	5.1275
Rnf2	1.24482	0.315942	3.20287	0.0084182	0.0844133	2.63851	2.68155	2.83598	2.75181	2.99919	3.13585	2.92795	3.14547
Rnf141	1.21364	0.279346	3.20107	0.00844532	0.0845002	5.08651	5.11398	5.38712	5.3304	5.60679	5.61864	5.39218	5.44914
Mplkip	1.26448	0.33855	3.2008	0.00844935	0.0845002	3.46229	3.29231	3.29715	3.44369	4.01126	3.55691	3.70524	3.59873
Nap1l3	1.89817	0.924606	3.20053	0.00845332	0.0845002	-0.881499	-0.904335	0.0496467	0.300934	0.815573	0.357411	0.520281	0.521332
Smyd1	1.38488	0.469759	3.19941	0.00847023	0.0845313	1.12993	1.38101	1.46626	1.38087	1.89237	2.04045	1.6438	1.79567
Cpt1a	1.22152	0.288679	3.19918	0.00847369	0.0845313	8.11722	8.0522	8.21756	8.1539	8.25552	8.25387	8.62386	8.56786
Gm15675	1.46312	0.549048	3.19654	0.00851369	0.0845986	1.7291	1.53839	1.46626	1.58264	2.28463	2.06344	1.79322	2.46472
Clk1	1.34992	0.432872	3.19546	0.00852995	0.0846699	4.71309	4.55002	4.79258	5.06581	5.37209	5.50907	4.92635	5.12586
Cpox	1.24606	0.317371	3.19124	0.00859429	0.0848935	7.07567	7.00438	7.195	7.47347	7.61336	7.59753	7.43768	7.37188
Cd302	1.12389	0.168495	3.19109	0.0085966	0.0848935	6.49453	6.48813	6.53702	6.44047	6.63476	6.65258	6.61951	6.72723
Slc45a3	1.25864	0.331868	3.19093	0.008599	0.0848935	5.66587	5.66645	5.7324	5.53028	5.70173	5.85925	6.2115	6.10485
Sh2b2	1.47117	0.556961	3.18893	0.00862966	0.0851212	1.48676	1.77068	1.5608	1.12993	1.75197	2.28398	1.93701	2.26
Tcf24	4.10602	2.03774	3.18811	0.00864231	0.0851238	-0.0201969	0.442654	-0.316918	-1.03227	0.119535	0.943337	2.74987	2.47277
Cops6	1.13728	0.185583	3.18668	0.00866435	0.0852548	5.57603	5.63112	5.62645	5.50672	5.83127	5.71288	5.73921	5.80207
4632427E13Rik	1.22103	0.288102	3.18249	0.00872919	0.0856493	3.77336	3.74614	3.88442	3.99891	4.14548	4.32231	4.00123	4.14055
Ttc39c	1.13324	0.180448	3.18147	0.00874516	0.0857401	8.77954	8.75639	8.89295	8.85123	9.08174	8.99087	8.99087	8.93693
Grtp1	1.17975	0.238482	3.17914	0.00878147	0.0859642	3.8492	3.99086	4.00239	3.9172	4.0635	4.21969	4.24911	4.15997
Clca3a1	1.40389	0.489435	3.17844	0.0087924	0.0859713	1.19569	1.52631	1.28833	1.07988	1.63919	1.67566	1.70637	1.98733
Sat1	1.1932	0.254837	3.17823	0.00879565	0.0859713	4.04578	4.02083	4.03022	4.19711	4.48046	4.1892	4.29456	4.33954
Pcmtd1	1.2522	0.324468	3.1762	0.00882745	0.0860253	5.40017	5.39738	5.7124	5.77011	6.00518	6.00035	5.71936	5.87762
Zbtb16	1.76229	0.817451	3.17598	0.00883102	0.0860253	4.70815	4.6609	4.38675	4.60939	4.89824	4.69808	5.99253	5.81481
Ptcd1	1.21583	0.281943	3.17531	0.00884158	0.0860253	3.64698	3.69889	3.62392	3.38923	3.75309	3.88037	3.9374	3.8994
Lgmn	1.15452	0.207299	3.17402	0.00886181	0.0861565	5.1692	5.24987	5.32149	5.29655	5.5038	5.33232	5.49573	5.51386
Camk1	1.21309	0.278684	3.17104	0.00890901	0.0865495	3.54967	3.35968	3.44098	3.52619	3.82608	3.57444	3.83373	3.70999
Ifit3	1.36506	0.448968	3.16942	0.00893469	0.086733	1.90802	2.40065	1.8943	2.13415	2.77704	2.49806	2.43878	2.47991
Gabarapl1	1.23769	0.307651	3.16884	0.00894392	0.0867567	7.98523	8.03186	8.19708	8.28928	8.59113	8.57186	8.35787	8.20993
Slc16a11	1.24515	0.316314	3.16498	0.00900575	0.0872902	4.0801	4.01076	4.11862	4.1295	4.51261	4.6171	4.41119	4.13476
Snrnp70	1.19441	0.256301	3.15583	0.00915368	0.0883887	6.21637	6.23284	6.30897	6.5085	6.68428	6.67143	6.48288	6.46627
Ebpl	1.17021	0.226764	3.15456	0.00917443	0.0885222	5.78921	5.7419	5.69002	5.71308	6.07111	6.08662	5.81091	5.90469
Rorc	1.25299	0.32537	3.15357	0.00919054	0.0886106	5.58072	5.60925	5.5812	5.38364	5.62645	5.70067	6.02109	6.06308
Slc16a7	1.26842	0.343038	3.15239	0.00920989	0.0886583	4.87176	4.83263	5.01505	5.20584	5.05984	5.49279	5.26464	5.4638
Vegfa	1.13274	0.179817	3.15202	0.00921608	0.0886583	6.84994	6.87434	6.73407	6.78957	7.00244	7.0289	7.03458	6.90352
Rps14	1.488	0.573375	3.15116	0.00923018	0.0886583	6.92541	6.96525	7.01269	7.39103	8.04229	7.98069	7.37383	7.20013
Trit1	1.25137	0.323512	3.14849	0.00927423	0.0889198	3.53512	3.40797	3.5947	3.59775	3.86901	4.13948	3.83679	3.66616
Aig1	1.20632	0.270611	3.14223	0.00937816	0.0892176	3.05301	3.01225	3.13465	3.02361	3.19577	3.31178	3.40439	3.34668
Pkdcc	1.26634	0.340665	3.14008	0.00941422	0.0894176	4.59865	4.81548	4.34465	4.33244	4.89095	4.70049	4.92331	4.91317
Egr1	2.76732	1.46849	3.13673	0.00947061	0.0895722	2.68008	2.7361	4.95045	4.99488	5.07423	4.86549	5.55782	5.51885
Leprotl1	1.22261	0.289968	3.13624	0.00947885	0.0895722	3.83174	3.94168	4.18375	4.12238	4.3294	4.44432	4.24649	4.25632
Rpl30	1.17919	0.237794	3.13524	0.0094957	0.0895722	5.61042	5.60328	5.70363	5.63001	5.69284	5.79516	5.98785	5.99063
Sugt1	1.28899	0.366243	3.13334	0.00952788	0.0897631	2.84717	2.89464	2.95115	3.02361	3.16424	3.00721	3.32993	3.53512
Ddx3x	1.23774	0.307708	3.13125	0.00956354	0.089834	6.38312	6.39052	6.19604	6.46761	6.82252	6.86061	6.43962	6.57179
Pctp	1.12377	0.168342	3.1287	0.00960713	0.0901109	6.85259	6.86995	6.78585	6.71831	6.97674	6.97151	6.95563	6.99745
Slc8a1	1.5007	0.585636	3.127	0.00963618	0.0902509	1.23276	1.32734	1.3493	0.56022	1.91267	1.56053	1.7462	1.66003
Nxf1	1.14781	0.198882	3.12378	0.00969175	0.0905721	5.35646	5.2983	5.18184	5.20742	5.51706	5.37583	5.47085	5.47127
Eps8l2	1.15338	0.205868	3.12014	0.00975474	0.0909062	7.21001	7.2137	7.32703	7.32703	7.48105	7.32138	7.57391	7.52023
Pla2g12b	1.22506	0.292848	3.11738	0.0098029	0.0912105	4.88294	4.83071	4.76398	4.54825	4.86591	4.96857	5.1734	5.14735
Zfp644	1.16113	0.21553	3.11591	0.00982865	0.0913835	4.69884	4.84413	4.704	4.79079	4.89824	4.96706	4.92812	5.09207
Colec10	1.26435	0.338397	3.11319	0.00987641	0.0917608	3.85704	4.04012	4.30113	4.23938	4.48374	4.59417	4.27786	4.48583
Arap2	1.20938	0.274271	3.10941	0.0099433	0.0921812	4.16225	4.2612	4.00725	4.08383	4.39636	4.31446	4.30679	4.58273
Gtf2b	1.29756	0.375797	3.10879	0.00995426	0.0922159	3.17794	3.10655	2.90647	2.73424	3.22344	3.31178	3.30302	3.57444
Atrx	1.1851	0.24501	3.10613	0.0100016	0.0924025	5.15058	5.13776	5.08778	5.30124	5.49978	5.51576	5.2369	5.43608
Ybx1	1.1925	0.253993	3.09446	0.010212	0.0936527	6.80569	6.81755	6.73249	6.91983	7.21502	7.21502	6.9867	6.88655
Cyp2d36-ps	1.55269	0.634768	3.0915	0.0102661	0.0940019	0.81838	1.08025	1.32922	0.742001	2.14174	1.26235	1.57516	1.59441
Sdcbp	1.18254	0.24189	3.09117	0.0102721	0.0940019	4.51032	4.69389	4.70922	4.46694	4.85953	4.92164	4.74142	4.86348
Nipsnap2	1.19752	0.260052	3.08794	0.0103315	0.0943122	3.26466	3.24355	3.25919	3.2539	3.4747	3.71104	3.47824	3.45355
Ipmk	1.22718	0.295348	3.08124	0.0104557	0.0952723	5.55782	5.49835	5.91456	5.89189	6.06208	6.02109	5.9663	5.9973
Rpl34	1.15216	0.204344	3.07783	0.0105195	0.095583	5.18524	5.25361	5.33167	5.229	5.52154	5.37432	5.37539	5.54646
Tmcc1	1.13722	0.185515	3.07483	0.010576	0.0958892	5.39025	5.38669	5.28967	5.24393	5.46917	5.56232	5.48879	5.53933
Gm42892	1.28212	0.358533	3.07107	0.0106473	0.0962226	2.25188	2.16629	2.41655	2.422	2.5851	2.49398	2.82224	2.66463
Ggnbp1	1.1774	0.235607	3.07011	0.0106655	0.0962226	4.4433	4.62904	4.38963	4.46869	4.85428	4.69113	4.70723	4.6385
Sema6d	1.18182	0.241016	3.06816	0.0107026	0.0963763	4.32232	4.31082	4.42052	4.16427	4.44763	4.57003	4.50538	4.6612
St3gal4	1.17264	0.229762	3.06803	0.0107051	0.0963763	5.33436	5.25201	5.05913	5.2282	5.43553	5.47363	5.53982	5.34057
Uvssa	1.1646	0.219835	3.06694	0.010726	0.0964149	3.89514	3.84087	3.9172	3.90376	4.00292	4.21537	4.11057	4.11206
Il6ra	1.50785	0.59249	3.06601	0.0107438	0.0964149	5.0033	4.87646	5.51331	5.51576	5.59653	5.35646	6.12565	6.09155
Gm42633	1.99654	0.997502	3.0652	0.0107594	0.0964149	0.979068	0.794472	1.1994	1.31652	1.29108	1.26235	2.5968	2.47277
Cyp2d10	1.1213	0.165179	3.0616	0.0108287	0.0968741	9.45842	9.4938	9.54051	9.598	9.6962	9.72048	9.6962	9.6382
Cpd	1.16173	0.216269	3.05752	0.0109079	0.0973108	5.46736	5.45163	5.45284	5.39408	5.46314	5.71869	5.6789	5.75826
Slc22a30	1.152	0.204139	3.05548	0.0109478	0.0974167	6.90223	6.8428	6.76389	6.75941	6.99212	7.00624	6.91465	7.17179
Acsl4	1.29833	0.376652	3.05532	0.0109508	0.0974167	5.30551	5.30912	5.52632	5.47424	5.98844	6.08975	5.53418	5.57952
Prkd3	1.20528	0.269365	3.05473	0.0109624	0.0974167	7.14746	7.11632	7.4509	7.41061	7.60606	7.67053	7.4446	7.48481
Slc8b1	1.39246	0.477633	3.05439	0.010969	0.0974167	5.23547	5.19624	5.85854	5.86215	5.88943	5.87122	6.19434	6.06192
Rnu3b3	14.1491	3.82264	3.05429	0.0109709	0.0974167	-5.25037	2.15311	-5.25037	2.45825	2.47602	2.37725	1.96157	2.35427
Rnu3b4	14.1491	3.82264	3.05429	0.0109709	0.0974167	-5.25037	2.15311	-5.25037	2.45825	2.47602	2.37725	1.96157	2.35427
Zfp62	1.26629	0.34061	3.05401	0.0109764	0.0974167	3.23812	3.1895	2.98905	3.2345	3.45976	3.83006	3.37918	3.44417
Gm3787	1.6001	0.678161	3.05109	0.0110339	0.09751	0.478358	0.211769	0.21401	0.772115	0.735816	0.720758	1.35404	1.26212
Cars	1.25907	0.332358	3.04993	0.0110566	0.0976148	5.16448	5.06634	4.98127	4.71417	5.1447	5.16334	5.47085	5.43195
Cep170	1.23803	0.308042	3.04836	0.0110877	0.0977086	3.20319	3.19614	2.93359	3.12039	3.36484	3.4928	3.29204	3.56043
Gm10319	1.25358	0.326049	3.0462	0.0111305	0.0978615	5.80476	5.52154	5.65476	5.40922	5.73284	5.82842	5.93557	6.17637
Rad9b	1.50224	0.587111	3.04425	0.0111695	0.0979883	0.343128	0.353397	0.772115	0.665491	0.815573	1.3936	1.0252	1.26212
Klhl15	1.28807	0.365208	3.04394	0.0111756	0.0979883	1.80713	1.70043	1.76848	1.96471	2.31144	2.06344	2.18552	2.1234
Eapp	1.30134	0.380002	3.03867	0.0112813	0.0987789	3.2836	3.02079	3.15965	3.49015	3.83542	3.73529	3.39523	3.60726
Rnu3b2	11.9012	3.57304	3.03498	0.0113557	0.0992947	-5.25037	2.15311	-4.14932	2.45825	2.47602	2.37725	1.96157	2.35427
Gm45342	1.79562	0.844485	3.03396	0.0113765	0.0993528	0.707015	0.520281	-0.202941	0.20318	0.968646	0.421907	1.40648	1.46626
Gm38067	1.62302	0.69868	3.03389	0.0113779	0.0993528	-0.56762	-0.572616	-0.316918	0.20318	0.181205	0.520281	0.421736	0.348567
Enox2	1.19938	0.262283	3.03177	0.0114211	0.0995255	3.30196	3.26801	3.24809	3.15936	3.46647	3.34271	3.58389	3.56921
Mup18	1.95457	0.966849	3.02901	0.0114775	0.0996771	2.93069	3.1278	3.69956	2.07952	4.28174	4.3007	3.27337	4.21227
H2afv	1.27245	0.347613	3.02794	0.0114994	0.0997865	4.02164	4.29545	4.30113	4.18104	4.77615	4.76566	4.42766	4.32605
Gm15889	1.95264	0.965429	3.02454	0.0115695	0.100182	0.0570308	0.0091946	0.440211	0.252015	0.251848	0.720758	1.73094	1.39427
F9	1.24382	0.314772	3.02428	0.0115749	0.100182	5.51386	5.43608	5.62645	5.83154	6.08521	6.04954	5.70363	5.86195
Trim30d	1.33004	0.411464	3.02273	0.0116071	0.100346	1.61152	1.3496	1.67936	1.80594	2.0643	2.15253	1.9824	1.94299
Mfap1a	1.37514	0.459579	3.02261	0.0116095	0.100346	2.8736	3.21258	3.14565	3.44992	3.55884	4.08134	3.42248	3.57144
Gm37745	1.52617	0.609918	3.02171	0.0116283	0.100425	-0.410604	-0.0372538	-0.133966	-0.370327	0.410548	0.520281	0.223598	0.427403
Tpmt	1.2395	0.309756	3.0214	0.0116346	0.100425	4.38474	4.39728	4.45226	4.16427	4.63829	4.94803	4.48046	4.6631
Etv5	1.3828	0.467593	3.02098	0.0116434	0.100425	2.33689	2.12944	2.40252	2.0701	2.2669	2.66095	2.7747	2.97712
Stn1	1.49418	0.579358	3.01957	0.0116728	0.100523	0.956167	0.609886	1.02029	0.845831	1.35659	0.943337	1.57516	1.66003
Gm36264	1.39357	0.478784	3.01673	0.011732	0.100732	1.16651	1.3413	1.1994	1.63859	1.55147	1.7462	1.97699	1.80844
Myo9a	1.24812	0.319762	3.01598	0.0117478	0.100732	3.15384	3.20288	2.88113	2.86208	3.34744	3.49974	3.28852	3.31658
Egfl7	1.17921	0.237823	3.01593	0.0117488	0.100732	4.54106	4.57807	4.71338	4.60184	4.9069	4.98966	4.84823	4.68268
Gm14703	1.92453	0.944505	3.01477	0.0117732	0.100796	-1.58949	-1.04236	-0.436644	-0.215041	-0.0782686	0.561994	0.0402112	0.0091946
Elk1	1.27152	0.34656	3.01437	0.0117817	0.100796	2.65302	2.46471	2.65107	2.31181	2.90647	2.67296	2.96692	2.87498
Dcaf13	1.23473	0.304201	3.01347	0.0118006	0.100832	3.21582	3.07249	3.14018	3.37204	3.50894	3.73215	3.42222	3.42217
Ccdc62	1.48622	0.571648	3.01181	0.0118357	0.100868	0.86784	0.77787	0.748899	0.17774	1.3711	1.03843	1.16689	1.33038
Cdo1	1.11288	0.154297	3.01138	0.0118448	0.100879	9.99542	10.0371	10.0371	10.0371	10.2276	10.202	10.1642	10.1277
Diexf	1.25454	0.327158	3.01057	0.011862	0.100904	2.93367	2.78697	2.90024	2.90262	3.46647	3.04782	3.26801	3.05838
Gm47625	1.71391	0.77729	3.00982	0.0118777	0.100904	-0.132408	-0.251989	0.300934	-0.0754107	1.07793	1.29329	0.585808	0.309311
Fmn1	1.3882	0.47322	3.00958	0.011883	0.100904	3.13151	2.95832	3.48162	3.67498	4.11058	3.79101	3.63615	3.6703
Nr1i3	1.38228	0.467054	3.00795	0.0119176	0.101094	7.45226	7.44931	7.61623	7.5561	7.71009	7.58557	8.34633	8.29837
Meiob	1.62954	0.704462	3.00616	0.0119556	0.101247	-0.242065	0.668471	0.252015	-0.0201969	0.647734	0.618973	0.933434	1.1259
Gm43336	1.89489	0.922114	3.00478	0.0119852	0.101331	0.219241	-0.316918	-1.19251	-0.215041	0.815573	0.854539	0.155038	0.589634
Gm23804	19.7461	4.3035	3.00107	0.0120649	0.101869	4.4869	-5.37793	0.291305	6.01403	5.61313	5.65207	5.3658	5.6023
Gjc3	1.96373	0.973593	2.99996	0.0120889	0.102005	0.181174	-1.33399	-0.735134	-0.735134	-0.20822	0.673211	0.300934	0.508059
Dtx4	1.14372	0.193733	2.9993	0.0121032	0.102058	4.94488	4.98127	4.99266	4.84062	5.0776	5.22913	5.15335	5.08848
Hist1h4m	1.73254	0.792889	2.99829	0.0121249	0.102152	2.28667	2.15029	2.33175	2.92593	3.4232	4.06416	2.78781	2.93353
Klf6	1.5234	0.607296	2.99656	0.0121625	0.102356	2.28463	2.28463	2.77426	3.21592	3.37918	3.49974	2.91649	3.30372
Snx30	1.22202	0.289266	2.99592	0.0121766	0.102407	3.67894	3.69605	3.84837	3.68106	4.14968	4.21788	3.95512	3.83595
Zfp280c	1.34803	0.43085	2.99474	0.0122021	0.102486	1.62864	1.61075	2.00732	1.42325	2.00195	2.08142	2.16021	2.13569
Zfp53	1.45809	0.544081	2.99211	0.0122596	0.102834	1.28391	0.870496	1.11245	1.46866	1.98008	1.9705	1.46626	1.68665
Atp5l	1.18496	0.244843	2.99097	0.0122848	0.102974	6.25648	6.21274	6.39165	6.41929	6.70252	6.69543	6.45828	6.42429
Hic2	1.31222	0.392013	2.99061	0.0122927	0.102974	2.16708	2.08557	1.87303	1.72449	2.32483	2.49398	2.41376	2.2416
Atp6v1b2	1.14597	0.196569	2.98768	0.0123572	0.103314	5.15424	4.99521	5.07808	5.19196	5.26059	5.39325	5.26182	5.29943
Crebrf	1.38519	0.470089	2.98495	0.0124175	0.10375	4.33338	4.20117	4.64963	4.72668	5.23454	5.20322	4.59041	4.8776
Soat2	1.17312	0.230356	2.98279	0.0124656	0.10388	4.80916	4.88655	4.9397	4.74556	4.99306	4.95349	5.22145	5.09207
Riox1	1.24302	0.313853	2.98233	0.0124758	0.103897	2.5974	2.71595	2.67995	2.72612	3.01028	3.24874	2.95803	2.84715
Pde3a	1.27484	0.350315	2.98155	0.0124931	0.103966	2.38818	2.25387	2.35447	2.37508	2.65293	3.01783	2.64917	2.55965
Atg3	1.14235	0.192008	2.98092	0.0125073	0.103966	4.52789	4.69389	4.59267	4.52578	4.7853	4.7568	4.76824	4.7982
Plau	1.82352	0.866723	2.98083	0.0125092	0.103966	-0.410604	-0.108973	0.252015	-0.370327	1.42815	0.121023	0.483637	0.870496
Rpl13a	1.20743	0.271937	2.97713	0.0125922	0.104236	6.9598	7.00762	7.00438	7.07725	7.49696	7.43073	7.1399	7.08039
Pmvk	1.14174	0.191231	2.97603	0.0126172	0.104259	5.24749	5.13254	5.2369	5.18226	5.37962	5.52006	5.37669	5.31067
Crybg1	1.24092	0.311411	2.97501	0.01264	0.10438	4.4202	4.40947	4.61826	4.47336	4.51261	4.77143	5.03422	4.77376
Coa6	1.18023	0.239065	2.97408	0.0126612	0.10442	3.0387	3.09121	3.15499	3.10159	3.36484	3.31991	3.28852	3.37911
Nipal1	3.57525	1.83804	2.97224	0.0127028	0.104628	-1.11335	-1.61982	1.58039	0.665491	0.647734	1.11302	2.27096	2.13569
Rrp1	1.11911	0.162356	2.96911	0.012774	0.105147	5.46931	5.43608	5.38195	5.47162	5.59051	5.62459	5.6275	5.56518
Gm43999	1.35983	0.443426	2.96789	0.012802	0.105242	1.82695	1.77068	1.93701	1.67568	2.00195	2.68853	2.19227	2.21371
Reps1	1.14686	0.197695	2.9673	0.0128156	0.105285	3.98747	4.01363	4.00239	4.11551	4.24634	4.2415	4.22348	4.19925
Gm32511	1.92652	0.945999	2.96548	0.0128574	0.105358	-0.881499	-0.624801	0.516361	0.434201	0.772535	0.357411	0.98454	0.870496
Oit3	1.20871	0.273471	2.96033	0.0129763	0.105851	4.57764	4.55215	4.60272	4.62219	4.74449	4.60451	4.99979	5.00979
1810026B05Rik	1.44161	0.527681	2.96023	0.0129785	0.105851	3.05838	3.21587	2.97716	3.6238	4.19272	3.8712	3.6516	3.38178
Cp	1.13524	0.182993	2.95878	0.0130121	0.105912	8.98256	8.97482	8.97482	8.84675	9.11028	9.07191	9.07191	9.25695
Atp5j2	1.17042	0.227024	2.95717	0.0130497	0.106117	4.41735	4.40108	4.25781	4.44558	4.64487	4.59417	4.48439	4.71737
Wls	1.38133	0.466062	2.95395	0.0131251	0.106432	1.55591	1.62519	1.52788	1.31652	2.12211	2.10469	1.67566	2.16217
Il1rap	1.14608	0.196703	2.95382	0.013128	0.106432	6.29321	6.27782	6.09348	6.12012	6.31772	6.35897	6.41328	6.47374
Apom	1.20841	0.273109	2.95265	0.0131555	0.106503	6.7313	6.7935	7.1065	6.99338	7.04398	7.09521	7.31064	7.25753
Lmbrd1	1.14466	0.194918	2.95084	0.0131981	0.10653	5.20374	5.14968	5.29811	5.27037	5.47127	5.53378	5.33796	5.38617
Trpm7	1.16881	0.225045	2.94747	0.013278	0.106876	5.03239	4.99116	5.04761	5.12289	5.25425	5.48285	5.14776	5.24831
Cbr4	1.17552	0.233301	2.94723	0.0132836	0.106876	3.73157	3.84822	3.90631	3.89169	4.1598	4.18431	4.02164	3.99396
Ndufs3	1.13733	0.18565	2.94577	0.0133184	0.106876	5.93651	5.98844	5.88783	5.8295	6.21661	6.09441	6.06533	6.02219
Nufip2	1.16144	0.215914	2.94525	0.0133306	0.106876	5.00847	4.97595	4.81837	4.98503	5.21901	5.24183	5.02498	5.19577
Zhx3	1.11172	0.152791	2.94505	0.0133354	0.106876	7.18295	7.19214	7.2636	7.25103	7.4362	7.32612	7.38743	7.35071
Reep3	1.13356	0.180864	2.94441	0.0133507	0.106931	6.05894	6.1053	6.20757	6.28276	6.341	6.31762	6.36065	6.35182
Slpi	1.48492	0.57039	2.94294	0.013386	0.107079	0.635294	0.211769	0.612944	0.157551	0.691118	1.15824	1.00694	1.05207
S100pbp	1.19955	0.262499	2.94107	0.0134307	0.10737	3.79101	3.74446	3.93772	3.93422	4.32194	4.03636	4.11057	4.00819
Blcap	1.1741	0.231552	2.94039	0.0134471	0.107434	4.77132	4.70181	4.75444	4.86631	5.05984	5.17694	4.97698	4.84713
Cox7a2l	1.12017	0.163723	2.9394	0.013471	0.107441	5.86215	5.8295	5.84228	5.85291	6.11543	5.96845	5.97433	5.98964
Smad7	1.19655	0.258886	2.9393	0.0134733	0.107441	4.69373	4.74599	4.60927	4.84688	5.10309	5.15358	4.82128	4.9118
Hc	1.10868	0.148842	2.93855	0.0134915	0.107496	9.41316	9.40277	9.38084	9.33088	9.48279	9.54051	9.54051	9.55982
Ssu72	1.18037	0.239245	2.93791	0.0135068	0.107496	4.64487	4.67573	4.4448	4.43777	4.91411	4.68977	4.81887	4.74129
Gm34777	1.53272	0.616097	2.93777	0.0135102	0.107496	1.14956	1.00382	1.29296	1.55591	1.63919	1.32835	2.23688	1.89242
Tut4	1.2044	0.26831	2.9362	0.0135481	0.107635	4.12491	4.07049	4.09915	4.36879	4.24998	4.58161	4.42766	4.46214
Cul3	1.16376	0.218797	2.93571	0.01356	0.107663	5.08341	4.98127	4.9169	5.04958	5.33519	5.32958	5.08904	5.19426
Gm6741	5.03545	2.33212	2.93388	0.0136046	0.107934	-1.88771	0.107959	-5.25037	-1.5208	1.08852	0.214763	0.126889	-0.398409
Ang	1.30384	0.382772	2.93361	0.0136111	0.107934	5.86153	5.8252	6.15618	6.10025	6.19895	6.03472	6.57906	6.60643
Lilrb4a	1.47969	0.565297	2.92889	0.0137264	0.108461	1.44652	1.40197	1.52053	1.76561	2.61082	2.27096	2.02019	1.69879
Ccdc148	1.61861	0.694756	2.9286	0.0137336	0.108461	-0.493654	-0.170901	-0.0843815	-0.0201969	-0.0782686	0.673211	0.585808	0.691118
Cystm1	1.24927	0.321081	2.92846	0.013737	0.108461	2.77584	3.03681	2.7483	2.68853	3.21368	3.31178	3.09631	3.00721
Rgs16	5.59208	2.48338	2.92712	0.0137699	0.108618	-1.4295	-3.24358	1.49692	1.35847	2.85895	3.01783	1.3306	1.52869
9630050E16Rik	1.24164	0.312246	2.92696	0.0137739	0.108618	2.28463	2.19898	2.33689	2.38763	2.73126	2.43031	2.62656	2.62933
Rpl23a	1.11781	0.160672	2.92515	0.0138186	0.108889	6.45318	6.56475	6.47069	6.49772	6.69859	6.64284	6.58566	6.70434
Rbbp6	1.15716	0.210589	2.92488	0.0138253	0.108889	4.86223	4.89669	4.79087	5.04001	5.12069	5.09778	5.01952	5.19094
Slc7a7	1.36317	0.446969	2.91856	0.0139823	0.109607	1.14956	1.47683	1.32922	0.905113	1.68216	1.70216	1.6438	1.67566
1700025G04Rik	1.29236	0.370012	2.91845	0.0139851	0.109607	1.83943	1.84512	2.1717	2.1086	2.25293	2.53138	2.37765	2.29656
Oxld1	1.28231	0.358744	2.91485	0.0140754	0.110045	2.76781	2.77584	2.50267	2.29735	2.98905	2.92011	3.03237	2.85554
Gm43571	1.42212	0.508039	2.91207	0.0141456	0.110256	3.20724	2.96173	3.58075	3.8492	4.13476	4.08861	3.75737	3.7355
Pld1	1.18405	0.243727	2.91137	0.0141632	0.110326	3.59568	3.591	3.73745	3.485	3.77149	3.89496	3.93234	3.78198
Rpl32	1.14817	0.199331	2.90919	0.0142185	0.110575	5.47077	5.60593	5.61831	5.40732	5.66479	5.66364	5.75253	5.8067
2010003K11Rik	1.23147	0.300385	2.90909	0.0142211	0.110575	3.01653	2.98905	2.74027	2.96173	3.38457	3.10765	3.13751	3.29231
Rpl4	1.11452	0.156426	2.90854	0.014235	0.110596	7.9945	8.00557	7.91808	7.88646	8.15719	8.13677	8.06101	8.07495
Sptssa	1.31204	0.391808	2.90807	0.0142471	0.110596	3.27949	3.45826	3.71782	3.84636	4.13476	4.17472	3.85552	3.78838
Casp8	1.18549	0.245478	2.90544	0.0143142	0.111029	4.12039	3.99396	3.82632	3.84041	4.11596	4.20601	4.18401	4.25451
Lrif1	1.35076	0.433768	2.90387	0.0143544	0.111109	1.84877	1.57737	1.74557	2.11778	2.47449	2.07178	2.1185	2.35654
Ddx6	1.20944	0.274339	2.90299	0.0143772	0.111112	6.56196	6.55752	6.50442	6.62964	7.00438	7.05345	6.62658	6.69141
Usf2	1.10945	0.149848	2.89802	0.0145053	0.111515	6.1758	6.18557	6.2515	6.25101	6.37503	6.38426	6.38192	6.32317
2810403D21Rik	1.64182	0.715293	2.89731	0.0145238	0.111515	0.0179167	-0.170901	-0.576576	-0.904335	0.516361	0.357411	0.119855	0.389162
Pde7b	1.28088	0.357139	2.89692	0.0145341	0.111515	2.70688	2.59196	2.61055	2.90647	2.90647	2.82301	3.08225	3.28521
Gm26853	1.32557	0.406611	2.89588	0.0145612	0.111589	1.96371	2.04045	2.24271	2.29735	2.89464	2.53138	2.35771	2.50347
Mocs2	1.21715	0.283507	2.89096	0.0146899	0.112004	5.51267	5.43886	5.54795	5.66257	5.99348	6.03847	5.66405	5.64711
Fgl1	1.26982	0.344627	2.89066	0.0146976	0.112004	4.85579	4.93292	5.16852	5.46704	5.42907	5.33887	5.41848	5.57759
B230118H07Rik	1.43786	0.523919	2.89032	0.0147066	0.112004	0.663725	1.07126	0.956124	1.38087	1.77413	1.29329	1.51236	1.52869
Tnks2	1.13399	0.181403	2.88722	0.0147884	0.112352	5.48982	5.47222	5.52886	5.58965	5.79415	5.74777	5.59714	5.686
Gm37423	1.49169	0.576947	2.88672	0.0148015	0.112352	0.181174	0.211769	0.100122	0.520281	0.410548	0.901949	0.98454	0.870496
Pxmp4	1.29339	0.371162	2.88569	0.0148287	0.112359	6.87434	6.81402	6.71766	6.42996	6.81402	6.89447	7.29649	7.29897
Tmcc2	1.25453	0.327146	2.8856	0.0148313	0.112359	2.56442	2.64974	2.8719	2.59803	3.17159	3.14337	2.93359	2.86156
Gm25291	1.45601	0.542016	2.88549	0.0148342	0.112359	2.5815	2.84715	3.51812	3.485	3.57502	3.50915	3.65977	3.75604
Arhgef3	1.19048	0.251541	2.88503	0.0148464	0.112359	4.53383	4.47475	4.43899	4.3553	4.55323	4.5365	4.81742	4.83302
Wdr61	1.14536	0.195801	2.8846	0.0148577	0.112378	4.50444	4.52251	4.49287	4.44099	4.59717	4.78156	4.62398	4.75568
Rps25	1.12995	0.176254	2.88312	0.014897	0.112609	5.70021	5.66318	5.66139	5.55971	5.92318	5.74875	5.78818	5.83483
Gm16124	1.76662	0.820993	2.88186	0.0149308	0.112683	-0.56762	-0.832816	-0.316918	-0.122692	-0.148709	1.07722	0.368085	0.208545
Ube2l6	1.15029	0.202001	2.88177	0.0149332	0.112683	5.2865	5.37223	5.36411	5.34986	5.63462	5.68118	5.47843	5.42089
Tle1	1.16348	0.218447	2.8799	0.0149832	0.112879	5.94404	5.94404	5.87699	6.04768	6.06481	6.03556	6.33536	6.21796
St3gal3	1.10895	0.149189	2.87962	0.0149907	0.112879	6.33917	6.36223	6.38312	6.29785	6.46899	6.50015	6.54675	6.46187
Mup8	3.58028	1.84007	2.87694	0.0150627	0.113192	3.90959	3.62599	3.9656	3.83842	7.47049	6.11627	5.53244	3.83927
Trim56	1.14772	0.198766	2.87538	0.0151049	0.113335	4.98603	4.974	5.08349	5.08921	5.24662	5.06992	5.26931	5.30889
Acot6	1.41014	0.495836	2.87525	0.0151084	0.113335	0.504401	0.77215	0.682203	0.455462	0.94802	0.901949	1.26257	1.15441
Jmjd1c	1.15841	0.212151	2.87323	0.0151629	0.113629	5.76464	5.66245	5.89667	5.81916	6.00518	6.01218	5.86075	6.12147
Ppp1r11	1.25049	0.322497	2.87192	0.0151985	0.113734	4.12291	4.14532	4.23226	4.04439	4.59979	4.75982	4.40003	4.1885
Zcchc7	1.17874	0.23725	2.87164	0.015206	0.113734	3.83876	3.8761	3.8136	3.94518	4.10676	4.23226	3.9485	4.18048
Ip6k2	1.4885	0.573861	2.86688	0.0153362	0.114573	4.07082	4.04012	4.62622	4.82921	4.51261	4.77143	5.20676	5.20524
Rora	1.21304	0.278629	2.86309	0.0154404	0.114863	6.12224	6.14673	6.35657	6.60985	6.61429	6.62964	6.55679	6.54723
Alkbh1	1.28112	0.3574	2.86286	0.0154469	0.114863	2.88442	2.87595	2.82021	2.35336	3.20457	3.03747	3.05465	3.12858
Rpph1	1.27284	0.348052	2.86226	0.0154633	0.114918	12.9498	12.9498	13.4042	13.2386	13.6356	13.6356	13.2386	13.4042
Zdhhc20	1.29278	0.370478	2.86031	0.0155173	0.115164	2.88442	3.15002	2.74027	2.62977	3.4841	3.12747	3.10441	3.24822
Tnrc6a	1.14363	0.19362	2.8597	0.0155343	0.115178	5.9768	5.96071	6.12997	6.13088	6.34195	6.29684	6.16264	6.18571
Trnau1ap	1.22028	0.287209	2.85637	0.0156271	0.115597	2.98324	3.07249	2.94534	3.08776	3.57502	3.22462	3.25768	3.22344
Mir17hg	1.47255	0.558315	2.85596	0.0156385	0.115615	0.343128	0.668471	0.831613	1.12993	1.35659	1.03843	1.23912	1.46626
Rragd	1.51699	0.601216	2.85226	0.0157424	0.116248	0.181174	0.698001	0.374205	-0.0201969	1.00441	1.19222	0.663896	0.975301
Plxna2	1.13223	0.179173	2.85098	0.0157784	0.11632	6.34942	6.34757	6.40258	6.27037	6.58015	6.63095	6.4734	6.41929
Gm45253	1.66839	0.738454	2.84862	0.0158451	0.116572	0.252015	-0.0372538	0.21401	-0.0201969	0.691118	0.121023	0.933434	1.34093
Trim34a	1.24627	0.317612	2.84713	0.0158876	0.116705	2.25807	2.26834	2.10851	2.39144	2.52526	2.46465	2.53246	2.71296
Samd12	1.6935	0.760006	2.84709	0.0158886	0.116705	-0.56762	-0.904335	-1.35925	-0.29852	0.181205	-0.149235	-0.071847	-0.0741963
Hnrnpu	1.14656	0.197313	2.84653	0.0159047	0.116705	6.65838	6.72172	6.54051	6.80287	6.90398	6.89388	6.76389	6.95234
Smg6	1.12478	0.169647	2.84255	0.0160183	0.117143	5.26939	5.37938	5.36637	5.40186	5.4666	5.55076	5.5844	5.48531
Auh	1.11905	0.162279	2.84201	0.0160338	0.117143	4.72183	4.731	4.72425	4.75691	4.88897	4.93395	4.90148	4.86348
Hsd17b13	1.14741	0.198376	2.83875	0.0161274	0.117433	6.95738	6.94845	6.77818	6.79291	6.99745	6.96525	7.11726	7.18295
Rnf19a	1.14293	0.192731	2.8383	0.0161405	0.117433	4.63593	4.64083	4.70685	4.75941	4.96773	4.95552	4.80916	4.81451
Usmg5	1.34861	0.431473	2.83741	0.016166	0.117475	4.84197	4.79324	5.24428	5.29079	5.67198	5.80186	5.27173	5.22666
Npas2	1.46663	0.552505	2.83199	0.0163235	0.118417	3.32276	3.28163	3.32799	3.19494	3.44002	3.24874	4.21946	4.11942
Gm3839	1.51536	0.599663	2.83036	0.0163713	0.118562	2.44151	2.56442	3.08028	1.88171	2.79652	2.96562	3.32702	3.18528
Bach1	1.1232	0.167612	2.82991	0.0163846	0.118591	5.50672	5.46528	5.38195	5.45837	5.69838	5.63843	5.55097	5.60959
Pilrb1	1.67356	0.742916	2.82496	0.0165301	0.119042	0.26059	-0.492223	-0.133966	-0.735134	0.251848	0.300934	0.406366	0.870496
Srcin1	1.49601	0.581124	2.82494	0.0165308	0.119042	0.415857	0.211769	-0.251989	0.520281	0.857465	0.803116	0.817187	0.720758
BC004004	1.13119	0.177841	2.82432	0.0165491	0.119042	6.15874	6.12565	6.15961	5.94963	6.23584	6.28418	6.25565	6.33234
Sltm	1.18494	0.244811	2.82368	0.0165681	0.119109	3.82423	3.79101	3.7098	3.56691	4.12591	3.9685	3.88059	3.95678
Ifngr1	1.18741	0.247819	2.82322	0.0165817	0.11914	3.59347	3.60937	3.65999	3.60767	3.6919	3.80732	4.03714	3.84636
Vsig10l	1.49019	0.575496	2.82054	0.0166614	0.119563	0.520281	0.730115	0.422079	-0.122692	0.933434	0.854539	1.07197	0.975301
Flt4	1.16233	0.217024	2.81978	0.0166839	0.119605	5.41797	5.4666	5.69119	5.47424	5.59322	5.82353	5.78117	5.71797
Fus	1.22619	0.294181	2.81655	0.0167807	0.12003	5.32936	5.29992	5.4666	5.76223	5.90296	5.83921	5.61672	5.69663
Sgsm1	1.35628	0.439651	2.81533	0.0168171	0.120223	1.48676	1.64065	1.93701	2.16021	2.23467	2.24145	2.1234	2.36172
Rpl22l1	1.37564	0.460106	2.81478	0.0168338	0.120275	1.97695	1.77605	1.74577	1.50227	1.93134	2.59095	2.07781	2.35217
Msi2	1.22137	0.288505	2.81344	0.0168742	0.120429	4.71429	4.58739	4.84514	5.06017	5.19763	5.21572	4.98396	4.99856
Fbxo6	1.16847	0.224623	2.8126	0.0168996	0.120486	4.93825	5.10929	5.0244	4.82431	5.31397	5.19763	5.23958	5.06581
Zfp655	1.17671	0.234754	2.81255	0.016901	0.120486	4.56181	4.42721	4.3834	4.31082	4.60694	4.72668	4.52744	4.78942
Fmc1	1.28106	0.357337	2.81132	0.0169384	0.120685	3.79489	3.89529	4.01287	4.23226	4.69839	4.30755	4.13709	4.28764
Impact	1.23461	0.304055	2.80944	0.0169954	0.120793	3.12119	3.05833	2.81464	2.96173	3.19577	3.47312	3.15936	3.39856
Ttc3	1.17066	0.227319	2.80926	0.0170009	0.120793	4.76639	4.71781	4.56991	4.71007	4.83231	5.09199	4.79798	4.98112
Aldh1a1	1.17541	0.233162	2.80785	0.0170437	0.120998	10.0503	10.0503	9.89632	9.95312	10.3618	10.3618	10.0767	10.0689
Gm29438	1.63496	0.709257	2.80714	0.0170654	0.120998	1.06587	0.956167	0.831613	0.933434	0.772535	1.56053	1.91875	2.02062
Agbl3	1.54304	0.625772	2.805	0.0171307	0.121311	0.882663	1.35886	0.328957	0.635294	1.55147	1.07722	1.56233	1.40819
Nudt4	1.15788	0.211481	2.80438	0.0171497	0.121311	6.78248	6.717	6.84494	6.95873	7.15853	7.12714	6.90448	6.96809
Tpst1	1.15417	0.20685	2.80007	0.0172827	0.121614	4.0801	4.1909	4.12214	4.06804	4.22753	4.22843	4.37204	4.41434
Ddi2	1.10964	0.150089	2.79929	0.0173067	0.121614	8.35031	8.34633	8.37408	8.48472	8.51759	8.55105	8.58023	8.50807
Gm47644	1.31703	0.397283	2.7978	0.0173529	0.121728	1.45238	1.23959	1.1506	1.55591	1.82463	1.67566	1.77091	1.68665
Rab21	1.17667	0.234711	2.79638	0.0173968	0.121869	5.06949	4.96513	5.10501	5.32195	5.48256	5.36662	5.30693	5.25801
Trim2	1.16307	0.217937	2.79627	0.0174003	0.121869	5.79125	5.86244	5.88285	5.99875	6.26321	6.18798	5.97996	6.00009
Gas7	1.20476	0.268751	2.7943	0.0174617	0.122165	4.19403	4.23445	4.50958	4.4294	4.7982	4.6762	4.51712	4.50522
Ptprd	1.10217	0.14035	2.79367	0.0174814	0.122169	7.70729	7.73448	7.69049	7.72885	7.81849	7.84797	7.82824	7.9273
Bmpr1a	1.1342	0.181672	2.79242	0.0175204	0.122308	4.3813	4.42024	4.38675	4.42427	4.54947	4.70626	4.56372	4.54147
Csnk1a1	1.15841	0.212151	2.79192	0.0175361	0.122351	6.29548	6.25648	6.30897	6.31169	6.58367	6.69893	6.35182	6.41328
Dennd4b	1.19353	0.255237	2.79132	0.017555	0.122404	3.23812	3.37156	3.51512	3.56691	3.73409	3.61879	3.64171	3.70524
Pqbp1	1.18439	0.244138	2.79107	0.017563	0.122404	3.64698	3.76399	3.95673	3.64772	4.00725	3.99797	3.94452	4.06059
Cir1	1.27915	0.35519	2.78934	0.0176174	0.122717	3.01825	2.85612	3.09221	3.2539	3.62965	3.63124	3.32715	3.17524
Tlr4	1.48067	0.56625	2.78846	0.0176451	0.122779	0.181174	0.818934	0.725201	0.112828	1.04372	1.15824	1.04372	0.932785
Plpp1	1.18439	0.244145	2.78755	0.0176738	0.122909	3.45753	3.45255	3.6935	3.54606	3.6399	3.87407	3.79807	3.80586
Zfp946	1.30957	0.389098	2.78507	0.0177523	0.12332	1.62864	1.85208	1.67568	1.87044	2.33689	1.94508	1.99237	2.3078
Ndufb9	1.21126	0.276506	2.78462	0.0177667	0.123342	6.12147	6.16123	6.2872	6.43962	6.67702	6.71617	6.35554	6.39272
Arntl	1.28537	0.362188	2.78116	0.0178768	0.123714	4.57404	4.49718	4.50419	4.50538	4.62965	4.52434	5.07858	5.16049
Cyp2c70	1.31609	0.396255	2.77787	0.0179823	0.124176	7.00175	6.97403	7.5649	7.44241	7.85858	7.75821	7.40192	7.55364
Vsig4	1.1841	0.243794	2.77399	0.0181075	0.124568	3.44934	3.40797	3.29715	3.32799	3.44002	3.57444	3.66911	3.71384
Gm24447	1.65961	0.730842	2.77353	0.0181225	0.124599	4.98914	4.6259	3.43934	4.66237	5.21162	4.87225	5.12881	5.3613
Cbx3	1.31202	0.39179	2.77221	0.0181652	0.124764	4.00014	3.99739	4.17091	4.52493	4.79295	4.79433	4.45897	4.29495
Cops9	1.27889	0.354893	2.77177	0.0181794	0.124794	3.32799	3.29231	3.61382	3.87213	3.87385	4.06088	3.87145	3.74014
Mdm4	1.15237	0.204599	2.77079	0.0182116	0.124796	5.12957	5.14611	5.27921	5.27192	5.36381	5.55996	5.28848	5.45548
F10	1.10734	0.147096	2.77044	0.0182229	0.124796	7.72885	7.71682	7.77959	7.71682	7.87592	7.80687	7.88288	7.96395
Gm49495	1.33974	0.421957	2.77027	0.0182285	0.124796	1.32874	1.10769	1.62816	1.46866	1.93134	1.94508	1.68665	1.76848
Tcp11l2	1.34555	0.428191	2.76839	0.0182898	0.125148	3.89996	3.81319	4.49007	4.31661	4.3294	4.37519	4.66918	4.75018
Snhg8	1.3184	0.398787	2.76733	0.0183244	0.125269	1.58636	2.11029	2.03933	1.8618	2.1086	2.26961	2.42706	2.29264
Zfx	1.21012	0.275154	2.76725	0.0183271	0.125269	3.68961	3.52754	3.79101	3.8492	3.96303	4.15105	3.82439	4.06968
Mbl1	1.16682	0.222581	2.76263	0.018479	0.126038	6.81855	6.83777	6.50928	6.64228	7.03739	6.92236	6.83603	6.90921
Zfp626	1.23373	0.303031	2.76175	0.0185082	0.126119	2.18552	2.2736	2.27646	2.39836	2.61711	2.47799	2.71097	2.47277
Rbpms	1.15315	0.205575	2.76166	0.0185111	0.126119	5.27475	5.31819	5.41427	5.53982	5.54268	5.48798	5.68631	5.6197
Ppig	1.36424	0.448102	2.76108	0.0185304	0.126119	2.51589	2.47231	2.61556	2.8957	3.39064	3.42834	2.86156	2.82363
Gm5524	1.27705	0.352817	2.75451	0.0187494	0.126732	3.01653	3.05289	3.304	2.94906	3.49949	3.39108	3.19577	3.70311
Hacd3	1.1932	0.254833	2.75249	0.018817	0.126861	6.89388	6.90767	7.0173	7.12433	7.36268	7.44493	7.07092	7.09521
Sema4b	1.32283	0.403628	2.75246	0.0188182	0.126861	3.17006	3.15615	3.29231	3.72094	3.4747	3.52726	3.96918	3.78573
Ghr	1.11654	0.159038	2.75143	0.0188527	0.127027	8.38647	8.33818	8.28928	8.35031	8.55573	8.57642	8.3906	8.47485
Ugp2	1.15693	0.2103	2.74981	0.0189075	0.127306	6.81466	6.73634	6.86141	7.0173	7.11726	7.20089	6.94007	7.02063
Cd37	1.33265	0.414295	2.74876	0.0189431	0.127306	1.26404	1.10769	1.43218	1.53319	1.55147	1.94508	1.79322	1.68665
Emcn	1.49245	0.577682	2.74789	0.0189725	0.12739	0.415857	0.353397	0.134758	0.20318	1.11141	0.673211	0.548676	1.16591
U2surp	1.20306	0.266711	2.74746	0.018987	0.127395	4.31602	4.28287	4.5116	4.60184	4.82846	4.84182	4.56181	4.60601
Ttc23	1.15437	0.207102	2.74683	0.0190084	0.12742	4.79502	4.62068	4.51712	4.68874	4.92635	4.77143	4.90148	4.83733
Hsd17b6	1.13454	0.182108	2.74647	0.0190207	0.12742	6.0529	6.17964	6.22172	6.0088	6.21796	6.29043	6.29321	6.38594
Sub1	1.22932	0.297862	2.7411	0.019204	0.127973	3.53512	3.34079	3.64925	3.63842	3.90662	4.07915	3.64925	3.82407
Slc15a2	8.72753	3.12557	2.73922	0.0192687	0.128198	-5.25037	-4.698	1.02029	0.933434	0.0508929	0.476642	1.55284	1.82088
Nr4a1	1.83974	0.879503	2.7383	0.0193005	0.128285	1.48676	1.28856	0.300934	0.478358	2.46876	1.81417	1.87059	1.16591
Slc17a1	1.32029	0.400852	2.73699	0.0193458	0.12852	2.21028	2.04045	1.97402	1.79418	2.10469	2.24145	2.52966	2.6013
Rab22a	1.15867	0.212464	2.73622	0.0193723	0.128601	4.84197	4.69022	4.80123	4.97686	5.11415	5.13182	4.93968	5.00447
Icam1	1.22607	0.294045	2.73401	0.0194489	0.128802	3.06056	2.9794	2.96064	2.98983	3.01028	3.27747	3.48333	3.28521
Rpl26	1.15676	0.210085	2.73334	0.0194722	0.12889	5.24831	5.38029	5.3015	5.1876	5.41643	5.38233	5.46577	5.67174
Acmsd	1.36251	0.446267	2.73104	0.0195526	0.129088	2.73537	3.04934	3.43641	3.38444	3.34744	3.78573	3.45256	3.79564
Glyat	1.1503	0.20201	2.72933	0.0196125	0.12933	6.64172	6.58451	6.458	6.34609	6.73189	6.7208	6.60466	6.78854
Lrch3	1.14264	0.19237	2.72876	0.0196325	0.12933	3.69889	3.77147	3.80234	3.70985	3.94053	4.00324	3.90206	3.93228
Gmfg	1.81047	0.856368	2.72702	0.0196934	0.129548	0.844194	0.298581	-0.00675646	-0.735134	0.410548	0.901949	1.28856	1.07722
Pipox	1.09527	0.131289	2.72399	0.0198005	0.129918	7.49906	7.49253	7.4624	7.54666	7.61623	7.63244	7.63392	7.6428
Matr3	1.21351	0.279182	2.72296	0.0198368	0.129956	4.64963	4.78122	4.77831	4.81282	5.29165	5.17527	4.79751	4.95707
Irgm2	1.19099	0.252159	2.71968	0.0199536	0.130342	5.10309	5.05642	5.25121	5.31654	5.55579	5.60111	5.2356	5.39158
Ndufs4	1.20968	0.274621	2.71883	0.0199839	0.130452	4.42373	4.39062	4.00725	4.16169	4.5071	4.60927	4.40853	4.59134
Nox4	1.20473	0.268709	2.71802	0.0200127	0.130573	4.50326	4.39062	4.51712	4.34806	4.56062	4.56117	4.67957	4.98323
Sdf4	1.1094	0.149774	2.71696	0.0200507	0.13073	6.26357	6.23659	6.32606	6.1805	6.41929	6.34991	6.39052	6.44513
Zeb2	1.16457	0.2198	2.71457	0.0201367	0.131068	4.72746	4.63581	4.73422	4.77185	5.15148	4.89872	4.79391	4.94175
5330406M23Rik	1.57788	0.657989	2.71447	0.02014	0.131068	1.96371	1.90309	2.76139	3.15384	3.34744	2.90647	3.17159	2.90647
Igfbp5	1.29029	0.367698	2.71383	0.0201633	0.131068	3.86821	3.7652	3.26393	3.54606	3.70524	4.04607	4.09915	4.00819
Palmd	1.35825	0.441746	2.71334	0.0201808	0.131068	4.77736	4.56541	4.45897	4.33771	4.60464	4.64013	5.2795	5.23911
Zfp770	1.23522	0.304771	2.71271	0.0202036	0.131149	2.17697	2.07781	2.14212	2.27527	2.2669	2.44914	2.55667	2.52252
Dld	1.18088	0.239866	2.71112	0.0202611	0.131255	5.01123	4.95213	5.00432	5.15734	5.39442	5.43886	5.06604	5.23911
Gm43581	1.63975	0.713477	2.70975	0.0203108	0.131389	-0.311208	-0.624801	-0.394294	-0.163356	-0.328883	0.184436	0.585808	0.631802
March7	1.24539	0.3166	2.70938	0.0203241	0.131389	4.2194	4.05944	4.0823	4.43478	4.70946	4.731	4.39225	4.31336
Zbtb4	1.11332	0.154868	2.70704	0.0204091	0.131656	5.09993	5.15371	5.13486	5.13486	5.27588	5.28559	5.35069	5.2248
Inpp4a	1.14661	0.197377	2.70676	0.0204196	0.131656	4.75995	4.75691	5.00988	4.91057	5.07984	4.99505	5.07638	5.06353
Vps26a	1.14371	0.193723	2.70626	0.0204376	0.131656	4.11199	4.10015	4.18076	4.09257	4.45034	4.28542	4.23492	4.32181
Ctsh	1.12866	0.174606	2.70602	0.0204466	0.131656	7.20051	7.22866	7.04878	7.01336	7.25919	7.24026	7.35336	7.33434
Abcb4	1.09372	0.129238	2.70501	0.0204834	0.13176	7.84649	7.82644	7.83688	7.82644	7.96456	7.96044	7.92531	8.00267
Hint1	1.11202	0.153179	2.70447	0.0205033	0.131822	6.1848	6.25026	6.27563	6.22512	6.47539	6.36663	6.3072	6.40657
Pspc1	1.27062	0.345535	2.70366	0.0205328	0.131879	2.78887	2.83053	2.71525	2.51305	3.04763	3.06814	2.84071	3.33208
Stx4a	1.20895	0.273753	2.70235	0.020581	0.132056	3.78198	3.6845	3.46646	3.54027	3.91155	4.12525	3.8493	3.76413
Rps4l	1.31661	0.396827	2.70163	0.0206074	0.132092	3.45753	3.53512	3.68961	3.35885	3.59568	3.56563	4.18104	4.09454
6820431F20Rik	1.15378	0.206364	2.70053	0.0206478	0.132228	4.34641	4.24353	4.1703	4.31176	4.51989	4.41014	4.37829	4.58985
Clec2d	1.11532	0.157462	2.6994	0.0206896	0.132301	6.81203	6.76042	6.81203	6.68908	6.91983	6.88237	6.86995	7.0302
Gm43658	1.54406	0.62673	2.69935	0.0206918	0.132301	0.730048	1.52631	1.23818	1.61631	2.37609	2.1234	1.56233	1.79567
AA474408	1.48426	0.569745	2.69738	0.0207647	0.132701	0.663725	0.320182	0.300934	0.157551	1.38863	0.854539	0.663896	0.998835
Eed	1.22075	0.287771	2.69342	0.0209118	0.133534	2.57611	2.80157	2.88685	2.83053	3.22344	3.06814	2.93359	3.08225
Gtpbp4	1.27392	0.349278	2.69307	0.020925	0.133534	3.73447	3.82439	3.38816	3.29231	3.77816	3.87407	3.84721	4.12588
Det1	1.2289	0.297365	2.69303	0.0209264	0.133534	2.54439	2.69378	2.43134	2.38763	2.63909	2.9371	2.80126	2.87498
Gulo	1.20222	0.265704	2.69257	0.0209439	0.133579	8.35362	8.38118	8.77954	8.71954	8.91195	8.84675	8.81203	8.72464
Cry1	1.18266	0.242034	2.69166	0.0209777	0.133701	3.8001	3.61363	3.70225	3.63842	3.89074	3.71897	3.98747	4.05608
4932438A13Rik	1.13653	0.184636	2.68913	0.0210728	0.133933	7.21674	7.1516	6.9805	7.06188	7.26529	7.36199	7.17179	7.35336
Arl5b	1.32085	0.401463	2.68782	0.021122	0.134053	4.28418	4.15464	4.67714	4.78885	5.11623	5.05692	4.73578	4.67413
Ogt	1.16129	0.215724	2.68779	0.0211232	0.134053	6.0025	5.87554	6.05577	6.24736	6.30219	6.30026	6.14705	6.30026
Bdh1	1.15203	0.204184	2.6861	0.021187	0.134238	7.61977	7.62252	7.58445	7.49149	7.62115	7.6921	7.94439	7.87513
H3f3b	1.17	0.226508	2.68591	0.0211944	0.134238	6.32682	6.32682	6.26453	6.51723	6.72525	6.71938	6.43442	6.48237
Rbm12b2	1.25724	0.330261	2.68205	0.0213411	0.134833	2.7798	2.80973	2.69811	2.48745	2.88816	3.24423	2.86062	3.18866
Slc4a4	1.17074	0.227424	2.67992	0.0214223	0.135212	7.22654	7.18295	7.18466	7.25369	7.20013	7.37906	7.53966	7.63134
Uqcc2	1.2194	0.286168	2.67782	0.0215029	0.135647	3.67498	3.70977	3.61932	3.67976	4.22172	4.08383	3.92116	3.69944
Ggnbp2	1.15983	0.213912	2.67757	0.0215125	0.135647	5.15549	5.10722	5.27686	5.26239	5.63462	5.37583	5.32195	5.35069
Sprtn	1.22461	0.292317	2.67462	0.0216258	0.135896	3.22567	3.37156	3.14373	3.47918	3.84792	3.63443	3.48333	3.49357
Wtap	1.13453	0.18209	2.67402	0.0216491	0.135906	4.264	4.31643	4.29849	4.37569	4.58807	4.51612	4.40565	4.50036
F630028O10Rik	1.81079	0.856618	2.67274	0.0216985	0.136149	-0.790002	-1.33399	-0.90363	-0.0201969	0.356612	0.476642	-0.409787	0.171827
Ttc30b	1.22513	0.292931	2.67199	0.0217277	0.136199	2.3851	2.31613	2.29768	2.55495	2.72612	2.86208	2.61028	2.59706
Slco1a1	1.22301	0.290433	2.67152	0.0217461	0.136199	7.50437	7.48963	7.43929	7.6428	7.99811	8.04229	7.51853	7.68227
Mapk1ip1	1.44026	0.526326	2.67118	0.0217591	0.136199	2.82657	2.85855	2.43934	2.04032	2.89464	2.64058	3.31991	3.23214
Fcgr4	1.45763	0.543625	2.67116	0.0217599	0.136199	0.343128	0.854539	0.803116	0.478358	1.45628	1.42263	0.870496	1.14857
Mrpl41	1.17391	0.231319	2.67061	0.0217815	0.136225	3.17794	3.29231	3.31132	3.18236	3.59568	3.55884	3.41628	3.39056
Sar1b	1.26934	0.344082	2.67049	0.0217861	0.136225	6.06903	6.12224	6.1553	6.35974	6.82628	6.74888	6.28817	6.26119
Gm9917	1.28924	0.366516	2.66916	0.0218378	0.136225	1.43279	1.52631	1.65297	1.31652	1.80364	2.06344	1.86547	1.74159
Tab1	1.22297	0.290384	2.66914	0.0218387	0.136225	2.4039	2.19313	2.40252	2.42999	2.5143	2.59772	2.76139	2.63581
Fubp3	1.16442	0.219617	2.66851	0.0218632	0.136287	4.04313	3.94837	4.22821	4.21758	4.33338	4.36538	4.36404	4.25288
Atp1b1	1.15986	0.213956	2.66817	0.0218764	0.136287	5.1021	5.15115	5.13715	5.27735	5.59449	5.38388	5.25313	5.32282
H2-Ab1	1.26551	0.339721	2.66806	0.0218807	0.136287	4.25705	4.25451	4.42052	4.06304	4.83544	4.87891	4.42427	4.35961
Rasal2	1.14462	0.194873	2.66769	0.0218951	0.136311	4.28418	4.30841	4.11124	4.35241	4.42755	4.51115	4.43366	4.4646
Ash1l	1.11729	0.160005	2.66698	0.021923	0.136418	6.30748	6.19151	6.21796	6.23537	6.33754	6.32724	6.40846	6.50772
Cage1	1.87282	0.905211	2.66608	0.0219582	0.136504	-0.881499	-0.832816	-1.02363	-1.43263	0.516361	-1.08502	-0.133908	0.0685942
Zfp397	1.20295	0.266572	2.66418	0.0220328	0.136801	3.74014	3.73469	3.5841	3.66048	3.99206	4.23621	3.78636	3.88248
Phc3	1.11251	0.153823	2.66323	0.0220704	0.136935	5.31109	5.36396	5.35988	5.36762	5.44415	5.45716	5.5844	5.51188
Ccnd2	1.1511	0.203015	2.66121	0.0221499	0.137295	3.83373	3.78756	3.81026	3.85409	3.96891	4.18431	3.94053	4.04313
Smim26	1.3059	0.385039	2.66021	0.0221895	0.137407	1.58636	1.87631	1.89964	1.58264	2.06933	2.46465	2.07417	2.00854
Rp9	1.14111	0.190443	2.65942	0.0222211	0.13747	4.41014	4.26401	4.22821	4.19164	4.49208	4.52434	4.4406	4.42819
Gm48225	1.49249	0.577717	2.65407	0.0224341	0.138447	2.68888	2.58337	2.91137	3.51536	3.96891	3.77112	3.24233	3.20656
Syngap1	1.35571	0.439048	2.65265	0.0224912	0.13847	1.58636	1.32734	1.3493	1.28619	1.5202	1.87631	2.11336	1.67566
Tbc1d30	1.59173	0.670593	2.65207	0.0225144	0.138546	2.66497	2.63266	3.73425	3.58979	4.13476	4.15626	3.52957	3.65194
Midn	1.16598	0.22154	2.65161	0.0225328	0.138592	5.76278	5.80899	6.07298	6.08877	6.15816	6.09498	6.23621	6.11657
Camk2d	1.19496	0.256964	2.65085	0.0225635	0.138652	3.4323	3.53512	3.31132	3.70015	3.85359	3.71104	3.77426	3.65541
Mettl7a1	1.13787	0.186331	2.65043	0.0225802	0.138684	7.59432	7.57178	7.78397	7.78397	7.97069	7.90728	7.79942	7.8026
Gm34934	1.2696	0.344373	2.65013	0.0225927	0.138693	2.18552	1.88397	2.17925	1.93961	2.32483	2.16004	2.44733	2.54032
Rwdd3	1.39327	0.478477	2.64941	0.0226216	0.138805	1.61631	1.46429	2.19451	2.24008	2.23467	2.26008	2.47449	2.33112
Zfp839	1.18276	0.242152	2.64869	0.0226506	0.138916	3.31177	3.25139	3.2843	3.57444	3.62561	3.50672	3.61544	3.59873
Eef1b2	1.11967	0.163075	2.64731	0.0227064	0.139178	5.56232	5.64801	5.63163	5.51903	5.73097	5.71869	5.70109	5.86039
Rbm7	1.20292	0.266539	2.64382	0.0228484	0.139564	4.23621	4.22917	4.42293	4.00593	4.5887	4.54167	4.31176	4.58616
Josd1	1.12575	0.170884	2.64359	0.0228576	0.139564	5.19787	5.08186	5.13456	5.00432	5.31775	5.19248	5.31842	5.26817
Pum2	1.17068	0.227352	2.64313	0.0228765	0.139564	5.48614	5.47724	5.51091	5.58965	5.91653	5.90585	5.57603	5.6197
Cd5l	1.14116	0.190495	2.64226	0.0229121	0.139648	5.65816	5.59063	5.62132	5.62726	5.95275	5.93086	5.68818	5.72207
Aph1b	1.63956	0.713312	2.64033	0.0229909	0.139928	0.645725	0.426286	0.122604	0.690806	1.08801	0.300934	1.5418	1.38561
Gm10275	1.25643	0.329328	2.63736	0.0231133	0.140508	2.69367	2.26678	2.58741	2.3041	2.61241	2.83723	2.85556	2.84214
Gzf1	1.15091	0.20277	2.63691	0.0231318	0.140508	5.20963	5.18184	5.2222	5.3096	5.50672	5.59237	5.25905	5.41779
Isca1	1.11585	0.158142	2.63637	0.0231541	0.140508	5.55261	5.6023	5.44994	5.43334	5.6442	5.68725	5.64711	5.69573
Ddx42	1.13525	0.183014	2.63365	0.0232666	0.140934	4.53194	4.42373	4.51381	4.53982	4.54947	4.72183	4.68663	4.76516
Snx20	1.83229	0.873646	2.63304	0.023292	0.140955	-0.735134	-0.251989	-0.648469	-1.88771	0.300934	0.300934	-0.133908	-0.210436
BC023105	2.09094	1.06415	2.63172	0.023347	0.141117	-0.242065	-0.251989	-0.202941	0.59411	1.70621	1.9705	0.223598	0.870496
Inpp4b	1.51192	0.596383	2.6316	0.0233519	0.141117	-0.370327	0.123285	0.328957	0.434201	0.691118	1.07722	0.688361	0.521332
Cd53	1.5327	0.616074	2.63111	0.0233724	0.141174	0.933434	0.698001	0.328957	0.252015	1.19864	0.759683	1.0252	1.62662
Elovl5	1.15808	0.211735	2.63032	0.0234055	0.141307	8.85947	8.77954	8.92868	8.86763	9.21253	9.21253	8.92395	8.92395
Rtn4	1.37034	0.454533	2.62824	0.0234923	0.141697	4.52789	4.52744	4.57173	4.93742	5.53709	5.38707	4.72425	4.86631
Tent5a	1.33969	0.421898	2.62766	0.0235169	0.141778	1.8927	2.1836	2.36638	2.64917	2.59668	2.99811	2.62656	2.6013
Slc22a28	1.1868	0.247079	2.62716	0.0235378	0.141804	3.72494	3.75106	3.62022	3.41576	3.77503	3.81038	3.8986	3.98959
Rsrc2	1.27761	0.353451	2.62416	0.023664	0.142129	3.32799	3.29706	3.37998	3.63842	4.01126	4.05382	3.50619	3.64219
Snrpd3	1.20499	0.269027	2.62372	0.0236824	0.14216	3.78561	3.77464	3.94826	3.51536	4.10195	4.1892	3.90896	3.99797
Gimap6	1.35568	0.439017	2.62179	0.0237643	0.142463	1.81799	1.90309	1.92016	2.57534	2.37609	2.70208	2.35065	2.54783
Mrpl1	1.30198	0.38071	2.6202	0.0238315	0.142648	3.45355	3.54168	3.70524	3.93814	4.3294	4.13476	3.6935	4.11056
Pcnp	1.12529	0.170291	2.62009	0.0238364	0.142648	4.60939	4.47336	4.53827	4.5869	4.75596	4.68936	4.66539	4.78139
Fyttd1	1.19984	0.262846	2.62001	0.0238397	0.142648	3.67498	3.74324	3.87699	3.92226	4.26938	4.20601	3.92553	3.95678
Gm13775	1.26719	0.341633	2.61946	0.023863	0.14272	3.62919	3.35885	3.32218	3.22707	3.88059	3.60274	3.49179	3.97989
Hnrnpul2	1.18301	0.242465	2.61501	0.0240533	0.143602	5.36549	5.47454	5.27154	5.55703	5.88778	5.70603	5.50386	5.57329
Ddx47	1.1319	0.17874	2.61202	0.0241819	0.143892	4.38714	4.38506	4.56991	4.39062	4.58616	4.65368	4.61405	4.60237
Gpbp1	1.3153	0.395389	2.61164	0.0241981	0.143892	3.91586	3.95975	3.83807	4.27367	4.67438	4.742	4.15997	4.13476
Pcbp4	1.20744	0.271949	2.61161	0.0241995	0.143892	4.05866	4.07932	4.333	4.37979	4.23226	4.50347	4.60203	4.53181
Frat1	1.17546	0.233225	2.61147	0.0242055	0.143892	3.86549	3.77027	3.79101	3.8492	3.92343	4.22843	4.15606	3.90565
Bhlhb9	1.4467	0.532764	2.61113	0.0242202	0.143913	0.379953	0.748054	0.520848	1.20752	1.49795	1.11302	1.08552	1.29108
Hs3st3b1	1.16212	0.216764	2.60982	0.0242771	0.144112	6.8428	6.94007	7.08039	7.20406	7.35336	7.23975	7.22866	7.11442
Ftcd	1.10137	0.139296	2.60661	0.0244165	0.144446	8.31996	8.31996	8.42528	8.41661	8.56786	8.50807	8.49394	8.46848
Zfp433	1.83827	0.878353	2.60188	0.024623	0.14536	0.247036	-1.26029	-0.158227	-0.255739	0.536016	1.20422	0.110091	0.553752
Pam16	1.14963	0.201164	2.59995	0.0247082	0.145795	3.52952	3.44094	3.56809	3.45143	3.75008	3.73961	3.618	3.72897
Fosl2	1.14365	0.193647	2.59901	0.0247496	0.145972	4.2194	4.13463	4.25781	4.34806	4.45034	4.34709	4.52208	4.38082
Acadm	1.10822	0.148249	2.59564	0.0248984	0.146579	7.70449	7.70307	7.60396	7.58022	7.79126	7.72651	7.78606	7.87999
Ibtk	1.16834	0.224461	2.59525	0.0249156	0.146613	5.83741	5.76156	5.6575	5.62198	6.10902	6.08369	5.82376	5.79992
Rnf113a2	1.36774	0.451789	2.59259	0.0250342	0.14704	1.26404	0.978982	0.725201	0.986219	1.70621	1.2248	1.3306	1.52869
Gm14097	3.40745	1.76869	2.59177	0.0250711	0.147189	-1.11335	-4.14932	0.374205	-0.29852	0.410548	0.0365528	0.635294	0.589634
Rnpc3	1.32287	0.403671	2.59059	0.0251236	0.147268	2.56442	2.92795	2.44252	2.76139	3.02069	3.55884	2.8768	3.01404
Larp4	1.11803	0.16096	2.58791	0.0252438	0.147719	5.80018	5.79313	5.7679	5.93651	5.99204	6.07111	5.90414	5.98452
Zfp747	1.30625	0.385428	2.58585	0.0253367	0.148	2.30554	1.95337	1.66968	1.76519	2.36875	2.44094	2.25519	2.26624
Dcdc2a	1.32106	0.401697	2.58377	0.0254309	0.148213	0.856212	1.10769	1.02029	1.21936	1.22766	1.61631	1.51236	1.40819
Tmed5	1.24194	0.312592	2.58376	0.0254312	0.148213	4.799	4.64487	4.67483	4.84197	5.37048	5.23885	4.77521	4.9289
Etfrf1	1.22507	0.292862	2.58335	0.0254498	0.148254	3.62669	3.47128	3.76506	3.97493	4.04313	4.18147	3.85359	3.98747
Sephs1	1.11595	0.158277	2.5802	0.0255929	0.148952	4.58252	4.5947	4.63316	4.55566	4.7853	4.72183	4.69688	4.80282
Proz	1.1038	0.142475	2.57969	0.0256164	0.149021	8.11371	8.13883	8.20993	8.2002	8.23669	8.26632	8.37014	8.36089
Pea15a	1.17928	0.237907	2.57856	0.0256679	0.149253	3.95145	3.97519	4.11862	4.21951	4.40928	4.45897	4.16546	4.24703
Zfp169	1.34159	0.423947	2.57735	0.0257235	0.149372	2.44679	2.64974	2.72084	2.80206	2.5143	3.04782	3.20288	3.34212
Rbm5	1.1105	0.151206	2.57688	0.025745	0.149429	5.09993	5.08897	5.17943	5.08646	5.19294	5.27709	5.26561	5.31748
Rps21	1.13214	0.179057	2.57532	0.0258165	0.149707	5.04937	5.12334	5.20537	5.27401	5.3449	5.2248	5.39881	5.37048
Sirpa	1.14886	0.2002	2.57358	0.0258969	0.150038	4.01009	4.09257	4.30449	4.11193	4.29894	4.32231	4.34689	4.34358
Churc1	1.18115	0.240198	2.57094	0.0260191	0.150609	3.20956	3.23252	3.29437	3.14	3.35187	3.69229	3.38355	3.47422
Ptbp2	1.33033	0.41178	2.56738	0.0261844	0.151289	2.56442	2.40497	2.73256	3.14833	3.31117	3.26801	2.86489	3.1521
Slc25a30	1.72432	0.786026	2.56736	0.0261855	0.151289	5.49429	5.41534	4.43899	4.50538	5.08651	5.3581	6.20008	6.23167
Atp13a2	1.14369	0.193694	2.56714	0.0261958	0.151289	5.03239	4.86513	4.94601	5.16535	5.17603	5.20458	5.26931	5.11942
Gm22634	14.996	3.90651	2.5665	0.0262256	0.151353	5.34954	-5.37793	0.291305	6.01403	5.61313	5.65207	5.3658	4.95655
Grk3	1.42431	0.510259	2.56639	0.0262305	0.151353	1.94058	2.1458	2.28463	2.53216	2.17697	2.44914	3.04424	2.91731
Klf12	1.20532	0.269414	2.56525	0.026284	0.151522	5.71797	5.69196	5.88027	5.6289	5.83371	5.75277	6.15758	6.20658
Bco2	1.18779	0.248283	2.56503	0.0262941	0.151522	4.08789	4.13891	4.12925	4.06804	4.48675	4.6171	4.22541	4.1961
Zfp148	1.11342	0.155003	2.565	0.0262954	0.151522	5.05451	5.03538	5.09369	5.00263	5.20076	5.30693	5.16598	5.15734
H2-Aa	1.16933	0.225686	2.56449	0.0263196	0.151593	4.01607	3.93641	3.90631	3.71458	4.19787	4.25669	4.0314	4.06968
Wfdc17	1.36455	0.448429	2.55907	0.0265747	0.152635	1.54246	1.71306	1.39427	0.905113	1.68216	1.81417	1.89964	1.93701
Hnrnpa2b1	1.2188	0.285459	2.5589	0.0265827	0.152635	6.28902	6.28669	6.2515	6.47306	6.83282	6.84655	6.40846	6.38887
Adgrl4	1.19869	0.261463	2.55862	0.0265962	0.152635	3.0387	3.03681	3.29715	3.03885	3.56189	3.21489	3.35892	3.3362
Gm22988	1.84597	0.884382	2.55785	0.0266327	0.152776	3.97345	4.67714	5.23788	6.06672	6.20251	6.13642	5.66022	5.50181
Rps10	1.11574	0.158002	2.55759	0.0266451	0.152779	6.29684	6.37503	6.29321	6.1493	6.38887	6.40081	6.46929	6.48288
Nectin3	1.13494	0.182619	2.55718	0.0266643	0.15282	5.2983	5.28953	5.30021	5.32615	5.60182	5.60246	5.3304	5.45032
Rnf214	1.12559	0.17068	2.55662	0.0266908	0.152835	4.97833	4.92812	5.11646	5.10501	5.15148	5.28228	5.18016	5.20228
Dtx3	1.31166	0.391397	2.55498	0.026769	0.153214	2.16021	2.16629	1.92016	1.93961	2.78522	2.36875	2.54762	2.11674
Gm10177	1.19128	0.252518	2.55282	0.0268722	0.153598	3.19503	3.26538	3.24329	3.32407	3.73691	3.29108	3.44465	3.55791
Chic2	1.24	0.310343	2.55216	0.0269038	0.153676	3.3172	3.21867	3.55955	3.66451	3.82054	3.44334	3.79114	3.84903
Skil	1.19767	0.260229	2.55188	0.026917	0.153676	3.59347	3.618	3.44098	3.7861	3.96891	4.02004	3.6842	3.87857
Pde4d	1.24067	0.311114	2.55178	0.0269219	0.153676	3.32276	3.38644	2.91137	3.28521	3.31117	3.67498	3.61958	3.50672
Hnf1b	1.1382	0.186758	2.54993	0.0270105	0.153979	4.30444	4.18076	4.32892	4.15606	4.38045	4.34709	4.50395	4.45616
Bola1	1.22732	0.29551	2.54977	0.0270186	0.153979	2.77584	3.0321	2.98905	2.54124	3.16424	3.09005	3.18273	3.09967
Fbxo21	1.18036	0.239231	2.54932	0.0270402	0.153979	6.93399	6.93351	7.30881	7.3208	7.35071	7.36409	7.37906	7.35837
Meis2	1.23685	0.306672	2.54813	0.0270972	0.153979	2.91649	2.83053	3.25579	3.24736	3.56848	3.27747	3.33603	3.30842
Brap	1.13872	0.187416	2.54699	0.0271523	0.153979	6.89834	6.93187	7.21001	7.10684	7.16794	7.20805	7.25753	7.26013
Naip2	1.53427	0.617548	2.54669	0.0271667	0.153979	2.46065	2.61082	2.1155	1.28619	2.79635	2.33172	2.82722	2.94139
Ctss	1.17847	0.236913	2.54636	0.0271829	0.153979	3.55736	3.61958	3.54676	3.58361	3.58812	3.70524	3.92116	3.9388
Prkar1a	1.14633	0.197027	2.54605	0.0271981	0.153979	6.76042	6.71164	6.81125	6.97953	7.16576	7.04181	6.88502	6.96525
Rsad2	1.22855	0.296958	2.54509	0.0272445	0.154048	2.59067	2.22158	2.31089	2.45825	2.80157	2.54362	2.64917	2.76139
Klf7	1.18351	0.243068	2.54465	0.0272659	0.154048	3.36483	3.1895	3.48162	3.57444	3.56189	3.63952	3.65795	3.68599
Lcmt2	1.18021	0.239049	2.54443	0.0272764	0.154048	3.1414	3.18273	3.04659	3.09565	3.14373	3.4222	3.46304	3.34212
Gm49417	1.51815	0.602314	2.54104	0.0274413	0.154842	0.0179167	-0.0372538	0.557595	1.01246	0.968646	1.11302	1.0252	0.818795
Rab36	1.49153	0.576795	2.54062	0.0274622	0.154842	-0.56762	-0.170901	0.0496467	-0.0201969	0.647734	0.121023	0.256639	0.56022
4930430F08Rik	1.29763	0.375883	2.53865	0.0275582	0.155228	1.20733	1.35886	1.29296	1.04372	1.63919	1.85516	1.46626	1.59441
Csrp3	1.15769	0.211245	2.53759	0.0276106	0.155386	3.59347	3.61958	3.55136	3.47422	3.67998	3.6527	3.80251	3.89478
AC115752.1	1.63045	0.705272	2.5355	0.0277132	0.155894	-0.153323	0.287842	0.917246	-0.318811	1.1831	1.24392	0.602409	0.838032
Urm1	1.15053	0.202294	2.52885	0.0280432	0.157242	3.24355	3.34802	3.24809	3.18828	3.44656	3.54572	3.45256	3.42217
Megf9	1.14543	0.195887	2.52799	0.0280859	0.157367	5.08341	5.21043	5.07335	5.1115	5.45695	5.40991	5.29133	5.14157
Gm34654	1.40423	0.489781	2.52745	0.0281133	0.157394	1.32874	0.558715	1.04372	1.16132	1.82463	1.32835	1.52708	1.39427
Plekhb2	1.16767	0.223637	2.5253	0.0282206	0.157914	4.29768	4.16995	4.12214	4.19164	4.57807	4.57502	4.3294	4.27341
Gm26316	1.82571	0.868459	2.52274	0.0283497	0.158409	-0.047562	1.07515	0.888198	1.84298	1.67436	2.1628	2.08657	1.21822
Mepce	1.12727	0.17283	2.52265	0.0283539	0.158409	4.80517	4.84701	4.84514	4.86252	4.85125	5.10574	5.07539	5.00447
Grik5	1.23642	0.306167	2.52256	0.0283587	0.158409	3.90725	3.8761	3.6467	3.9836	4.1598	3.81863	4.40435	4.12356
C730034F03Rik	1.57832	0.658386	2.52098	0.0284385	0.158613	0.520281	0.171827	-0.0488421	1.04372	1.16635	1.47268	1.12993	0.631802
Cirbp	1.24249	0.313235	2.52069	0.0284533	0.158613	3.67112	3.60937	3.77187	4.22559	4.02423	4.07427	4.23654	4.11056
Hacl1	1.15416	0.20684	2.51994	0.028491	0.158613	7.97389	7.94906	7.73258	7.74671	8.01245	7.89401	8.13677	8.18621
A130010J15Rik	1.34613	0.428819	2.51575	0.028704	0.159363	2.24206	2.08557	2.04252	2.27527	2.61711	3.1521	2.54762	2.2416
Ppa1	1.11057	0.151306	2.51447	0.0287696	0.159519	6.13447	6.12353	6.08173	5.97421	6.2268	6.25648	6.15056	6.29382
Cul1	1.16548	0.22093	2.51409	0.0287889	0.159548	4.99	4.99521	4.83117	4.6609	4.96155	5.16953	5.05821	5.18115
Pla2g12a	1.26958	0.344347	2.51388	0.0287998	0.159548	3.48148	3.43364	3.48558	3.63842	3.45355	3.63443	4.02784	4.10735
Arhgef10l	1.14816	0.199324	2.51231	0.0288802	0.15991	5.60938	5.56283	5.63616	5.76464	5.67366	5.80305	6.01595	5.84393
Ppwd1	1.28624	0.363155	2.51212	0.0288903	0.15991	1.86593	1.96424	1.93701	2.28463	2.59668	2.40241	2.1234	2.47277
Ehd3	1.15573	0.208808	2.51186	0.0289033	0.159913	6.26733	6.27157	6.47647	6.39587	6.38028	6.47306	6.691	6.67795
Tars	1.10283	0.141215	2.51126	0.0289341	0.159945	6.56823	6.46661	6.458	6.47647	6.72404	6.60985	6.57546	6.63044
Luc7l2	1.22145	0.288598	2.50848	0.0290775	0.160476	6.64322	6.68908	6.70148	7.04752	7.23075	7.26707	6.88057	6.87206
Baz2b	1.15175	0.203824	2.50813	0.0290956	0.160476	4.32812	4.48439	4.20152	4.3553	4.4044	4.5365	4.62862	4.57353
Gm22442	1.64373	0.716976	2.50794	0.0291055	0.160476	0.219241	1.08025	0.478358	1.28619	1.04372	0.901949	1.84585	1.66003
Gm4737	1.13787	0.18633	2.50764	0.0291212	0.160494	6.51525	6.68383	6.42845	6.40877	6.64089	6.80035	6.74344	6.60264
Nt5c	1.16683	0.222589	2.5067	0.0291698	0.160623	3.36483	3.31178	3.25919	3.32799	3.35831	3.46125	3.6047	3.64884
Gm43545	1.48778	0.573162	2.50599	0.0292064	0.160755	-0.684813	-0.170901	-0.394294	-0.504664	0.119535	0.300934	-0.133908	0.348567
Paqr7	1.13293	0.180061	2.50529	0.0292431	0.160808	6.45133	6.50055	6.36168	6.25198	6.62609	6.68636	6.51376	6.47781
Snora73b	1.21304	0.278631	2.5046	0.0292788	0.160808	3.99086	4.05558	3.75262	3.60343	4.07506	4.13781	4.01924	4.30716
Nck1	1.22776	0.296029	2.50306	0.0293592	0.16111	3.0005	3.0321	2.96692	3.05103	3.60449	3.50672	3.1414	3.14547
Mapk1ip1l	1.1077	0.14757	2.49977	0.029531	0.161844	6.17964	6.14436	6.13604	6.14135	6.3708	6.38818	6.2349	6.21503
Adh5	1.11198	0.153133	2.49467	0.0297999	0.162759	7.47049	7.53379	7.47049	7.42134	7.74179	7.6793	7.53525	7.55526
Inca1	1.1567	0.210011	2.49443	0.0298126	0.162759	3.68196	3.73722	3.70225	3.47918	3.89074	3.77112	3.94053	3.82407
Mtg1	1.16957	0.225974	2.4935	0.029862	0.162959	3.17325	3.25139	3.15965	2.99914	3.44656	3.24874	3.4345	3.34212
Rnf146	1.18855	0.2492	2.49295	0.0298914	0.16305	3.60317	3.59568	3.42284	3.77812	4.01642	3.94972	3.75737	3.7355
Chmp4c	1.55278	0.63485	2.49008	0.0300441	0.163673	-0.311208	0.421284	0.252015	1.04372	1.16635	0.803116	0.955213	0.932785
Zfp458	1.4625	0.548436	2.48947	0.0300764	0.163779	0.635294	0.0782026	0.612944	0.20318	0.857465	1.3936	0.663896	1.02681
Rpsa	1.09716	0.133768	2.48853	0.0301267	0.163983	8.08099	8.08551	8.22368	8.09177	8.27261	8.27803	8.21756	8.24815
Fxyd5	1.49431	0.579477	2.48755	0.0301794	0.1642	0.0179167	0.609886	0.89988	0.157551	1.38863	0.901949	0.803116	1.05207
Snap23	1.24509	0.316248	2.48669	0.0302256	0.164219	3.58831	3.64611	3.6323	3.79114	4.08046	4.39512	3.84721	3.74014
Rdh5	1.19427	0.256123	2.48663	0.0302287	0.164219	3.26167	3.21179	3.4181	3.04254	3.673	3.54807	3.43712	3.3948
Zfp874a	1.21181	0.277164	2.48652	0.0302344	0.164219	3.0931	3.05658	3.10795	2.98983	3.59873	3.47719	3.11777	3.31808
Rcsd1	1.21894	0.285626	2.48536	0.0302972	0.164422	2.58447	2.54124	2.77426	2.63909	3.18847	2.90647	2.92155	2.73787
Nek7	1.14847	0.199711	2.48391	0.0303749	0.164677	5.11682	5.13701	5.27315	5.34657	5.54976	5.51423	5.2983	5.34409
H2-Q4	1.13918	0.187997	2.48389	0.0303759	0.164677	4.42171	4.28779	4.36735	4.39262	4.73333	4.52984	4.46037	4.53501
Gm28323	1.42719	0.513181	2.48152	0.0305044	0.164892	-0.0201969	0.421284	0.440211	0.157551	0.857465	1.15824	0.548676	0.691118
Sp110	1.31499	0.39505	2.48098	0.0305334	0.164892	0.833716	1.31707	0.936556	1.16132	1.35659	1.56053	1.39145	1.51987
Zfand4	1.27535	0.350897	2.48072	0.0305475	0.164892	4.26752	4.13081	4.53115	4.53207	5.03922	4.92845	4.43366	4.58616
Hectd2	1.58647	0.66582	2.48017	0.0305774	0.164955	1.28391	1.23959	1.11245	2.02062	2.68888	2.47799	1.86547	1.58281
Arih1	1.10577	0.145048	2.47995	0.0305893	0.164955	5.60642	5.59259	5.56402	5.5038	5.68942	5.79889	5.64399	5.72986
F11	1.18378	0.243405	2.47862	0.0306616	0.16516	5.07539	5.08989	5.33781	5.24683	5.23051	5.2795	5.56758	5.58412
Dhfr	1.16187	0.216451	2.47773	0.03071	0.165204	3.94923	3.81038	4.07885	3.9671	4.3294	4.15626	4.04309	4.19022
Kctd17	1.24442	0.315477	2.47732	0.0307326	0.165239	2.50267	2.37725	2.79541	2.65666	3.05739	2.96173	2.96173	2.66463
Tfpi	1.35452	0.437786	2.47591	0.0308098	0.16531	1.62864	1.51018	1.84994	2.16021	2.5851	2.10469	1.97699	2.3078
Sumo3	1.12633	0.171632	2.47555	0.0308295	0.16531	5.74303	5.84283	5.78601	5.91867	6.0265	6.1407	5.90016	5.92977
Lrrcc1	1.49973	0.584707	2.4752	0.0308486	0.16531	-0.132408	0.186198	-0.202941	-0.163356	0.968646	0.759683	0.405588	0.120174
Dennd4a	1.11696	0.159575	2.47511	0.0308535	0.16531	5.65476	5.57563	5.77777	5.64801	5.72914	5.83	5.82778	5.90016
Zfp36l2	1.18278	0.242182	2.475	0.0308596	0.16531	5.70329	5.67174	6.04652	6.09348	6.18571	6.07639	6.14636	6.06903
Slc25a47	1.26574	0.339982	2.47419	0.0309036	0.16531	8.00557	8.01677	8.38118	8.40676	8.79391	8.74992	8.36506	8.25387
Lemd3	1.16273	0.217515	2.47403	0.0309123	0.16531	3.79489	3.93228	4.0314	4.01642	4.34689	4.13125	4.14831	4.04565
Taf15	1.20863	0.273372	2.47398	0.0309154	0.16531	3.9848	3.92553	4.19965	4.40003	4.57372	4.43528	4.26741	4.36513
Dusp16	1.13699	0.18522	2.47306	0.030966	0.16545	5.42893	5.41643	5.52378	5.65183	5.78601	5.78349	5.60028	5.61436
Pts	1.14289	0.192689	2.47109	0.0310742	0.165959	3.96119	3.77464	3.85688	3.7642	4.09289	3.91586	4.04705	4.06059
Calm1	1.11576	0.15803	2.47059	0.0311018	0.165965	6.82311	6.82445	6.72233	6.6381	6.95563	6.99595	6.83282	6.8659
Pdgfc	1.22579	0.293714	2.4703	0.0311179	0.165965	2.75301	2.76877	2.56683	2.6985	2.84102	2.72822	3.04424	3.20656
Fmr1	1.29135	0.368884	2.47027	0.0311196	0.165965	2.85264	2.82194	2.90647	3.08776	3.5728	3.66421	3.02602	3.10229
Sorbs2	1.1064	0.145876	2.46817	0.0312358	0.166228	6.72723	6.70494	6.7452	6.70889	6.72906	6.87755	6.90721	6.94941
Tbl1xr1	1.12988	0.176168	2.46773	0.0312603	0.166228	5.26182	5.24372	5.20063	5.2222	5.35209	5.50393	5.26351	5.53051
Tpt1	1.09547	0.131552	2.46754	0.0312706	0.166228	8.80051	8.82911	8.91469	8.826	9.01586	9.01586	8.93345	8.92868
Sdad1	1.23105	0.299888	2.4666	0.0313231	0.166228	3.19159	3.08225	2.99773	2.72612	3.07616	3.51555	3.29437	3.35157
Erf	1.1715	0.228357	2.46624	0.0313429	0.166228	4.93987	4.9721	5.31302	5.23958	5.28786	5.3113	5.4538	5.29943
Igbp1	1.17765	0.23591	2.46619	0.0313459	0.166228	4.5071	4.44995	4.3417	4.19164	4.51739	4.47336	4.5947	4.81451
Ei24	1.14091	0.19019	2.46523	0.031399	0.166441	6.88123	6.8352	6.9598	7.06557	7.21744	7.26494	7.00175	7.02777
Ifi207	1.40804	0.493685	2.46363	0.0314885	0.166775	0.979068	0.818934	0.978982	0.933434	1.42815	0.759683	1.6438	1.58281
Plxna3	1.59409	0.672736	2.4634	0.0315013	0.166775	-0.410604	0.442654	0.440211	-0.122692	0.251848	0.476642	0.955213	1.10007
Lysmd3	1.1562	0.209397	2.46051	0.0316631	0.167355	3.51374	3.43934	3.34778	3.4232	3.80898	3.66046	3.58389	3.56482
Tmem256	1.19696	0.259377	2.45978	0.0317044	0.167504	4.86549	5.0258	5.12432	5.01926	5.52938	5.416	5.13852	5.05984
Eea1	1.12733	0.172913	2.45849	0.0317771	0.167794	4.61571	4.6063	4.54378	4.72964	4.88724	4.84526	4.69947	4.78308
Cdk5rap1	1.311	0.390664	2.45834	0.0317856	0.167794	2.44679	2.557	2.67296	2.00732	3.04763	3.02807	2.58877	2.81085
Itih2	1.17613	0.234051	2.45599	0.0319179	0.168284	9.29346	9.28213	9.28213	9.25695	9.31326	9.33833	9.65804	9.75488
Gm30262	1.51971	0.603792	2.45339	0.0320655	0.16879	1.04372	1.65335	0.440211	0.772115	1.19864	1.61631	1.57516	1.83943
Tango2	1.13318	0.180378	2.45314	0.0320801	0.16879	4.39425	4.49718	4.62954	4.46164	4.58616	4.64813	4.69209	4.75568
Nlrp6	1.20578	0.269972	2.45173	0.0321604	0.16912	7.21961	7.1011	7.12433	6.97234	7.15131	7.15853	7.61062	7.5649
Ets1	1.1293	0.175428	2.45078	0.0322147	0.16922	4.7982	4.84124	4.96116	5.00784	5.08364	4.95191	5.10703	5.13525
Gm37864	1.41889	0.504767	2.44878	0.0323286	0.169749	0.856212	0.520281	1.02029	1.39729	1.38863	1.67566	1.19378	1.62662
Ndufs5	1.16636	0.222014	2.44753	0.0324008	0.169988	4.79559	4.85579	4.91941	4.90957	5.28683	5.25121	4.90327	4.99989
Fabp4	1.91033	0.933818	2.4455	0.0325174	0.170389	0.856212	0.730115	-0.0488421	0.112828	0.516361	0.476642	1.89964	1.86966
Rpl35a	1.12009	0.163616	2.44454	0.0325727	0.170609	6.22512	6.28418	6.26137	6.03556	6.33781	6.3708	6.31658	6.44009
Ech1	1.21761	0.284055	2.44413	0.0325967	0.170665	7.79476	7.84649	7.47935	7.40817	7.77451	7.73661	8.09177	8.06101
Samd5	1.48868	0.574037	2.44188	0.032727	0.171137	0.56022	0.914706	0.638466	1.28619	1.61272	2.02062	1.19378	1.1259
Kdm5d	1.15335	0.205832	2.44078	0.0327908	0.1714	3.91586	3.90565	4.12023	4.20627	4.25894	4.28542	4.21788	4.21392
Cables1	1.58805	0.667256	2.44019	0.0328252	0.17151	0.44973	0.609886	1.49692	1.49333	1.70621	1.19222	2.02204	1.51234
Usp18	1.35403	0.437257	2.43901	0.0328935	0.171616	1.97402	2.25387	1.65297	1.71265	2.74186	2.53138	2.13415	2.17697
Smim8	1.34019	0.42244	2.4369	0.0330168	0.171949	1.45238	0.895749	1.46626	1.35847	1.72973	2.04045	1.56233	1.68665
Gm2000	1.12551	0.17058	2.43504	0.0331258	0.172368	4.41847	4.36418	4.27444	4.35173	4.59554	4.39409	4.55655	4.52493
Btc	1.44495	0.531015	2.4332	0.0332341	0.172503	0.44973	0.320182	0.404287	-0.0201969	1.22766	1.11302	0.688361	0.521332
Fyn	1.15716	0.21059	2.43302	0.0332447	0.172503	3.12766	3.15936	3.23636	3.27747	3.3724	3.25915	3.47128	3.46506
A430110L20Rik	1.36841	0.452504	2.43238	0.0332823	0.172591	0.219241	0.353397	0.440211	0.393309	0.56022	1.15824	0.817187	0.720758
Scamp1	1.1827	0.242085	2.43153	0.0333326	0.172678	4.56565	4.56618	4.89788	4.85976	5.14019	5.02034	4.8733	4.86477
Cisd1	1.09835	0.135334	2.43028	0.0334065	0.172921	6.17779	6.26061	6.21463	6.26733	6.43238	6.33433	6.29548	6.40237
Uty	1.25325	0.325673	2.42855	0.0335089	0.173019	3.09967	3.07249	3.20604	3.44762	3.83152	3.73529	3.3053	3.4042
Rpl18	1.10929	0.149632	2.42805	0.0335389	0.173019	7.12258	7.14146	7.09001	7.14943	7.40192	7.31302	7.24026	7.1516
Slc37a1	1.58624	0.665611	2.42716	0.0335916	0.173107	0.415857	0.520281	1.05881	0.0337407	0.470444	1.11302	1.52708	1.34093
Cadm1	1.2238	0.291364	2.42691	0.0336067	0.173115	4.31197	4.1216	4.33625	4.62994	4.7853	4.85136	4.57029	4.42171
Hyal2	1.14044	0.189594	2.42612	0.0336538	0.173288	5.84025	5.91159	5.77099	5.62726	5.87762	5.88117	6.09579	6.03334
Adgb	2.03033	1.02171	2.4254	0.0336968	0.173397	0.56022	0.0431649	-0.0843815	-1.88771	0.251848	0.618973	0.715128	1.14857
Rfx1	1.14963	0.201174	2.42518	0.0337095	0.173397	3.94923	3.98025	4.04519	3.96943	4.08046	4.03636	4.34295	4.20981
Armc9	1.23721	0.307095	2.4244	0.0337562	0.173536	3.23008	3.19748	3.03553	2.83598	3.49478	3.04356	3.53885	3.37208
Cfi	1.11134	0.1523	2.42417	0.0337702	0.173538	7.93218	7.93848	8.05729	7.99811	8.11371	8.00952	8.16574	8.24644
C730027H18Rik	1.2043	0.268196	2.42379	0.0337926	0.173583	4.45896	4.31967	4.6117	4.88128	4.84688	4.67202	4.86415	4.90618
Malt1	1.17477	0.232374	2.42343	0.0338145	0.17359	3.27949	3.34079	3.51512	3.46123	3.72735	3.80373	3.5008	3.58293
Ssbp2	1.47335	0.559096	2.42262	0.0338629	0.173734	0.343128	-0.108973	0.725201	0.635294	0.735816	0.673211	1.23912	0.956124
Ccdc6	1.11886	0.162029	2.42127	0.0339442	0.173799	5.26939	5.13486	5.3581	5.36295	5.38364	5.46356	5.46356	5.45458
Psmd9	1.14941	0.200888	2.42096	0.0339628	0.173799	4.48554	4.63059	4.75382	4.81413	4.82108	4.97281	4.8992	4.79502
E2f8	1.77779	0.830089	2.42073	0.0339762	0.173799	2.88442	3.08225	1.5608	1.71265	2.42321	2.9714	3.43071	3.48239
Gm32461	1.57627	0.656512	2.4206	0.0339844	0.173799	-1.11335	-0.0372538	-0.0488421	0.0337407	0.251848	0.421907	0.3449	0.389162
Postn	1.20487	0.268873	2.41878	0.0340937	0.174149	2.4039	2.64974	2.28463	2.422	2.63909	2.62765	2.79307	2.70774
Gpx6	2.44402	1.28926	2.41603	0.0342605	0.17465	-0.0725365	-3.24358	-1.68393	-0.597731	0.119535	0.252015	-0.462274	-0.149235
Cyp4f16	1.53179	0.615218	2.41586	0.0342705	0.17465	-0.132408	0.320182	0.625496	-0.215041	0.300934	1.19222	0.694682	0.932785
Ctsl	1.24967	0.321542	2.41559	0.0342874	0.17465	7.58265	7.62689	7.97599	8.12153	8.35574	8.30297	7.94906	7.98354
Gm20559	1.36197	0.445698	2.41549	0.034293	0.17465	0.473059	1.0136	1.17448	0.986219	1.55147	1.20541	1.29329	1.38491
Osmr	1.29937	0.377812	2.41361	0.0344076	0.174774	1.46866	1.35886	1.80822	1.35847	1.63919	1.7939	1.91115	2.07522
Cd79b	1.45703	0.543036	2.41334	0.0344241	0.174788	0.133972	-0.170901	0.0496467	-0.163356	0.300934	0.421907	0.906201	0.251531
Tcea1	1.19671	0.259074	2.41211	0.034499	0.174922	4.34577	4.47987	4.36513	4.48863	4.94635	4.7518	4.3981	4.70509
Ddrgk1	1.10009	0.13762	2.41055	0.0345947	0.175273	5.64873	5.72123	5.68823	5.77011	5.79569	5.81397	5.84088	5.91726
Mga	1.12453	0.16932	2.41036	0.0346059	0.175273	5.01952	4.98914	5.03027	4.87056	5.19763	5.15573	5.02146	5.23657
Mpg	1.1785	0.236947	2.4092	0.034677	0.175445	3.0387	3.1414	3.32298	3.31236	3.53512	3.51555	3.4455	3.30372
Fcgr2b	1.21067	0.275801	2.4078	0.0347634	0.175673	4.8931	4.8043	5.09875	4.85136	4.92943	4.98676	5.36276	5.38712
Fabp2	1.45377	0.539804	2.40738	0.0347888	0.175732	4.73243	4.62068	3.94149	3.64345	4.57372	4.5071	4.83375	5.12453
Acsl1	1.12006	0.163573	2.40623	0.03486	0.175939	10.1277	10.1515	9.97264	9.92551	10.1515	10.1515	10.2663	10.2663
Map3k5	1.12045	0.16408	2.40591	0.0348797	0.175939	5.15058	5.20509	5.19883	5.23533	5.23308	5.27709	5.43321	5.4638
Adrb1	1.52081	0.604839	2.40527	0.034919	0.176028	0.343128	0.794472	-0.202941	0.665491	0.56022	1.3936	1.04372	0.975301
Fam49a	1.26569	0.339919	2.40253	0.0350886	0.176688	1.46866	1.74304	1.65297	1.75329	2.2669	1.7462	1.97093	1.97605
Arsk	1.24305	0.313889	2.40014	0.0352377	0.177225	2.02021	2.1836	2.30116	2.0701	2.54738	2.76377	2.29416	2.39806
Wdsub1	1.28952	0.366837	2.4001	0.0352401	0.177225	1.8927	1.75579	1.76848	1.45004	1.72973	2.1234	2.25233	2.13569
1700086O06Rik	1.4239	0.509846	2.39993	0.0352509	0.177225	0.379953	0.252015	0.21401	-0.29852	0.647734	0.986353	0.635294	0.476642
Fbxl3	1.23304	0.302219	2.39914	0.0352999	0.17735	4.45226	4.72685	4.91333	4.94995	5.23051	5.28228	4.87003	4.93968
Arel1	1.09359	0.129072	2.39886	0.0353174	0.17735	5.96817	5.95728	5.9768	5.93315	6.03422	6.15603	6.04867	6.11805
Zc3h6	1.4837	0.569201	2.39662	0.0354578	0.177797	1.47779	1.12993	1.70013	1.71265	2.29656	1.26235	2.0526	2.45209
Gm45477	1.26167	0.335337	2.39609	0.035491	0.17782	1.7629	1.86006	2.03121	1.92593	2.32483	2.44914	1.97093	2.33112
Pdcd4	1.2699	0.34472	2.39603	0.0354944	0.17782	5.08341	5.05288	5.46092	5.76369	5.80989	5.78931	5.50636	5.65366
Gm38043	1.378	0.462574	2.39457	0.0355862	0.178032	1.35957	0.730115	1.09197	0.742001	1.55147	1.07722	1.60873	1.44413
Lrp6	1.09127	0.126003	2.39447	0.0355924	0.178032	6.74133	6.7452	6.848	6.81158	6.89214	6.87381	6.92109	6.95927
Gstp3	1.1728	0.229954	2.39351	0.0356532	0.178224	2.78424	2.84715	2.96692	2.99914	3.20457	3.25915	3.07522	3.04037
Hsdl2	1.12217	0.166289	2.39301	0.0356846	0.178224	5.5038	5.44736	5.41427	5.56098	5.70373	5.70882	5.49171	5.70688
Ctla2b	2.25174	1.17104	2.39298	0.0356866	0.178224	-0.448164	-0.251989	-0.697586	-2.77651	1.07793	0.151102	-0.086229	-0.177246
Naa20	1.24482	0.315939	2.3923	0.0357296	0.178272	1.91023	2.17571	2.1234	1.70386	2.25293	2.26995	2.25601	2.41383
Tial1	1.11026	0.150892	2.39223	0.0357338	0.178272	4.79369	4.65149	4.72425	4.73702	4.82375	4.84182	4.88571	4.94175
Strbp	1.15578	0.208872	2.39069	0.0358317	0.17843	5.55703	5.51166	5.57252	5.75126	5.98038	5.90585	5.61563	5.75955
Chchd3	1.11486	0.156859	2.39013	0.0358672	0.17843	5.31284	5.30246	5.20063	5.29133	5.48916	5.4852	5.30124	5.48107
Ppp6c	1.1512	0.203136	2.38995	0.0358784	0.17843	4.44432	4.40003	4.29545	4.44774	4.53217	4.76855	4.4406	4.69696
Rbpj	1.13066	0.177171	2.38769	0.0360222	0.178921	3.75763	3.67976	3.78702	3.62317	3.8178	3.91586	3.90543	3.91533
Map3k6	1.64548	0.718508	2.38551	0.036161	0.179331	0.297835	-0.108973	-0.0843815	-0.904335	-0.148709	0.476642	0.803116	0.772115
Rhno1	1.29561	0.373627	2.38426	0.0362412	0.179659	2.00732	2.04045	2.03121	1.87044	2.63909	1.85516	2.51568	2.3206
Atp6v0e	1.18526	0.245202	2.38396	0.03626	0.179677	3.77816	3.52328	3.85688	3.4232	3.96891	3.92553	3.85359	3.8717
Slc37a3	1.1813	0.240374	2.38362	0.0362821	0.179677	4.09535	4.05944	4.41891	4.41014	4.54155	4.52434	4.35269	4.55056
Taf1a	1.37793	0.462506	2.38332	0.0363011	0.179677	1.38101	1.55431	1.29296	0.870496	2.12211	2.0069	1.53517	1.58281
1110032A03Rik	1.17449	0.232038	2.38245	0.0363571	0.179843	3.66048	3.3948	3.5841	3.45355	3.59568	3.6804	3.76752	3.92553
Hnrnpdl	1.23182	0.300793	2.38029	0.0364965	0.180295	4.64268	4.55566	4.67086	4.86631	5.23454	5.27121	4.79032	4.7462
Cnbp	1.12241	0.166602	2.3772	0.0366959	0.180913	7.12802	7.21095	7.14238	7.21961	7.45433	7.4624	7.20212	7.2555
Stag1	1.18152	0.240642	2.37697	0.036711	0.180913	4.27311	4.26401	4.38839	4.53708	4.66376	4.87389	4.44432	4.51975
Sp140	1.49583	0.580947	2.37647	0.0367438	0.180913	0.540295	0.0600202	0.790494	0.366341	1.12598	1.31502	0.556537	1.32914
Psmb1	1.12263	0.166884	2.37638	0.0367491	0.180913	5.86475	5.92256	5.91348	5.93004	6.24395	6.13447	5.9812	5.96297
4930404H11Rik	1.39168	0.476825	2.37472	0.0368573	0.181306	0.343128	0.558715	0.21401	0.905113	0.968646	1.07722	1.11302	0.720758
Bcl10	1.19089	0.252039	2.37431	0.0368843	0.181339	3.13151	3.20724	3.31466	3.51063	3.37918	3.48547	3.6861	3.51843
Gm37824	1.49279	0.578008	2.37418	0.0368925	0.181339	0.133972	-0.398409	-0.133966	0.59411	0.968646	0.421907	0.463973	0.663445
Mitd1	1.41673	0.502569	2.3739	0.036911	0.181361	1.28391	1.30522	0.478358	0.742001	1.63919	1.29329	1.31906	1.61218
Ugcg	1.23279	0.301924	2.3719	0.0370413	0.181828	3.76413	3.64611	3.88442	4.21951	4.42755	4.18431	4.00357	4.15407
Timm21	1.17156	0.228434	2.37146	0.03707	0.181828	2.99639	2.98905	2.96064	3.10159	3.18028	3.48547	3.15936	3.20288
Snx13	1.15056	0.202341	2.37126	0.0370832	0.181828	4.49007	4.6063	4.56858	4.80282	4.95681	4.85136	4.68874	4.8095
Gngt2	1.38458	0.469444	2.37113	0.0370916	0.181828	0.379953	0.353397	0.440211	0.157551	0.735816	1.2248	0.85573	0.521332
Abi1	1.2011	0.26436	2.36971	0.0371852	0.182144	4.52402	4.76016	4.75816	5.01926	5.17022	5.18806	4.97162	4.83042
Oasl2	1.27917	0.355209	2.36931	0.0372115	0.182144	1.6411	1.56641	1.51234	1.19378	1.82463	1.83738	2.00894	1.66003
Rn7s1	1.63924	0.713029	2.36928	0.037213	0.182144	14.9188	15.8495	14.9188	15.8495	16.5859	15.8495	15.3723	16.5859
Rpl41	1.2399	0.310227	2.36812	0.0372897	0.18245	7.41401	7.51447	7.63392	7.82824	8.17702	8.11722	7.72312	7.61623
Nme2	1.12763	0.173297	2.36605	0.0374262	0.182977	6.65313	6.64715	6.43442	6.42465	6.81203	6.61724	6.68636	6.73801
Srsf10	1.18234	0.241648	2.36541	0.0374683	0.183113	3.84837	4.0684	4.10614	4.13533	4.43431	4.47767	4.1308	4.17091
Tmem69	1.26131	0.334921	2.36341	0.0376009	0.183621	1.99509	2.09762	1.99783	1.79418	2.59668	2.35368	2.05719	2.38818
0610031O16Rik	1.15733	0.210802	2.36237	0.0376698	0.183857	4.06263	3.96664	4.03465	3.94164	4.02423	4.07915	4.31176	4.35346
Gm17251	1.2752	0.350718	2.36197	0.0376964	0.183857	2.05573	1.94644	1.8648	1.9765	2.12211	1.9705	2.5968	2.3206
Prg4	1.32151	0.402183	2.36122	0.0377467	0.183981	3.01653	2.96781	3.20738	3.38444	3.03786	3.32822	3.6957	3.87857
Gm37494	1.23711	0.306971	2.36063	0.0377859	0.184102	4.68087	4.64879	4.85966	5.07335	5.35447	5.34657	4.8361	5.03737
Cep290	1.46506	0.550958	2.36034	0.037805	0.184125	0.663725	1.20332	0.772115	0.933434	2.00195	1.6438	0.98454	1.46626
Tbx3os1	1.24365	0.314586	2.35884	0.0379053	0.184402	2.06531	2.37725	2.42273	2.35336	2.59668	2.84236	2.40312	2.73787
Setd5	1.09375	0.12928	2.35841	0.0379341	0.184472	5.81662	5.80053	5.76557	5.9091	5.96364	5.93447	5.94234	5.965
Psma3	1.15924	0.213184	2.35735	0.0380054	0.184749	5.72001	5.72986	5.73564	5.85587	6.22058	6.04101	5.76657	5.90186
Rps6	1.13386	0.181237	2.35573	0.0381141	0.185136	6.63861	6.62085	6.53025	6.42429	6.77884	6.56196	6.71164	6.87875
Pick1	1.18162	0.240765	2.3555	0.0381295	0.18514	4.03136	3.92216	3.96578	3.6706	4.24123	4.34709	4.03403	4.04012
Slc38a4	1.10235	0.140583	2.35355	0.0382611	0.185497	9.35569	9.3643	9.51461	9.46778	9.58249	9.6382	9.4938	9.54642
Zscan12	1.27542	0.350975	2.35283	0.0383098	0.185663	1.7291	2.05477	2.06636	2.1086	2.57514	2.0069	2.46628	2.22324
Mkrn1	1.15114	0.203069	2.35157	0.0383949	0.185934	3.79788	3.89059	3.97933	4.01642	4.32194	4.07915	4.08772	4.03497
Acap1	1.26007	0.333499	2.35125	0.0384166	0.185943	1.55591	1.65335	1.3493	1.26212	1.77413	1.98733	1.76225	1.72197
Plpp6	1.1553	0.208263	2.35096	0.0384361	0.185943	3.53885	3.54593	3.65999	3.46647	3.63362	3.96152	3.77816	3.70524
Ndufb8	1.11811	0.161068	2.35047	0.0384694	0.185943	6.16858	6.23997	6.18067	5.99493	6.28994	6.42996	6.25501	6.27037
Gm17491	1.28055	0.356767	2.34951	0.038535	0.186189	2.59067	2.61711	2.24271	2.9309	3.22344	3.0597	2.83053	2.78739
Zfp799	1.18997	0.250931	2.34925	0.0385525	0.186203	2.34953	2.3041	2.28463	2.422	2.46876	2.44914	2.63136	2.71296
Trim68	1.43898	0.525047	2.34812	0.0386293	0.186433	0.803116	0.171827	0.89988	0.300934	0.857465	0.854539	1.38101	1.02681
Tspan12	1.13857	0.187222	2.34681	0.0387185	0.186672	6.28669	6.29605	6.47858	6.54824	6.69465	6.67965	6.46293	6.5354
Tbx3	1.20135	0.26466	2.34671	0.0387254	0.186672	5.58635	5.52334	5.90428	6.06208	6.06045	6.15103	6.01816	5.91238
Rad21	1.13125	0.177914	2.34457	0.0388722	0.187054	4.91026	4.79707	4.8269	5.07822	5.02899	5.09388	5.02262	5.16712
Gm48230	1.37359	0.457947	2.34288	0.0389882	0.187175	1.11245	0.730115	1.61218	1.3306	1.45628	1.7939	1.78254	1.54398
Gm23849	5.46382	2.44991	2.34212	0.0390406	0.187216	2.76218	2.2669	4.2485	-3.38061	4.47794	4.98323	3.25139	4.08108
Rnu2-10	5.46382	2.44991	2.34212	0.0390406	0.187216	2.76218	2.2669	4.2485	-3.38061	4.47794	4.98323	3.25139	4.08108
Rnf125	1.22547	0.293339	2.34166	0.0390721	0.187216	7.14275	7.16794	7.47758	7.64872	7.78397	7.85858	7.45745	7.51447
Serpina3g	1.22339	0.290886	2.34148	0.0390846	0.187216	1.7698	1.82579	1.94498	1.76596	2.13415	2.3078	1.96523	2.17447
Ramac	1.19543	0.257524	2.34119	0.0391045	0.187241	3.68473	3.70582	4.02801	4.10955	4.17983	4.29052	4.04084	4.08965
Ackr4	1.91117	0.934456	2.33986	0.039196	0.187503	-1.4295	-0.726645	-0.832816	0.300934	0.56022	1.03843	-0.409787	0.208545
Gm19327	1.37065	0.454862	2.33976	0.0392031	0.187503	0.707015	0.818934	1.51234	1.3306	1.58602	1.42263	1.57516	1.54398
Tob2	1.11755	0.160346	2.33806	0.0393209	0.187755	5.68537	5.67596	5.59002	5.58713	5.71986	5.93086	5.85575	5.68213
Dsc2	1.12991	0.176212	2.33772	0.0393444	0.187755	5.19883	5.19787	5.39947	5.34771	5.46314	5.61256	5.35506	5.44602
Virma	1.146	0.196613	2.33679	0.0394088	0.187923	4.59717	4.4543	4.37759	4.67438	4.85125	4.742	4.61405	4.71068
Cyp2d37-ps	1.15311	0.205529	2.33509	0.0395272	0.188154	5.78354	5.80608	6.02862	5.87175	6.02109	5.86075	6.23203	6.16341
Gm2788	1.42267	0.508597	2.33469	0.0395555	0.188154	4.32555	4.42373	4.06473	3.89169	4.07506	4.32231	5.01728	5.11492
Upb1	1.08723	0.120651	2.33462	0.0395602	0.188154	7.95606	8.01245	7.89932	7.87999	8.03845	8.07242	8.07495	8.04473
Gm45338	1.18683	0.247119	2.33306	0.0396686	0.188599	2.94623	2.75332	3.10192	2.95832	3.26291	2.98319	3.26393	3.18236
Rabgap1l	1.14101	0.190316	2.32813	0.0400148	0.189681	5.18363	5.21043	5.37461	5.48976	5.60182	5.55996	5.39253	5.48448
Ergic2	1.13916	0.187969	2.32757	0.0400543	0.189798	4.08452	3.8732	3.94149	4.0893	4.1308	4.31791	4.12587	4.19022
Zfp609	1.17975	0.238481	2.32489	0.0402441	0.190101	4.98169	4.9073	4.81625	4.78042	4.86252	4.94431	5.29694	5.25585
Azgp1	1.1194	0.162722	2.32474	0.0402547	0.190101	9.33088	9.38084	9.22205	9.11028	9.38084	9.34717	9.47617	9.4938
Metap1d	1.14271	0.192456	2.32463	0.0402624	0.190101	4.39425	4.26952	4.33625	4.18797	4.56541	4.27669	4.55454	4.52744
Cnot6l	1.24797	0.319578	2.32446	0.0402747	0.190101	5.01349	4.95541	5.27154	5.53418	5.70982	5.72864	5.31775	5.34891
Grb14	1.12017	0.163715	2.32443	0.0402771	0.190101	5.41797	5.33906	5.47092	5.63843	5.63295	5.68118	5.6023	5.60766
Rab14	1.16945	0.225824	2.32435	0.0402825	0.190101	6.7736	6.77596	6.93832	7.09728	7.26013	7.28218	7.01336	6.9436
AC132307.1	2.09938	1.06996	2.32432	0.0402846	0.190101	-0.735134	-2.5147	-0.0488421	-0.0201969	-0.20822	0.357411	0.19021	0.508059
Ube2g1	1.1869	0.2472	2.32427	0.0402882	0.190101	4.52789	4.42909	4.56541	4.84688	5.05379	4.9304	4.73451	4.68936
Rpl6	1.09551	0.131602	2.32415	0.040297	0.190101	7.31428	7.29105	7.25103	7.37906	7.4624	7.5304	7.37642	7.39542
Parp14	1.14084	0.190101	2.3232	0.040364	0.190277	4.974	5.14007	4.9844	5.03441	5.27921	5.43309	5.09557	5.13906
Acbd5	1.20938	0.274269	2.32133	0.0404973	0.190657	7.04137	7.04604	7.14275	7.33434	7.6994	7.57391	7.15287	7.24568
Pcp4l1	1.38065	0.465349	2.32012	0.0405836	0.190679	2.13022	2.19313	2.21492	1.38087	2.00195	2.47799	2.61711	2.6013
Zfp617	1.23807	0.308098	2.31981	0.0406055	0.190712	3.34602	3.25507	2.88355	2.72612	3.32656	3.42611	3.34271	3.39502
Lin7c	1.21716	0.283515	2.31806	0.0407315	0.190882	4.02021	3.96664	4.23621	4.39469	4.50958	4.74547	4.26938	4.31682
Srsf5	1.16249	0.217218	2.3174	0.0407787	0.190896	6.48397	6.50528	6.72906	6.94646	6.90987	6.89855	6.8414	6.88188
Ndufa9	1.17436	0.231871	2.31739	0.0407792	0.190896	5.82621	5.83871	5.90296	5.9806	6.34502	6.30323	5.91386	5.95801
Prpf39	1.23196	0.300952	2.31696	0.0408101	0.19097	3.54271	3.28163	3.44098	3.79825	3.91925	4.09321	3.59852	3.76545
Ap4s1	1.22209	0.289347	2.31655	0.0408397	0.191023	1.87631	1.77068	2.08769	1.89242	2.12211	2.31492	2.08769	2.3078
Rpl27a	1.09626	0.132587	2.31633	0.0408555	0.191023	5.91949	6.06481	5.95275	5.97954	6.18315	6.09348	6.10902	6.06481
Dhx40	1.1331	0.180279	2.31599	0.0408797	0.191023	4.22886	4.23445	4.31717	4.0314	4.43431	4.39104	4.31877	4.42171
Gm7497	1.33885	0.420997	2.31514	0.0409408	0.191232	0.56022	0.730115	0.694654	0.434201	0.857465	1.2248	0.834211	1.26212
Gm45762	1.44861	0.534672	2.3143	0.0410019	0.191361	0.598751	0.0431649	0.478358	0.157551	0.815573	1.42263	0.870496	0.508059
Slc6a16	1.71523	0.778402	2.31308	0.04109	0.191578	0.0570308	0.818934	0.516361	-0.0201969	-0.0201969	1.32835	1.4818	1.39427
Hhip	1.38903	0.474082	2.31243	0.041137	0.191588	1.67547	1.38101	1.23818	2.05485	1.61272	1.90135	2.31492	2.11674
Syt12	1.58693	0.666236	2.31243	0.0411371	0.191588	-0.175135	0.252015	-0.0488421	-0.122692	1.19864	-0.234702	0.906201	0.521332
Tgif1	1.13496	0.182638	2.31152	0.041203	0.191705	3.8001	3.7409	3.74184	3.77225	3.84792	4.12525	3.95925	3.87857
Gng2	1.32838	0.409673	2.31146	0.0412073	0.191705	0.297835	0.520281	0.134758	0.434201	0.857465	0.618973	0.747062	0.772115
Ndufaf1	1.1811	0.240136	2.31026	0.0412947	0.191833	3.91303	3.79937	3.96303	4.06304	4.4433	4.26686	4.06304	4.01108
Brwd1	1.10141	0.139354	2.30871	0.0414069	0.192041	5.88095	5.78931	5.75935	5.79662	5.93774	5.95399	5.85742	6.03922
Lsm6	1.15756	0.211082	2.30861	0.0414148	0.192041	3.13372	3.10387	3.17133	3.41342	3.38178	3.38396	3.40843	3.45375
Fam84a	1.28119	0.357482	2.30794	0.0414632	0.192083	1.81799	1.78379	1.65297	1.53319	1.70621	2.04045	2.32483	1.99923
Serbp1	1.2262	0.29419	2.30787	0.0414683	0.192083	5.19339	5.32556	5.40235	5.72864	5.92504	5.8873	5.48402	5.57536
Gm43593	1.57346	0.65394	2.306	0.0416053	0.192436	0.905097	0.478358	0.956124	1.42325	2.08607	2.26008	1.19378	1.26212
Ociad2	1.22275	0.290126	2.30574	0.0416241	0.192452	4.34336	4.5071	4.35949	4.62994	5.00908	5.01256	4.49484	4.59717
Dusp4	1.51798	0.602151	2.30554	0.041639	0.192452	0.44973	0.353397	1.54225	0.845831	1.07793	1.29329	1.69879	1.34093
Scp2-ps2	1.20941	0.274302	2.30438	0.041724	0.192527	4.72652	5.06581	4.74509	4.82634	5.42768	5.23772	4.96526	4.91088
Ggct	1.27046	0.345352	2.30414	0.0417418	0.192527	1.55591	1.61075	1.39427	1.1085	1.86765	1.87631	1.77091	1.64065
Ythdf3	1.13297	0.180114	2.30408	0.0417455	0.192527	5.76387	5.66946	5.47302	5.53218	5.83247	5.82353	5.66139	5.85895
Zfp568	1.15788	0.211483	2.30331	0.0418027	0.192573	4.40295	4.3553	4.06051	4.08197	4.49598	4.40055	4.46887	4.39036
Mrpl15	1.13851	0.187149	2.30323	0.0418081	0.192573	4.67312	4.68726	4.65137	4.8201	5.0346	5.02887	4.7958	4.77376
Fbf1	1.17528	0.233006	2.30193	0.0419042	0.19291	3.89996	3.97519	3.55337	3.82794	3.94953	3.98747	4.15997	4.03497
P2ry1	1.36513	0.449037	2.3015	0.0419356	0.192939	2.93367	2.80157	2.85264	2.65666	2.66483	2.92011	3.64925	3.48596
Gtpbp10	1.17853	0.236992	2.30118	0.0419594	0.192939	3.025	3.13768	3.20345	3.23897	3.62936	3.38747	3.22743	3.38704
Rassf3	1.19384	0.255612	2.30074	0.0419922	0.192939	6.36086	6.30668	6.4805	6.66435	6.88057	6.92994	6.55889	6.49105
Hsp90b1	1.15667	0.209973	2.29999	0.042047	0.193081	8.10681	8.11083	7.95825	8.24815	8.41661	8.50478	8.11568	8.22368
Fam45a	1.18217	0.241441	2.29933	0.0420962	0.193168	3.32276	3.41958	3.06122	3.22344	3.65315	3.40797	3.38075	3.57992
Klhl3	1.2209	0.287942	2.29662	0.042297	0.19381	3.32799	3.1895	3.65999	3.3053	3.89863	3.44334	3.74324	3.54319
Piezo2	1.44616	0.532227	2.29428	0.0424713	0.19428	1.50099	1.52631	1.54225	1.8521	2.44151	1.2248	2.40312	2.16217
H3f3aos	1.63113	0.705869	2.29217	0.0426295	0.194692	0.133972	-0.398409	0.0496467	0.665491	-0.0782686	1.29329	0.98454	0.899512
Xiap	1.22067	0.287672	2.28991	0.0427996	0.195273	5.94216	5.89054	6.21661	6.38557	6.57051	6.59289	6.16997	6.28306
Ptpn4	1.22554	0.293414	2.28805	0.042939	0.195839	3.52697	3.45255	3.25118	3.40189	3.95537	3.85552	3.38075	3.76545
Prpf38b	1.15744	0.210937	2.28712	0.0430095	0.196021	4.18104	4.3294	4.32232	4.49718	4.67438	4.6762	4.4866	4.38523
Gopc	1.13581	0.183728	2.2856	0.0431244	0.196312	4.39062	4.27503	4.40718	4.45897	4.73968	4.6224	4.4543	4.50347
Map2k7	1.15115	0.203081	2.28551	0.0431313	0.196312	5.33906	5.37839	5.68509	5.66364	5.64982	5.71371	5.81198	5.68537
Zfp65	1.31741	0.397707	2.2851	0.0431626	0.196312	1.7629	1.59438	1.41453	1.31652	1.86765	2.38654	1.67566	1.97605
Chd2	1.18024	0.239083	2.28506	0.0431656	0.196312	5.17022	5.09691	5.47222	5.51386	5.71474	5.61123	5.43574	5.47454
Zfp84	1.20987	0.274852	2.28441	0.0432148	0.196313	3.02754	2.93359	2.8719	2.54124	2.95036	3.21489	3.22684	3.08225
Cdc42	1.10039	0.138017	2.28418	0.0432325	0.196313	6.0088	5.96789	6.07228	6.05996	6.25501	6.19386	6.05754	6.16858
Unc93a2	1.26191	0.335605	2.28405	0.0432426	0.196313	2.0391	1.77684	1.91675	1.98684	1.92435	2.0744	2.47106	2.37804
St7l	1.15506	0.207974	2.28354	0.0432812	0.196348	4.22886	4.29849	4.31956	4.30571	4.51739	4.78527	4.39049	4.37328
Smlr1	1.16	0.214122	2.28292	0.0433279	0.196478	4.19403	4.24742	4.45226	4.13842	4.37759	4.30755	4.5309	4.61773
Hist1h1c	1.13981	0.18879	2.28252	0.0433586	0.19649	6.05754	6.07298	6.25501	6.41747	6.43329	6.36305	6.44642	6.30846
Ophn1	1.2889	0.366137	2.28208	0.0433923	0.196562	1.60844	1.42855	2.1234	1.89242	2.12211	2.30001	2.05719	2.10469
Dmxl1	1.16514	0.220509	2.28191	0.0434053	0.196562	5.20768	5.15561	5.03905	4.9967	5.37784	5.54646	5.07735	5.34682
Epha7	1.45591	0.541923	2.28061	0.0435042	0.196808	0.933434	1.32734	0.831613	0.20318	1.38863	1.87631	1.26018	1.20541
Ndufa4	1.22169	0.288875	2.28039	0.0435211	0.196808	5.56333	5.75495	6.18067	6.09979	6.03762	6.14256	6.2191	6.33027
Gm37060	1.45867	0.544656	2.28022	0.0435341	0.196808	-0.0201969	-0.492223	0.21401	0.20318	0.933434	0.300934	0.585808	0.278942
Pms1	1.32454	0.405494	2.28022	0.0435345	0.196808	2.59067	2.38818	1.84994	2.37508	3.04763	2.89464	2.48159	2.59548
Ndufs6	1.16701	0.222816	2.27872	0.0436493	0.197248	5.3096	5.37461	5.19787	5.54306	5.65522	5.80374	5.48526	5.41058
Gm2602	1.47369	0.559429	2.27648	0.043821	0.197651	0.905097	-0.0372538	-0.00675646	0.20318	0.470444	1.11302	0.803116	0.932785
B130006D01Rik	1.32233	0.403078	2.27635	0.0438314	0.197651	0.933434	0.57994	0.803116	1.04372	1.35659	0.986353	1.42034	1.10007
Arhgap19	1.24185	0.312496	2.27459	0.043967	0.19794	1.62864	1.56641	1.71584	1.9765	1.91267	2.26008	2.00894	1.97605
4833420G17Rik	1.19533	0.257409	2.2739	0.0440199	0.198065	3.87857	3.98406	4.30113	4.42427	4.4433	4.37979	4.38506	4.3928
Gm25679	12.9817	3.69841	2.27091	0.0442513	0.198564	5.91857	6.93542	-3.51763	6.17141	7.73555	7.77368	7.77368	6.72906
Hnrnpl	1.07994	0.110954	2.27055	0.0442796	0.198621	6.70148	6.65313	6.6256	6.65693	6.78957	6.76042	6.76459	6.76692
Gm37553	1.55271	0.63479	2.26835	0.0444513	0.199181	-0.370327	-1.19251	-0.436644	0.06322	0.119535	0.520281	0.0402112	0.0091946
Chn2	1.14888	0.200232	2.26799	0.0444789	0.199198	4.6046	4.70379	4.52873	4.53207	4.64487	4.6171	4.91606	4.91848
Acsl5	1.1733	0.230577	2.2679	0.0444863	0.199198	8.19708	8.20993	8.29462	8.27803	8.69473	8.66832	8.25387	8.27803
C1d	1.1374	0.185737	2.26612	0.0446257	0.199682	3.51787	3.60937	3.7098	3.66451	3.84094	3.94972	3.73469	3.77259
Plekho2	1.19975	0.262738	2.26566	0.0446611	0.199727	3.12766	3.1414	3.24399	3.14	3.03786	3.58361	3.53424	3.48239
Zfp612	1.29736	0.375583	2.26539	0.0446825	0.199727	2.29492	2.54124	1.87791	1.99282	2.44151	2.31492	2.53623	2.81719
Cfap20	1.11815	0.161111	2.26404	0.0447889	0.200062	3.89002	3.82054	3.93011	3.83152	3.95825	4.06452	4.00251	4.09289
Cdc26	1.17589	0.233756	2.26241	0.0449166	0.200379	3.41504	3.39064	3.33156	3.24736	3.62561	3.84887	3.38857	3.58679
Cnpy2	1.12455	0.169351	2.26234	0.0449226	0.200379	5.14019	5.12414	5.11274	4.99488	5.30551	5.44415	5.1985	5.14989
Arid5b	1.56846	0.649353	2.26114	0.0450168	0.20073	6.69675	6.66417	5.9647	6.05382	6.41705	6.4028	7.55909	7.53966
Ptges3	1.17002	0.226538	2.25958	0.04514	0.201196	6.04171	6.06903	5.94346	6.18315	6.48908	6.47539	6.08905	6.12746
Rsf1	1.16492	0.220232	2.2591	0.0451782	0.201196	3.90725	3.91988	4.04519	4.18401	4.48675	4.19543	4.15683	4.13695
Strn3	1.14635	0.197053	2.25614	0.0454131	0.20192	4.30222	4.20381	4.09915	4.3553	4.59387	4.52858	4.33771	4.34358
Glo1	1.13554	0.183376	2.25506	0.0454993	0.202159	8.53775	8.50478	8.36506	8.22368	8.50478	8.49001	8.678	8.69473
Flcn	1.20511	0.269168	2.25447	0.0455469	0.202246	4.72183	4.78376	5.18325	5.23533	5.34771	5.35291	5.20339	5.11942
Nfil3	1.25536	0.328098	2.25397	0.0455863	0.202281	5.51806	5.52334	5.26239	4.83753	5.35975	5.5726	5.73867	5.76144
P2rx3	1.45061	0.536659	2.25351	0.0456233	0.202374	-0.410604	0.252015	-0.316918	-0.122692	0.647734	0.357411	0.548676	0.0091946
Gm10288	1.43153	0.517555	2.25229	0.045721	0.20248	2.70415	3.0055	2.74332	2.51761	3.91533	3.71487	2.86717	2.94359
Capn3	1.35437	0.437621	2.2515	0.0457841	0.202665	1.12088	0.620287	0.85349	1.21936	1.05881	1.1785	1.61416	1.47268
Plxnc1	1.12707	0.172577	2.25127	0.0458029	0.202678	4.84501	4.86282	4.96116	5.1115	5.01686	5.05692	5.1692	5.18667
Ngly1	1.11084	0.151647	2.24925	0.0459654	0.203186	4.83558	4.88571	4.86964	4.9076	5.14019	5.10868	4.93395	4.96208
Tma16	1.30126	0.379913	2.2487	0.0460101	0.203313	1.31291	1.32734	1.1506	0.959076	1.42815	1.67566	1.81102	1.32351
Srsf7	1.15286	0.205218	2.24831	0.0460411	0.203322	3.53885	3.2874	3.38816	3.4326	3.74019	3.63443	3.48333	3.66616
Camk2b	1.18496	0.244838	2.2463	0.0462037	0.203668	3.72044	3.86982	3.84837	3.88037	3.83152	3.85552	4.20614	4.26966
Trip11	1.13797	0.186468	2.24612	0.046218	0.203668	5.28808	5.23351	4.9844	4.98169	5.38856	5.30246	5.24683	5.31654
AC163101.1	1.57924	0.659229	2.24489	0.046318	0.203969	-0.493654	-0.398409	-1.02363	-0.904335	0.410548	0.421907	-0.507132	-0.149235
Aldh9a1	1.08339	0.115547	2.24427	0.0463679	0.204067	8.02167	7.98211	7.99241	8.06759	8.16574	8.17115	8.12153	8.06759
Ssbp1	1.20538	0.269487	2.24305	0.0464676	0.204067	2.63851	2.71595	2.67995	2.96862	3.30348	2.92011	2.87177	3.0321
Gpalpp1	1.16226	0.216929	2.24184	0.0465658	0.204067	3.46807	3.56155	3.66974	3.8364	3.98733	3.83006	3.74014	3.86821
Golm1	1.36504	0.448942	2.24122	0.0466166	0.204067	0.81838	1.10769	0.866641	1.21936	1.94678	1.6438	1.27306	1.16591
Gm42866	1.44373	0.529804	2.24065	0.0466637	0.204067	2.4039	2.16629	2.97579	2.88136	3.52793	3.68961	2.8768	2.76139
Cnr2	1.20103	0.264272	2.2405	0.0466759	0.204067	2.16021	2.39617	2.52925	2.49398	2.82907	2.59772	2.57621	2.66463
Cd44	1.23922	0.309433	2.23993	0.0467224	0.204131	2.57611	2.76139	3.00721	2.44829	3.20457	3.13585	2.81692	3.0321
Dnajc3	1.09327	0.128644	2.23797	0.0468831	0.204553	7.02681	7.05977	6.89023	6.96689	7.06375	7.08344	7.12802	7.17976
Snord15b	1.23911	0.309306	2.23753	0.0469186	0.204634	2.36447	2.51328	2.42966	2.47729	2.75536	2.42321	2.6512	3.09221
Mob4	1.18338	0.242915	2.23735	0.0469336	0.204634	2.68008	2.59196	2.70961	2.9309	3.12831	3.03747	2.84533	2.94139
Immp1l	1.28802	0.365154	2.23602	0.0470434	0.204942	2.4343	2.63743	2.77848	2.59457	2.83371	3.58361	2.7798	2.90647
Wwp1	1.10053	0.138201	2.23553	0.0470835	0.204942	6.04652	5.92904	5.85446	5.91867	6.12746	6.08369	5.99169	6.10838
Zfand6	1.12972	0.17596	2.23552	0.0470845	0.204942	5.23911	5.1734	5.08007	5.39308	5.43553	5.51664	5.33698	5.32049
Tyrobp	1.18379	0.243408	2.23264	0.0473221	0.205556	2.32483	2.59196	2.5837	2.49398	2.82007	2.5742	2.71097	2.83122
Rhou	1.10855	0.14867	2.2313	0.0474332	0.205867	6.27948	6.31762	6.27009	6.37104	6.51723	6.60264	6.37447	6.35657
Gm10933	1.45655	0.542559	2.231	0.0474581	0.205867	0.133972	-0.572616	-0.735134	-0.122692	0.300934	0.184436	0.300934	0.0685942
Eml6	1.53153	0.614971	2.22999	0.0475423	0.206092	1.02234	0.0782026	0.557595	0.812448	1.91267	0.673211	1.04372	1.34093
Nr2c1	1.13313	0.180307	2.22995	0.0475458	0.206092	3.71487	3.74965	3.68961	3.81203	3.80898	3.83764	3.92116	4.06304
Gm43330	1.65914	0.730437	2.22973	0.0475639	0.206092	0.252015	-0.251989	-1.02363	-1.03227	0.772535	0.421907	0.0402112	-0.0741963
Ciita	1.35938	0.442947	2.2287	0.0476499	0.206177	1.55591	1.51018	1.95852	1.1085	2.05477	2.33172	2.06636	1.64065
Smim13	1.1457	0.196225	2.2286	0.0476587	0.206177	4.31	4.37317	4.39469	4.58862	4.68344	4.78761	4.48756	4.54595
Mrps21	1.13961	0.188544	2.2282	0.0476917	0.206198	4.3813	4.45601	4.45897	4.22157	4.52434	4.64013	4.68874	4.42597
Fam171b	1.36991	0.454084	2.22815	0.0476958	0.206198	0.598751	0.978982	0.638466	0.348567	1.42815	0.854539	0.894361	1.28564
Hexa	1.11545	0.15763	2.22752	0.0477487	0.206287	5.40619	5.36295	5.47092	5.50181	5.75239	5.62962	5.52378	5.49171
Celsr2	1.42311	0.509046	2.2266	0.0478251	0.206315	0.685581	0.123285	0.404287	0.706151	0.968646	0.421907	1.30496	0.986353
Nedd1	1.22048	0.287445	2.22164	0.0482422	0.207464	3.27949	3.32218	3.37998	2.99914	3.84792	3.68599	3.31236	3.46791
4933439C10Rik	1.17016	0.226704	2.22073	0.0483192	0.207655	2.17697	2.11672	2.24271	2.1757	2.40683	2.36875	2.46065	2.36172
Dvl2	1.19676	0.259129	2.22065	0.0483255	0.207655	2.96173	2.79526	2.75332	3.01537	3.08623	3.0597	3.36185	2.96173
Gm45855	1.45159	0.537637	2.22001	0.04838	0.207815	0.250287	-0.143061	-0.473467	-0.461185	0.757185	0.26059	0.296279	0.134226
Rab11fip2	1.18363	0.24322	2.21967	0.048409	0.207815	2.43031	2.44914	2.57534	2.77675	2.90647	2.78535	2.81079	2.7009
Gin1	1.24814	0.319782	2.21964	0.0484116	0.207815	1.95248	1.93137	1.79434	1.59858	2.05477	1.85516	2.1757	2.36172
Eva1a	1.11236	0.153628	2.21808	0.0485437	0.208312	5.69296	5.68725	5.8223	5.77951	6.04171	5.75748	5.89037	5.90296
Rps6kb1	1.14863	0.199911	2.21753	0.0485904	0.208338	3.74014	3.88678	3.56584	3.72609	4.04012	4.01586	3.87385	3.84213
Rps24	1.16545	0.220887	2.21686	0.0486473	0.208418	6.36168	6.341	6.25433	6.00159	6.37268	6.26981	6.52103	6.65956
Fbxl12	1.18238	0.241693	2.21639	0.0486868	0.208418	3.00721	3.02637	3.39502	3.08776	3.31741	3.28521	3.33603	3.51555
Tbc1d10c	1.72146	0.783631	2.21637	0.0486885	0.208418	-0.0387721	-1.38674	-0.689661	-0.122692	0.802506	-0.492223	0.413097	0.0434023
Txlng	1.20348	0.267218	2.21625	0.0486988	0.208418	3.91303	3.81319	3.83807	4.19543	4.43273	4.39747	3.9848	4.11531
Apbb3	1.15843	0.212175	2.21582	0.048736	0.208507	3.23812	3.3543	3.02376	3.18236	3.3724	3.30372	3.42222	3.50065
Klhl9	1.10242	0.14068	2.21537	0.0487742	0.208601	5.32746	5.36839	5.22564	5.1734	5.40887	5.4222	5.37182	5.46172
Rpl36al	1.11688	0.159475	2.21515	0.0487928	0.20861	5.58463	5.62922	5.44145	5.35852	5.58524	5.67366	5.66741	5.72306
Ube2b	1.19993	0.262945	2.21418	0.0488755	0.208853	4.80732	4.87798	4.95198	5.24683	5.3749	5.48798	5.03688	5.09965
Rheb	1.14844	0.199675	2.213	0.0489766	0.209116	4.36404	4.42721	4.53477	4.63918	4.91411	4.68268	4.61554	4.58749
Bbip1	1.3208	0.401415	2.20933	0.0492913	0.209899	1.78342	1.96424	1.97402	1.73362	2.70101	2.5742	2.19227	1.86002
A530041M06Rik	1.51628	0.600538	2.20851	0.0493624	0.210062	-0.626266	0.171827	0.175709	0.06322	0.251848	1.2248	0.3449	0.521332
Ccdc137	1.21442	0.280267	2.20814	0.0493942	0.21012	2.49508	2.59196	2.24271	2.0701	2.62663	2.70208	2.61711	2.62933
Asrgl1	1.1935	0.255196	2.2055	0.0496223	0.210881	2.92155	2.70959	3.06122	3.17758	3.35831	3.31991	3.15273	3.12228
Dzip3	1.56246	0.643815	2.20457	0.0497031	0.211089	0.44973	0.668471	0.584233	0.986219	2.05477	1.83738	0.772132	1.07722
Gramd1c	1.14491	0.195234	2.20154	0.0499671	0.212058	4.44774	4.45601	4.64204	4.77185	4.84252	4.86894	4.65349	4.76516
4632404H12Rik	1.32397	0.404866	2.20118	0.0499987	0.212063	1.92917	1.86006	2.06636	1.35847	2.08607	1.83738	2.27096	2.51412
Rgmb	1.20451	0.268447	2.20067	0.0500428	0.212109	1.97402	2.34056	2.27646	2.1757	2.46876	2.28398	2.5629	2.44252
Ankrd44	1.20132	0.264617	2.19865	0.0502198	0.212648	2.64773	2.98905	3.02376	2.85317	2.99919	2.92833	3.26801	3.24381
Bclaf1	1.18973	0.250636	2.19835	0.0502462	0.212659	5.10501	5.13254	5.23031	5.46274	5.80702	5.47077	5.27851	5.41534
Neu1	1.11896	0.162156	2.19824	0.0502558	0.212659	5.23772	5.27892	5.42035	5.37761	5.62645	5.54227	5.46172	5.35768
Itfg2	1.13926	0.188099	2.19773	0.0503006	0.212708	3.32799	3.29706	3.26393	3.485	3.41007	3.57444	3.58389	3.51843
Zfp709	1.24203	0.312699	2.19708	0.0503578	0.212809	1.16651	1.08025	1.33741	1.31652	1.63919	1.61631	1.40648	1.56823
0610010F05Rik	1.20344	0.267162	2.19689	0.0503746	0.21281	2.41411	2.62482	2.83598	2.66985	3.10533	3.01783	2.78569	2.81719
0610040B10Rik	1.53795	0.621007	2.19623	0.0504329	0.212915	-0.684813	0.123285	0.557595	0.59411	0.410548	0.986353	0.747062	0.854539
Tmem229a	1.65734	0.728873	2.19554	0.050493	0.21302	0.219241	0.387726	-1.19251	0.520281	0.647734	0.854539	0.772132	0.521332
Uqcrb	1.33347	0.415186	2.19538	0.0505078	0.21302	4.97988	4.90434	5.08573	5.70329	5.90717	5.87811	5.29338	5.32439
Evi5	1.10218	0.140366	2.195	0.0505407	0.213088	6.48908	6.52831	6.52508	6.58015	6.77952	6.72798	6.52618	6.66337
Cuedc2	1.17019	0.22674	2.19323	0.0506972	0.213607	3.71238	3.65477	3.70225	3.62757	4.09289	4.11311	3.84721	3.66616
Zfp595	1.27013	0.344972	2.19273	0.0507418	0.213654	1.7177	1.75579	1.79434	1.55591	2.06933	2.47799	1.78254	2.10469
Dhdh	1.11222	0.15344	2.18836	0.0511296	0.21458	7.26458	7.25103	7.42134	7.44931	7.61062	7.55041	7.39273	7.44931
Asic5	1.34983	0.432775	2.18763	0.0511953	0.21462	1.12993	0.978982	0.374205	1.01246	1.26212	1.61631	1.2145	1.22728
Uqcrq	1.13144	0.178164	2.1875	0.0512064	0.21462	7.5304	7.54848	7.31302	7.18142	7.52755	7.5649	7.61977	7.57391
Nfyb	1.18687	0.247159	2.18729	0.0512253	0.214626	4.3486	4.18583	4.53115	4.5709	4.93542	4.70898	4.54679	4.49934
Chm	1.20159	0.264951	2.18711	0.0512415	0.214626	3.02079	3.16406	3.00721	2.9309	3.55357	3.48547	3.04934	3.27075
Zfp91	1.13038	0.176802	2.18549	0.0513864	0.214923	6.39	6.37981	6.23131	6.30269	6.55715	6.71404	6.34942	6.41747
Jcad	1.17666	0.234699	2.18526	0.0514075	0.214923	3.75234	3.51336	3.304	3.73134	3.73409	3.77112	3.88979	3.79101
Cd19	1.4378	0.523859	2.18482	0.0514466	0.214992	0.343128	0.0091946	-0.436644	0.0337407	0.300934	0.759683	0.747062	0.208545
Scnn1a	1.17057	0.227208	2.18341	0.0515737	0.215101	4.87891	4.96413	5.14968	5.08404	5.131	4.97059	5.39738	5.40499
Gpbp1l1	1.09098	0.125628	2.18233	0.0516709	0.215436	5.60816	5.49215	5.46234	5.51576	5.69047	5.61774	5.61749	5.65816
Elk4	1.10989	0.150411	2.18116	0.0517761	0.215587	6.23284	6.18962	6.41662	6.44404	6.52831	6.44359	6.45984	6.45212
Gm38115	1.38066	0.465355	2.18105	0.0517861	0.215587	-0.242065	0.252015	0.0496467	-0.370327	0.606789	0.357411	0.256639	0.427403
Cyp2c55	1.17564	0.233452	2.17999	0.0518818	0.215682	2.92155	2.70959	2.85264	2.72612	3.10533	3.17927	2.85262	3.11734
Rps27a	1.15575	0.208829	2.17973	0.0519056	0.215701	5.27037	5.19738	5.20637	5.17548	5.26543	5.18475	5.52244	5.64801
Herc4	1.09909	0.136309	2.17957	0.0519202	0.215701	5.06642	5.07585	5.06017	5.1363	5.19903	5.32677	5.13051	5.24682
Zfp426	1.20186	0.265272	2.17815	0.0520486	0.216024	2.67296	2.84109	2.41655	2.52252	2.8719	3.06814	2.73256	2.93495
Tnfrsf11b	1.39429	0.479532	2.17704	0.0521493	0.216267	1.06587	1.12993	0.516361	0.665491	1.72973	1.6438	1.00694	1.22728
1110038B12Rik	1.18824	0.248826	2.17676	0.0521743	0.216267	3.08225	2.83815	2.79541	2.557	3.04763	3.03747	3.07522	3.12228
Tmem25	1.20531	0.269403	2.17676	0.0521751	0.216267	5.06642	4.9478	5.50206	5.48448	5.54682	5.64264	5.51664	5.38617
Sdc3	1.14679	0.197606	2.17607	0.0522378	0.216359	6.36631	6.40013	6.72233	6.7452	6.80287	6.78387	6.75002	6.68908
Plek	1.33949	0.421681	2.17596	0.0522479	0.216359	0.905097	0.978982	0.478358	0.665491	1.5202	1.19222	0.906201	1.26212
P2ry4	1.14156	0.191006	2.17472	0.0523601	0.216613	4.03929	4.07049	4.27838	4.37328	4.3554	4.43323	4.41735	4.31
Ccdc47	1.11603	0.158382	2.17413	0.0524141	0.216766	5.10868	5.24943	5.2755	5.1623	5.50876	5.39565	5.24683	5.31332
Gm43197	1.67966	0.748173	2.17377	0.0524468	0.216831	-1.02755	-0.398409	-1.02363	-0.735134	-1.11335	0.421907	0.0782026	0.251531
Wsb1	1.45878	0.544759	2.17308	0.0525101	0.216994	4.27576	4.39496	3.37057	3.56691	4.11349	3.95537	4.75007	4.7689
F8	1.11802	0.160946	2.17279	0.0525372	0.216994	3.95683	3.91015	4.01108	4.1295	4.12591	4.21969	4.1216	4.1865
Ppp1r15a	1.18791	0.248425	2.17108	0.0526937	0.217367	3.46229	3.34434	3.03786	3.20724	3.73409	3.56563	3.44861	3.38444
Cfhr3	1.52464	0.608467	2.17087	0.0527126	0.217367	-0.370327	0.252015	-1.02363	-0.334242	0.139066	0.561994	0.291324	0.0091946
Nbdy	1.49059	0.575885	2.17022	0.0527728	0.217545	-0.410604	-0.904335	0.175709	-0.504664	0.300934	0.476642	0.119855	-0.0741963
Ets2	1.12105	0.164852	2.16902	0.0528833	0.21787	4.8602	4.86513	4.83022	4.70605	4.83544	4.9075	5.10596	5.0295
Fam126b	1.17377	0.231146	2.16872	0.0529109	0.21787	4.66718	4.75102	4.68437	4.82921	5.18363	5.19054	4.72746	4.84912
9930111J21Rik2	1.30571	0.384833	2.16864	0.0529178	0.21787	1.59441	1.79608	2.17571	1.9451	1.99112	1.89025	2.49227	2.40954
Ypel2	1.24777	0.319357	2.16414	0.0533347	0.218803	5.09691	5.10309	5.47446	5.67174	5.88147	5.87357	5.51586	5.40162
Abca5	1.17913	0.237721	2.16384	0.0533627	0.218804	2.61711	2.54124	2.29492	2.53216	2.82007	2.5742	2.73256	2.77435
Chst15	1.20465	0.268613	2.16374	0.0533716	0.218804	4.0557	3.90312	4.16472	3.9671	4.01642	4.08861	4.59717	4.32605
Itgb3	1.25188	0.324094	2.16358	0.0533865	0.218804	2.09162	2.05477	1.95852	2.25352	1.98008	2.30001	2.55667	2.6013
Rab11a	1.11235	0.153614	2.16295	0.0534446	0.218972	4.45896	4.62366	4.52431	4.68874	4.65331	4.74547	4.72105	4.77202
Slc25a32	1.15384	0.206444	2.16212	0.0535223	0.219143	3.66987	3.52957	3.66771	3.93164	3.85359	3.83764	3.87385	4.01366
Kcnj2	1.64058	0.714207	2.16157	0.053574	0.219151	-0.311208	-0.108973	-1.19251	-0.904335	0.251848	0.520281	0.300934	-0.579753
Gm37226	1.36358	0.447403	2.16006	0.0537141	0.219349	0.309311	0.465165	0.635257	0.894282	1.46895	0.700771	0.961009	0.959018
Atp6v1g1	1.11855	0.161628	2.16	0.0537205	0.219349	3.9836	3.93888	4.11124	4.01126	4.22753	4.05843	4.14968	4.24179
Gm15920	1.65497	0.726805	2.15965	0.0537528	0.219349	-1.20574	0.0320554	-1.09412	-0.0580192	-0.462274	0.454514	0.247036	0.187482
Zbtb21	1.16859	0.224767	2.15939	0.053777	0.219349	4.03929	3.90312	3.7098	3.79825	3.86346	4.04607	4.10521	4.27743
BC024386	1.09532	0.131348	2.15858	0.0538535	0.219539	7.80488	7.77959	7.72312	7.72025	7.7681	7.84649	7.97389	7.96395
Mrps25	1.19598	0.258194	2.15537	0.0541551	0.220328	2.4039	2.57514	2.51117	2.19209	2.82907	2.83149	2.57621	2.61711
Plekhf2	1.22051	0.287488	2.15281	0.0543963	0.221169	3.04543	3.02079	3.304	3.49179	3.6919	3.73529	3.35001	3.35157
Scap	1.10576	0.145039	2.15074	0.0545923	0.221621	7.6921	7.75821	7.9353	7.92328	8.00267	7.97599	8.01677	7.89401
Srp54a	1.26003	0.333453	2.1495	0.0547101	0.221909	4.02493	3.83742	3.9388	4.17248	4.75568	4.5908	4.0971	4.02845
Maob	1.08952	0.123696	2.14943	0.0547173	0.221909	6.51783	6.50928	6.42045	6.35246	6.57658	6.59728	6.52186	6.60466
Hrg	1.1448	0.195092	2.1489	0.054768	0.222044	9.09261	9.05733	9.1355	9.08728	9.09261	9.1316	9.45842	9.48279
1110059E24Rik	1.20041	0.263531	2.14814	0.0548396	0.222193	2.13022	2.2736	2.29492	2.51305	2.76139	2.58425	2.40954	2.57816
Gm29571	1.51062	0.595145	2.14707	0.0549419	0.222326	-0.242065	0.0782026	1.05881	0.478358	0.857465	0.943337	0.688361	1.28564
Smc6	1.19122	0.252436	2.14507	0.0551334	0.222783	3.30372	3.10655	3.26801	3.6706	3.71487	3.60506	3.47824	3.58293
Sp3	1.13106	0.177681	2.145	0.0551398	0.222783	4.80654	4.87977	4.84271	5.11913	4.99306	5.23273	5.0726	5.06127
Serinc5	1.09794	0.134797	2.14472	0.0551675	0.222783	5.60642	5.57191	5.57603	5.72001	5.85813	5.70729	5.69002	5.76223
Gm37101	1.39298	0.47817	2.14429	0.0552084	0.222783	0.297835	0.353397	0.866641	1.16132	1.19864	0.803116	1.30496	1.10007
Tgoln1	1.0976	0.134346	2.14385	0.0552503	0.222868	7.58022	7.51699	7.3299	7.45433	7.59466	7.65376	7.55693	7.61443
Fam133b	1.1749	0.232539	2.14341	0.0552924	0.222967	2.41411	2.40497	2.35447	2.35336	2.40683	2.81085	2.65466	2.5876
1110020A21Rik	1.50086	0.585788	2.14184	0.0554435	0.223365	-1.02755	-0.251989	0.134758	-0.597731	0.300934	-0.149235	0.155038	0.251531
Hnrnpll	1.20687	0.271276	2.14063	0.0555607	0.223672	4.06051	3.95975	4.04519	4.36879	4.75382	4.31157	4.17559	4.33954
mt-Nd5	1.24676	0.318181	2.14033	0.0555897	0.223672	8.05729	8.12606	8.18283	8.49001	8.35031	8.24815	8.54172	8.99633
Papola	1.09052	0.12501	2.13858	0.0557586	0.22421	5.8516	5.84433	5.72123	5.81782	5.89685	5.95146	5.88178	6.00538
Impdh1	1.25275	0.325101	2.1373	0.0558825	0.224426	1.77337	1.78379	1.54225	1.42325	2.25293	1.7939	2.03269	1.78254
Gstm7	1.09521	0.131206	2.13673	0.0559384	0.224426	5.68631	5.75841	5.83741	5.66946	5.84996	5.79068	5.90186	5.92318
C630043F03Rik	1.36817	0.452243	2.13609	0.0560001	0.224426	0.103045	-0.251989	0.134758	-0.0201969	0.356612	0.300934	0.747062	0.251531
E030022I16Rik	1.27573	0.351323	2.13577	0.0560314	0.224426	1.6411	2.09762	1.97402	2.00732	2.70101	2.36875	2.04045	2.20264
Cln5	1.19797	0.260594	2.13571	0.0560378	0.224426	3.75604	3.78561	4.15472	4.25999	4.41891	4.30376	4.16365	4.15119
A930004J17Rik	1.16078	0.215093	2.13568	0.0560406	0.224426	3.088	3.09121	3.21336	3.31236	3.55357	3.51555	3.34079	3.23214
2700049A03Rik	1.23553	0.305129	2.13373	0.0562304	0.224763	2.25188	2.02062	2.04252	1.79418	2.23467	2.08142	2.35065	2.57202
Cdc40	1.16423	0.219379	2.13294	0.0563079	0.224903	3.8834	3.62757	4.02801	4.03687	4.0971	4.07013	4.02423	4.24998
Mbip	1.32416	0.405078	2.13266	0.0563345	0.224903	1.06587	0.914706	1.11245	0.393309	1.5202	1.29329	1.15069	1.30418
Cped1	1.11251	0.153824	2.1316	0.0564391	0.225245	5.6275	5.62336	5.56758	5.40991	5.61471	5.63422	5.77099	5.8053
Rps15a	1.12138	0.165272	2.13091	0.0565062	0.225442	4.8681	4.7222	4.81413	4.69389	4.7462	5.02262	5.00485	4.97136
Ripor2	1.33116	0.41268	2.13072	0.0565246	0.225445	1.83943	1.77068	2.34908	2.04032	2.60594	1.77068	2.5968	2.47277
Lpcat1	1.23502	0.304537	2.12771	0.0568209	0.226266	1.20733	1.46429	1.46626	1.55591	1.63919	1.9705	1.70637	1.64065
Khdrbs3	1.12563	0.170733	2.12747	0.0568447	0.226266	3.49185	3.57116	3.45558	3.66048	3.6648	3.80732	3.72132	3.6703
Kansl1	1.10211	0.140273	2.12737	0.0568544	0.226266	5.56594	5.53933	5.51735	5.52465	5.62726	5.53793	5.80053	5.71187
Sppl2a	1.11743	0.160183	2.12707	0.0568842	0.226283	6.57476	6.60368	6.59992	6.87336	6.79321	6.93136	6.75941	6.81158
Nsd3	1.19656	0.25889	2.12697	0.0568941	0.226283	6.69226	6.65838	6.28362	6.31169	6.58759	6.52831	6.91983	6.92046
Tgtp1	1.24056	0.310991	2.12638	0.0569529	0.226447	1.36324	1.33284	1.13327	1.17448	1.65179	1.62964	1.65317	1.35149
Irs1	1.10657	0.146099	2.12566	0.0570239	0.226588	6.19047	6.19854	6.42618	6.39026	6.50155	6.46869	6.42724	6.39689
Zfp787	1.13713	0.185402	2.12539	0.0570504	0.226623	4.49531	4.38082	4.43358	4.68708	4.72415	4.57003	4.8124	4.5887
Ric1	1.08953	0.123705	2.12431	0.0571574	0.226836	5.44523	5.38669	5.416	5.51806	5.63026	5.57872	5.5451	5.5147
Calm2	1.25584	0.328656	2.12378	0.0572102	0.226904	4.74191	4.69856	5.07335	5.3438	5.49978	5.54473	5.02034	5.1773
Sdhb	1.10976	0.150244	2.12309	0.0572786	0.227035	6.8252	6.83941	6.8414	6.80859	7.1253	7.08596	6.86273	6.8555
Nipbl	1.09428	0.129987	2.12267	0.0573199	0.227128	5.4507	5.40465	5.40235	5.47077	5.64756	5.60925	5.45597	5.55694
Cox4i1	1.10292	0.141324	2.12231	0.0573555	0.227199	7.55041	7.59187	7.51853	7.63815	7.82118	7.81162	7.65376	7.58022
Rgl1	1.14802	0.199147	2.1219	0.0573972	0.227243	4.31197	4.35896	4.40055	4.13449	4.264	4.47336	4.62068	4.59134
Epb41l4aos	1.25709	0.330083	2.12136	0.0574501	0.227243	1.91675	1.58367	1.79434	1.61631	2.31144	1.6438	2.07417	2.1471
Ptbp3	1.15212	0.204294	2.12113	0.0574734	0.227243	5.85634	5.92504	5.9819	6.19854	6.33234	6.35795	6.01365	6.1035
A630052C17Rik	1.44008	0.526153	2.12086	0.0575009	0.227281	0.297835	0.211769	0.252015	-0.504664	0.857465	0.121023	0.803116	0.521332
Tardbp	1.26336	0.337271	2.11953	0.0576331	0.227663	5.46335	5.51331	5.74481	6.09348	6.26981	6.34289	5.82842	5.77231
Mthfr	1.17899	0.237547	2.11729	0.0578576	0.228426	5.50181	5.38669	5.13061	4.97036	5.32677	5.49762	5.61798	5.48531
Cep85l	1.16525	0.22064	2.11676	0.0579104	0.228486	4.86549	4.64083	5.07615	5.13995	5.1373	5.0318	5.16134	5.23911
Acat1	1.10723	0.14695	2.11674	0.0579129	0.228486	7.7711	7.79616	7.58633	7.5634	7.8026	7.75047	7.83272	7.91808
Lrrc58	1.09343	0.12886	2.11505	0.0580829	0.22889	7.45745	7.39103	7.39103	7.55041	7.63668	7.64603	7.49253	7.53227
Arhgef37	1.15781	0.211394	2.11336	0.058253	0.22927	3.9848	3.89889	4.2188	4.03687	3.98288	4.30755	4.30679	4.34358
Klhl6	1.29274	0.370436	2.11241	0.0583491	0.229485	0.520281	0.520281	0.175709	0.393309	0.735816	0.673211	0.870496	0.747576
Rps20	1.08815	0.121878	2.11226	0.0583637	0.229485	6.00438	6.00592	6.11543	6.15492	6.22172	6.21661	6.15252	6.18143
Dnajb4	1.18788	0.248385	2.11157	0.0584339	0.22969	3.79489	3.70977	3.90959	3.79825	4.25894	4.35872	3.86298	3.87857
Dcun1d1	1.18918	0.249971	2.11105	0.0584866	0.229715	4.86658	4.70238	4.75312	5.15668	5.32179	5.29102	4.91379	5.01455
Ppp2r3a	1.12401	0.168656	2.11078	0.058514	0.229715	4.12721	4.18375	4.22172	4.36404	4.44763	4.33302	4.2909	4.49634
Il16	1.17622	0.234156	2.11048	0.0585444	0.229715	2.25807	2.28463	2.34908	2.0701	2.44151	2.35368	2.56998	2.48273
Gm38374	1.72098	0.783232	2.11027	0.0585656	0.229715	-0.881499	-0.572616	0.100122	-0.0201969	1.35659	0.943337	-0.071847	0.0091946
Mcts1	1.22433	0.291987	2.11027	0.0585662	0.229715	2.27508	2.34953	2.46756	2.09528	2.82907	2.62765	2.33329	2.72119
Odf3b	1.20768	0.272235	2.10909	0.0586857	0.229902	2.56442	2.45651	2.82021	2.94018	3.11628	2.7754	3.04424	2.87498
Washc3	1.12906	0.175124	2.10873	0.0587222	0.229955	3.25954	3.34079	3.41567	3.37204	3.44002	3.66046	3.48333	3.52957
Ppp1r3c	1.31629	0.396475	2.1086	0.0587352	0.229955	6.2493	6.24544	5.67933	5.70109	6.71617	6.69419	6.09155	6.03334
Gm37159	1.4404	0.526467	2.108	0.0587961	0.230122	-0.311208	-0.624801	-0.576576	-0.735134	0.251848	-0.579753	0.155038	-0.0741963
Ccdc15	1.26999	0.344816	2.10673	0.0589264	0.230205	1.23276	1.2635	1.1506	1.19378	1.13327	1.58774	1.58376	1.79567
Krcc1	1.21771	0.284171	2.10651	0.0589484	0.230205	4.09352	3.98406	4.23621	4.42078	4.8095	4.62954	4.30157	4.23716
Gm16548	1.34718	0.429938	2.10632	0.0589679	0.230205	2.06531	1.9765	2.06636	2.09528	1.68216	2.76377	2.57621	2.74332
4930581F22Rik	1.33516	0.417011	2.10614	0.0589861	0.230205	3.86998	4.17345	4.15683	3.84636	3.86346	4.06088	4.78032	4.77736
Bmi1	1.19723	0.259704	2.10605	0.0589958	0.230205	3.38816	3.21867	3.62392	3.70985	3.74712	4.01586	3.6467	3.64611
Nudt1	1.19959	0.262547	2.10577	0.0590244	0.230205	3.46807	3.30309	3.12415	3.33905	3.77149	3.85552	3.44002	3.37024
Nono	1.09874	0.135851	2.10572	0.059029	0.230205	5.73464	5.71187	5.7982	5.80899	5.92858	6.03922	5.8233	5.82778
Vldlr	1.28493	0.361688	2.10556	0.0590452	0.230205	1.90417	2.16629	1.49692	1.8521	1.86765	2.08142	2.33329	2.39806
Cblb	1.20398	0.267806	2.1055	0.0590514	0.230205	3.60767	3.51063	3.6047	3.4326	3.4747	3.57444	4.02423	3.98747
Gpx4-ps2	1.15914	0.213054	2.10488	0.0591149	0.230258	3.90324	4.12591	4.10119	4.03465	4.50061	4.23069	4.04519	4.30841
Apob	1.17757	0.235812	2.10247	0.0593622	0.23081	13.4042	13.1046	13.1046	12.9498	13.2386	13.2386	13.4042	13.6356
Gbp10	1.1754	0.23315	2.10155	0.0594574	0.230949	2.88816	3.00606	2.59934	2.85728	3.24773	3.02391	3.02897	3.01673
Spg21	1.11971	0.163124	2.10055	0.0595601	0.23127	4.02801	3.96664	4.02801	4.08197	4.28851	4.03022	4.14466	4.27499
Ndufb3	1.15978	0.213853	2.0996	0.059658	0.23144	3.68961	3.84491	3.55955	3.42784	3.90662	3.80732	3.73695	3.95975
Pcdhgb7	1.33279	0.414446	2.09859	0.0597623	0.231637	0.115577	0.715607	0.421736	0.465165	1.02661	1.09307	0.700771	0.704357
D330041H03Rik	1.43998	0.526046	2.09835	0.0597872	0.231637	0.343128	-0.316918	0.866641	0.772115	1.00441	0.943337	0.817187	1.02681
Szrd1	1.1375	0.185869	2.09754	0.059871	0.231637	6.86141	6.8576	6.81634	6.89996	7.17306	7.24902	6.96879	6.80383
Gm48602	1.30918	0.388664	2.09753	0.0598721	0.231637	1.24793	1.15357	1.65297	1.8241	1.4908	1.7939	2.00894	1.93701
Mob3b	1.11972	0.16314	2.09712	0.0599146	0.231732	5.54646	5.60028	5.80305	5.86549	5.79977	5.90959	5.87571	5.87588
Cd164	1.10899	0.149243	2.09512	0.0601221	0.232042	7.14873	7.16328	7.27011	7.34413	7.42035	7.49253	7.22487	7.38983
C1rl	1.09128	0.12602	2.09385	0.0602545	0.232301	7.06082	7.15529	7.18062	7.30197	7.31428	7.25753	7.30732	7.32138
Gmeb1	1.24218	0.312875	2.09345	0.0602961	0.232301	2.88442	2.78259	2.69369	2.9309	2.851	2.72822	3.39523	3.29724
Klhl28	1.23236	0.30142	2.09342	0.0602996	0.232301	1.82695	2.2736	2.00732	2.31181	2.65293	2.36875	2.39806	2.23454
Exoc8	1.13154	0.178284	2.09338	0.0603032	0.232301	3.81277	3.90312	3.63971	3.85808	3.94053	4.02406	3.88979	4.07915
Lgals3	1.25324	0.325662	2.09326	0.0603165	0.232301	1.7177	1.89471	1.62816	1.93961	2.5143	2.24145	1.96157	1.93701
Fzd6	1.20934	0.274218	2.09198	0.0604497	0.232674	2.33055	2.49479	2.51729	2.61711	2.84102	2.38654	2.74218	2.96781
Trpm2	1.19777	0.260346	2.09116	0.0605358	0.232931	3.11105	2.85317	2.99459	2.65666	3.41975	3.06814	3.21582	3.01404
Luc7l3	1.21299	0.278569	2.09063	0.0605913	0.232931	3.86157	3.75604	4.04866	4.21508	4.50395	4.44865	3.97933	4.18048
Zfp715	1.20294	0.266564	2.09047	0.0606077	0.232931	2.90173	2.69378	2.46756	2.41068	2.88284	2.88136	2.77701	3.04037
Cox6b1	1.09265	0.127833	2.08913	0.0607481	0.23333	6.95234	6.95373	6.86273	6.73836	7.04604	7.01633	6.98312	6.97727
Slc50a1	1.28919	0.366465	2.08787	0.0608813	0.233702	2.22522	1.9765	2.52925	2.05485	2.25293	2.2125	2.81692	2.73126
Gm36738	1.60979	0.686876	2.08636	0.0610404	0.234242	-0.493654	0.171827	0.612944	-0.163356	0.647734	1.35847	1.00694	0.0091946
4732440D04Rik	1.32067	0.401275	2.08419	0.0612693	0.234701	0.343128	0.57994	1.02029	0.812448	1.26212	1.2248	1.06204	0.899512
Atp5mpl	1.13112	0.177747	2.08249	0.06145	0.235108	4.16546	4.14831	4.28436	4.29545	4.3554	4.64391	4.33352	4.32468
Gm47483	1.43776	0.523825	2.08225	0.0614749	0.235132	0.56022	-0.108973	-0.436644	0.393309	0.647734	0.986353	0.441404	0.56022
Rap1b	1.18008	0.238888	2.08122	0.0615848	0.235482	4.05285	4.08789	4.30113	4.52402	4.63829	4.58161	4.29623	4.45918
Ezh2	1.27518	0.3507	2.0801	0.0617039	0.235593	1.19032	1.04372	0.933357	1.51238	1.38863	1.58774	1.66191	1.35847
Map4	1.11208	0.153267	2.07998	0.0617167	0.235593	5.59394	5.64379	5.67106	5.6575	5.61864	5.73075	5.85365	5.94676
Arglu1	1.12132	0.165199	2.07909	0.0618121	0.235787	3.79101	3.72009	3.78136	3.94897	3.99636	4.03636	3.87857	4.01366
Mov10	1.10047	0.138123	2.07818	0.0619086	0.235944	5.16306	4.95541	5.17357	5.10501	5.21346	5.22913	5.28477	5.21572
Hnrnpa3	1.11315	0.154652	2.07672	0.0620653	0.236293	5.91726	6.0025	5.99493	6.00518	6.24118	6.27948	5.96419	6.08369
Tor1aip1	1.09079	0.125368	2.07658	0.0620798	0.236293	5.77512	5.85925	5.65086	5.72637	5.87943	5.84256	5.90585	5.87981
Zfp410	1.17132	0.228133	2.07629	0.0621114	0.236293	3.9656	3.98406	3.63681	3.67976	4.14831	4.24986	3.91209	3.97218
Nme4	1.4829	0.568418	2.07584	0.0621592	0.236349	0.749743	-0.108973	0.374205	-0.0754107	1.5202	0.854539	0.585808	0.56022
Gm49492	1.43246	0.518498	2.07399	0.0623588	0.236811	-0.132408	-0.170901	-0.251989	-0.370327	-0.410604	0.561994	0.520281	0.348567
Kdm3a	1.17023	0.22679	2.07324	0.062439	0.237045	4.25419	4.20381	4.10614	4.03687	4.0971	4.3287	4.36963	4.65349
Tceal8	1.24446	0.315518	2.0699	0.0628001	0.237992	2.21028	2.2736	2.42273	2.24008	3.05739	2.72822	2.50267	2.3206
Rbmx	1.17791	0.236228	2.06924	0.0628723	0.238188	3.2836	3.24815	3.6648	3.51536	3.80898	3.44334	3.6842	3.68196
Mat2b	1.11865	0.161753	2.06908	0.062889	0.238188	4.24536	4.24123	4.28764	4.31394	4.36404	4.64813	4.3439	4.42402
Fra10ac1	1.21505	0.281019	2.06847	0.0629558	0.238188	2.05573	1.84512	1.93701	2.24008	2.14174	2.58425	2.31492	2.18862
Hmgb1	1.12028	0.163861	2.06825	0.0629798	0.238188	5.08459	5.08152	5.05743	5.32067	5.3531	5.27192	5.17505	5.39979
Rnaset2b	1.09699	0.133549	2.06812	0.0629939	0.238188	5.33624	5.49483	5.55369	5.41058	5.60028	5.62459	5.52276	5.59449
Smap2	1.09057	0.125089	2.06811	0.0629944	0.238188	5.38508	5.35209	5.42329	5.29321	5.42151	5.43487	5.54306	5.53793
St8sia4	1.45673	0.542737	2.06805	0.063001	0.238188	-0.0725365	-0.832816	-0.49929	-0.29852	-0.0782686	0.673211	-0.133908	0.171827
Foxj3	1.12493	0.169835	2.06657	0.063162	0.23852	3.74736	3.70524	3.78136	3.64345	4.01642	4.00324	3.82833	3.78573
Slc10a5	1.10249	0.140764	2.06638	0.0631832	0.238524	5.53244	5.49344	5.52074	5.57244	5.79889	5.76101	5.56098	5.59198
C1galt1c1	1.20115	0.264418	2.06605	0.0632185	0.238578	2.86059	2.90647	2.76647	2.59803	3.09565	3.40797	2.84071	3.0321
Safb2	1.14909	0.200489	2.06541	0.0632892	0.238578	4.9941	4.91647	5.02079	5.2564	5.03582	5.14823	5.37986	5.3564
Marveld2	1.18837	0.248986	2.06539	0.0632909	0.238578	3.10417	3.12565	3.62669	3.28521	3.51594	3.45355	3.63615	3.49083
Ccnl2	1.08439	0.116882	2.06484	0.0633515	0.23862	6.26286	6.20689	6.23381	6.27361	6.41328	6.43834	6.32916	6.27582
Gm37470	1.51259	0.597018	2.06443	0.0633954	0.23862	-0.242065	-1.04236	-0.202941	-0.597731	0.251848	0.720758	-0.201647	-0.149235
2210016F16Rik	1.12618	0.171435	2.06382	0.0634624	0.238802	4.30222	4.22715	4.28764	4.23492	4.58616	4.48162	4.47743	4.23226
Pbrm1	1.0951	0.131065	2.06297	0.0635554	0.239081	5.40778	5.37461	5.24197	5.31397	5.48602	5.46619	5.38233	5.53584
Rasgef1b	1.22806	0.296384	2.06242	0.0636163	0.23917	2.8719	2.89829	3.07664	3.03264	2.90647	2.96173	3.48333	3.47422
Tbk1	1.10738	0.147155	2.05919	0.0639709	0.239982	4.14845	4.06304	4.20381	4.26411	4.3294	4.23226	4.35181	4.32605
Fam174a	1.2271	0.29525	2.0591	0.0639817	0.239982	2.50267	2.7361	2.47623	2.75181	3.26654	3.11708	2.71097	2.73787
Chd4	1.07153	0.0996763	2.05648	0.0642709	0.240769	7.23907	7.22487	7.21502	7.25753	7.30505	7.37383	7.34792	7.30881
Pim2	1.24803	0.319655	2.05617	0.0643055	0.240769	1.48676	1.3413	1.64065	1.59858	1.5202	1.6438	1.99237	1.98733
Gm10443	1.47941	0.565019	2.05548	0.0643815	0.240885	1.22326	1.45017	0.917034	0.363818	2.00984	2.13415	1.3482	1.17226
Nkapd1	1.20424	0.268123	2.05347	0.0646047	0.241401	2.56442	2.50439	2.19451	2.6985	2.63909	3.00721	2.69378	2.73126
Zfp955a	1.20146	0.264788	2.05317	0.0646382	0.241448	1.72531	1.92435	1.95125	1.90101	2.39806	2.20503	2.02589	2.05063
Ahsg	1.14267	0.192409	2.05208	0.0647604	0.241693	11.7829	11.9164	12.0188	12.0188	12.0188	12.0188	12.4022	12.084
Diaph2	1.12661	0.171987	2.05166	0.064807	0.241796	3.99631	3.99396	4.07314	4.14223	4.32194	4.34252	4.0557	4.23716
Zfp292	1.18292	0.242358	2.05149	0.064826	0.241796	4.29329	4.21694	4.16352	3.9836	4.3928	4.02004	4.54398	4.57109
Ugt2b1	1.14132	0.190707	2.05019	0.0649713	0.242071	7.85858	7.86917	7.90728	8.05533	8.26632	8.2844	7.86917	8.03186
Lmbrd2	1.20076	0.263943	2.04951	0.0650474	0.242268	5.72392	5.66022	5.87458	6.06094	6.30219	6.34672	5.77951	5.99804
Mef2c	1.29964	0.37811	2.04646	0.0653898	0.243473	1.3945	1.49333	1.32922	2.02062	2.16021	2.22522	1.80133	1.70304
Thoc2	1.18811	0.248663	2.04596	0.065446	0.243611	3.69889	3.60283	3.66215	4.10795	4.14055	4.07013	3.80169	4.09454
Psip1	1.13636	0.184415	2.04418	0.0656473	0.244076	3.34109	3.45826	3.26801	3.51964	3.6127	3.70524	3.57417	3.46506
Ccdc50	1.13883	0.187556	2.04359	0.0657135	0.244228	5.28749	5.3015	5.31067	5.60864	5.65207	5.72156	5.42445	5.49171
Gm9385	1.35779	0.441258	2.04218	0.0658736	0.244461	1.47829	2.0582	1.21006	2.16781	2.27622	2.42322	2.17759	1.85419
Pank1	1.11452	0.156422	2.04185	0.0659103	0.244461	6.98983	7.02063	7.15853	7.19214	7.38369	7.331	7.10311	7.1763
Csnk2a2	1.11956	0.162928	2.04069	0.0660419	0.244688	4.52556	4.67136	4.70922	4.86444	4.83231	4.96086	4.82128	4.81719
Hectd2os	1.25128	0.323408	2.03998	0.0661234	0.244909	5.14019	5.09578	4.72425	4.92348	5.62815	5.63635	4.96413	5.07735
Mapkapk2	1.10347	0.142046	2.0372	0.0664397	0.245641	6.36391	6.33781	6.28817	6.42845	6.67542	6.50301	6.42724	6.3941
Trafd1	1.10662	0.146154	2.03709	0.0664528	0.245641	5.36724	5.2929	5.47843	5.32615	5.62016	5.35291	5.51664	5.55015
Cenpa	1.24009	0.310447	2.03631	0.0665425	0.24583	1.85236	1.99237	2.47623	2.37508	2.65293	2.44914	2.38818	2.48273
Malat1	1.26674	0.341116	2.03549	0.0666359	0.246054	11.313	11.296	11.5347	11.9432	12.1253	12.1253	11.6026	11.5756
Xpr1	1.08668	0.119921	2.0352	0.0666687	0.246054	5.19054	5.28094	5.25708	5.35176	5.40887	5.41209	5.39578	5.3449
Trappc8	1.10756	0.147381	2.03299	0.0669224	0.246521	5.2983	5.33232	5.26702	5.06581	5.3749	5.38042	5.32789	5.47814
Lmo2	1.2788	0.35479	2.03151	0.0670929	0.246793	2.02021	1.71306	1.5608	2.04032	2.2669	2.50347	2.27096	1.80844
Zfp943	1.35601	0.439363	2.03074	0.0671819	0.247049	1.3945	1.84512	1.38101	2.24008	2.38818	2.51589	1.82088	2.08557
Mrnip	1.1903	0.251331	2.02963	0.06731	0.247378	3.09967	3.17006	3.25579	2.71455	3.13644	3.46647	3.33603	3.34212
C1s1	1.08369	0.115952	2.02915	0.0673664	0.247446	8.22818	8.26632	8.32894	8.35362	8.44161	8.49394	8.35362	8.35031
Lrrc40	1.19765	0.260211	2.02914	0.0673674	0.247446	2.77584	2.48008	2.70961	2.51305	2.96173	3.07863	2.63136	3.0005
Fam241b	1.40743	0.493067	2.02648	0.0676762	0.247939	1.48676	1.10769	1.36027	1.21936	1.98008	2.62765	1.59486	1.35847
Ccnb1ip1	1.25734	0.33037	2.02607	0.0677235	0.248041	4.10614	4.05258	3.51236	3.96437	4.69668	4.06792	4.24033	3.99636
Cacna1d	1.40113	0.486596	2.02492	0.0678575	0.248318	1.51784	0.609886	1.28056	1.53319	1.11141	1.85516	1.81102	1.93701
Bptf	1.13946	0.188347	2.02362	0.0680086	0.2488	5.76557	5.68942	5.72431	5.73262	5.69598	5.7496	6.06192	6.11052
Atf7	1.12911	0.175183	2.02122	0.0682897	0.249472	5.05924	4.91268	5.16278	5.2163	5.0776	5.22836	5.36016	5.34057
Nsmaf	1.11085	0.151659	2.02105	0.0683095	0.249472	4.15464	4.2063	4.18836	4.05042	4.22172	4.19543	4.38031	4.36378
Supt20	1.10381	0.142495	2.0202	0.0684096	0.249695	3.73447	3.66773	3.6935	3.70524	3.90312	3.88037	3.79489	3.82407
Senp7	1.18101	0.24002	2.01943	0.0685005	0.249884	2.71274	2.72272	2.65107	2.96862	3.243	3.12747	2.83531	2.9237
Kynu	1.10331	0.141841	2.01745	0.068733	0.250545	6.57179	6.44301	6.73733	6.67143	6.80383	6.75788	6.66993	6.76389
Chst3	1.61299	0.68974	2.01721	0.0687623	0.250553	-0.0725365	-0.726645	-1.55514	0.112828	0.119535	-0.234702	0.256639	0.171827
Bclaf3	1.33127	0.412802	2.01563	0.0689486	0.250874	0.44973	0.387726	0.328957	0.112828	0.815573	1.2248	0.612087	0.508059
Cstf2t	1.16703	0.222836	2.01494	0.0690305	0.250967	4.46887	4.61167	4.95781	4.95381	4.85628	4.96299	5.01728	5.00979
Ptpre	1.24438	0.315433	2.01479	0.0690475	0.250967	1.20733	1.42855	1.5608	1.51238	1.75197	1.3936	1.7462	1.94577
Gm29609	3.84223	1.94195	2.01475	0.0690527	0.250967	0.474732	1.1831	0.0685942	-5.37793	1.58602	1.00971	1.55903	0.41067
Emc3	1.08701	0.120363	2.01348	0.0692035	0.251443	5.23911	5.26887	5.13254	5.11913	5.30388	5.32382	5.31088	5.30693
Cops7b	1.1578	0.211386	2.01228	0.069346	0.251806	3.44002	3.58361	3.86821	3.55791	3.65938	3.94972	3.86821	3.81499
Rnf139	1.18881	0.249521	2.01081	0.069521	0.252144	4.05635	4.05312	4.11273	4.34562	4.52801	4.72902	4.13125	4.29961
Psma7	1.13143	0.178152	2.00703	0.0699731	0.253324	5.76387	5.83223	5.53271	5.42907	5.88508	5.85236	5.76685	5.78627
Ndufv2	1.18207	0.241313	2.00685	0.069994	0.253324	5.66479	5.77135	5.83099	5.98536	6.35657	6.22714	5.82599	5.85712
Clec4g	1.20148	0.264813	2.00654	0.0700323	0.253324	4.70946	4.61167	4.93837	4.68874	4.8095	4.63581	5.21465	5.22836
G0s2	1.76971	0.823511	2.00649	0.0700378	0.253324	6.48751	6.46761	5.00988	4.78741	7.09676	7.07725	6.06672	5.93557
Chic1	1.39428	0.479518	2.00579	0.0701223	0.253484	1.3945	1.32734	2.20613	2.41068	2.23467	2.71455	2.13969	2.26
Gm5834	1.22153	0.288685	2.00317	0.0704372	0.254334	2.82194	2.62039	2.26442	2.60358	2.83293	3.23008	2.76547	2.76468
Igip	1.16699	0.22279	2.0029	0.0704706	0.254355	2.6569	2.52525	2.60325	2.54124	2.99919	2.96173	2.62656	2.77879
Gm37893	1.27064	0.345559	2.00147	0.0706428	0.254717	1.12993	1.22295	1.09197	1.31652	2.02062	1.47268	1.45031	1.32351
Lrig2	1.14045	0.189603	1.99944	0.0708889	0.255244	3.4232	3.32861	3.55955	3.69319	3.70524	3.56563	3.70524	3.7355
Ppp1r1b	1.22394	0.291534	1.99862	0.0709889	0.255335	2.11324	2.08557	2.25233	1.89242	2.10469	2.78535	2.35065	2.36172
Uhrf2	1.10729	0.147033	1.99837	0.0710194	0.255342	4.51803	4.53489	4.61259	4.66918	4.71463	4.89872	4.65107	4.69466
Hmga1	1.15328	0.205742	1.99823	0.0710361	0.255342	3.9888	4.09118	4.42755	4.22778	4.20601	4.39946	4.47053	4.43667
Gm24407	1.27833	0.354264	1.99803	0.0710604	0.255358	3.2345	3.54901	3.83495	2.84581	3.59123	3.57938	3.86494	3.80268
Cdkn2c	1.33152	0.413079	1.99785	0.0710819	0.255363	1.41013	1.99237	1.52788	2.09528	2.45439	2.59772	1.89964	1.96518
Cmbl	1.10951	0.149925	1.99658	0.0712375	0.255625	6.36086	6.33781	6.55889	6.42115	6.65956	6.69893	6.46695	6.47306
Cmtm3	1.16714	0.222978	1.99641	0.0712579	0.255625	2.44679	2.24271	2.45822	2.33689	2.75105	2.62765	2.62656	2.43031
Tm4sf1	1.18971	0.250615	1.9963	0.0712708	0.255625	2.72822	2.68155	2.43934	2.48159	2.89464	2.58425	2.75343	3.05838
Serpinf2	1.11197	0.153117	1.99627	0.0712748	0.255625	9.29892	9.2712	9.4938	9.39135	9.40277	9.41316	9.64676	9.61401
Alms1	1.19025	0.251266	1.99548	0.0713718	0.255744	2.06696	1.94068	2.13492	1.93961	2.50732	2.24145	2.10236	2.3422
Znhit6	1.36283	0.446608	1.99502	0.0714281	0.255744	0.730048	1.23959	0.584233	0.772115	1.5202	1.49754	0.834211	1.49712
Akap8l	1.08684	0.120136	1.99328	0.0716403	0.256419	5.57603	5.46768	5.60493	5.54187	5.5794	5.6843	5.73444	5.66318
Smug1	1.15647	0.209723	1.99315	0.0716569	0.256419	2.95115	3.16406	3.11215	2.83053	3.23369	3.14337	3.36185	3.12858
Rabl3	1.14508	0.195453	1.99255	0.0717299	0.256608	3.04974	2.91654	3.12831	3.18828	3.41975	3.3362	3.16406	3.21582
Bnip3	1.08579	0.118742	1.99232	0.0717583	0.25661	5.69196	5.69757	5.60077	5.69196	5.8249	5.7679	5.70222	5.86608
Spsb4	1.30062	0.379199	1.99221	0.0717725	0.25661	2.28463	2.02739	1.54225	2.51305	2.35009	2.73787	2.46628	2.33741
Ganc	1.11786	0.160741	1.99184	0.0718171	0.25661	4.31967	4.24267	4.31	4.07899	4.32412	4.30017	4.43713	4.5025
Tmco4	1.1252	0.170177	1.99184	0.0718175	0.25661	3.74736	3.62757	3.71782	3.75088	3.71012	3.78573	3.96918	3.97868
Kat6a	1.10123	0.13911	1.99173	0.0718306	0.25661	5.13051	5.12835	5.22083	5.14532	5.11868	5.29638	5.36016	5.37784
Gng11	1.23505	0.304571	1.99154	0.0718545	0.256623	0.856212	1.15357	1.11245	1.19378	1.5202	1.2248	1.44076	1.30418
Fam3c	1.25102	0.323099	1.99119	0.0718977	0.256706	3.0005	3.17006	3.66215	3.73134	3.76506	3.93641	3.68961	3.51555
Mllt6	1.14186	0.191382	1.98969	0.0720818	0.257219	5.24525	5.36743	5.4856	5.70373	5.59218	5.53651	5.77436	5.62652
Itgb1	1.15226	0.204461	1.98933	0.0721269	0.257308	6.75092	6.76253	6.84994	7.00374	7.25215	7.22235	6.81956	6.90812
Mtrf1l	1.21775	0.284216	1.9885	0.0722288	0.2576	1.29391	1.35886	1.1506	1.39729	1.82463	1.47268	1.55284	1.51234
Sgk3	1.15647	0.209723	1.98722	0.0723871	0.257949	2.89464	2.85855	2.80166	3.04582	3.18847	2.9714	2.98605	3.27485
Gm37212	1.30108	0.379709	1.98654	0.0724713	0.258177	0.56022	0.794472	0.725201	1.16132	1.38863	1.42263	1.15069	0.899512
Gmpr	1.45817	0.54416	1.98528	0.0726285	0.25852	-0.56762	-0.108973	-0.0488421	-1.13279	0.119535	-0.149235	0.300934	0.0091946
Mta1	1.11341	0.154982	1.98493	0.0726709	0.258599	5.18142	5.23351	5.34579	5.45837	5.34028	5.52276	5.55244	5.40653
Nap1l4	1.16851	0.224666	1.98374	0.0728199	0.258913	4.66918	4.70181	4.6596	4.80205	5.17825	5.18325	4.79195	4.67573
C8a	1.10738	0.14715	1.98237	0.0729899	0.259172	8.68686	8.63936	8.5578	8.55573	8.63936	8.6305	8.87977	8.88451
C330007P06Rik	1.16718	0.223027	1.98234	0.0729941	0.259172	4.20124	4.06059	4.32139	4.26908	4.65826	4.65568	4.19563	4.35517
Zfp13	1.6394	0.713171	1.98208	0.073027	0.25921	-1.4295	-1.04236	-0.0843815	-0.0754107	-0.585741	0.618973	0.119855	0.0091946
Ciao1	1.0869	0.12022	1.98112	0.073146	0.259422	4.59358	4.56779	4.63316	4.5709	4.76505	4.742	4.6628	4.69946
Immp2l	1.1316	0.178359	1.98061	0.0732106	0.259459	3.64345	3.79634	3.69956	3.51964	3.99636	3.89496	3.72534	3.83291
Cnppd1	1.11836	0.161379	1.98016	0.0732661	0.259459	5.6275	5.66946	6.01327	5.77244	5.92658	5.92904	5.9323	5.94005
Gsta3	1.0726	0.101115	1.98011	0.0732725	0.259459	9.54051	9.54051	9.53355	9.58249	9.68067	9.6962	9.598	9.62366
Gm22009	1.36486	0.44875	1.98007	0.0732783	0.259459	1.3945	1.15357	1.4818	2.31181	2.29656	2.24145	1.79322	1.92625
AC134468.1	1.75735	0.813404	1.97971	0.0733223	0.259507	-1.34675	-0.0768612	-0.535241	1.14974	0.210287	0.695586	0.786958	0.480876
Wac	1.10249	0.140768	1.97963	0.0733324	0.259507	5.4538	5.49964	5.38008	5.57294	5.68168	5.69623	5.46931	5.6442
Klhl12	1.1261	0.17134	1.97935	0.0733683	0.259562	3.68196	3.67578	3.68563	3.85808	4.06872	3.88979	3.77137	3.8994
Cep57	1.21942	0.286192	1.97689	0.0736764	0.260508	2.33055	2.28463	2.17925	1.89242	2.52526	2.73787	2.22341	2.54032
Parn	1.13164	0.178419	1.97629	0.0737529	0.260707	3.81556	3.75242	3.96725	3.95673	3.90312	4.2415	3.99308	4.08838
Frs2	1.10439	0.143249	1.97565	0.0738332	0.260751	4.47856	4.35896	4.60203	4.47541	4.69209	4.57003	4.65494	4.57109
Hnmt	1.23598	0.305659	1.97458	0.0739686	0.260963	2.26651	2.26307	2.3812	2.91617	2.88284	2.90647	2.55667	2.77435
Eci2	1.16604	0.221616	1.97386	0.0740588	0.26121	7.23436	7.24658	6.98747	6.9151	7.13328	7.11726	7.50042	7.50779
Gm19409	1.24866	0.320386	1.97307	0.0741589	0.261346	1.86593	1.55431	1.51234	1.89242	1.86765	2.44914	1.86547	2.04114
Eif3c	1.06894	0.0961804	1.97242	0.0742418	0.261566	6.64322	6.66594	6.65631	6.61367	6.75483	6.72293	6.76628	6.71938
Ice2	1.1573	0.210765	1.97192	0.0743056	0.261647	3.26466	2.93359	3.39855	3.16424	3.46647	3.4222	3.41127	3.3362
Cep85	1.2155	0.281549	1.97082	0.0744447	0.26192	5.08938	5.14776	5.14172	5.20494	5.08573	5.08904	5.74984	5.66039
Chchd2	1.12182	0.165844	1.96951	0.0746109	0.26236	8.16133	8.22818	8.14689	8.19708	8.49001	8.52037	8.24644	8.13677
Adam12	1.36631	0.450287	1.96878	0.0747039	0.262615	-0.0725365	0.305265	-0.316918	-0.370327	0.410548	0.618973	0.368085	0.0685942
Gss	1.1237	0.168261	1.96681	0.0749556	0.263355	5.58756	5.55097	5.39158	5.2727	5.49429	5.53651	5.73053	5.68942
Cd74	1.0925	0.127637	1.96531	0.0751483	0.263959	6.07962	6.09913	6.02235	5.97421	6.27719	6.23659	6.14135	6.04954
Msrb1	1.08163	0.113208	1.96405	0.0753097	0.264253	7.69811	7.73973	7.61977	7.5561	7.70589	7.81327	7.7681	7.77959
Rpgrip1l	1.31572	0.395857	1.9625	0.0755096	0.264646	1.11245	1.46429	1.41453	1.21936	1.45628	2.36875	1.46626	1.72197
Myef2	1.20555	0.269696	1.96158	0.0756274	0.264858	2.64158	2.61028	2.39727	2.1951	3.06017	2.7604	2.62365	2.63231
Atg5	1.13206	0.178952	1.96152	0.0756361	0.264858	4.7982	4.94175	4.92483	5.01648	5.24372	5.24525	4.87628	5.09207
Uimc1	1.1274	0.173	1.96141	0.0756501	0.264858	3.54606	3.49784	3.45091	3.70524	3.74397	3.81112	3.76413	3.58389
Ppp1ccb	1.20496	0.268983	1.95825	0.0760582	0.265767	1.46432	1.19826	1.26421	1.43801	1.63919	1.49029	1.58901	1.68571
Ndufb10	1.26388	0.337864	1.95665	0.0762659	0.266176	5.88628	6.0277	6.10576	6.42306	6.74664	6.84655	6.1609	6.09666
Gm15941	1.54853	0.630902	1.95655	0.0762796	0.266176	0.343128	-0.492223	-0.576576	-0.504664	-0.410604	1.03843	0.483637	0.208545
Mndal	1.2488	0.320541	1.95558	0.0764049	0.266468	1.59357	1.70448	1.56525	1.38791	1.92308	2.1836	1.56757	2.06258
Sav1	1.15864	0.212438	1.95487	0.0764976	0.266646	3.39966	3.4008	3.52913	3.29231	3.41007	3.41504	3.72612	3.80217
Atp5h	1.09787	0.134713	1.95318	0.0767184	0.267197	6.13327	6.1481	6.23778	6.21796	6.40814	6.45133	6.20053	6.23899
Mettl5	1.19812	0.260769	1.95193	0.0768818	0.267693	1.97402	2.40497	2.04252	1.9533	2.45439	2.43031	2.38818	2.20264
Hist1h4c	1.13551	0.183344	1.94988	0.0771514	0.268339	4.53863	4.50084	4.62126	4.72846	4.93966	4.53292	4.72049	4.90099
Mgea5	1.11004	0.150611	1.94816	0.0773777	0.268812	5.68823	5.7124	5.56758	5.56098	5.81481	5.93815	5.60716	5.8053
Kng2	1.13325	0.180465	1.94804	0.0773926	0.268812	6.73468	6.70659	6.87488	6.74172	6.73928	6.79195	7.09131	7.13731
Mios	1.19359	0.255303	1.94673	0.0775658	0.268879	2.70688	2.81437	3.06122	3.23897	3.12831	3.31991	3.04934	3.35493
Lnpk	1.18632	0.246489	1.94652	0.0775937	0.268879	1.6411	1.86006	1.83738	2.0701	2.08607	2.04045	2.13969	2.06636
Gpn3	1.17023	0.226786	1.94621	0.0776339	0.268919	2.86059	2.9794	2.97194	2.80206	3.4841	3.09967	3.06765	2.97712
Gm12909	1.25129	0.323413	1.94603	0.0776586	0.268926	1.24793	1.53839	1.68665	1.39729	2.00195	1.3936	1.92685	1.74159
2010320M18Rik	1.21328	0.278916	1.94515	0.077774	0.269112	1.98509	1.62519	1.52788	1.77091	1.93134	1.85516	1.98684	2.17697
Btbd11	1.25431	0.326898	1.94475	0.0778274	0.269224	1.31291	1.30522	1.28056	1.04372	1.94678	1.58774	1.30496	1.61218
Gm43410	1.52015	0.604211	1.94458	0.0778497	0.269228	1.08526	0.609886	2.13492	2.29735	2.32483	1.9705	2.13415	2.04114
5830448L01Rik	1.34406	0.426601	1.94314	0.0780408	0.269743	1.08526	1.10769	0.668638	0.635294	1.80364	1.3936	1.3306	0.870496
Gxylt1	1.11954	0.162911	1.94203	0.0781884	0.270034	3.65437	3.54807	3.72208	3.7642	3.98733	3.83764	3.76413	3.79101
Creb3	1.15201	0.204155	1.94171	0.0782306	0.270055	4.52402	4.41735	4.43273	4.82431	4.84823	4.93816	4.6609	4.61559
Hlx	1.14557	0.196066	1.94107	0.0783166	0.270055	2.80159	2.83053	3.02897	2.94018	3.16424	3.00721	3.21258	2.96781
Ugt2b36	1.13622	0.184243	1.94099	0.0783267	0.270055	7.77694	7.73258	7.72885	7.9353	8.1539	8.14348	7.75047	7.86326
Pex7	1.08264	0.114557	1.94093	0.0783356	0.270055	5.60094	5.63368	5.66533	5.74481	5.86195	5.74777	5.7364	5.76079
Irf8	1.14798	0.199101	1.94069	0.0783671	0.270055	2.84717	2.94271	2.91137	3.08776	3.35831	3.10765	3.14769	3.0005
Ubb	1.08572	0.118653	1.94056	0.0783846	0.270055	8.58023	8.678	8.51759	8.46848	8.64244	8.62386	8.75228	8.70235
Rnf114	1.09233	0.127405	1.93971	0.0784983	0.270374	5.67373	5.66164	5.72554	5.52154	5.80899	5.86512	5.69307	5.74906
Hnrnph3	1.34275	0.425195	1.93942	0.0785368	0.270433	2.43031	2.44914	2.78327	2.5876	3.77149	3.01783	2.89293	2.51412
Pitpnb	1.09376	0.129291	1.93753	0.078789	0.270605	5.54306	5.55483	5.58384	5.71625	5.85236	5.73075	5.64399	5.70109
Kiz	1.15773	0.211296	1.93647	0.0789313	0.270864	2.64773	2.50439	2.82797	2.66985	2.99919	2.82301	2.74987	2.96781
2900005J15Rik	1.23226	0.30131	1.93627	0.0789588	0.270864	1.7629	1.70043	1.83738	1.66313	1.61272	1.94508	2.28452	2.1234
Ppfia2	1.83533	0.876042	1.93563	0.0790442	0.271084	-0.175135	-1.61982	-1.35925	0.665491	0.410548	0.986353	-0.0201969	-0.149235
Coa3	1.13256	0.179583	1.93493	0.0791377	0.27126	4.07082	4.2461	4.25781	4.40565	4.63342	4.40429	4.3684	4.32181
Hexb	1.28167	0.358027	1.9336	0.0793169	0.271407	1.58636	1.59438	2.36638	2.1471	2.06933	2.26008	2.31492	2.38481
Fam222a	1.19735	0.259843	1.93351	0.0793294	0.271407	2.91649	2.89829	3.33156	3.43834	3.3724	3.58361	3.40797	3.28034
Ercc6l2	1.1532	0.205638	1.93276	0.0794304	0.271613	3.43518	3.55404	3.45558	3.20288	3.62561	3.86821	3.4747	3.61775
5031425E22Rik	1.17288	0.230051	1.93244	0.0794739	0.271683	3.6323	3.72942	3.72208	4.01325	4.30941	4.08861	3.84721	3.86087
Tasp1	1.17073	0.22741	1.93193	0.0795421	0.271755	2.17697	2.09762	2.26978	2.1234	2.53692	2.5742	2.23688	2.37296
Npm3	1.17162	0.228499	1.93181	0.0795588	0.271755	2.99099	3.15278	2.98605	3.04422	3.43018	3.4345	3.3441	2.95967
Tbp	1.20919	0.274038	1.931	0.0796688	0.271985	2.73537	2.49479	2.74027	2.73424	3.33431	2.72822	2.73256	3.07653
Ap4b1	1.10875	0.148935	1.93077	0.0796994	0.272017	3.65904	3.71848	3.6334	3.61729	3.91155	3.76413	3.71677	3.859
Cyyr1	1.17627	0.234215	1.92793	0.0800851	0.272969	3.12885	3.18788	3.28156	3.21592	3.02069	3.62965	3.54901	3.48454
Ssh2	1.092	0.126968	1.92501	0.0804831	0.274033	5.31544	5.23156	5.31859	5.36549	5.49429	5.55076	5.37325	5.34891
Klf1	1.25425	0.326829	1.92375	0.0806557	0.274474	0.999804	0.895749	1.49692	0.986219	1.56426	1.42263	1.42034	1.34093
Ssr3	1.16244	0.217151	1.92297	0.0807627	0.274549	6.50301	6.47539	6.59675	6.82628	6.98709	7.04363	6.57051	6.693
Prkce	1.09877	0.135896	1.92254	0.0808213	0.274597	4.59041	4.46672	4.66629	4.69067	4.73638	4.6589	4.77302	4.76368
Fhit	1.302	0.380731	1.92239	0.0808421	0.274597	0.844194	0.520281	0.516361	0.478358	1.35659	1.19222	0.715128	0.870496
Tmtc2	1.17441	0.231935	1.92214	0.0808763	0.274624	3.32799	3.50112	3.09221	3.37204	3.33431	3.38396	3.61544	3.7592
Hebp1	1.09418	0.129845	1.92063	0.0810843	0.27498	6.78387	6.7935	6.84313	6.85214	7.07092	7.05187	6.83282	6.84902
Cnp	1.17842	0.236848	1.91951	0.0812384	0.27543	3.62392	3.61363	3.87295	4.00271	4.21523	4.21969	3.92779	3.79101
Nsa2	1.11179	0.152885	1.91918	0.0812834	0.275509	4.0635	3.99396	4.1331	4.05179	4.38045	4.192	4.08885	4.23876
Gm26697	1.30469	0.383707	1.91591	0.0817358	0.276456	0.905097	1.32734	1.38101	1.51238	2.12211	1.77068	1.61693	1.30418
Bcl7a	1.13799	0.186491	1.91554	0.0817865	0.276555	4.09008	4.08383	4.35226	4.33395	4.61563	4.41869	4.34037	4.27743
Ap1m1	1.12335	0.167811	1.91463	0.0819125	0.276785	4.65224	4.71637	4.64204	4.50036	4.57807	4.731	4.91773	4.8992
Trdmt1	1.44618	0.532248	1.91457	0.0819215	0.276785	0.133972	-0.316918	0.725201	-0.122692	0.300934	1.29329	0.635294	0.476642
Ifi203-ps	1.36354	0.447359	1.91447	0.081935	0.276785	0.530754	0.237971	-0.00675646	-0.215041	0.251848	0.561994	0.520281	0.956124
Atxn2	1.08654	0.119746	1.91427	0.0819629	0.276785	6.7935	6.78957	6.96809	6.98599	7.03739	7.02461	6.97058	6.98528
Vbp1	1.27295	0.34818	1.91333	0.0820944	0.277047	0.685581	0.768676	0.978982	1.28619	1.11141	1.47268	1.12993	1.40819
Samd9l	1.1827	0.242086	1.91249	0.0822107	0.277255	2.93367	2.69378	2.54783	2.54783	3.09565	2.99811	2.71755	3.00721
Amdhd1	1.08013	0.111205	1.91175	0.0823132	0.277454	7.13454	7.09676	7.13138	7.10498	7.14873	7.14419	7.29792	7.3156
Lrp5	1.11742	0.160172	1.91143	0.0823581	0.277532	7.31064	7.34792	7.58883	7.57391	7.52871	7.55157	7.78968	7.58883
Tmpo	1.11221	0.153429	1.9091	0.0826849	0.278047	5.10983	5.01455	5.01686	5.23533	5.37962	5.33667	5.2055	5.09965
Gpx4	1.11344	0.155028	1.90762	0.0828924	0.278428	7.52755	7.55909	7.50042	7.46008	7.83688	7.8026	7.53227	7.50042
Abi3bp	1.24517	0.316337	1.90751	0.0829073	0.278428	1.75197	1.80822	1.87791	1.8241	2.16021	1.56053	2.18552	2.41383
Akr1b3	1.1989	0.261708	1.90566	0.0831677	0.279009	2.20199	2.17571	2.49688	2.36875	2.29656	2.89992	2.50883	2.62675
Cnmd	1.44621	0.532276	1.90532	0.0832147	0.279079	-0.0725365	-0.0372538	-0.00675646	0.348567	-0.20822	1.26235	0.56022	0.720758
Gm49187	1.34327	0.425751	1.90447	0.0833358	0.279079	0.40188	0.885811	0.393309	0.434201	1.40522	1.05555	0.559551	1.04162
Nucks1	1.21041	0.275491	1.90443	0.0833415	0.279079	5.8834	5.76804	6.03762	6.33389	6.49852	6.56304	6.02732	6.08067
Atxn3	1.17093	0.227655	1.90297	0.0835468	0.279595	3.73447	3.64138	3.60981	3.88037	4.25894	4.09321	3.73469	3.81499
Nol12	1.15972	0.213777	1.90278	0.0835746	0.279595	2.8719	2.9794	2.57534	2.68008	3.0287	2.92011	3.07794	2.9126
Snx14	1.13814	0.186682	1.90272	0.0835829	0.279595	3.40754	3.26019	3.54319	3.56563	3.44656	3.72747	3.6238	3.70151
Nemp1	1.20584	0.270039	1.90139	0.0837704	0.280149	1.94058	1.90309	1.87791	2.36435	2.2669	2.14174	2.20199	2.47277
Akr1c14	1.23394	0.303268	1.89944	0.0840484	0.280784	7.32838	7.27735	7.52192	7.809	8.04473	8.10681	7.4362	7.56671
Sec62	1.15917	0.213095	1.8991	0.0840956	0.280806	5.32211	5.36228	5.45284	5.69467	5.94837	5.76156	5.48637	5.53051
Zmynd11	1.0856	0.118498	1.89908	0.084099	0.280806	5.26543	5.27401	5.3096	5.16535	5.42151	5.26511	5.38179	5.41209
Reln	1.16351	0.218479	1.89867	0.0841566	0.280813	6.93742	6.86657	7.13376	7.04398	6.94893	7.02327	7.42815	7.43768
Lap3	1.07106	0.0990375	1.8984	0.0841954	0.280834	7.74179	7.67722	7.69811	7.68585	7.88137	7.80488	7.76317	7.75047
Cops5	1.12031	0.163894	1.89736	0.0843437	0.281159	4.98169	5.05097	4.95349	5.15312	5.43108	5.21127	5.04702	5.14532
Pds5b	1.13831	0.186891	1.89726	0.0843586	0.281159	4.02397	3.93641	3.75262	3.80732	4.23908	4.15626	3.87857	4.08422
Tek	1.15114	0.203069	1.89541	0.084623	0.281893	3.39966	3.22462	3.66215	3.35224	3.45355	3.58361	3.65518	3.71384
Polb	1.18819	0.248769	1.89499	0.0846832	0.282018	2.62977	2.57514	2.43934	2.54783	3.14373	2.96173	2.66479	2.59548
Fam43a	1.25111	0.323213	1.89382	0.0848498	0.282354	2.97716	3.10655	3.62669	3.66451	3.99919	3.73215	3.45753	3.57992
Tjp1	1.11484	0.156837	1.89287	0.0849867	0.282565	5.33867	5.3435	5.55483	5.68143	5.61471	5.5671	5.64833	5.69505
Trim30a	1.27995	0.356083	1.8928	0.0849976	0.282565	2.00435	1.94248	1.35825	1.6256	1.83738	2.51164	1.91675	2.20758
Dcaf11	1.07191	0.100189	1.89226	0.0850752	0.282735	8.26632	8.29462	8.19178	8.16133	8.33283	8.36506	8.32709	8.28928
Gm43813	1.29182	0.369404	1.8908	0.0852845	0.28321	0.663725	0.298581	0.404287	0.478358	0.606789	0.986353	0.635294	1.1259
Atp6v1f	1.12986	0.176142	1.89029	0.0853577	0.283306	4.73243	4.96413	4.68708	4.51932	4.79063	4.98761	4.96041	4.87366
Ryk	1.08614	0.119208	1.8894	0.0854864	0.283597	4.58616	4.50487	4.53115	4.56219	4.64813	4.72049	4.70615	4.59134
Nmral1	1.32985	0.411267	1.88938	0.0854899	0.283597	1.35957	1.51018	1.3493	1.01246	1.42815	1.11302	1.91875	2.10469
Hdhd5	1.09015	0.124531	1.88826	0.0856515	0.283772	4.54106	4.57541	4.69944	4.52578	4.75709	4.66016	4.70109	4.72425
Hmgn2	1.18682	0.247105	1.88822	0.0856577	0.283772	2.83723	2.99331	3.12747	3.45898	3.51367	3.42435	3.25923	3.25118
S100a1	1.12673	0.172147	1.88803	0.0856848	0.283772	5.78091	5.81991	5.6575	5.42518	5.77521	5.76657	5.82975	5.99312
Tet2	1.14843	0.199666	1.88796	0.0856952	0.283772	4.58252	4.50487	4.63316	4.64943	4.60694	4.52434	4.91179	5.01981
Zfp24	1.12893	0.174951	1.88724	0.0857999	0.283962	3.67498	3.83576	3.78561	3.61138	4.1216	3.91099	3.77816	3.87444
Rbm18	1.17785	0.23615	1.88665	0.0858855	0.284034	3.02754	3.1895	3.09221	2.64917	3.10533	3.4222	3.15936	3.29231
Spata1	1.34496	0.427565	1.88663	0.0858884	0.284034	-0.311208	-0.398409	-0.735134	-0.418119	-0.328883	0.252015	-0.071847	0.0091946
Ccdc14	1.33247	0.414098	1.88621	0.0859489	0.284087	-0.0201969	0.0782026	0.21401	0.742001	0.356612	0.854539	0.772132	0.589634
Mt1	1.85289	0.889779	1.88587	0.0859983	0.284103	1.3945	1.41339	1.87791	1.69271	1.35659	1.07722	3.20288	3.31155
Gm49327	1.28658	0.363536	1.8841	0.0862559	0.28466	0.635294	0.57994	0.668638	0.20318	0.772535	0.561994	1.0252	1.05207
Rlim	1.09546	0.13153	1.88359	0.0863297	0.284732	5.12052	5.06923	4.95681	5.209	5.20374	5.31819	5.18632	5.18449
Tcim	1.17629	0.234245	1.88349	0.0863445	0.284732	2.38818	2.48008	2.57534	2.38763	2.45439	2.47799	2.86489	2.80317
Srsf6	1.12426	0.168981	1.88249	0.0864899	0.284991	6.02235	6.03402	6.04748	6.28276	6.46728	6.34289	6.11859	6.15711
Angptl3	1.15027	0.201973	1.88208	0.0865504	0.285078	7.04295	6.98747	6.69419	6.61724	6.98983	6.98869	6.91161	7.25919
Dnmt3a	1.1697	0.226136	1.88174	0.0865992	0.285078	4.91379	4.93715	5.47446	5.35652	5.43108	5.4194	5.40054	5.33598
Ldhb	1.36079	0.444441	1.88169	0.0866072	0.285078	0.181174	0.298581	0.854347	-0.0754107	0.857465	0.673211	1.02096	0.476642
Dennd1b	1.10101	0.138828	1.88155	0.086628	0.285078	4.69884	4.6631	4.51712	4.52813	4.79391	4.60688	4.74142	4.80465
Arrdc3	1.53922	0.622202	1.88061	0.0867659	0.285458	5.15115	5.16426	6.08319	6.14256	6.86516	6.90096	5.63881	5.74292
Syncrip	1.16365	0.218659	1.87917	0.0869769	0.285785	4.52208	4.42819	4.56991	4.63396	4.85953	5.11953	4.50888	4.65568
Angptl6	1.13469	0.182303	1.87889	0.0870171	0.285808	3.61344	3.80864	3.5058	3.51964	3.7908	3.63443	3.93094	3.7592
6720464F23Rik	1.3752	0.45964	1.87878	0.0870331	0.285808	0.933434	0.794472	1.59333	1.99282	1.84722	1.94508	1.52708	1.89242
N4bp2	1.07612	0.10584	1.87866	0.0870511	0.285808	5.26676	5.30407	5.35988	5.33624	5.4666	5.416	5.37071	5.44369
Ugt3a1	1.10745	0.147237	1.8785	0.0870743	0.28581	6.07298	5.99253	5.90496	5.77642	6.02001	5.98785	6.08975	6.22714
Trp53rkb	1.22714	0.2953	1.87787	0.0871673	0.285895	1.15601	1.17771	1.1234	1.32665	1.47055	1.7629	1.56823	1.21893
Ddit3	1.25896	0.332233	1.87631	0.0873973	0.286045	1.50099	1.59438	1.07515	0.959076	1.80364	1.52829	1.49751	1.71265
Cyp2d40	1.09664	0.133094	1.87619	0.0874146	0.286045	5.63997	5.61471	5.58831	5.60028	5.75592	5.94394	5.65207	5.6564
Ppp4r2	1.14707	0.197955	1.87558	0.0875049	0.286265	4.40565	4.36513	4.34641	4.51749	4.76068	4.88502	4.39496	4.4917
Ptprb	1.08835	0.122138	1.87375	0.0877747	0.286852	7.28673	7.29649	7.36199	7.36199	7.31302	7.38584	7.55041	7.54138
Cemip2	1.08816	0.121889	1.87361	0.0877958	0.286852	4.93169	4.83544	4.93837	4.79544	4.97769	4.9075	5.04448	5.03949
2610005L07Rik	1.10136	0.139283	1.8727	0.0879306	0.287057	4.24742	4.22843	4.31849	4.37466	4.49457	4.26411	4.4624	4.468
Nr1h3	1.09243	0.127537	1.87256	0.0879517	0.287057	6.40394	6.43985	6.35554	6.28669	6.63095	6.56973	6.4028	6.41298
Dnajc7	1.10403	0.142781	1.87208	0.0880228	0.287057	3.98084	3.84491	3.83595	3.84291	3.9905	4.03022	3.94168	4.12356
Hectd1	1.07719	0.107269	1.87171	0.0880772	0.287111	7.80687	7.73661	7.65376	7.70069	7.74671	7.84484	7.82997	7.90495
2610002M06Rik	1.1345	0.182054	1.87118	0.0881561	0.287148	3.31177	3.23819	3.41975	3.28521	3.75955	3.45355	3.4345	3.4042
A930038B10Rik	1.34667	0.429393	1.87031	0.088285	0.287495	1.28391	0.978982	1.52788	0.959076	1.00441	1.35847	1.94644	1.85016
Zfp764	1.30473	0.383756	1.8699	0.0883469	0.287573	1.26072	1.09827	0.732698	0.372758	1.04372	1.31652	1.29509	1.35224
Psd	1.38876	0.473796	1.86973	0.0883724	0.287573	-0.0725365	0.0091946	-0.832816	-0.163356	0.516361	0.357411	0.155038	-0.0741963
Usp54	1.1514	0.203383	1.8697	0.0883765	0.287573	2.62977	2.81437	2.74027	2.85317	2.68888	3.03747	3.04934	2.99459
Slc25a46	1.11583	0.158123	1.86887	0.0884998	0.287787	4.59497	4.62475	4.64879	4.92348	4.97971	4.84526	4.78687	4.82294
Sept7	1.23176	0.300722	1.86879	0.0885121	0.287787	3.75604	3.81319	4.06051	4.41819	4.59134	4.56117	4.13842	4.06584
Emc8	1.08061	0.111842	1.86819	0.0886014	0.287938	4.60894	4.56062	4.60464	4.6589	4.69839	4.72902	4.75007	4.69528
Phip	1.16145	0.21593	1.86793	0.088641	0.287993	4.37317	4.38005	4.32892	4.79791	4.82108	4.85298	4.51519	4.60978
Pfkfb2	1.1242	0.168896	1.86758	0.0886933	0.28809	3.95145	3.81968	3.825	4.07506	4.15548	4.25669	4.01029	3.98188
Klf2	1.12902	0.175069	1.86729	0.0887361	0.288094	3.35964	3.55404	3.5947	3.57092	3.71487	3.84887	3.72612	3.52957
Kras	1.18216	0.241431	1.86727	0.0887396	0.288094	3.86821	3.8761	3.8234	4.05348	4.37328	4.49471	3.91533	3.95678
Gimap8	1.28164	0.35799	1.8661	0.0889135	0.288513	1.23276	1.2635	1.31336	1.42325	2.17697	1.81417	1.63192	1.24179
Nceh1	1.09049	0.124972	1.8661	0.0889138	0.288513	4.61803	4.68028	4.52431	4.49718	4.68936	4.66016	4.75312	4.704
Ddx59	1.22011	0.287012	1.86565	0.0889812	0.288533	1.55591	1.61075	1.72973	1.61631	1.82463	1.52829	1.93701	2.20264
Zfp869	1.17553	0.233309	1.86556	0.0889956	0.288533	2.3733	2.14081	1.97402	2.13826	2.19786	2.52367	2.41321	2.41383
Pigp	1.16547	0.220915	1.86529	0.0890358	0.288533	2.71274	2.70959	2.44744	2.91168	3.0287	3.04782	2.81692	2.83942
Kif21a	1.08029	0.111414	1.86516	0.0890557	0.288533	5.67373	5.58209	5.51867	5.54473	5.62403	5.74642	5.6789	5.71797
Mapkapk3	1.3256	0.40664	1.86445	0.0891614	0.288777	2.25188	2.28463	1.84994	1.69271	2.33689	1.70216	2.71097	2.65144
Scand1	1.09207	0.127059	1.86435	0.0891761	0.288777	4.63918	4.65919	4.57173	4.6473	4.81261	4.61193	4.82808	4.74274
Mpzl1	1.27541	0.350965	1.86366	0.0892799	0.288946	2.14081	2.11672	2.32059	2.62977	2.10469	2.41615	2.83053	2.94837
Ranbp2	1.12007	0.163584	1.86348	0.0893069	0.288946	6.4624	6.41899	6.16123	6.2191	6.54094	6.58215	6.29116	6.52272
Ndel1	1.09785	0.134681	1.8631	0.0893641	0.288946	4.14845	4.11158	4.10367	4.23492	4.3554	4.14597	4.29768	4.31
Nsmce2	1.17325	0.230516	1.86093	0.0896914	0.289638	2.06531	2.17571	2.23568	1.99282	2.21492	2.24145	2.30798	2.57202
Zxdb	1.16897	0.225233	1.85917	0.0899572	0.290349	2.77193	2.74588	3.05838	2.75423	3.27794	2.86437	3.16284	2.91659
Rad23b	1.12077	0.164486	1.85797	0.0901388	0.290568	7.16576	7.0841	7.23838	7.28308	7.5304	7.50619	7.17447	7.22742
Selenof	1.14888	0.200227	1.85524	0.0905538	0.291539	6.11883	6.22463	6.19481	6.26357	6.63225	6.62964	6.15618	6.22884
Psmc6	1.12059	0.164261	1.85429	0.0906995	0.291787	4.74688	4.67573	4.68583	4.72415	4.81625	5.14523	4.69947	4.89093
Pafah1b1	1.0992	0.136457	1.85179	0.0910809	0.292719	6.06781	5.94537	5.99804	6.10237	6.24038	6.32247	6.08319	6.03762
Avl9	1.09701	0.133583	1.85136	0.0911474	0.292859	4.58044	4.49484	4.76016	4.67438	4.72032	4.77143	4.75705	4.78942
Wdr5b	1.36111	0.444781	1.85054	0.0912734	0.29319	0.749743	0.123285	0.638466	-0.163356	0.735816	0.943337	0.548676	1.05207
Ranbp1	1.19018	0.251186	1.85035	0.0913015	0.293207	3.36847	3.47027	3.49185	3.66769	4.0947	3.90554	3.71425	3.4042
Cct8	1.09599	0.132238	1.84965	0.0914088	0.293299	5.89724	5.9364	5.94216	6.00778	6.2268	6.14177	5.91726	6.05112
Gm37760	1.22754	0.295771	1.84919	0.0914796	0.293299	1.28391	0.914706	1.05881	1.46866	1.5202	1.56053	1.38101	1.48201
Stat1	1.10627	0.145703	1.84852	0.0915832	0.293299	5.48357	5.55579	5.4189	5.23113	5.65366	5.64171	5.51941	5.48842
9930017N22Rik	1.62933	0.704279	1.84842	0.0915986	0.293299	-0.132408	0.353397	-1.02363	0.706151	1.58602	0.421907	0.300934	0.56022
Braf	1.09046	0.124938	1.84837	0.0916056	0.293299	4.75382	4.74524	4.80351	4.86444	4.94175	5.01256	4.80224	4.93968
Zfp654	1.12343	0.167906	1.84822	0.0916289	0.2933	2.96173	3.01663	3.0005	2.89049	3.25012	3.14337	3.01663	3.19271
Gm20632	1.35353	0.436732	1.84787	0.0916832	0.2934	0.200658	-0.079686	-0.158666	0.6881	0.633861	0.390366	0.846977	0.366814
Rbm12b1	1.21272	0.278248	1.8468	0.0918477	0.293779	3.14227	2.88159	3.06999	3.66215	3.34434	3.69252	3.46128	3.36562
Med28	1.11206	0.153239	1.846	0.0919712	0.293976	3.4768	3.51336	3.4715	3.50531	3.73409	3.8001	3.57417	3.54807
4933434E20Rik	1.1288	0.17479	1.84534	0.0920745	0.294063	3.99206	4.21919	4.07688	4.41235	4.38892	4.42167	4.2624	4.34119
Usp27x	1.33194	0.413531	1.84474	0.0921663	0.294163	-0.311208	-0.398409	-0.316918	0.300934	0.251848	0.184436	0.3449	0.0685942
Gm14305	1.51221	0.596659	1.84432	0.0922318	0.294271	-0.387686	-0.58314	-0.104271	0.00502478	0.386148	0.873909	-0.419353	0.784906
Arl1	1.14029	0.189401	1.84389	0.0922981	0.294345	4.98169	4.88874	5.15632	5.2222	5.31192	5.50907	5.10497	5.13806
9030025P20Rik	1.16835	0.224472	1.84387	0.0923009	0.294345	3.03562	2.7406	2.90275	3.19781	3.41486	3.22743	3.17626	3.01028
Mpzl3	1.17097	0.2277	1.84341	0.0923731	0.294428	2.48159	2.49479	2.47623	2.49398	2.5143	3.06814	2.57621	2.78739
Zc3hav1	1.08198	0.113671	1.84268	0.0924858	0.294566	5.76122	5.74642	5.6199	5.63764	5.72306	5.80005	5.80952	5.87981
Hist2h4	1.22433	0.291994	1.84213	0.0925721	0.294725	3.68599	3.63632	4.11124	3.99175	4.42755	4.49949	3.96918	3.86087
Coro1a	1.20261	0.266166	1.84133	0.092696	0.294725	2.21028	1.93137	2.10269	2.37508	2.45439	2.43031	2.61711	2.13569
Kif1b	1.07264	0.101172	1.83939	0.0929983	0.295536	7.98896	7.95271	8.07495	8.11645	8.16133	8.13024	8.14999	8.09646
Hdc	1.32885	0.410184	1.8378	0.0932463	0.296208	0.772115	0.0091946	0.557595	0.986219	0.933434	1.29329	0.933434	0.870496
4930481A15Rik	1.15568	0.208737	1.83774	0.0932563	0.296208	2.34953	2.29608	2.41655	2.63909	2.45439	2.62765	2.68686	2.68001
Cald1	1.07622	0.10597	1.83651	0.0934489	0.296672	6.96525	6.95873	6.96149	7.05977	7.1253	7.16065	6.98252	7.10543
Gm43544	1.40169	0.487164	1.83625	0.0934892	0.296727	-0.735134	-0.316918	-0.90363	0.112828	0.119535	0.252015	-0.0201969	-0.210436
Wdyhv1	1.16504	0.220377	1.83429	0.0937975	0.297336	1.65533	1.65335	1.84994	1.71265	1.91267	2.02062	1.87983	1.97605
Zfp831	1.89805	0.924516	1.83262	0.0940602	0.298021	-0.493654	-2.5147	-0.436644	-0.418119	-1.11335	0.121023	-0.071847	0.663445
Ube3a	1.18939	0.250224	1.83211	0.0941404	0.298188	5.47254	5.51091	5.45875	5.79415	6.05495	6.11832	5.50181	5.63081
Soat1	1.20373	0.26751	1.83073	0.0943593	0.298641	2.16021	2.02739	2.28463	2.66985	2.75105	2.58425	2.41695	2.51412
Epb41l2	1.12595	0.171146	1.83029	0.0944285	0.298661	3.79844	3.68961	3.96725	3.85409	4.0971	4.1077	3.82321	4.04012
Arid5a	1.1986	0.261347	1.83017	0.0944475	0.298661	1.80713	1.51018	1.36027	1.55591	1.68216	1.81417	1.79322	1.95385
H2-DMb2	1.52521	0.609009	1.82975	0.0945132	0.298715	-1.32123	0.332245	0.0261912	0.232811	0.482466	0.499502	0.25168	0.481801
Jrkl	1.32306	0.403874	1.82891	0.0946471	0.299006	0.44973	0.123285	0.557595	0.06322	1.11141	0.803116	0.368085	0.772115
Gm43681	1.39026	0.475353	1.82788	0.0948098	0.29926	-0.735134	-0.0372538	0.300934	0.348567	0.410548	0.252015	0.585808	0.389162
Gm31992	1.35437	0.43762	1.82723	0.0949141	0.299463	-0.626266	-0.726645	-0.0843815	-0.215041	0.181205	0.252015	-0.0201969	-0.210436
Slco1b2	1.15822	0.211904	1.82683	0.0949773	0.299589	8.8217	8.75228	8.92395	9.11809	9.33088	9.29892	8.84675	8.97482
Eny2	1.16463	0.219866	1.82609	0.0950956	0.299888	3.3839	3.55837	3.6935	3.89704	3.86901	4.11311	3.73469	3.76413
Tefm	1.16603	0.221599	1.8255	0.095189	0.300109	2.50267	2.40497	2.21492	2.49398	2.62663	2.62765	2.78569	2.42211
Tc2n	1.41431	0.500097	1.82525	0.0952285	0.300117	0.297835	0.698001	0.21401	1.23935	1.19864	1.70216	0.663896	1.1259
Mrps18c	1.25431	0.326888	1.82511	0.0952507	0.300117	2.56442	2.55998	2.70079	2.94018	3.32656	3.45355	2.93359	2.57816
Cpne1	1.09043	0.124892	1.82443	0.0953602	0.300278	4.54902	4.45164	4.39262	4.58105	4.64391	4.59041	4.65826	4.56991
Stab1	1.09907	0.136288	1.8219	0.0957645	0.301031	6.32389	6.33781	6.56196	6.48132	6.43732	6.51033	6.67143	6.61429
5830487J09Rik	1.55957	0.641146	1.8196	0.0961335	0.301946	-1.23888	-0.316918	-0.133966	-0.215041	-0.715248	0.476642	0.635294	0.0091946
Snw1	1.09964	0.137027	1.8195	0.0961499	0.301946	3.78198	3.6047	3.6467	3.76816	3.85819	3.83006	3.84087	3.81863
Wipf2	1.10067	0.138379	1.81932	0.0961796	0.301965	4.21558	4.07049	4.19403	4.25488	4.20601	4.39747	4.27786	4.40343
Wsb2	1.08678	0.120061	1.8178	0.096423	0.302357	5.82842	5.81397	5.73444	5.69467	5.91238	5.73894	5.97245	5.91058
F11r	1.07388	0.102838	1.81674	0.096595	0.302823	5.34458	5.38187	5.37377	5.27735	5.43707	5.41779	5.42856	5.50309
Mtch2	1.076	0.105683	1.81579	0.0967483	0.303228	6.44599	6.31987	6.38887	6.26923	6.47139	6.41614	6.44009	6.51882
Ndufa7	1.08722	0.12064	1.81441	0.0969712	0.303778	5.91653	5.89667	5.97409	5.71625	5.98394	5.93733	6.04615	6.01403
Fbxo3	1.15145	0.203455	1.81363	0.097099	0.304104	6.4028	6.43036	6.52036	6.74854	6.99595	6.85305	6.52536	6.5655
Ccar1	1.10709	0.146768	1.81276	0.0972395	0.304395	4.28121	4.22333	4.333	4.40331	4.41891	4.49949	4.31877	4.60237
Cct7	1.07396	0.102943	1.81219	0.0973327	0.304427	5.62962	5.66385	5.61436	5.56912	5.74747	5.77823	5.64399	5.73464
Aptx	1.11803	0.160957	1.81213	0.0973414	0.304427	2.86059	2.78259	2.96064	2.86208	3.0287	3.10765	2.97254	3.04037
Ccdc85b	1.13355	0.180847	1.81211	0.0973453	0.304427	2.80159	2.87165	2.96064	2.70774	3.19577	2.99811	3.00721	2.9237
9430015G10Rik	1.16088	0.215219	1.81191	0.0973778	0.304427	1.99509	1.91875	2.26008	2.1086	2.32483	2.24145	2.22341	2.36172
Hnrnpc	1.12959	0.175794	1.81105	0.0975176	0.304593	5.22312	5.08497	5.24987	5.29584	5.5867	5.51423	5.13319	5.38179
Gm43360	1.24495	0.316082	1.81073	0.097571	0.304611	1.38101	1.19222	0.956124	0.706151	1.38863	1.47268	1.27306	1.46626
Naaladl2	1.16194	0.216535	1.81027	0.0976459	0.304771	2.98905	2.99764	2.75332	2.6985	2.92238	3.24874	2.94271	3.24381
Emc7	1.09396	0.129559	1.80931	0.0978017	0.305108	5.36348	5.3435	5.49528	5.51576	5.69598	5.59776	5.48117	5.48448
Usp9x	1.10472	0.143682	1.80857	0.0979228	0.305349	7.44169	7.44314	7.37188	7.55909	7.66109	7.78397	7.42424	7.52585
Nrg4	1.32311	0.403936	1.80855	0.0979268	0.305349	1.02234	0.768676	1.23818	1.12993	0.857465	1.11302	1.70637	1.75329
Gm8995	1.21261	0.278114	1.80744	0.0981077	0.30554	1.83407	2.04765	1.89964	1.8382	2.18742	1.68998	2.26442	2.40318
2810402E24Rik	1.34236	0.424776	1.8072	0.0981478	0.305574	0.730048	1.15357	1.26058	0.348567	1.13327	0.854539	1.46626	1.55903
Ttc36	1.06763	0.0944166	1.80708	0.0981664	0.305574	8.33283	8.3906	8.32709	8.34633	8.52037	8.44161	8.43404	8.37763
Pde4c	1.14291	0.192712	1.80571	0.0983924	0.306169	4.03136	4.01076	4.31446	4.33395	4.48675	4.23621	4.49949	4.20614
Ebna1bp2	1.18703	0.247357	1.80556	0.0984167	0.306169	2.73537	2.62482	2.29492	2.90647	2.77426	2.99811	2.98158	2.75343
Pmpcb	1.06911	0.0964042	1.80548	0.0984294	0.306169	6.20376	6.25101	6.19232	6.18907	6.30617	6.38617	6.26211	6.27719
Fam208a	1.15831	0.212028	1.80462	0.0985704	0.306458	4.75382	4.72869	4.95541	5.16079	5.31544	5.27401	4.90463	5.01587
Ppp1r16b	1.14543	0.195884	1.80429	0.098625	0.306501	2.93367	2.68155	3.01653	2.70774	2.96173	2.92833	3.05465	3.14025
Rhot1	1.09272	0.127925	1.80212	0.098983	0.307069	4.85856	4.69227	4.68827	4.79352	4.77792	4.95191	4.85125	4.96026
Gfer	1.08993	0.124234	1.79974	0.0993765	0.307542	4.97686	5.12144	5.09689	4.96246	5.17603	5.02887	5.22434	5.20076
Rpl10a	1.0925	0.127634	1.79927	0.0994558	0.307603	6.32212	6.43557	6.47442	6.16056	6.47374	6.46187	6.47442	6.49662
Ifi203	1.26423	0.338254	1.79898	0.0995024	0.307634	2.75853	2.22633	2.2388	2.422	2.45439	3.29437	2.50267	2.89992
Rsbn1l	1.15357	0.206105	1.79813	0.099645	0.307851	3.61344	3.51336	3.55337	3.74595	4.10676	3.96152	3.6047	3.70524
Ccni	1.12542	0.170468	1.79707	0.0998213	0.308235	7.25753	7.2365	7.3156	7.50779	7.65376	7.66782	7.38369	7.30039
Psmb7	1.1013	0.139203	1.79691	0.0998474	0.308235	5.71288	5.66645	5.70227	5.75826	6.00223	5.98555	5.72496	5.72001
Kiss1r	1.36393	0.447773	1.79604	0.099993	0.308375	-0.175135	0.211769	-0.576576	0.478358	0.56022	0.476642	0.463973	0.208545
Sp4	1.15545	0.208449	1.79557	0.10007	0.308493	2.00732	2.25387	2.33689	2.29735	2.38818	2.31492	2.49649	2.45209
Taf1d	1.20189	0.265303	1.79473	0.100212	0.30878	5.70663	5.78601	5.93038	6.06602	6.51843	6.37268	5.86475	5.85587
Gm44001	1.20167	0.265037	1.79454	0.100242	0.308786	1.26404	1.2635	1.49692	1.58264	1.42815	1.61631	1.72006	1.78254
Faim	1.24733	0.318845	1.79368	0.100386	0.308951	1.86593	1.42855	1.5608	1.12993	1.80364	1.61631	1.7462	2.08557
Mylip	1.19339	0.255062	1.79367	0.100388	0.308951	2.92155	2.60689	3.05162	3.3053	2.99919	3.39108	3.25065	3.22344
Ruvbl1	1.11757	0.160365	1.7928	0.100533	0.309225	3.07149	3.0343	2.93716	3.06527	3.17752	3.083	3.29706	3.13229
Stt3a	1.09404	0.129661	1.79244	0.100595	0.309225	5.9658	5.87175	6.07708	6.01073	6.11099	6.27563	5.9973	6.08221
Tmem140	1.14574	0.196285	1.79231	0.100615	0.309225	4.44937	4.49484	4.94871	4.80465	4.97136	4.79079	4.84984	4.86631
Mtif2	1.13797	0.18646	1.79181	0.100699	0.309293	3.8492	3.88273	3.98188	3.80732	4.31623	4.11311	3.82321	4.11762
Med1	1.08321	0.115319	1.78979	0.101039	0.309942	5.40619	5.35395	5.26649	5.22387	5.47843	5.33436	5.43487	5.45875
Jag1	1.14253	0.192232	1.78958	0.101074	0.309942	3.36483	3.38075	3.09221	3.02361	3.45976	3.52726	3.4243	3.28521
Zfp951	1.31026	0.389851	1.78876	0.101212	0.310217	0.663725	0.520281	0.638466	1.23935	1.42815	1.26235	0.772132	1.30418
Ythdc1	1.17195	0.228905	1.78613	0.101657	0.311131	3.92809	3.74965	3.84837	4.29907	4.35961	4.38299	4.03714	4.04012
Rhoh	1.46179	0.547731	1.78544	0.101775	0.311192	0.133972	-0.398409	-0.90363	0.478358	0.815573	0.520281	0.223598	0.0685942
Gm43598	1.35913	0.442682	1.78526	0.101804	0.311192	-0.684813	-0.170901	-0.0488421	-0.370327	0.0508929	0.252015	-0.201647	0.476642
Gm5641	1.65088	0.723237	1.78525	0.101806	0.311192	1.84858	1.48386	-0.166389	2.25939	2.27527	2.02927	1.70182	2.31194
Mthfsl	1.14226	0.191891	1.78508	0.101835	0.311192	3.70311	3.74784	3.68355	4.09535	4.07872	4.1703	3.89863	3.90112
Mrpl22	1.10117	0.139034	1.78463	0.101911	0.311283	3.38555	3.4427	3.48558	3.52619	3.69889	3.59775	3.55763	3.56605
Rps9	1.08454	0.11709	1.78152	0.10244	0.31248	6.5294	6.52695	6.46869	6.33234	6.67325	6.47231	6.58015	6.59992
Gm37524	1.38699	0.471955	1.78131	0.102475	0.312513	-0.56762	0.0431649	-0.436644	0.300934	0.251848	-0.149235	0.256639	0.663445
Dennd6a	1.10614	0.145528	1.78086	0.102552	0.312539	3.8761	3.81038	3.92491	3.76816	4.03022	4.13948	3.86298	4.00251
Gstt1	1.10002	0.137525	1.78083	0.102557	0.312539	7.66308	7.68888	7.59866	7.43521	7.66479	7.595	7.83688	7.83688
1300017J02Rik	1.07492	0.10423	1.78067	0.102584	0.312548	8.91195	8.91469	9.01586	9.06928	9.1316	9.12217	9.05733	9.01586
Srsf11	1.15647	0.209723	1.78046	0.102621	0.312584	5.11477	5.18052	5.24428	5.52632	5.80339	5.4852	5.29621	5.35988
Klf9	1.11142	0.152401	1.78028	0.102652	0.312605	7.19621	7.20805	6.99308	7.13138	7.1399	7.13415	7.44314	7.41061
Ip6k1	1.08818	0.121919	1.77994	0.10271	0.312707	5.94676	5.91857	6.08067	6.06308	6.17267	5.99312	6.22573	6.08975
Gatad1	1.08632	0.119446	1.7795	0.102785	0.312862	4.82939	4.91268	4.87198	4.83544	5.05984	5.05692	4.98818	4.85125
Acin1	1.09577	0.131949	1.779	0.102871	0.312988	5.94404	5.87275	5.70948	5.78354	5.83689	5.88958	6.06481	6.02355
Tmem266	1.39691	0.482239	1.77726	0.103169	0.313448	0.379953	-0.492223	-0.0488421	0.20318	0.772535	-0.0906737	0.803116	0.309311
Mef2a	1.11754	0.160329	1.77723	0.103174	0.313448	4.95775	4.96208	5.14755	5.26464	5.32488	5.38707	5.0987	5.20076
Scrn3	1.11995	0.163435	1.77648	0.103303	0.313765	4.6826	4.71377	4.75276	4.88906	4.92331	5.19054	4.75705	4.88199
Gm15417	1.22259	0.289946	1.77624	0.103343	0.313813	2.02021	2.11672	2.1717	2.08557	2.5143	2.85612	2.03269	2.42211
Pomp	1.08789	0.121536	1.7758	0.10342	0.31397	5.45716	5.43886	5.59096	5.586	5.64526	5.77989	5.57191	5.58412
Bag4	1.08049	0.111692	1.77549	0.103472	0.31398	5.31797	5.19196	5.27475	5.12935	5.27921	5.37377	5.35736	5.35251
Tspan15	1.22612	0.294104	1.7742	0.103694	0.314358	1.8927	2.06636	2.49398	2.24008	2.851	2.49398	2.2337	2.45209
Slc27a5	1.08312	0.115191	1.7742	0.103695	0.314358	9.68067	9.62366	9.66974	9.54642	9.64676	9.66974	9.84509	9.82598
Klkb1	1.07846	0.108973	1.77328	0.103854	0.31446	7.8026	7.79126	7.89401	7.86619	7.84484	7.91116	7.95606	8.07711
[truncated: 10,776 more rows]

## Sheet: GSEA
pathway	pval	padj	ES	NES	nMoreExtreme	size	leadingEdge	size_leadingEdge	fraction_leadingEdge	inPathway	contrast	geneScore	fdr_correction_mode	collection	species
HALLMARK_KRAS_SIGNALING_UP	0.000467946	0.0116986	0.412472	1.80659	0	117	Crot,Angptl4,Cfhr1,Inhba,St6gal1,Dnmbp,Nrp1,Ikzf1,Sox9,Id2,Hsd11b1,Dusp6,Etv5,Plau,Cbr4,Slpi,Rgs16,Flt4,Cd37,Ccnd2,Ptbp2,Ctss,Tfpi,Ets1,Btc,Rabgap1l,Evi5,Ppp1r15a,G0s2,Gng11,Irf8,Reln,Avl9,Sdccag8,Bmp2,Plvap,Cdadc1,Tspan7	38	0.324786	Ace,Adam17,Adamdec1,Akap12,Akt2,Ammecr1,Angptl4,Ano1,Arg1,Atg10,Avl9,Birc3,Bmp2,Bpgm,Btbd3,Btc,C3ar1,Cab39l,Cbl,Cbr4,Cbx8,Ccnd2,Cd37,Cdadc1,Cfb,Cfhr1,Cmklr1,Crot,Csf2ra,Ctss,Cxcl10,Dcbld2,Dnmbp,Dock2,Dusp6,Eng,Epb41l3,Ets1,Etv5,Evi5,Fbxo4,Fcer1g,Flt4,Fuca1,G0s2,Gadd45g,Glrx,Gm20547,Gm21992,Gng11,Gprc5b,Gypc,Hdac9,Hsd11b1,Id2,Igfbp3,Ikzf1,Il10ra,Il2rg,Inhba,Irf8,Itgb2,Jup,Klf4,Laptm5,Lcp1,Mafb,Map…	KO_L-WT_L	_tstat	within each collection	H: hallmark gene sets	Mouse
HALLMARK_IL2_STAT5_SIGNALING	0.00379147	0.0315956	0.33472	1.50764	7	141	Arl4a,Maff,P2rx4,Amacr,Nrp1,Slc39a8,Irf6,Plin2,Myo1e,Alcam,Plscr1,Gadd45b,Ndrg1,Sell,Gabarapl1,St3gal4,Klf6,Wls,Rgs16,Rora,Rragd,Ifngr1,Ccnd2,Gm4737,Cd79b,Rabgap1l,Nfil3,Capn3,Cd44,Fam126b,Mapkapk2,Irf8,Gpx4,Snx14,S100a1,Rhoh,Enpp1,Bmp2,Cd86	39	0.276596	Ahcy,Ahnak,Ahr,Alcam,Amacr,Anxa4,Arl4a,Bcl2,Bcl2l1,Bhlhe40,Bmp2,Bmpr2,Capg,Capn3,Casp3,Ccnd2,Ccnd3,Cd44,Cd79b,Cd81,Cd86,Cdc42se2,Cdcp1,Cish,Ckap4,Col6a1,Csf1,Ctsz,Cxcl10,Cyfip1,Dcps,Dennd5a,Dhrs3,Ecm1,Eno3,Enpp1,Fah,Fam126b,Fgl2,Furin,Gabarapl1,Gadd45b,Galm,Glipr2,Gm4737,Gm49342,Gpx4,Gsto1,Hipk2,Hk2,Hopx,Huwe1,Ifitm1,Ifitm2,Ifitm3,Ifngr1,Igf1r,Igf2r,Ikzf4,Il10ra,Il2rb,Irf6,Irf8,Itga6,Itgav,Itih5,…	KO_L-WT_L	_tstat	within each collection	H: hallmark gene sets	Mouse
HALLMARK_COAGULATION	0.0134384	0.0710227	0.331318	1.43153	28	108	Maff,Gm44805,F13b,Fgg,Apoa1,Lamp2,Rgn,Dusp6,Sh2b2,Lgmn,F9,Plau,Ang,F10,Ctsh,Proz,Klf7,F11,Fyn,Cfi,P2ry1,Plek,F8,Itgb3,Hrg,C8a,S100a1,Klkb1,Ctso,Tfpi2	30	0.277778	Acox2,Adam9,Ang,Anxa1,Apoa1,Apoc1,Apoc2,Apoc3,Arf4,Bmp1,C1qa,C2,C3,C8a,C8b,C8g,C9,Capn2,Capn5,Casp9,Cd9,Cfb,Cfd,Cfi,Clu,Cpb2,Cpn1,Crip2,Csrp1,Ctsb,Ctsh,Ctso,Dct,Dpp4,Dusp6,F10,F11,F12,F13b,F2,F3,F8,F9,Fbn1,Fga,Fgg,Fn1,Furin,Fyn,Gda,Gm20547,Gm44805,Gnb2,Gng12,Gsn,Hmgcs2,Hnf4a,Hpn,Hrg,Htra1,Iscu,Itgb3,Itih1,Klf7,Klkb1,Lamp2,Lgmn,Lrp1,Lta4h,Maff,Masp2,Mbl2,Mmp11,Mmp14,Mmp15,Mmp2,Msrb2,Mst1,P2ry1,Pdg…	KO_L-WT_L	_tstat	within each collection	H: hallmark gene sets	Mouse
HALLMARK_HYPOXIA	0.0142045	0.0710227	0.310772	1.40287	29	143	Igfbp1,Maff,Angptl4,Btg1,Pnrc1,Casp6,Ccng2,Chst2,Plin2,Ppargc1a,Sdc4,Irs2,Ndrg1,Csrp2,Klhl24,Vegfa,Klf6,Cp,Rora,Rragd,Gm3839,Ugp2,Fosl2,Klf7,Ets1,Rbpj,Nfil3,Hexa,Sdc3,Wsb1,Ppp1r15a,Ppp1r3c,Vldlr,Kdm3a,Chst3	35	0.244755	Ak4,Akap12,Aldoa,Aldob,Aldoc,Ampd3,Angptl4,Ankzf1,Anxa2,Atp7a,B3galt6,Bcl2,Bgn,Bhlhe40,Bnip3l,Btg1,Casp6,Cav1,Ccng2,Cdkn1a,Cdkn1b,Chst2,Chst3,Cited2,Col5a1,Cp,Csrp2,Dcn,Ddit3,Ddit4,Dusp1,Efna1,Egfr,Eno1,Eno1b,Eno3,Errfi1,Ets1,Ext1,F3,Fam162a,Fbp1,Fosl2,Foxo3,Gaa,Galk1,Gapdh,Gbe1,Gck,Gcnt2,Glrx,Gm3839,Gpc1,Gpc4,Grhpr,Gys1,Hdlbp,Hexa,Hk1,Hk2,Hmox1,Hspa5,Ids,Igfbp1,Igfbp3,Ilvbl,Irs2,Isg20,Jmjd6,Jun,…	KO_L-WT_L	_tstat	within each collection	H: hallmark gene sets	Mouse
HALLMARK_ANGIOGENESIS	0.0872512	0.229608	0.436462	1.38205	205	24	Lpl,Nrp1,App,Kcnj8,Apoh,Vegfa,Ccnd2,Postn	8	0.333333	Apoh,App,Ccnd2,Col3a1,Col5a2,Fgfr1,Fstl1,Itgav,Jag1,Kcnj8,Lpl,Lrpap1,Lum,Nrp1,Pdgfa,Postn,Ptk2,Slco2a1,Spp1,Thbd,Tnfrsf21,Vav2,Vegfa,Vtn	KO_L-WT_L	_tstat	within each collection	H: hallmark gene sets	Mouse
HALLMARK_INTERFERON_ALPHA_RESPONSE	0.0384615	0.137363	0.331586	1.37001	85	84	Txnip,Plscr1,Cd47,Sell,Ifit3,Trim30d,Casp8,Ube2l6,Rsad2,Sp110,Usp18,Sp140,Psma3,Parp14,Mov10,Trafd1,Gmpr,Cd74,Cnp,Samd9l,Lap3,Trim30a,Tmem140,Trim12a,Ifih1,Trim25	26	0.309524	Adar,B2m,Bst2,Casp8,Cd47,Cd74,Cmpk2,Cnp,Csf1,Cxcl10,Cxcl11,Ddx60,Dhx58,Eif2ak2,Elf1,Epsti1,Gbp2,Gbp2b,Gmpr,Herc6,Ifi35,Ifi44,Ifih1,Ifit2,Ifit3,Ifit3b,Ifitm1,Ifitm2,Ifitm3,Irf1,Irf2,Irf7,Irf9,Isg15,Isg20,Lap3,Lgals3bp,Lpar6,Ly6e,Mov10,Mx2,Ncoa7,Nmi,Nub1,Ogfr,Parp12,Parp14,Parp9,Plscr1,Plscr2,Pnpt1,Psma3,Psmb8,Psmb9,Psme1,Psme2,Psme2b,Ripk2,Rnf31,Rsad2,Rtp4,Samd9l,Sell,Slc25a28,Sp110,Sp140,Stat2,Ta…	KO_L-WT_L	_tstat	within each collection	H: hallmark gene sets	Mouse
HALLMARK_TNFA_SIGNALING_VIA_NFKB	0.0331126	0.127356	0.298238	1.33471	69	136	Maff,Btg1,Pnrc1,Inhba,Ccnl1,Dusp5,Id2,Gadd45b,Sdc4,Irs2,Junb,Btg2,Sgk1,Ifngr2,Cebpd,Sat1,Vegfa,Egr1,Klf6,Plau,Nr4a1,Icam1,Fosl2,Tgif1,Dusp4,Nfil3,Cd44,Plek,Ppp1r15a,Ets2,Dnajb4,Kynu,Ptpre,G0s2,Klf2,Jag1,Klf9,Ifih1,Il6st,Bmp2,Ccnd1,Kdm6b,Map3k8,Cdkn1a,Nfkbia,Ier5,Rhob,Sod2,Marcks,Nfat5,Il1a,Mcl1	52	0.382353	Abca1,Atp2b1,B4galt1,B4galt5,Bcl3,Bcl6,Bhlhe40,Birc2,Birc3,Bmp2,Btg1,Btg2,Ccnd1,Ccnl1,Cd44,Cdkn1a,Cebpb,Cebpd,Cflar,Clcf1,Csf1,Cxcl10,Cxcl11,Ddx58,Dennd5a,Dnajb4,Dusp1,Dusp4,Dusp5,Efna1,Egr1,Ehd1,Eif1,Ets2,F3,Fosl2,G0s2,Gadd45a,Gadd45b,Gch1,Gem,Hes1,Icam1,Id2,Ier2,Ier5,Ifih1,Ifit2,Ifngr2,Il15ra,Il18,Il1a,Il6st,Inhba,Irf1,Irs2,Jag1,Jun,Junb,Kdm6b,Klf10,Klf2,Klf4,Klf6,Klf9,Kynu,Lamb3,Ldlr,Litaf,Maf…	KO_L-WT_L	_tstat	within each collection	H: hallmark gene sets	Mouse
HALLMARK_BILE_ACID_METABOLISM	0.0612711	0.191472	0.299541	1.2892	133	105	Crot,Slc27a2,Cyp39a1,Hsd17b11,Rbp1,Abcd2,Agxt,Amacr,Apoa1,Sult1b1,Abca6,Soat2,Aldh1a1,Hsd17b6,Pipox,Hacl1,Acsl1,Acsl5,Aldh9a1,Abca5,Pex7,Klf1,Slc27a5,Phyh,Slc35b2,Hsd3b2,Pxmp2,Pex12,Slc23a2,Pex11g,Hao1	31	0.295238	Abca1,Abca2,Abca3,Abca5,Abca6,Abca9,Abcd1,Abcd2,Abcd3,Abcg8,Acsl1,Acsl5,Agxt,Akr1d1,Aldh1a1,Aldh1a7,Aldh8a1,Aldh9a1,Amacr,Apoa1,Aqp9,Ar,Atxn1,Bbox1,Bcar3,Bmp6,Cat,Crot,Cyp27a1,Cyp39a1,Cyp46a1,Cyp7a1,Cyp7b1,Cyp8b1,Dhcr24,Dio1,Ephx2,Fads1,Fads2,Gc,Gclm,Gnmt,Gnpat,Gstk1,Hacl1,Hao1,Hsd17b11,Hsd17b4,Hsd17b6,Hsd3b2,Hsd3b3,Hsd3b5,Hsd3b7,Idh1,Idh2,Idi1,Isoc1,Klf1,Lipe,Lonp2,Mlycd,Nedd4,Npc1,Nr0b2,Nr1h4,N…	KO_L-WT_L	_tstat	within each collection	H: hallmark gene sets	Mouse
HALLMARK_ALLOGRAFT_REJECTION	0.1262	0.255789	0.278588	1.19902	275	105	Inhba,Rpl39,Cd4,Ifngr2,Eif3a,Ly86,Cd47,Ifngr1,Icam1,Ccnd2,Ctss,Nck1,Ets1,Fcgr2b,Bcl10,Abi1,Il16,St8sia4,Cd74,Irf8,Stat1,Stab1,Mtif2,Rps9,Ncf4,Cd86,Dars,Was,Rars,Nme1,Ly75,F2,Tap2,Acvr2a,Ptprc	35	0.333333	9130409I23Rik,Aars,Abce1,Abi1,Ache,Acvr2a,Akt1,B2m,Bcl10,Bcl3,C2,Capg,Ccnd2,Ccnd3,Ccr5,Cd4,Cd47,Cd74,Cd79a,Cd86,Cfp,Csf1,Csk,Ctss,Cxcl9,Dars,Degs1,Egfr,Eif3a,Eif3d,Eif4g3,Eif5a,Elf4,Ets1,F2,F2r,Fas,Fcgr2b,Fcgr3,Fgr,Flna,Galnt1,Gbp2,Gbp2b,Glmn,Hcls1,Hdac9,Hif1a,Icam1,Ifnar2,Ifngr1,Ifngr2,Igsf6,Ikbkb,Il12rb1,Il16,Il18,Il27ra,Il2rb,Il2rg,Inhba,Inhbb,Irf7,Irf8,Itgal,Itgb2,Jak2,Lcp2,Ly75,Ly86,Lyn,Map3…	KO_L-WT_L	_tstat	within each collection	H: hallmark gene sets	Mouse
HALLMARK_CHOLESTEROL_HOMEOSTASIS	0.254156	0.4382	0.284018	1.12168	580	65	Lpl,Chka,Pnrc1,Cpeb2,Avpr1a,Alcam,Plscr1,Atf5,Lgmn,Pmvk,Fbxo6,Ech1,Nfil3,Gstm7,Lgals3	15	0.230769	Abca2,Acat2,Acat3,Acss2,Actg1,Adh4,Alcam,Aldoc,Antxr2,Anxa5,Atf5,Atxn2,Avpr1a,Cbs,Cd9,Chka,Clu,Cpeb2,Ctnnb1,Cxcl16,Dhcr7,Ebp,Ech1,Errfi1,Ethe1,Fabp5,Fads2,Fam129a,Fasn,Fbxo6,Fdft1,Fdps,Gldc,Gnai1,Gstm7,Gusb,Hmgcr,Hmgcs1,Hsd17b7,Idi1,Jag1,Ldlr,Lgals3,Lgmn,Lpl,Lss,Mal2,Mvd,Mvk,Nfil3,Nsdhl,Pcyt2,Plscr1,Plscr2,Pmvk,Pnrc1,Pparg,S100a11,Sqle,Srebf2,Stard4,Tm7sf2,Tmem97,Tnfrsf12a,Trib3	KO_L-WT_L	_tstat	within each collection	H: hallmark gene sets	Mouse
HALLMARK_HEDGEHOG_SIGNALING	0.335317	0.490002	0.351561	1.0909	788	22	Nrp1,Vegfa,Tle1,Ophn1,Ets2,Vldlr	6	0.272727	Ache,Amot,Cdk6,Celsr1,Cntfr,Dpysl2,Ets2,Ldb1,Myh9,Nf1,Nrp1,Nrp2,Ophn1,Plg,Pml,Ptch1,Rasa1,Rtn1,Tle1,Tle3,Vegfa,Vldlr	KO_L-WT_L	_tstat	within each collection	H: hallmark gene sets	Mouse
HALLMARK_PEROXISOME	0.325156	0.490002	0.255104	1.0617	728	87	Slc27a2,Hsd17b11,Abcd2,Prdx1,Cln8,Acsl4,Aldh1a1,Abcb4,Elovl5,Ech1,Cadm1,Acsl1,Cnbp,Bcl10,Acsl5,Aldh9a1	16	0.183908	Abcb4,Abcb9,Abcc5,Abcd1,Abcd2,Abcd3,Acot8,Acox1,Acsl1,Acsl4,Acsl5,Alb,Aldh1a1,Aldh1a7,Aldh9a1,Atxn1,Bcl10,Cadm1,Cat,Cdk7,Cln6,Cln8,Cnbp,Crat,Ctbp1,Dhcr24,Dhrs3,Dio1,Dlg4,Ech1,Eci2,Ehhadh,Elovl5,Ephx2,Ercc1,Ercc3,Fads1,Fdps,Fis1,Gnpat,Gstk1,Hmgcl,Hras,Hsd17b11,Hsd17b4,Hsd3b7,Ide,Idh1,Idh2,Idi1,Isoc1,Itgb1bp1,Lonp2,Mlycd,Msh2,Mvp,Nr1i2,Nudt19,Pex11a,Pex11b,Pex13,Pex14,Pex2,Pex5,Pex6,Prdx1,Prdx5,Rdh…	KO_L-WT_L	_tstat	within each collection	H: hallmark gene sets	Mouse
HALLMARK_OXIDATIVE_PHOSPHORYLATION	0.336342	0.490002	0.224155	1.04476	707	177	Timm8b,Cox7b,Nqo2,Uqcrh,Cox6c,Pdk4,Ndufc2,Cpt1a,Ndufs3,Cox7a2l,Ndufs4,Dld,Atp1b1,Isca1,Acadm,Ech1,Ndufb8,Ndufa9,Mrpl15,Ndufa4,Ndufs6,Uqcrb,Uqcrq,Atp6v1g1,Maob,Sdhb,Cox4i1,Acat1,Ndufb3,Cox6b1,Ndufv2,Gpx4,Atp6v1f,Ldhb,Ndufa7,Rhot1,Cyb5a,Idh3b,Phyh,Surf1,Decr1,Cox6a1,Sucla2,Mrpl35,Uqcr10,Ndufs8,Cox7c,Etfdh,Ndufs2,Ndufv1,Mrps22,Sdhd,Ndufa5,Ndufb2,Etfa,Ndufa2,Abcb7,Timm9,Ndufb4	59	0.333333	Abcb7,Acaa2,Acadm,Acadsb,Acadvl,Acat1,Aco2,Afg3l2,Aifm1,Alas1,Aldh6a1,Atp1b1,Atp6ap1,Atp6v0b,Atp6v0c,Atp6v1c1,Atp6v1d,Atp6v1f,Atp6v1g1,Atp6v1h,Bax,Bckdha,Bdh2,Casp7,Cox10,Cox11,Cox15,Cox17,Cox4i1,Cox5a,Cox5b,Cox6a1,Cox6b1,Cox6c,Cox7a2,Cox7a2l,Cox7b,Cox7c,Cox8a,Cpt1a,Cs,Cyb5a,Cyb5r3,Cyc1,Cycs,Decr1,Dlat,Dld,Dlst,Ech1,Echs1,Eci1,Etfa,Etfb,Etfdh,Fdx1,Fxn,Glud1,Gm10053,Gm20683,Gm45233,Got2,Gpx4,Grpel…	KO_L-WT_L	_tstat	within each collection	H: hallmark gene sets	Mouse
HALLMARK_INTERFERON_GAMMA_RESPONSE	0.352802	0.490002	0.226632	1.04163	742	160	Arl4a,Btg1,Irf5,Txnip,Plscr1,Vamp8,Gm43302,Ifit3,Casp8,Ube2l6,Icam1,Rsad2,Sp110,Usp18,Sp140,Psma3,Parp14,Arid5b,Ciita,Sppl2a,Gbp10,St8sia4,Trafd1,Cd74,Irf8,Samd9l,Lap3,Stat1,Ifih1,Cd86,Trim25,Samhd1,Cdkn1a,Nfkbia,Ifit3b,Vcam1,Sod2,Casp3,Ogfr,Gbp4,Nlrc5,Nmi,Psma2,Cmpk2,Xaf1,Gbp9,Vamp5,Rapgef6	48	0.3	Adar,Arid5b,Arl4a,Auts2,B2m,Bank1,Bpgm,Bst2,Btg1,Casp3,Casp7,Casp8,Cd274,Cd38,Cd74,Cd86,Cdkn1a,Cfb,Ciita,Cmklr1,Cmpk2,Csf2rb,Csf2rb2,Cxcl10,Cxcl11,Cxcl9,Ddx58,Ddx60,Dhx58,Eif2ak2,Eif4e3,Epsti1,Fas,Fgl2,Gbp10,Gbp11,Gbp4,Gbp6,Gbp8,Gbp9,Gch1,Gm20547,Gm43302,Gm49342,Herc6,Hif1a,Icam1,Ifi35,Ifi44,Ifih1,Ifit2,Ifit3,Ifit3b,Ifitm1,Ifitm2,Ifitm3,Ifnar2,Il10ra,Il15ra,Il18bp,Il2rb,Irf1,Irf2,Irf5,Irf7,Irf8,I…	KO_L-WT_L	_tstat	within each collection	H: hallmark gene sets	Mouse
HALLMARK_INFLAMMATORY_RESPONSE	0.385192	0.502251	0.238885	1.0366	821	111	Calcrl,Inhba,P2rx4,Chst2,Sgms2,Cybb,Rnf144b,Cd55,Btg2,Ifngr2,Sell,Klf6,Rgs16,Icam1,Slc4a4,Osmr,Abi1,Itgb3,Kcnj2,Ptpre,Kif1b,Stab1,Msr1,Pvr,Cdkn1a,Nfkbia	26	0.234234	Abca1,Abi1,Acvr1b,Acvr2a,Adrm1,Ahr,Aqp9,Atp2a2,Atp2b1,Atp2c1,Axl,Bst2,Btg2,C3ar1,Calcrl,Cd14,Cd55,Cd82,Cdkn1a,Chst2,Cmklr1,Csf1,Csf3r,Cxcl10,Cxcl11,Cxcl9,Cybb,Dcbld2,Eif2ak2,Emp3,F3,Fzd5,Gabbr1,Gch1,Gm9774,Gnai3,Hif1a,Hpn,Icam1,Ifitm1,Ifitm2,Ifitm3,Ifnar1,Ifngr2,Il10ra,Il15ra,Il18,Il1a,Il1r1,Il2rb,Inhba,Irak2,Irf1,Irf7,Itga5,Itgb3,Kcnj2,Kif1b,Klf6,Lcp2,Ldlr,Ly6e,Lyn,Met,Mmp14,Msr1,Mxd1,Myc,Nfkb1,…	KO_L-WT_L	_tstat	within each collection	H: hallmark gene sets	Mouse
HALLMARK_COMPLEMENT	0.401039	0.502251	0.225653	1.01786	848	142	Maff,Dgkh,Plscr1,Dusp5,Lamp2,Cd55,Dusp6,Lgmn,Cp,Ang,F10,Ctsh,Ctss,Calm1,Fyn,Gngt2,Gng2,Plek,F8,Cblb,Lgals3,Kynu,Lap3,Klkb1,Ctso,Tfpi2,Was,Serpinc1,Grb2,Itih1,F2,Casp3,Dyrk2,Rnf4,C1qc,C1qa,Gmfb,Gnai3,F5,Pik3ca,Cd36,Pik3r5	42	0.295775	Adam9,Adra2b,Akap10,Ang,Anxa5,Apoa4,Apoc1,Atox1,Brpf3,C1qa,C1qc,C2,C3,C9,Calm1,Calm3,Casp3,Casp7,Casp9,Cblb,Cd36,Cd55,Cda,Cdh13,Cebpb,Cfb,Clu,Col4a2,Cp,Cpm,Csrp1,Ctsb,Ctsc,Ctsd,Ctsh,Ctso,Ctss,Dgkh,Dock10,Dock4,Dock9,Dpp4,Dusp5,Dusp6,Dyrk2,Ehd1,F10,F2,F3,F5,F7,F8,Fcer1g,Fdx1,Fn1,Fyn,Gca,Gm20547,Gm49369,Gmfb,Gnai2,Gnai3,Gnb2,Gnb4,Gng2,Gngt2,Gpd2,Grb2,Hnf4a,Hspa1a,Hspa1b,Hspa5,Irf1,Irf2,Irf7,Itih1,J…	KO_L-WT_L	_tstat	within each collection	H: hallmark gene sets	Mouse
HALLMARK_WNT_BETA_CATENIN_SIGNALING	0.423945	0.504697	0.296121	1.01113	994	32	Axin2,Ccnd2,Frat1,Cul1,Rbpj,Dvl2,Jag1,Adam17,Ppard,Numb	10	0.3125	Adam17,Axin1,Axin2,Ccnd2,Csnk1e,Ctnnb1,Cul1,Dll1,Dvl2,Frat1,Fzd1,Fzd8,Gnai1,Hdac11,Hdac2,Hdac5,Jag1,Kat2a,Maml1,Myc,Ncor2,Ncstn,Nkd1,Notch1,Numb,Ppard,Psen2,Ptch1,Rbpj,Skp2,Tcf7,Wnt5b	KO_L-WT_L	_tstat	within each collection	H: hallmark gene sets	Mouse
HALLMARK_TGF_BETA_SIGNALING	0.458798	0.533486	0.268015	0.995608	1068	48	Id1,Id2,Junb,Ifngr2,Smad7,Bmpr1a,Skil,Tgif1,Ppp1r15a,Tjp1,Bmp2,Smurf2,Rab31	13	0.270833	Acvr1,Apc,Arid4b,Bcar3,Bmp2,Bmpr1a,Bmpr2,Cdh1,Cdk9,Ctnnb1,Eng,Fkbp1a,Fnta,Furin,Hdac1,Hipk2,Id1,Id2,Id3,Ifngr2,Junb,Klf10,Ltbp2,Map3k7,Ncor2,Pmepa1,Ppm1a,Ppp1ca,Ppp1r15a,Rab31,Rhoa,Ski,Skil,Slc20a1,Smad1,Smad3,Smad6,Smad7,Smurf1,Smurf2,Sptbn1,Tgfbr1,Tgif1,Thbs1,Tjp1,Trim33,Ube2d3,Wwtr1	KO_L-WT_L	_tstat	within each collection	H: hallmark gene sets	Mouse
HALLMARK_SPERMATOGENESIS	0.54589	0.599173	0.252203	0.952003	1254	52	Mtnr1a,Arl4a,Elovl3,Strbp,Ezh2,Csnk2a2,Braf,Ip6k1,Sirt1,Gpr182	10	0.192308	Ace,Acrbp,Agfg1,Arl4a,Art3,Braf,Chfr,Clpb,Coil,Csnk2a2,Dbf4,Elovl3,Ezh2,Gmcl1,Gpr182,Grm8,Gstm5,Hspa2,Hspa4l,Ide,Ift88,Ip6k1,Lpin1,Map7,Mast2,Mllt10,Mtnr1a,Mtor,Nek2,Nf2,Nphp1,Parp2,Pcsk4,Pgs1,Phf7,Phkg2,Pias2,Prkar2a,Psmg1,Rad17,She,Sirt1,Slc12a2,Slc2a5,Stam2,Strbp,Taldo1,Tle4,Topbp1,Tsn,Vdac3,Zc3h14	KO_L-WT_L	_tstat	within each collection	H: hallmark gene sets	Mouse
HALLMARK_FATTY_ACID_METABOLISM	0.585915	0.623314	0.210096	0.945591	1247	139	Inmt,Hsd17b11,Acsm3,Rdh16f2,Ppara,Cpt1a,Cpox,Gabarapl1,Acsl4,Ube2l6,Auh,Aldh1a1,Dld,Elovl5,Acadm,Pts,Ech1,Fabp2,Acsl1,Hsdl2,Acsl5,Aldh9a1	22	0.158273	Aadat,Acaa2,Acadl,Acadm,Acads,Acadvl,Acat2,Acat3,Aco2,Acot1,Acot2,Acot3,Acot8,Acox1,Acsl1,Acsl4,Acsl5,Acsm3,Adh7,Adipor2,Adsl,Alad,Aldh1a1,Aldh1a7,Aldh3a2,Aldh9a1,Aldoa,Apex1,Auh,Bckdhb,Blvra,Bphl,Cbr1,Ccdc58,Cd36,Cpox,Cpt1a,Cpt2,Crat,Cryz,Cyp1a1,D2hgdh,Decr1,Dhcr24,Dld,Dlst,Ech1,Echs1,Eci1,Eci2,Ehhadh,Elovl5,Eno3,Ephx1,Erp29,Etfdh,Fabp1,Fabp2,Fasn,Fmo1,G0s2,Gabarapl1,Gcdh,Glul,Gpd1,Gpd2,Grhpr,Gs…	KO_L-WT_L	_tstat	within each collection	H: hallmark gene sets	Mouse
HALLMARK_IL6_JAK_STAT3_SIGNALING	0.903169	0.921601	0.192641	0.756591	2051	63	Il17rb,Ifngr2,Crlf2,Ifngr1,Pdgfc,Osmr,Cd44,Itgb3,Stat1,Il6st,Map3k8,Grb2,Tnfrsf1b,Jun,Cd36,Pik3r5,Ifnar1,Hax1,Csf2ra,Stat3,Il15ra,Itga4,Il2rg,Cxcl9	24	0.380952	Acvr1b,Acvrl1,Bak1,Cbl,Cd14,Cd36,Cd38,Cd44,Cd9,Cntfr,Crlf2,Csf1,Csf2ra,Csf2rb,Csf2rb2,Csf3r,Cxcl10,Cxcl11,Cxcl9,Fas,Grb2,Hax1,Hmox1,Ifnar1,Ifngr1,Ifngr2,Il10rb,Il12rb1,Il13ra1,Il15ra,Il17ra,Il17rb,Il1r1,Il2rg,Il6st,Inhbe,Irf1,Irf9,Itga4,Itgb3,Jun,Lepr,Ltbr,Map3k8,Myd88,Osmr,Pdgfc,Pik3r5,Pim1,Ptpn1,Ptpn11,Ptpn2,Socs3,Stam2,Stat1,Stat2,Stat3,Tlr2,Tnfrsf12a,Tnfrsf1a,Tnfrsf1b,Tnfrsf21,Tyk2	KO_L-WT_L	_tstat	within each collection	H: hallmark gene sets	Mouse
HALLMARK_MYC_TARGETS_V1	0.934111	0.934111	-0.175707	-0.791366	2721	176	Pcbp1,Xpot,Cad,Gm10184,C1qbp,Srm,Ywhaq,Fam120a,Iars,Vdac1,Tufm,Aimp2,Cdc20,Trim28,Rrp9,Kpna2,Myc,Mcm2,Apex1,Cct2,Mcm5,Cox5a,Psmc4,Slc25a3,Phb2,Bub3,Pold2,Clns1a	28	0.159091	Abce1,Aimp2,Ap3s1,Apex1,Bub3,C1qbp,Cad,Canx,Cct2,Cct3,Cct4,Cct5,Cct7,Cdc20,Cdk2,Cdk4,Clns1a,Cnbp,Cops5,Cox5a,Cstf2,Cul1,Cyc1,Ddx18,Ddx21,Dek,Dhx15,Dut,Eef1b2,Eif1ax,Eif2s1,Eif2s2,Eif3b,Eif3d,Eif4a1,Eif4e,Eif4g2,Eif4h,Eprs,Erh,Etf1,Exosc7,Fam120a,Fbl,G3bp1,Glo1,Gm10184,Gnl3,Got2,Gspt1,H2afz,Hdac2,Hdgf,Hnrnpa1,Hnrnpa2b1,Hnrnpa3,Hnrnpc,Hnrnpd,Hnrnpr,Hnrnpu,Hsp90ab1,Hspe1,Iars,Ifrd1,Ilf2,Impdh2,Kpna2…	KO_L-WT_L	_tstat	within each collection	H: hallmark gene sets	Mouse
HALLMARK_ANDROGEN_RESPONSE	0.75705	0.788594	-0.212741	-0.855615	2093	84	Krt8,Sec24d,Homer2,Pmepa1,Ptk2b,Abcc4,Krt19,Rrp12,Actn1,Gsr,Tpd52,Lman1,Gpd1l,Iqgap2,Rab4a,Uap1,Sord,Vapa,Stk39	19	0.22619	Abcc4,Abhd2,Acsl3,Actn1,Adamts1,Adrm1,Akap12,Akt1,Appbp2,Arid5b,Azgp1,B2m,B4galt1,Camkk2,Ccnd1,Ccnd3,Cdk6,Dbi,Dhcr24,Dnajb9,Elk4,Ell2,Elovl5,Fads1,Fkbp5,Gm9774,Gnai3,Gpd1l,Gsr,H1f0,Herc3,Hmgcr,Hmgcs1,Homer2,Hpgd,Idi1,Inpp4b,Insig1,Iqgap2,Itgav,Krt19,Krt8,Lifr,Lman1,Maf,Map7,Mertk,Ncoa4,Ndrg1,Ngly1,Pa2g4,Pdlim5,Pgm3,Pias1,Pmepa1,Ptk2b,Rab4a,Rps6ka3,Rrp12,Sat1,Sec24d,Sgk1,Slc26a2,Slc38a2,Sms,Sord,S…	KO_L-WT_L	_tstat	within each collection	H: hallmark gene sets	Mouse
HALLMARK_REACTIVE_OXIGEN_SPECIES_PATHWAY	0.551239	0.599173	-0.270235	-0.934177	1489	39	Prnp,Pdlim1,Cdkn2d,Prdx6,Gclm,Mgst1,Gsr,Oxsr1,Txnrd1,Lsp1,Glrx,Atox1,Mbp	13	0.333333	Abcc1,Atox1,Cat,Cdkn2d,Egln2,Ercc2,Fes,Gclc,Gclm,Glrx,Gpx3,Gpx4,Gsr,Hmox2,Junb,Lsp1,Mbp,Mgst1,Msra,Ndufa6,Ndufb4,Ndufs2,Nqo1,Oxsr1,Pdlim1,Pfkp,Prdx1,Prdx2,Prdx4,Prdx6,Prnp,Sbno2,Scaf4,Sod1,Sod2,Srxn1,Stk25,Txnrd1,Txnrd2	KO_L-WT_L	_tstat	within each collection	H: hallmark gene sets	Mouse
HALLMARK_PROTEIN_SECRETION	0.549091	0.599173	-0.236045	-0.955681	1509	89	Gbf1,Sec24d,Arfgap3,Gnas,Arfgef2,M6pr,Cog2,Napa,Gosr2,Sspn,Tpd52,Lman1,Igf2r,Abca1,Krt18	15	0.168539	Abca1,Adam10,Anp32e,Ap1g1,Ap2b1,Ap2m1,Ap2s1,Ap3b1,Ap3s1,Arcn1,Arf1,Arfgap3,Arfgef1,Arfgef2,Arfip1,Atp1a1,Atp6v1h,Atp7a,Bnip3,Cav2,Cd63,Clcn3,Cln5,Clta,Cltc,Cog2,Copb1,Copb2,Cope,Ctsc,Dnm1l,Dst,Egfr,Ergic3,Galc,Gbf1,Gla,Gm37240,Gnas,Golga4,Gosr2,Ica1,Igf2r,Kif1b,Krt18,Lamp2,Lman1,M6pr,Mapk1,Mon2,Napa,Napg,Ocrl,Pam,Ppt1,Rab14,Rab22a,Rab2a,Rab5a,Rer1,Rps6ka3,Scamp1,Scamp3,Sec22b,Sec24d,Sec31a,Sgms1,…	KO_L-WT_L	_tstat	within each collection	H: hallmark gene sets	Mouse
HALLMARK_DNA_REPAIR	0.418669	0.504697	-0.234936	-1.01808	1201	133	Pde4b,Sec61a1,Fen1,Pold1,Npr2,Aprt,Polr2i,Aaas,Ercc1,Rpa2,Prim1,Polh,Dad1,Ercc3,Taf1c,Sac3d1,Ercc4,Bcam,Gtf3c5,Ddb1,Ell,Lig1,Taf6,Rae1,Pola1,Tarbp2,Polr2j,Gtf2h5,Dguok,Polr2d,Vps37b,Tyms,Umps,Ercc2,Impdh2,Itpa,Rfc5,Bcap31,Adrm1,Rfc3,Mrpl40,Cox17,Rad52,Nudt9,Bola2,Adcy6	46	0.345865	Aaas,Ada,Adcy6,Adrm1,Ak3,Ak6,Aprt,Arl6ip1,Bcam,Bcap31,Bivm,Bola2,Brf2,Cant1,Cda,Cetn2,Clp1,Cmpk2,Cox17,Cstf3,Dad1,Dctn4,Ddb1,Ddb2,Dgcr8,Dguok,Dut,Edf1,Eif1b,Ell,Ercc1,Ercc2,Ercc3,Ercc4,Ercc5,Ercc8,Fen1,Gm49342,Gm9774,Gmpr2,Gpx4,Gtf2a2,Gtf2b,Gtf2f1,Gtf2h1,Gtf2h3,Gtf2h5,Gtf3c5,Guk1,Hcls1,Impdh2,Itpa,Lig1,Mpg,Mrpl40,Ncbp2,Nfx1,Nme1,Nme3,Nme4,Npr2,Nt5c,Nudt21,Nudt9,Pcna,Pde4b,Pnp,Pola1,Pola2,Polb,Pol…	KO_L-WT_L	_tstat	within each collection	H: hallmark gene sets	Mouse
HALLMARK_G2M_CHECKPOINT	0.401801	0.502251	-0.235178	-1.02805	1159	145	Bcl3,Amd1,Gm10184,E2f2,Cks1b,Mapk14,Dmd,E2f3,Chaf1a,Lig3,Cdc20,Nup50,Notch2,Tle3,Sqle,Rpa2,Slc12a2,Kpna2,Myc,Mcm2,H2afx,Dr1,Mcm5,Mcm3,Cdc25b,Hus1,Bub3,Pole,Suv39h1,Abl1,Tfdp1,Mki67,Hmgb3,Hspa8,Stmn1	35	0.241379	Abl1,Amd1,Arid4a,Atf5,Atrx,Bcl3,Brca2,Bub3,Casp8ap2,Cbx1,Ccnd1,Ccnf,Ccnt1,Cdc20,Cdc25a,Cdc25b,Cdc27,Cdk4,Cdkn1b,Cdkn2c,Cenpa,Chaf1a,Chmp1a,Cks1b,Cks2,Ctcf,Cul1,Cul3,Cul4a,Cul5,Dbf4,Dkc1,Dmd,Dr1,Dtymk,E2f1,E2f2,E2f3,E2f4,Efna5,Egf,Ewsr1,Ezh2,Fancc,Foxn3,G3bp1,Gm10184,Gspt1,H2afv,H2afx,H2afz,Hif1a,Hira,Hmga1,Hmgb3,Hmgn2,Hnrnpd,Hnrnpu,Hspa8,Hus1,Ilf3,Incenp,Katna1,Kif5b,Kpna2,Kpnb1,Lbr,Lig3,Lmnb1,Ma…	KO_L-WT_L	_tstat	within each collection	H: hallmark gene sets	Mouse
HALLMARK_PANCREAS_BETA_CELLS	0.394377	0.502251	-0.369208	-1.04235	1037	17	Srprb,Slc2a2,Mafb,Foxa2,Pklr,Spcs1,Gck,Stxbp1	8	0.470588	Akt3,Dpp4,Elp4,Foxa2,Foxo1,Gck,Hnf1a,Lmo2,Mafb,Pklr,Sec11a,Slc2a2,Spcs1,Srp14,Srp9,Srprb,Stxbp1	KO_L-WT_L	_tstat	within each collection	H: hallmark gene sets	Mouse
HALLMARK_XENOBIOTIC_METABOLISM	0.350895	0.490002	-0.233454	-1.04528	1018	169	Por,Gstm4,Hes6,Tat,Comt,Spint2,Ephx1,Slc6a6,Entpd5,Csad,Abcc3,Aox1,Pink1,Cyp26a1,Cyp27a1,Acox3,Maoa,Atp2a2,Slc46a3,Aldh2,Fbln1,Abcc2,Jup,Igf1,Slc6a12,Fah,Slc35b1,Cyp1a1,Gsr,Slc12a4,Ugdh,Hmox1,Asl,Enpep,Aco2,Slc35d1,Smox,Lonp1,Ptgds,Tnfrsf1a	40	0.236686	Abcc2,Abcc3,Abcd2,Abhd6,Aco2,Acox1,Acox2,Acox3,Acp2,Acsm1,Adh5,Adh7,Ahcy,Alas1,Aldh2,Aldh9a1,Angptl3,Aox1,Ap4b1,Apoe,Aqp9,Arg1,Arpp19,Asl,Atoh8,Atp2a2,Bcar1,Blvrb,Bphl,Casp6,Cat,Cbr1,Cd36,Cda,Cdo1,Cfb,Cndp2,Comt,Crot,Crp,Csad,Cyb5a,Cyfip2,Cyp17a1,Cyp1a1,Cyp1a2,Cyp26a1,Cyp27a1,Cyp2e1,Dcxr,Ddah2,Ddc,Dhrs1,Dhrs7,Ech1,Elovl5,Enpep,Entpd5,Epha2,Ephx1,Esr1,Etfdh,Ets2,F10,F11,Fabp1,Fah,Fas,Fbln1,Fbp1,Fe…	KO_L-WT_L	_tstat	within each collection	H: hallmark gene sets	Mouse
HALLMARK_UV_RESPONSE_UP	0.340845	0.490002	-0.250166	-1.05647	967	114	Sult5a1,Amd1,Ephx1,Clcn2,Fen1,Stip1,Maoa,Cyb5b,Grina,Cdc34,Sqstm1,Bak1,Ppif,Irf1,Ppat,Tfrc,Slc6a12,Creg1,Cyp1a1,H2afx,Tgfbrap1	21	0.184211	Alas1,Aldoa,Amd1,Ap2s1,Apom,Arrb2,Asns,Atp6v1c1,Atp6v1f,Bak1,Bcl2l11,Bid,Bmp2,Bsg,Btg1,Btg2,Casp3,Ccnd3,Cdc34,Cdc5l,Cdk2,Cdo1,Cebpg,Chka,Clcn2,Cltb,Cnp,Creg1,Cyb5b,Cyb5r1,Cyp1a1,Ddx21,Dgat1,Dlg4,Dnajb1,E2f5,Eif5,Ephx1,Fen1,Fkbp4,Fmo1,Furin,Gch1,Ggh,Gls,Gpx3,Grina,Grpel1,H2afx,Hmox1,Hnrnpu,Hspa13,Hspa2,Hyal2,Icam1,Igfbp2,Il6st,Irf1,Junb,Klhdc3,Lhx2,Lyn,Maoa,Mark2,Mgat1,Mmp14,Mrpl23,Nat2,Nfkbia,Nr4…	KO_L-WT_L	_tstat	within each collection	H: hallmark gene sets	Mouse
HALLMARK_NOTCH_SIGNALING	0.306561	0.490002	-0.33733	-1.10787	812	31	Aph1a,Fzd7,Heyl,Notch3,Notch2,Psen2,Prkca,Kat2a,Dll1,Tcf7l2,Fbxw11,Lfng,Wnt2,Fzd1	14	0.451613	Aph1a,Arrb1,Ccnd1,Cul1,Dll1,Dtx1,Dtx2,Dtx4,Fbxw11,Fzd1,Fzd5,Fzd7,Hes1,Heyl,Jag1,Kat2a,Lfng,Maml2,Notch1,Notch2,Notch3,Ppard,Prkca,Psen2,Psenen,Rbx1,Sap30,St3gal6,Tcf7l2,Wnt2,Wnt5a	KO_L-WT_L	_tstat	within each collection	H: hallmark gene sets	Mouse
HALLMARK_P53_PATHWAY	0.204208	0.378164	-0.257327	-1.12918	591	148	Steap3,Ephx1,Dgka,Perp,Gm2a,Aen,Slc3a2,Ctsd,Itgb4,Sdc1,Sec61a1,Tcn2,Mxd4,Iscu,Gls2,Tax1bp3,Abat,Bak1,Ptpn14,Cd81,Wrap73,Polh,Rhbdf2,Triap1,F2r,Baiap2,Zmat3,Csrnp2,Rab40c,Rad9a,Hmox1,Irak1,Cd82,Nudt15,Slc35d1,Ccp110,Rxra	37	0.25	Abat,Abcc5,Abhd4,Acvr1b,Ada,Aen,Ankra2,Apaf1,App,Baiap2,Bak1,Bax,Bivm,Blcap,Bmp2,Btg1,Btg2,Ccnd2,Ccnd3,Ccng1,Ccnk,Ccp110,Cd81,Cd82,Cdh13,Cdkn1a,Cdkn2aip,Cebpa,Cgrrf1,Csrnp2,Ctsd,Ctsf,Cyfip2,Dcxr,Ddb2,Ddit3,Ddit4,Dgka,Dnttip2,Ei24,Epha2,Ephx1,Eps8l2,Ercc5,F2r,Fam162a,Fas,Fbxw7,Foxo3,Fuca1,Gadd45a,Gls2,Gm2a,Gm49369,H2afj,Hdac3,Hexim1,Hint1,Hist3h2a,Hmox1,Hras,Hspa4l,Ier5,Il1a,Inhbb,Ip6k2,Irak1,Iscu…	KO_L-WT_L	_tstat	within each collection	H: hallmark gene sets	Mouse
HALLMARK_KRAS_SIGNALING_DN	0.228038	0.407211	-0.302104	-1.14662	622	61	Synpo,Prodh,Copz2,Fgfr3,Clstn3,Atp4a,Tfcp2l1,Slc29a3,Sphk2,Mast3	10	0.163934	Abcb11,Akr1b10,Akr1b8,Asb7,Atp4a,Btg2,Camk1d,Cd207,Cdkal1,Celsr2,Chst2,Clstn3,Cntfr,Copz2,Cpeb3,Cyp39a1,Egf,Entpd7,Fgfr3,Fggy,Gamt,Gpr19,Gprc5c,Gtf3c5,Hnf1a,Idua,Igfbp2,Itih3,Kcnn1,Klhdc8a,Lfng,Magix,Mast3,Mfsd6,Msh5,Mthfr,Mx2,Nr6a1,P2ry4,Pdk2,Prodh,Ptprj,Rsad2,Serpina10,Sgk1,Skil,Slc16a7,Slc25a23,Slc29a3,Slc38a3,Snn,Sphk2,Sptbn2,Synpo,Tcf7l1,Tfcp2l1,Tgm1,Thnsl2,Thrb,Upk3b,Zbtb16	KO_L-WT_L	_tstat	within each collection	H: hallmark gene sets	Mouse
HALLMARK_APOPTOSIS	0.144456	0.2778	-0.273472	-1.18028	412	130	Gstm2,Gstm3,Gstm1,Gsn,Tspo,Rara,Cav1,Lmna,Ppp2r5b,Timp2,Bik,Pdgfrb,Gm20683,Sqstm1,Slc20a1,Ebp,Mgmt,Timp3,Irf1,Gsr,Ifitm3,Nedd9,Cdc25b,Clu,F2r,Birc3,Igf2r,Psen2,Hmox1,Krt18	30	0.230769	Add1,Aifm3,Anxa1,App,Avpr1a,Bax,Bcap31,Bcl10,Bcl2l1,Bcl2l11,Bcl2l2,Bgn,Bid,Bik,Birc3,Bmf,Bmp2,Bnip3l,Btg2,Casp2,Casp3,Casp6,Casp7,Casp8,Casp9,Cav1,Ccnd1,Ccnd2,Cd14,Cd38,Cd44,Cdc25b,Cdk2,Cdkn1a,Cdkn1b,Cflar,Clu,Crebbp,Cth,Ctnnb1,Cyld,Dap3,Dcn,Ddit3,Dffa,Diablo,Dnajc3,Dnm1l,Dpyd,Ebp,Erbb2,Erbb3,Etf1,F2,F2r,Fas,Gadd45a,Gadd45b,Gch1,Gm20683,Gpx1,Gpx3,Gpx4,Gsn,Gsr,Gstm1,Gstm2,Gstm3,Gstm6,H1f0,Hgf,Hmgb…	KO_L-WT_L	_tstat	within each collection	H: hallmark gene sets	Mouse
HALLMARK_ADIPOGENESIS	0.108823	0.247324	-0.265318	-1.1991	316	180	Sult5a1,Por,Ywhag,Tkt,Cs,Phldb1,Uck1,Ubqln1,Orm1,Slc25a1,Me1,Mdh2,Slc19a1,Itga7,Taldo1,Reep6,Slc5a6,Ubc,Mrap,Slc27a1,Abcb8,Adipor2,Aldh2,Echs1,Cox8a,Ucp2,Ppp1r15b,Rreb1,Preb,Tank,Fah,Sdhc,Sspn,Abca1,Baz2a,Orm2,Aco2,Mgst3,Lpcat3,Jagn1,Elovl6,Rab34,Gm45233,Mgll,Dhcr7,Acads,Grpel1,Slc1a5,Pemt,Dgat1,Pgm1,Uqcrc1,Cyc1,Col15a1,C3,Chchd10,Mylk,Samm50,Prdx3,Fzd4,Idh3a,Dlat,Vegfb,Araf,Aplp2,Dhrs7b,Sparcl1,…	77	0.427778	Abca1,Abcb8,Acaa2,Acadl,Acadm,Acads,Acly,Aco2,Acox1,Adcy6,Adipor2,Agpat3,Aifm1,Ak2,Aldh2,Aldoa,Angptl4,Aplp2,Apoe,Araf,Arl4a,Atl2,Atp1b3,Baz2a,Bckdha,Bcl2l13,Bcl6,C3,Cat,Ccng2,Cd151,Cd302,Cd36,Cdkn2c,Chchd10,Chuk,Cmbl,Cmpk1,Col15a1,Col4a1,Coq3,Coq5,Coq9,Cox6a1,Cox7b,Cox8a,Cpt2,Crat,Cs,Cyc1,Cyp4b1,Dbt,Decr1,Dgat1,Dhcr7,Dhrs7,Dhrs7b,Dlat,Dld,Dnajb9,Dnajc15,Dram2,Ech1,Echs1,Elmod3,Elovl6,Enpp2,Ephx2…	KO_L-WT_L	_tstat	within each collection	H: hallmark gene sets	Mouse
HALLMARK_UNFOLDED_PROTEIN_RESPONSE	0.127895	0.255789	-0.291288	-1.20828	358	102	Hyou1,Wfs1,Xpot,Banf1,Wipi1,Slc1a4,Srprb,Pdia5,Cks1b,Iars,Preb,Bag3,Rrp9,Gosr2,Exosc2,Exosc4,H2afx,Gemin4,Exosc9,Tubb2a,Eif4g1,Shc1,Atf6,Dctn1,Cxxc1,Edem1,Hspa5,Sec31a,Atp6v0d1,Ttc37,Cnot2,Eif4e,Dkc1,Yif1a,Spcs1,Eef2,Slc7a5,Edc4,Tspyl2,Aldh18a1,Eif2ak3,Ddit4	42	0.411765	Aldh18a1,Arfgap1,Asns,Atf4,Atf6,Atp6v0d1,Bag3,Banf1,Calr,Cebpb,Cebpg,Chac1,Cks1b,Cnot2,Cnot4,Cnot6,Cxxc1,Dcp1a,Dcp2,Dctn1,Ddit4,Ddx10,Dkc1,Dnaja4,Dnajb9,Dnajc3,Edc4,Edem1,Eef2,Eif2ak3,Eif2s1,Eif4a1,Eif4a2,Eif4a3,Eif4e,Eif4ebp1,Eif4g1,Ern1,Exoc2,Exosc1,Exosc10,Exosc2,Exosc4,Exosc5,Exosc9,Fkbp14,Fus,Gemin4,Gosr2,H2afx,Herpud1,Hsp90b1,Hspa5,Hspa9,Hyou1,Iars,Igfbp1,Imp3,Khsrp,Kif5b,Lsm1,Lsm4,Mthfd2,N…	KO_L-WT_L	_tstat	within each collection	H: hallmark gene sets	Mouse
HALLMARK_UV_RESPONSE_DN	0.118531	0.255789	-0.285102	-1.21295	338	118	Ldlr,Dbp,Col1a2,Col1a1,Col3a1,Bhlhe40,Fbln5,Cav1,Bdnf,Col5a2,Mapk14,Nr1d2,Pdgfrb,Pik3r3,Lamc1,Apbb2,Kalrn,Notch2,Ddah1,Mgmt,Myc,Anxa2,Anxa4,Erbb2,Pias3,Atrn,Prkca,Rxra,Slc22a18,Schip1,Mgll	31	0.262712	Abcc1,Acvr2a,Add3,Aggf1,Akt3,Anxa2,Anxa4,Apbb2,Arhgef9,Atp2b1,Atp2b4,Atp2c1,Atrn,Atrx,Atxn1,Bckdhb,Bdnf,Bhlhe40,Bmpr1a,Cacna1a,Cav1,Cdc42bpa,Cdk13,Cdkn1b,Cdon,Celf2,Cited2,Col1a1,Col1a2,Col3a1,Col5a2,Dab2,Dbp,Ddah1,Dlc1,Dlg1,Dusp1,Dyrk1a,Efemp1,Erbb2,F3,Fbln5,Fyn,Gja1,Grk5,Ica1,Id1,Igf1r,Igfbp5,Inpp4b,Insig1,Irs1,Itgb3,Kalrn,Kit,Lamc1,Ldlr,Ltbp1,Map1b,Map2k5,Mapk14,Met,Mgll,Mgmt,Mios,Mrps31,Mta1,…	KO_L-WT_L	_tstat	within each collection	H: hallmark gene sets	Mouse
HALLMARK_E2F_TARGETS	0.101112	0.247324	-0.276126	-1.21866	290	154	Gm10184,Pold1,Cks1b,Prkdc,Nup205,Mlh1,Tubg1,Cdc20,Tbrg4,Shmt1,Rpa2,Gins1,Tfrc,Kpna2,Myc,Mcm2,Ung,H2afx,Phf5a,Mcm5,Mcm3,Rpa1,Cdc25b,Rnaseh2a,Ncapd2,Rrm2,Hus1,Pold2,Pole,Cse1l,Ccp110,Suv39h1,Wee1,Tk1,Tipin,Mki67,Hmgb3,Cdca3,Stmn1,Tcf19,Nup107,Timeless,Lig1	43	0.279221	Ak2,Anp32e,Asf1a,Brca2,Brms1l,Cbx5,Ccp110,Cdc20,Cdc25a,Cdc25b,Cdca3,Cdk4,Cdkn1a,Cdkn1b,Cdkn2c,Cenpm,Chek2,Cit,Cks1b,Cks2,Cse1l,Ctcf,Dck,Dclre1b,Dctpp1,Dek,Dnmt1,Donson,Dut,E2f8,Eed,Eif2s1,Exosc8,Ezh2,Gins1,Gins4,Gm10184,Gspt1,H2afx,H2afz,Hmga1,Hmgb2,Hmgb3,Hnrnpd,Hus1,Ilf3,Ing3,Ipo7,Kpna2,Lbr,Lig1,Lmnb1,Luc7l3,Lyar,Mad2l1,Mcm2,Mcm3,Mcm4,Mcm5,Mcm6,Mcm7,Mki67,Mlh1,Mms22l,Msh2,Mthfd2,Myc,Naa38,Nap1l1…	KO_L-WT_L	_tstat	within each collection	H: hallmark gene sets	Mouse
HALLMARK_MITOTIC_SPINDLE	0.0857438	0.229608	-0.273671	-1.22535	248	169	Shroom1,Synpo,Mid1ip1,Cdc42ep1,Gsn,Palld,Kptn,Bcr,Clasp1,Arhgap10,Stk38l,Lrpprc,Farp1,Gm20683,Notch2,Vcl,Llgl1,Cep250,Tbcd,Arhgdia,Gemin4,Nedd9,Prex1,Actn4,Tuba4a,Als2,Bin1,Cep72,Ralbp1,Sac3d1,Tubgcp5,Flnb,Abl1,Ckap5,Ect2,Clip1,Map1s	37	0.218935	Abi1,Abl1,Abr,Actn4,Akap13,Alms1,Als2,Apc,Arap3,Arf6,Arfgef1,Arfip2,Arhgap10,Arhgap27,Arhgap29,Arhgap4,Arhgap5,Arhgdia,Arhgef11,Arhgef12,Arhgef2,Arhgef3,Arhgef7,Arl8a,Atg4b,Bcar1,Bcl2l11,Bcr,Bin1,Brca2,Capzb,Ccdc88a,Cd2ap,Cdc27,Cdc42,Cdc42bpa,Cdc42ep1,Cdc42ep2,Cdc42ep4,Cdk5rap2,Cenpj,Cep192,Cep250,Cep57,Cep72,Ckap5,Clasp1,Clip1,Clip2,Cntrl,Cntrob,Csnk1d,Cttn,Cyth2,Dlg1,Dock2,Dock4,Dst,Dync1h1,Dyn…	KO_L-WT_L	_tstat	within each collection	H: hallmark gene sets	Mouse
HALLMARK_ESTROGEN_RESPONSE_LATE	0.106905	0.247324	-0.285816	-1.22575	304	124	Kcnk5,Wfs1,Fgfr3,Perp,Slc1a4,Cyp26b1,Pkp3,Idh2,Itpk1,Homer2,Cav1,Dlg5,Tjp3,Ckb,Slc2a8,Krt19,Fam102a,Farp1,Cdc20,Zfp36,Emp2,Frk,Ppif,Fabp5,Ugdh,Abca3,Rnaseh2a,Gale,Aldh3b1,Llgl2,Sord	31	0.25	Abca3,Abhd2,Acox2,Add3,Aff1,Aldh3a2,Aldh3b1,Amfr,Arl3,Ass1,Atp2b4,Bag1,Bcl2,Blvrb,Cav1,Ccnd1,Cd44,Cd9,Cdc20,Cdh1,Celsr2,Chpt1,Cish,Ckb,Cox6c,Cxcl12,Cyp26b1,Dcxr,Dhcr7,Dlg5,Dnajc1,Dnajc12,Dynlt3,Elovl5,Emp2,Etfb,Fabp5,Fam102a,Farp1,Fdft1,Fgfr3,Fkbp4,Fkbp5,Flnb,Frk,Gale,Gla,Gm45233,Hmgcs2,Homer2,Hr,Hspa4l,Hspb8,Id2,Idh2,Igfbp4,Il17rb,Il6st,Impa2,Isg20,Itpk1,Jak1,Jak2,Kcnk5,Kif20a,Klf4,Krt19,Llgl2,L…	KO_L-WT_L	_tstat	within each collection	H: hallmark gene sets	Mouse
HALLMARK_HEME_METABOLISM	0.0778547	0.228984	-0.283022	-1.24838	224	153	Slc6a9,P4ha2,Acp5,Pigq,Xpo7,Slc25a37,Map2k3,Mocos,E2f2,Pdzk1ip1,Atp6v0a1,Ppp2r5b,Osbp2,Narf,Htatip2,Rnf123,Gypc,Sidt2,Trak2,Aldh1l1,Tns1,Slc2a1,Fn3k,Gclm,Ucp2,Fbxo34,Tfrc,Sec14l1,Slc11a2,Mfhas1,Ppox,Hmbs,Bpgm,Slc22a4,Lrp10,Atg4a,Mgst3,Ubac1,Slc25a38,Smox,Abcb6,Bcam,Rad23a,Urod,Glrx5,Epor	46	0.300654	Abcb6,Abcg3,Acp5,Add1,Adipor1,Alad,Alas2,Aldh1l1,Aldh6a1,Arhgef12,Arl2bp,Asns,Atg4a,Atp6v0a1,Bach1,Bcam,Blvra,Blvrb,Bmp2k,Bnip3l,Bpgm,Bsg,Btg2,Btrc,C3,Cast,Cat,Ccdc28a,Ccnd3,Cdc27,Cir1,Clcn3,Cpox,Ctns,Ctsb,Daam1,Dcaf10,Dcaf11,Dcun1d1,E2f2,Eif2ak1,Ell2,Endod1,Epb41,Epor,Ezh1,Fbxo34,Fbxo7,Fbxo9,Fech,Fn3k,Foxj2,Foxo3,Ftcd,Gapvd1,Gclc,Gclm,Gde1,Glrx5,Gmps,Gypc,H1f0,Hagh,Hdgf,Hebp1,Hmbs,Htatip2,Htra2,…	KO_L-WT_L	_tstat	within each collection	H: hallmark gene sets	Mouse
HALLMARK_PI3K_AKT_MTOR_SIGNALING	0.0583333	0.191472	-0.327808	-1.32221	160	87	Plcg1,Cfl1,Map2k3,Prkar2a,Map2k6,Ppp1ca,Pik3r3,Nod1,Pak4,Pdk1,Slc2a1,Sqstm1,Arhgdia,Pfn1,Rptor,Gsk3b,Myd88,Gna14,Ecsit,Tsc2,Tnfrsf1a,Ppp2r1b,Trib3,Nfkbib,Acaca,Prkag1,Prkaa2,Map3k7,Eif4e,Ywhab,Mapk8,Cdk2,Csnk2b,Cdkn1b,Arf1,Smad2,Ptpn11,Arpc3,Ngf,Calr,Irak4,Rps6ka1,Stat2,Prkcb,Mapk1,E2f1,Mknk2	47	0.54023	Acaca,Actr2,Actr3,Akt1,Akt1s1,Ap2m1,Arf1,Arhgdia,Arpc3,Atf1,Cab39,Cab39l,Calr,Cdk2,Cdk4,Cdkn1a,Cdkn1b,Cfl1,Cltc,Csnk2b,Ddit3,E2f1,Ecsit,Egfr,Eif4e,Gna14,Grb2,Gsk3b,Hras,Hsp90b1,Il2rg,Irak4,Itpr2,Map2k3,Map2k6,Map3k7,Mapk1,Mapk8,Mapk9,Mapkap1,Mknk1,Mknk2,Myd88,Nck1,Nfkbib,Ngf,Nod1,Pak4,Pdk1,Pfn1,Pik3r3,Pikfyve,Pin1,Pla2g12a,Plcb1,Plcg1,Ppp1ca,Ppp2r1b,Prkaa2,Prkag1,Prkar2a,Prkcb,Pten,Ptpn11,Rac1,Ra…	KO_L-WT_L	_tstat	within each collection	H: hallmark gene sets	Mouse
HALLMARK_APICAL_JUNCTION	0.0097595	0.0609969	-0.339802	-1.46602	27	129	Mvd,Myl9,Vwf,Actg1,Cd276,Plcg1,Sympk,Col16a1,Itgb4,Parva,Cnn2,Itga3,Mapk14,Pik3r3,Tubg1,Inppl1,Adam23,Adra1b,Jup,Vcl,Ldlrap1,Actn1,Pfn1,Zyx,Lima1,Gnai1,Actn4,Baiap2,Shc1,Wnk4,Speg,Ywhah,Tspan4,Vasp,Rras	35	0.271318	Actb,Actg1,Actn1,Actn4,Adam15,Adam23,Adam9,Adamts5,Adra1b,Akt2,Akt3,Amigo1,Amigo2,Arhgef6,Arpc2,B4galt1,Baiap2,Bmp1,Cadm3,Cap1,Cd274,Cd276,Cd34,Cd86,Cdh1,Cdh4,Cdk8,Cldn14,Cldn5,Cnn2,Col16a1,Crat,Crb3,Ctnna1,Ctnnd1,Dhx16,Dlg1,Egfr,Epb41l2,Evl,Exoc4,Fbn1,Fscn1,Gamt,Gnai1,Gnai2,Grb7,Gtf2f1,Hadh,Hras,Icam1,Icam2,Ikbkg,Inppl1,Insig1,Irs1,Itga10,Itga3,Itga9,Itgb1,Itgb4,Jup,Lama3,Lamb3,Ldlrap1,Lima1,Map…	KO_L-WT_L	_tstat	within each collection	H: hallmark gene sets	Mouse
HALLMARK_GLYCOLYSIS	0.00654721	0.0467658	-0.334117	-1.47174	18	151	Gal3st1,Igfbp3,P4ha2,Galk1,Qsox1,Nt5e,Med24,Galk2,Slc37a4,Eno1,Me1,Mdh2,Eno1b,Plod1,Sdc1,Taldo1,Gmppa,Gnpda1,Rbck1,Pygl,Lhpp,Bik,Chpf,Aldh7a1,Agrn,Gpc1,Slc25a13,Cog2,Nsdhl	29	0.192053	Abcb6,Agl,Agrn,Ak3,Ak4,Akr1a1,Aldh7a1,Aldh9a1,Aldoa,Aldob,Alg1,Ang,Angptl4,Ankzf1,Arpp19,B3galt6,B3gat3,B3gnt3,B4galt1,B4galt7,Bik,Bpnt1,Capn5,Casp6,Cd44,Cenpa,Chpf,Chpf2,Chst12,Chst2,Cited2,Cldn3,Cln6,Cog2,Col5a1,Copb2,Cth,Cyb5a,Dcn,Ddit4,Dld,Dsc2,Ecd,Egfr,Egln3,Eno1,Eno1b,Ext1,Ext2,Fam162a,Fkbp4,Fut8,Gal3st1,Gale,Galk1,Galk2,Gclc,Gfpt1,Glce,Glrx,Gmppa,Gmppb,Gne,Gnpda1,Got1,Got2,Gpc1,Gpc4,Gusb,G…	KO_L-WT_L	_tstat	within each collection	H: hallmark gene sets	Mouse
HALLMARK_MTORC1_SIGNALING	0.00171644	0.0214555	-0.341963	-1.53426	4	170	Ldlr,Srd5a1,Bhlhe40,Slc6a6,Gapdh,Slc1a4,Slc37a4,Map2k3,Eno1,Me1,Eno1b,Stip1,Uchl5,Nup205,Abcf2,Pik3r3,Tubg1,Gga2,Cyb5b,Atp2a2,M6pr,Pdk1,Slc2a1,Adipor2,Sqstm1,Ebp,Tm7sf2,Sqle,Rrp9,Tfrc,Serpinh1,Mcm2,Ung,Gsr,Gsk3b,Rpa1,Psmc4,Hmbs,Tuba4a,Rrm2,Rdh11,Wars,Sord,Txnrd1,Elovl6,Edem1,Nufip1,P4ha1,Dhcr7,Rpn1,Hspa5,Trib3,Shmt2,Glrx,Slc1a5,Nfkbib,Acaca,Pgm1	58	0.341176	Abcf2,Acaca,Acly,Acsl3,Actr2,Actr3,Add3,Adipor2,Ak4,Aldoa,Arpc5l,Asns,Atp2a2,Atp6v1d,Bhlhe40,Btg2,Cacybp,Calr,Canx,Ccnf,Ccng1,Cd9,Cdc25a,Cdkn1a,Cfp,Cops5,Coro1a,Cth,Ctsc,Cyb5b,Ddit3,Ddit4,Dhcr24,Dhcr7,Dhfr,Ebp,Edem1,Eef1e1,Egln3,Eif2s2,Elovl5,Elovl6,Eno1,Eno1b,Eprs,Etf1,Fads1,Fads2,Fam129a,Fgl2,Fkbp2,Gapdh,Gbe1,Gclc,Gga2,Gla,Glrx,Gm3839,Gm49342,Gmps,Got1,Gsk3b,Gsr,Gtf2h1,Hk2,Hmbs,Hmgcr,Hmgcs1,Hsp…	KO_L-WT_L	_tstat	within each collection	H: hallmark gene sets	Mouse
HALLMARK_MYC_TARGETS_V2	0.0163569	0.0743494	-0.427845	-1.54779	43	49	Srm,Slc19a1,Rrp12,Aimp2,Bysl,Utp20,Tbrg4,Noc4l,Rrp9,Ipo4,Myc,Ung,Mcm5,Mphosph10,Ndufaf4,Sord	16	0.326531	Aimp2,Bysl,Cdk4,Dctpp1,Ddx18,Exosc5,Farsa,Gnl3,Grwd1,Hk2,Hspe1,Imp4,Ipo4,Las1l,Map3k6,Mcm4,Mcm5,Mphosph10,Mrto4,Mybbp1a,Myc,Ndufaf4,Nip7,Noc4l,Nolc1,Nop56,Pa2g4,Pes1,Phb,Ppan,Pprc1,Prmt3,Pus1,Rabepk,Rcl1,Rrp12,Rrp9,Slc19a1,Sord,Srm,Supv3l1,Tbrg4,Tcof1,Tfb2m,Tmem97,Ung,Utp20,Wdr43,Wdr74	KO_L-WT_L	_tstat	within each collection	H: hallmark gene sets	Mouse
HALLMARK_ESTROGEN_RESPONSE_EARLY	0.00312717	0.0312717	-0.36363	-1.5845	8	140	Tsku,Celsr1,Kcnk5,P2ry2,Lad1,Fasn,Ar,Bhlhe40,Krt8,Wfs1,Wwc1,Med24,Svil,Slc1a4,Cyp26b1,Itpk1,Rara,Tmem164,Tjp3,Krt19,Fam102a,Rrp12,Farp1,Slc2a1,Cbfa2t3,Abat,Frk,Ppif,Sec14l2,Myc,Nav2,Abca3,Inpp5f,Aldh3b1,Krt18,Adcy9,Podxl,Pex11a,Flnb,Fdft1,Dhcr7,Ablim1,Unc119,Slc19a2,Hr,Nadsyn1,Olfml3,Cish,Tiparp,Prss23,Slc9a3r1,Asb13,Chpt1	53	0.378571	Abat,Abca3,Abhd2,Ablim1,Adcy9,Add3,Aff1,Akap1,Aldh3b1,Amfr,Ar,Arl3,Asb13,B4galt1,Bag1,Bcl2,Bhlhe40,Blvrb,Cant1,Cbfa2t3,Ccnd1,Cd44,Celsr1,Celsr2,Chpt1,Cish,Cxcl12,Cyp26b1,Deptor,Dhcr7,Dhrs3,Dlc1,Dynlt3,Elf1,Elovl2,Elovl5,Endod1,Esrp2,Fam102a,Farp1,Fasn,Fdft1,Fkbp4,Fkbp5,Flnb,Frk,Gab2,Gfra1,Gja1,Gla,Hes1,Hr,Hspb8,Igf1r,Igfbp4,Il17rb,Il6st,Inhbb,Inpp5f,Isg20l2,Itpk1,Jak2,Kazn,Kcnk5,Kdm4b,Klf10,Klf4,…	KO_L-WT_L	_tstat	within each collection	H: hallmark gene sets	Mouse
HALLMARK_APICAL_SURFACE	0.0192308	0.0801282	-0.522685	-1.6336	50	25	Sulf2,Pcsk9,Pkhd1,Atp8b1,Gas1,Adipor2	6	0.24	Adam10,Adipor2,Afap1l2,Akap7,App,Atp8b1,B4galt1,Crocc,Dcbld2,Efna5,Ephb4,Flot2,Gas1,Gstm5,Hspb1,Il2rb,Il2rg,Lyn,Ncoa6,Pcsk9,Pkhd1,Rtn4rl1,Shroom2,Sulf2,Tmem8b	KO_L-WT_L	_tstat	within each collection	H: hallmark gene sets	Mouse
HALLMARK_MYOGENESIS	0.000704225	0.0117371	-0.411612	-1.73827	1	114	Col1a1,Col3a1,Igfbp3,Tpm2,Gsn,Bhlhe40,Mras,Col6a2,Svil,Prnp,Myh11,Smtn,Tagln,Itgb4,Itga7,Ckb,Col6a3,Dmd,Agrn,Igf1,Des,Syngr2,Nav2,Sspn,Clu,Myo1c,Psen2,Tsc2,Bin1,Adcy9,Myl6b,Dmpk,Speg,Fdps,Lsp1,Schip1,Ablim1	37	0.324561	Ablim1,Ache,Acsl1,Adam12,Adcy9,Aebp1,Agl,Agrn,Akt2,App,Atp6ap1,Bag1,Bhlhe40,Bin1,Camk2b,Cd36,Cdh13,Cdkn1a,Cfd,Ckb,Clu,Cnn3,Col15a1,Col1a1,Col3a1,Col4a2,Col6a2,Col6a3,Crat,Cryab,Csrp3,Ctf1,Dapk2,Des,Dmd,Dmpk,Eif4a2,Eno3,Erbb3,Fdps,Fhl1,Flii,Foxo4,Fst,Fxyd1,Gaa,Gabarapl2,Gadd45b,Gpx3,Gsn,Hdac5,Hspb8,Ifrd1,Igf1,Igfbp3,Igfbp7,Itga7,Itgb1,Itgb4,Itgb5,Kifc3,Lama2,Lpin1,Lsp1,Mapk12,Mapre3,Mef2a,Mef2c,Me…	KO_L-WT_L	_tstat	within each collection	H: hallmark gene sets	Mouse
HALLMARK_EPITHELIAL_MESENCHYMAL_TRANSITION	0.000347705	0.0116986	-0.416095	-1.80498	0	134	Col1a2,Col1a1,Col3a1,Igfbp3,Tpm2,Acta2,Myl9,Eln,Qsox1,Col6a2,Nt5e,Col16a1,Nnmt,Fbln5,Pmepa1,Tagln,Plod1,Sdc1,Fmod,Loxl1,Fbln2,Bdnf,Col5a2,Efemp2,Matn2,Magee1,Vim,Pdgfrb,Col6a3,Lamc1,Gas1,Gpc1,Col12a1,Fbln1,Notch2	35	0.261194	Abi3bp,Acta2,Adam12,Anpep,Basp1,Bdnf,Bgn,Bmp1,Cadm1,Cald1,Calu,Capg,Cd44,Cdh2,Col12a1,Col16a1,Col1a1,Col1a2,Col3a1,Col4a1,Col4a2,Col5a1,Col5a2,Col5a3,Col6a2,Col6a3,Copa,Cxcl12,Dab2,Dcn,Dpysl3,Dst,Ecm1,Efemp2,Eln,Emp3,Fas,Fbln1,Fbln2,Fbln5,Fbn1,Fermt2,Flna,Fmod,Fn1,Fstl1,Fuca1,Fzd8,Gadd45a,Gadd45b,Gas1,Gem,Gja1,Gpc1,Htra1,Id2,Igfbp2,Igfbp3,Igfbp4,Inhba,Itga5,Itgav,Itgb1,Itgb3,Itgb5,Jun,Lama1,Lama2…	KO_L-WT_L	_tstat	within each collection	H: hallmark gene sets	Mouse

## Sheet: L2P
pathway_name	enrichment_score	pval	fdr	category	direction	number_hits	percent_gene_hits_per_pathway	genesinpathway	orig_genes
Ribosome, eukaryotes	28.03	2.31e-11	8.18e-08	KEGG	Upregulated Pathways	29	37.179	RPSA RPL4 RPL5 RPL11 RPL12 RPL15 RPL18 RPL23A RPL30 RPL31 RPL32 RPL34 RPL35A RPL39 RPS3 RPS6 RPS7 RPS10 RPS14 RPS17 RPS18 RPS21 RPS25 RPL23 RPL35 RPL13A RPS27L RPL26L1 RPL22L1	Rpsa Rpl4 Rpl5 Rpl11 Rpl12 Rpl15 Rpl18 Rpl23a Rpl30 Rpl31 Rpl32 Rpl34 Rpl35a Rpl39 Rps3 Rps6 Rps7 Rps10 Gm49804 Rps14 Rps17 Rps18 Rps18-ps6 Rps21 Rps25 Rpl23 Rpl35 Gm2000 Rpl13a Rps27l Rpl26 Rpl22l1
Peptide chain elongation	28.03	2.31e-11	8.18e-08	REACTOME	Upregulated Pathways	29	37.179	RPSA RPL4 RPL5 RPL11 RPL12 RPL15 RPL18 RPL23A RPL30 RPL31 RPL32 RPL34 RPL35A RPL39 RPS3 RPS6 RPS7 RPS10 RPS14 RPS17 RPS18 RPS21 RPS25 RPL23 RPL35 RPL13A RPS27L RPL26L1 RPL22L1	Rpsa Rpl4 Rpl5 Rpl11 Rpl12 Rpl15 Rpl18 Rpl23a Rpl30 Rpl31 Rpl32 Rpl34 Rpl35a Rpl39 Rps3 Rps6 Rps7 Rps10 Gm49804 Rps14 Rps17 Rps18 Rps18-ps6 Rps21 Rps25 Rpl23 Rpl35 Gm2000 Rpl13a Rps27l Rpl26 Rpl22l1
Viral mRNA Translation	28.03	2.31e-11	8.18e-08	REACTOME	Upregulated Pathways	29	37.179	RPSA RPL4 RPL5 RPL11 RPL12 RPL15 RPL18 RPL23A RPL30 RPL31 RPL32 RPL34 RPL35A RPL39 RPS3 RPS6 RPS7 RPS10 RPS14 RPS17 RPS18 RPS21 RPS25 RPL23 RPL35 RPL13A RPS27L RPL26L1 RPL22L1	Rpsa Rpl4 Rpl5 Rpl11 Rpl12 Rpl15 Rpl18 Rpl23a Rpl30 Rpl31 Rpl32 Rpl34 Rpl35a Rpl39 Rps3 Rps6 Rps7 Rps10 Gm49804 Rps14 Rps17 Rps18 Rps18-ps6 Rps21 Rps25 Rpl23 Rpl35 Gm2000 Rpl13a Rps27l Rpl26 Rpl22l1
Response of EIF2AK4 (GCN2) to amino acid deficiency	26.088	2.42e-11	8.18e-08	REACTOME	Upregulated Pathways	31	35.227	ASNS RPSA RPL4 RPL5 RPL11 RPL12 RPL15 RPL18 RPL23A RPL30 RPL31 RPL32 RPL34 RPL35A RPL39 RPS3 RPS6 RPS7 RPS10 RPS14 RPS17 RPS18 RPS21 RPS25 RPL23 RPL35 RPL13A RPS27L RPL26L1 IMPACT RPL22L1	Asns Rpsa Rpl4 Rpl5 Rpl11 Rpl12 Rpl15 Rpl18 Rpl23a Rpl30 Rpl31 Rpl32 Rpl34 Rpl35a Rpl39 Rps3 Rps6 Rps7 Rps10 Gm49804 Rps14 Rps17 Rps18 Rps18-ps6 Rps21 Rps25 Rpl23 Rpl35 Gm2000 Rpl13a Rps27l Rpl26 Impact Rpl22l1
Eukaryotic Translation Termination	26.65	6.77e-11	1.83e-07	REACTOME	Upregulated Pathways	29	35.802	RPSA RPL4 RPL5 RPL11 RPL12 RPL15 RPL18 RPL23A RPL30 RPL31 RPL32 RPL34 RPL35A RPL39 RPS3 RPS6 RPS7 RPS10 RPS14 RPS17 RPS18 RPS21 RPS25 RPL23 RPL35 RPL13A RPS27L RPL26L1 RPL22L1	Rpsa Rpl4 Rpl5 Rpl11 Rpl12 Rpl15 Rpl18 Rpl23a Rpl30 Rpl31 Rpl32 Rpl34 Rpl35a Rpl39 Rps3 Rps6 Rps7 Rps10 Gm49804 Rps14 Rps17 Rps18 Rps18-ps6 Rps21 Rps25 Rpl23 Rpl35 Gm2000 Rpl13a Rps27l Rpl26 Rpl22l1
Selenocysteine synthesis	26.213	9.55e-11	2.16e-07	REACTOME	Upregulated Pathways	29	35.366	RPSA RPL4 RPL5 RPL11 RPL12 RPL15 RPL18 RPL23A RPL30 RPL31 RPL32 RPL34 RPL35A RPL39 RPS3 RPS6 RPS7 RPS10 RPS14 RPS17 RPS18 RPS21 RPS25 RPL23 RPL35 RPL13A RPS27L RPL26L1 RPL22L1	Rpsa Rpl4 Rpl5 Rpl11 Rpl12 Rpl15 Rpl18 Rpl23a Rpl30 Rpl31 Rpl32 Rpl34 Rpl35a Rpl39 Rps3 Rps6 Rps7 Rps10 Gm49804 Rps14 Rps17 Rps18 Rps18-ps6 Rps21 Rps25 Rpl23 Rpl35 Gm2000 Rpl13a Rps27l Rpl26 Rpl22l1
Nonsense Mediated Decay (NMD) independent of the Exon Junction Complex (EJC)	25.786	1.34e-10	2.59e-07	REACTOME	Upregulated Pathways	29	34.94	RPSA RPL4 RPL5 RPL11 RPL12 RPL15 RPL18 RPL23A RPL30 RPL31 RPL32 RPL34 RPL35A RPL39 RPS3 RPS6 RPS7 RPS10 RPS14 RPS17 RPS18 RPS21 RPS25 RPL23 RPL35 RPL13A RPS27L RPL26L1 RPL22L1	Rpsa Rpl4 Rpl5 Rpl11 Rpl12 Rpl15 Rpl18 Rpl23a Rpl30 Rpl31 Rpl32 Rpl34 Rpl35a Rpl39 Rps3 Rps6 Rps7 Rps10 Gm49804 Rps14 Rps17 Rps18 Rps18-ps6 Rps21 Rps25 Rpl23 Rpl35 Gm2000 Rpl13a Rps27l Rpl26 Rpl22l1
Formation of a pool of free 40S subunits	24.183	2.44e-10	3.67e-07	REACTOME	Upregulated Pathways	30	33.333	RPSA RPL4 RPL5 RPL11 RPL12 RPL15 RPL18 RPL23A RPL30 RPL31 RPL32 RPL34 RPL35A RPL39 RPS3 RPS6 RPS7 RPS10 RPS14 RPS17 RPS18 RPS21 RPS25 EIF3A RPL23 RPL35 RPL13A RPS27L RPL26L1 RPL22L1	Rpsa Rpl4 Rpl5 Rpl11 Rpl12 Rpl15 Rpl18 Rpl23a Rpl30 Rpl31 Rpl32 Rpl34 Rpl35a Rpl39 Rps3 Rps6 Rps7 Rps10 Gm49804 Rps14 Rps17 Rps18 Rps18-ps6 Rps21 Rps25 Eif3a Rpl23 Rpl35 Gm2000 Rpl13a Rps27l Rpl26 Rpl22l1
cytosolic ribosome	21.996	2.42e-10	3.67e-07	GO	Upregulated Pathways	33	31.132	DDX3X RPSA RPL4 RPL5 RPL11 RPL12 RPL15 RPL18 RPL23A RPL30 RPL31 RPL32 RPL34 RPL35A RPL39 RPS3 RPS6 RPS7 RPS10 RPS14 RPS17 RPS18 RPS21 RPS25 RPL23 PPARGC1A RPL35 RPL13A RPS27L RPL26L1 MRPL1 LARP4 RPL22L1	Ddx3x D1Pas1 Rpsa Rpl4 Rpl5 Rpl11 Rpl12 Rpl15 Rpl18 Rpl23a Rpl30 Rpl31 Rpl32 Rpl34 Rpl35a Rpl39 Rps3 Rps6 Rps7 Rps10 Gm49804 Rps14 Rps17 Rps18 Rps18-ps6 Rps21 Rps25 Rpl23 Ppargc1a Rpl35 Gm2000 Rpl13a Rps27l Rpl26 Mrpl1 Larp4 Rpl22l1
Nonsense Mediated Decay (NMD) enhanced by the Exon Junction Complex (EJC)	21.241	1.65e-09	2.23e-06	REACTOME	Upregulated Pathways	31	30.392	RPSA RPL4 RPL5 RPL11 RPL12 RPL15 RPL18 RPL23A RPL30 RPL31 RPL32 RPL34 RPL35A RPL39 RPS3 RPS6 RPS7 RPS10 RPS14 RPS17 RPS18 RPS21 RPS25 RPL23 RPL35 SMG6 RPL13A RPS27L RPL26L1 DCP1A RPL22L1	Rpsa Rpl4 Rpl5 Rpl11 Rpl12 Rpl15 Rpl18 Rpl23a Rpl30 Rpl31 Rpl32 Rpl34 Rpl35a Rpl39 Rps3 Rps6 Rps7 Rps10 Gm49804 Rps14 Rps17 Rps18 Rps18-ps6 Rps21 Rps25 Rpl23 Rpl35 Gm2000 Smg6 Rpl13a Rps27l Rpl26 Dcp1a Rpl22l1
serine family amino acid metabolic process	19.304	3.23e-09	3.98e-06	GO	Upregulated Pathways	33	28.448	AGXT CDO1 GCLC RPSA RPL4 RPL5 RPL11 RPL12 RPL15 RPL18 RPL23A RPL30 RPL31 RPL32 RPL34 RPL35A RPL39 RPS3 RPS6 RPS7 RPS10 RPS14 RPS17 RPS18 RPS21 RPS25 RPL23 GLYAT RPL35 RPL13A RPL26L1 AGXT2 DHFR2	Agxt Cdo1 Gclc Rpsa Rpl4 Rpl5 Rpl11 Rpl12 Rpl15 Rpl18 Rpl23a Rpl30 Rpl31 Rpl32 Rpl34 Rpl35a Rpl39 Rps3 Rps6 Rps7 Rps10 Gm49804 Rps14 Rps17 Rps18 Rps18-ps6 Rps21 Rps25 Rpl23 Glyat Rpl35 Gm2000 Rpl13a Rpl26 Agxt2 Dhfr
L13a-mediated translational silencing of Ceruloplasmin expression	20.841	4.25e-09	4.43e-06	REACTOME	Upregulated Pathways	30	30	RPSA RPL4 RPL5 RPL11 RPL12 RPL15 RPL18 RPL23A RPL30 RPL31 RPL32 RPL34 RPL35A RPL39 RPS3 RPS6 RPS7 RPS10 RPS14 RPS17 RPS18 RPS21 RPS25 EIF3A RPL23 RPL35 RPL13A RPS27L RPL26L1 RPL22L1	Rpsa Rpl4 Rpl5 Rpl11 Rpl12 Rpl15 Rpl18 Rpl23a Rpl30 Rpl31 Rpl32 Rpl34 Rpl35a Rpl39 Rps3 Rps6 Rps7 Rps10 Gm49804 Rps14 Rps17 Rps18 Rps18-ps6 Rps21 Rps25 Eif3a Rpl23 Rpl35 Gm2000 Rpl13a Rps27l Rpl26 Rpl22l1
SRP-dependent cotranslational protein targeting to membrane	20.841	4.25e-09	4.43e-06	REACTOME	Upregulated Pathways	30	30	RPSA RPL4 RPL5 RPL11 RPL12 RPL15 RPL18 RPL23A RPL30 RPL31 RPL32 RPL34 RPL35A RPL39 RPS3 RPS6 RPS7 RPS10 RPS14 RPS17 RPS18 RPS21 RPS25 SSR4 RPL23 RPL35 RPL13A RPS27L RPL26L1 RPL22L1	Rpsa Rpl4 Rpl5 Rpl11 Rpl12 Rpl15 Rpl18 Rpl23a Rpl30 Rpl31 Rpl32 Rpl34 Rpl35a Rpl39 Rps3 Rps6 Rps7 Rps10 Gm49804 Rps14 Rps17 Rps18 Rps18-ps6 Rps21 Rps25 Ssr4 Rpl23 Rpl35 Gm2000 Rpl13a Rps27l Rpl26 Rpl22l1
GTP hydrolysis and joining of the 60S ribosomal subunit	20.543	5.51e-09	5.33e-06	REACTOME	Upregulated Pathways	30	29.703	RPSA RPL4 RPL5 RPL11 RPL12 RPL15 RPL18 RPL23A RPL30 RPL31 RPL32 RPL34 RPL35A RPL39 RPS3 RPS6 RPS7 RPS10 RPS14 RPS17 RPS18 RPS21 RPS25 EIF3A RPL23 RPL35 RPL13A RPS27L RPL26L1 RPL22L1	Rpsa Rpl4 Rpl5 Rpl11 Rpl12 Rpl15 Rpl18 Rpl23a Rpl30 Rpl31 Rpl32 Rpl34 Rpl35a Rpl39 Rps3 Rps6 Rps7 Rps10 Gm49804 Rps14 Rps17 Rps18 Rps18-ps6 Rps21 Rps25 Eif3a Rpl23 Rpl35 Gm2000 Rpl13a Rps27l Rpl26 Rpl22l1
SRP-dependent cotranslational protein targeting to membrane	21.858	1.12e-08	1.01e-05	GO	Upregulated Pathways	27	31.034	RPSA RPL4 RPL5 RPL11 RPL12 RPL15 RPL18 RPL23A RPL30 RPL31 RPL32 RPL34 RPL35A RPL39 RPS3 RPS6 RPS7 RPS10 RPS14 RPS17 RPS18 RPS21 RPS25 RPL23 RPL35 RPL13A RPL26L1	Rpsa Rpl4 Rpl5 Rpl11 Rpl12 Rpl15 Rpl18 Rpl23a Rpl30 Rpl31 Rpl32 Rpl34 Rpl35a Rpl39 Rps3 Rps6 Rps7 Rps10 Gm49804 Rps14 Rps17 Rps18 Rps18-ps6 Rps21 Rps25 Rpl23 Rpl35 Gm2000 Rpl13a Rpl26
cotranslational protein targeting to membrane	19.85	5.44e-08	4.6e-05	GO	Upregulated Pathways	27	29.032	RPSA RPL4 RPL5 RPL11 RPL12 RPL15 RPL18 RPL23A RPL30 RPL31 RPL32 RPL34 RPL35A RPL39 RPS3 RPS6 RPS7 RPS10 RPS14 RPS17 RPS18 RPS21 RPS25 RPL23 RPL35 RPL13A RPL26L1	Rpsa Rpl4 Rpl5 Rpl11 Rpl12 Rpl15 Rpl18 Rpl23a Rpl30 Rpl31 Rpl32 Rpl34 Rpl35a Rpl39 Rps3 Rps6 Rps7 Rps10 Gm49804 Rps14 Rps17 Rps18 Rps18-ps6 Rps21 Rps25 Rpl23 Rpl35 Gm2000 Rpl13a Rpl26
protein targeting to ER	19.54	6.96e-08	5.55e-05	GO	Upregulated Pathways	27	28.723	RPSA RPL4 RPL5 RPL11 RPL12 RPL15 RPL18 RPL23A RPL30 RPL31 RPL32 RPL34 RPL35A RPL39 RPS3 RPS6 RPS7 RPS10 RPS14 RPS17 RPS18 RPS21 RPS25 RPL23 RPL35 RPL13A RPL26L1	Rpsa Rpl4 Rpl5 Rpl11 Rpl12 Rpl15 Rpl18 Rpl23a Rpl30 Rpl31 Rpl32 Rpl34 Rpl35a Rpl39 Rps3 Rps6 Rps7 Rps10 Gm49804 Rps14 Rps17 Rps18 Rps18-ps6 Rps21 Rps25 Rpl23 Rpl35 Gm2000 Rpl13a Rpl26
nuclear-transcribed mRNA catabolic process, nonsense-mediated decay	17.616	7.51e-08	5.66e-05	GO	Upregulated Pathways	30	26.786	RPSA RPL4 RPL5 RPL11 RPL12 RPL15 RPL18 RPL23A RPL30 RPL31 RPL32 RPL34 RPL35A RPL39 RPS3 RPS6 RPS7 RPS10 RPS14 RPS17 RPS18 RPS21 RPS25 RPL23 PNRC1 RPL35 SMG6 RPL13A RPL26L1 DCP1A	Rpsa Rpl4 Rpl5 Rpl11 Rpl12 Rpl15 Rpl18 Rpl23a Rpl30 Rpl31 Rpl32 Rpl34 Rpl35a Rpl39 Rps3 Rps6 Rps7 Rps10 Gm49804 Rps14 Rps17 Rps18 Rps18-ps6 Rps21 Rps25 Rpl23 Pnrc1 Rpl35 Gm2000 Smg6 Rpl13a Rpl26 Dcp1a
establishment of protein localization to endoplasmic reticulum	18.649	1.42e-07	0.000102	GO	Upregulated Pathways	27	27.835	RPSA RPL4 RPL5 RPL11 RPL12 RPL15 RPL18 RPL23A RPL30 RPL31 RPL32 RPL34 RPL35A RPL39 RPS3 RPS6 RPS7 RPS10 RPS14 RPS17 RPS18 RPS21 RPS25 RPL23 RPL35 RPL13A RPL26L1	Rpsa Rpl4 Rpl5 Rpl11 Rpl12 Rpl15 Rpl18 Rpl23a Rpl30 Rpl31 Rpl32 Rpl34 Rpl35a Rpl39 Rps3 Rps6 Rps7 Rps10 Gm49804 Rps14 Rps17 Rps18 Rps18-ps6 Rps21 Rps25 Rpl23 Rpl35 Gm2000 Rpl13a Rpl26
viral transcription	17.231	2.79e-07	0.000187	GO	Upregulated Pathways	28	26.415	RPSA RPL4 RPL5 RPL11 RPL12 RPL15 RPL18 RPL23A RPL30 RPL31 RPL32 RPL34 RPL35A RPL39 RPS3 RPS6 RPS7 RPS10 RPS14 RPS17 RPS18 RPS21 RPS25 USF2 RPL23 RPL35 RPL13A RPL26L1	Rpsa Rpl4 Rpl5 Rpl11 Rpl12 Rpl15 Rpl18 Rpl23a Rpl30 Rpl31 Rpl32 Rpl34 Rpl35a Rpl39 Rps3 Rps6 Rps7 Rps10 Gm49804 Rps14 Rps17 Rps18 Rps18-ps6 Rps21 Rps25 Usf2 Rpl23 Rpl35 Gm2000 Rpl13a Rpl26
RNA polymerase II transcription factor activity, sequence-specific DNA binding	8.444	2.9e-07	0.000187	GO	Upregulated Pathways	67	17.493	ARNT ARNTL BMPR1A CEBPD KLF6 EGR1 ELK1 ERF ETS1 ETV5 FOSL2 GABPA NR4A1 FOXA3 RBPJ IRF5 JUNB LYL1 MAF MEIS1 MEIS2 NFX1 YBX1 PLSCR1 PPARA RAD21 REST RFX1 RFX4 RORA RORC SKIL SOX9 SP1 TBX3 HNF1B USF2 CNBP ZSCAN21 ZBTB16 ZNF148 PRDM2 BTG2 KLF7 FUBP3 CIR1 ZEB2 NR1I3 STAG1 SUB1 KLF12 TFEC ATF5 SSBP2 MAFF FOXP1 GRHL1 CHCHD3 ZNF770 ZNF280C ZBTB4 BACH2 GZF1 E2F8 CREB3L3 FOXP2 TSHZ2	Arnt Arntl Bmpr1a Cebpd Klf6 Egr1 Elk1 Erf Ets1 Etv5 Fosl2 Gabpa Nr4a1 Foxa3 Rbpj Irf5 Junb Lyl1 Maf Meis1 Meis2 Nfx1 Ybx1 Plscr1 Plscr2 Ppara Rad21 Rest Rfx1 Rfx4 Rora Rorc Skil Sox9 Sp1 Tbx3 Hnf1b Usf2 Cnbp Zscan21 Zbtb16 Zfp148 Prdm2 Btg2 Klf7 Fubp3 Cir1 Zeb2 Nr1i3 Stag1 Sub1 Klf12 Tfec Atf5 Ssbp2 Maff Foxp1 Grhl1 Chchd3 Zfp770 Zfp280c Zbtb4 Bach2 Gzf1 E2f8 Creb3l3 Foxp2 Tshz2
cytosolic large ribosomal subunit	24.106	4.84e-07	0.000277	GO	Upregulated Pathways	19	33.333	RPL4 RPL5 RPL11 RPL12 RPL15 RPL18 RPL23A RPL30 RPL31 RPL32 RPL34 RPL35A RPL39 RPL23 RPL35 RPL13A RPL26L1 MRPL1 RPL22L1	Rpl4 Rpl5 Rpl11 Rpl12 Rpl15 Rpl18 Rpl23a Rpl30 Rpl31 Rpl32 Rpl34 Rpl35a Rpl39 Rpl23 Rpl35 Gm2000 Rpl13a Rpl26 Mrpl1 Rpl22l1
Ribosome	15.615	4.74e-07	0.000277	KEGG	Upregulated Pathways	30	24.793	RPSA RPL4 RPL5 RPL11 RPL12 RPL15 RPL18 RPL23A RPL30 RPL31 RPL32 RPL34 RPL35A RPL39 RPS3 RPS6 RPS7 RPS10 RPS14 RPS17 RPS18 RPS21 RPS25 RPL23 RPL35 RPL13A RPS27L RPL26L1 MRPL1 RPL22L1	Rpsa Rpl4 Rpl5 Rpl11 Rpl12 Rpl15 Rpl18 Rpl23a Rpl30 Rpl31 Rpl32 Rpl34 Rpl35a Rpl39 Rps3 Rps6 Rps7 Rps10 Gm49804 Rps14 Rps17 Rps18 Rps18-ps6 Rps21 Rps25 Rpl23 Rpl35 Gm2000 Rpl13a Rps27l Rpl26 Mrpl1 Rpl22l1
Regulation of expression of SLITs and ROBOs	13.967	4.9e-07	0.000277	REACTOME	Upregulated Pathways	34	23.129	COL4A5 RPSA PSMA3 PSMA6 PSMB1 PSMD9 RPL4 RPL5 RPL11 RPL12 RPL15 RPL18 RPL23A RPL30 RPL31 RPL32 RPL34 RPL35A RPL39 RPS3 RPS6 RPS7 RPS10 RPS14 RPS17 RPS18 RPS21 RPS25 RPL23 RPL35 RPL13A RPS27L RPL26L1 RPL22L1	Col4a5 Rpsa Psma3 Psma6 Psmb1 Psmd9 Rpl4 Rpl5 Rpl11 Rpl12 Rpl15 Rpl18 Rpl23a Rpl30 Rpl31 Rpl32 Rpl34 Rpl35a Rpl39 Rps3 Rps6 Rps7 Rps10 Gm49804 Rps14 Rps17 Rps18 Rps18-ps6 Rps21 Rps25 Rpl23 Rpl35 Gm2000 Rpl13a Rps27l Rpl26 Rpl22l1
protein localization to endoplasmic reticulum	15.156	1.68e-06	0.00091	GO	Upregulated Pathways	28	24.348	GRIK5 RPSA RPL4 RPL5 RPL11 RPL12 RPL15 RPL18 RPL23A RPL30 RPL31 RPL32 RPL34 RPL35A RPL39 RPS3 RPS6 RPS7 RPS10 RPS14 RPS17 RPS18 RPS21 RPS25 RPL23 RPL35 RPL13A RPL26L1	Grik5 Rpsa Rpl4 Rpl5 Rpl11 Rpl12 Rpl15 Rpl18 Rpl23a Rpl30 Rpl31 Rpl32 Rpl34 Rpl35a Rpl39 Rps3 Rps6 Rps7 Rps10 Gm49804 Rps14 Rps17 Rps18 Rps18-ps6 Rps21 Rps25 Rpl23 Rpl35 Gm2000 Rpl13a Rpl26
nucleic acid binding transcription factor activity	5.843	2.73e-06	0.00137	GO	Upregulated Pathways	95	14.844	ARNT ARNTL BMPR1A ZFP36L2 CEBPD KLF6 TSC22D3 EGR1 ELK1 ERF ETS1 ETV5 FOSL2 GABPA NR4A1 FOXA3 ID1 RBPJ IRF5 IRF6 JUNB LYL1 SMAD7 MAF MEIS1 MEIS2 MYCL NFX1 NME2 NPAS2 YBX1 PLSCR1 POU6F1 PPARA RAD21 KDM5A REST RFX1 RFX4 RORA RORC SKIL SOX5 SOX9 SP1 TBX3 HNF1B TCF20 USF2 ZFX CNBP ZNF182 ZKSCAN1 ZSCAN21 ZBTB16 ZNF148 ZNF207 PRDM2 BTG2 GAS7 KLF7 FUBP3 CIR1 ZSCAN12 ZEB2 NR1I3 STAG1 IKZF1 SUB1 KLF12 TFEC…	Arnt Arntl Bmpr1a Zfp36l2 Cebpd Klf6 Tsc22d3 Egr1 Elk1 Erf Ets1 Etv5 Fosl2 Gabpa Nr4a1 Foxa3 Id1 Rbpj Irf5 Irf6 Junb Lyl1 Smad7 Maf Meis1 Meis2 Mycl Nfx1 Nme2 Npas2 Ybx1 Plscr1 Plscr2 Pou6f1 Ppara Rad21 Kdm5a Rest Rfx1 Rfx4 Rora Rorc Skil Sox5 Sox9 Sp1 Tbx3 Hnf1b Tcf20 Usf2 Zfx Cnbp Zfp182 Zkscan1 Zscan21 Zbtb16 Zfp148 Zfp207 Prdm2 Btg2 Gas7 Klf7 Fubp3 Cir1 Zscan12 Zeb2 Nr1i3 Stag1 Ikzf1 Sub1 Klf…
transcription factor activity, sequence-specific DNA binding	5.817	2.62e-06	0.00137	GO	Upregulated Pathways	96	14.815	ARNT ARNTL BMPR1A ZFP36L2 CEBPD KLF6 TSC22D3 EGR1 ELK1 ERF ETS1 ETV5 FOSL2 GABPA NR4A1 FOXA3 ID1 RBPJ IRF5 IRF6 JUNB LYL1 SMAD7 MAF MEIS1 MEIS2 MYCL NFX1 NME2 NPAS2 YBX1 PLSCR1 POU6F1 PPARA RAD21 KDM5A REST RFX1 RFX4 RORA RORC SKIL SOX5 SOX9 SP1 TBX3 HNF1B TCF20 USF2 ZFX CNBP ZNF182 ZKSCAN1 ZSCAN21 ZBTB16 ZNF148 ZNF207 PRDM2 BTG2 GAS7 KLF7 FUBP3 CIR1 ZSCAN12 ZEB2 NR1I3 STAG1 IKZF1 SUB1 KLF12 TFEC…	Arnt Arntl Bmpr1a Zfp36l2 Cebpd Klf6 Tsc22d3 Egr1 Elk1 Erf Ets1 Etv5 Fosl2 Gabpa Nr4a1 Foxa3 Id1 Rbpj Irf5 Irf6 Junb Lyl1 Smad7 Maf Meis1 Meis2 Mycl Nfx1 Nme2 Npas2 Ybx1 Plscr1 Plscr2 Pou6f1 Ppara Rad21 Kdm5a Rest Rfx1 Rfx4 Rora Rorc Skil Sox5 Sox9 Sp1 Tbx3 Hnf1b Tcf20 Usf2 Zfx Cnbp Zfp182 Zkscan1 Zscan21 Zbtb16 Zfp148 Zfp207 Prdm2 Btg2 Gas7 Klf7 Fubp3 Cir1 Zscan12 Zeb2 Nr1i3 Stag1 Ikzf1 Sub1 Klf…
viral gene expression	14.009	3.15e-06	0.00152	GO	Upregulated Pathways	29	23.2	RPSA RPL4 RPL5 RPL11 RPL12 RPL15 RPL18 RPL23A RPL30 RPL31 RPL32 RPL34 RPL35A RPL39 RPS3 RPS6 RPS7 RPS10 RPS14 RPS17 RPS18 RPS21 RPS25 USF2 EIF3A RPL23 RPL35 RPL13A RPL26L1	Rpsa Rpl4 Rpl5 Rpl11 Rpl12 Rpl15 Rpl18 Rpl23a Rpl30 Rpl31 Rpl32 Rpl34 Rpl35a Rpl39 Rps3 Rps6 Rps7 Rps10 Gm49804 Rps14 Rps17 Rps18 Rps18-ps6 Rps21 Rps25 Usf2 Eif3a Rpl23 Rpl35 Gm2000 Rpl13a Rpl26
ribosome	10.299	3.33e-06	0.00156	GO	Upregulated Pathways	42	19.444	CANX DDX3X FMR1 RPSA NCK1 RPL4 RPL5 RPL11 RPL12 RPL15 RPL18 RPL23A RPL30 RPL31 RPL32 RPL34 RPL35A RPL39 RPS3 RPS6 RPS7 RPS10 RPS14 RPS17 RPS18 RPS21 RPS25 RPL23 PPARGC1A RPL35 RPL13A RPS27L RPL26L1 MRPS33 MRPL50 NUFIP2 MRPL41 MRPL1 MTG1 LARP4 MTERF4 RPL22L1	Canx Ddx3x D1Pas1 Fmr1 Rpsa Nck1 Rpl4 Rpl5 Rpl11 Rpl12 Rpl15 Rpl18 Rpl23a Rpl30 Rpl31 Rpl32 Rpl34 Rpl35a Rpl39 Rps3 Rps6 Rps7 Rps10 Gm49804 Rps14 Rps17 Rps18 Rps18-ps6 Rps21 Rps25 Rpl23 Ppargc1a Rpl35 Gm2000 Rpl13a Rps27l Rpl26 Mrps33 Mrpl50 Nufip2 Mrpl41 Mrpl1 Mtg1 Larp4 Mterf4 Rpl22l1
ribosomal subunit	11.404	4.39e-06	0.00192	GO	Upregulated Pathways	36	20.571	DDX3X RPSA RPL4 RPL5 RPL11 RPL12 RPL15 RPL18 RPL23A RPL30 RPL31 RPL32 RPL34 RPL35A RPL39 RPS3 RPS6 RPS7 RPS10 RPS14 RPS17 RPS18 RPS21 RPS25 RPL23 RPL35 RPL13A RPS27L RPL26L1 MRPS33 MRPL50 MRPL41 MRPL1 LARP4 MTERF4 RPL22L1	Ddx3x D1Pas1 Rpsa Rpl4 Rpl5 Rpl11 Rpl12 Rpl15 Rpl18 Rpl23a Rpl30 Rpl31 Rpl32 Rpl34 Rpl35a Rpl39 Rps3 Rps6 Rps7 Rps10 Gm49804 Rps14 Rps17 Rps18 Rps18-ps6 Rps21 Rps25 Rpl23 Rpl35 Gm2000 Rpl13a Rps27l Rpl26 Mrps33 Mrpl50 Mrpl41 Mrpl1 Larp4 Mterf4 Rpl22l1
nuclear-transcribed mRNA catabolic process	10.945	4.26e-06	0.00192	GO	Upregulated Pathways	38	20.106	ZFP36L2 DDX5 DDX6 RPSA RPL4 RPL5 RPL11 RPL12 RPL15 RPL18 RPL23A RPL30 RPL31 RPL32 RPL34 RPL35A RPL39 RPS3 RPS6 RPS7 RPS10 RPS14 RPS17 RPS18 RPS21 RPS25 RPL23 PNRC1 RPL35 SMG6 TUT4 RPL13A RPL26L1 XRN1 DCP1A WDR61 TENT2 PAN3	Zfp36l2 Ddx5 Ddx6 Rpsa Rpl4 Rpl5 Rpl11 Rpl12 Rpl15 Rpl18 Rpl23a Rpl30 Rpl31 Rpl32 Rpl34 Rpl35a Rpl39 Rps3 Rps6 Rps7 Rps10 Gm49804 Rps14 Rps17 Rps18 Rps18-ps6 Rps21 Rps25 Rpl23 Pnrc1 Rpl35 Gm2000 Smg6 Tut4 Rpl13a Rpl26 Xrn1 Dcp1a Wdr61 Tent2 Pan3
alpha-amino acid metabolic process	8.887	5.06e-06	0.00214	GO	Upregulated Pathways	49	18.015	AGXT ASNS ASPA AUH CDO1 DLD DNMT3B GATM GHR GCLC HPD RPSA RPL4 RPL5 RPL11 RPL12 RPL15 RPL18 RPL23A RPL30 RPL31 RPL32 RPL34 RPL35A RPL39 RPS3 RPS6 RPS7 RPS10 RPS14 RPS17 RPS18 RPS21 RPS25 RPL23 GLYAT PRDX4 FTCD RPL35 RPL13A NOX4 RPL26L1 PIPOX NIT2 AGXT2 AGMAT HYKK ACMSD DHFR2	Agxt Asns Aspa Auh Cdo1 Dld Dnmt3b Dnmt3c Gatm Ghr Gclc Hpd Rpsa Rpl4 Rpl5 Rpl11 Rpl12 Rpl15 Rpl18 Rpl23a Rpl30 Rpl31 Rpl32 Rpl34 Rpl35a Rpl39 Rps3 Rps6 Rps7 Rps10 Gm49804 Rps14 Rps17 Rps18 Rps18-ps6 Rps21 Rps25 Rpl23 Glyat Prdx4 Ftcd Rpl35 Gm2000 Rpl13a Nox4 Rpl26 Pipox Nit2 Agxt2 Agmat Hykk Acmsd Dhfr
protein targeting to membrane	12.234	1.18e-05	0.00483	GO	Upregulated Pathways	30	21.429	RPSA RPL4 RPL5 RPL11 RPL12 RPL15 RPL18 RPL23A RPL30 RPL31 RPL32 RPL34 RPL35A RPL39 RPS3 RPS6 RPS7 RPS10 RPS14 RPS17 RPS18 RPS21 RPS25 SDCBP RPL23 RPL35 RPL13A EHD3 RPL26L1 ATG3	Rpsa Rpl4 Rpl5 Rpl11 Rpl12 Rpl15 Rpl18 Rpl23a Rpl30 Rpl31 Rpl32 Rpl34 Rpl35a Rpl39 Rps3 Rps6 Rps7 Rps10 Gm49804 Rps14 Rps17 Rps18 Rps18-ps6 Rps21 Rps25 Sdcbp Rpl23 Rpl35 Gm2000 Rpl13a Ehd3 Rpl26 Atg3
transcriptional activator activity, RNA polymerase II transcription regulatory region sequence-specific binding	10.199	1.38e-05	0.0055	GO	Upregulated Pathways	37	19.372	CEBPD KLF6 EGR1 ELK1 ETS1 ETV5 FOSL2 GABPA NR4A1 RBPJ IRF5 JUNB MAF MEIS1 MEIS2 YBX1 PLSCR1 PPARA RAD21 REST RFX4 SOX9 SP1 ZSCAN21 PRDM2 KLF7 FUBP3 ZEB2 NR1I3 STAG1 SUB1 TFEC ATF5 SSBP2 MAFF GRHL1 CREB3L3	Cebpd Klf6 Egr1 Elk1 Ets1 Etv5 Fosl2 Gabpa Nr4a1 Rbpj Irf5 Junb Maf Meis1 Meis2 Ybx1 Plscr1 Plscr2 Ppara Rad21 Rest Rfx4 Sox9 Sp1 Zscan21 Prdm2 Klf7 Fubp3 Zeb2 Nr1i3 Stag1 Sub1 Tfec Atf5 Ssbp2 Maff Grhl1 Creb3l3
Major pathway of rRNA processing in the nucleolus and cytosol	11.059	1.55e-05	0.00599	REACTOME	Upregulated Pathways	33	20.245	RPSA RPL4 RPL5 RPL11 RPL12 RPL15 RPL18 RPL23A RPL30 RPL31 RPL32 RPL34 RPL35A RPL39 RPS3 RPS6 RPS7 RPS10 RPS14 RPS17 RPS18 RPS21 RPS25 RRP1 RPL23 RCL1 RPL35 RPL13A DCAF13 RPS27L RPL26L1 DDX47 RPL22L1	Rpsa Rpl4 Rpl5 Rpl11 Rpl12 Rpl15 Rpl18 Rpl23a Rpl30 Rpl31 Rpl32 Rpl34 Rpl35a Rpl39 Rps3 Rps6 Rps7 Rps10 Gm49804 Rps14 Rps17 Rps18 Rps18-ps6 Rps21 Rps25 Rrp1 Rpl23 Rcl1 Rpl35 Gm2000 Rpl13a Dcaf13 Rps27l Rpl26 Ddx47 Rpl22l1
structural constituent of ribosome	10.283	1.62e-05	0.0061	GO	Upregulated Pathways	36	19.459	RPSA RPL4 RPL5 RPL11 RPL12 RPL15 RPL18 RPL23A RPL30 RPL31 RPL32 RPL34 RPL35A RPL39 RPS3 RPS6 RPS7 RPS10 RPS14 RPS17 RPS18 RPS21 RPL23 RPL35 RPL13A RPS27L RPL26L1 MRPS33 MRPL41 MRPL1 SLC25A22 SLC25A33 RPL22L1 SLC25A30 SLC25A47 SLC25A34	Rpsa Rpl4 Rpl5 Rpl11 Rpl12 Rpl15 Rpl18 Rpl23a Rpl30 Rpl31 Rpl32 Rpl34 Rpl35a Rpl39 Rps3 Rps6 Rps7 Rps10 Gm49804 Rps14 Rps17 Rps18 Rps18-ps6 Rps21 Rpl23 Rpl35 Gm2000 Rpl13a Rps27l Rpl26 Mrps33 Mrpl41 Mrpl1 Slc25a22 Slc25a33 Rpl22l1 Slc25a30 Slc25a47 Slc25a34
mRNA catabolic process	9.829	1.68e-05	0.00616	GO	Upregulated Pathways	38	19	ZFP36L2 DDX5 DDX6 RPSA RPL4 RPL5 RPL11 RPL12 RPL15 RPL18 RPL23A RPL30 RPL31 RPL32 RPL34 RPL35A RPL39 RPS3 RPS6 RPS7 RPS10 RPS14 RPS17 RPS18 RPS21 RPS25 RPL23 PNRC1 RPL35 SMG6 TUT4 RPL13A RPL26L1 XRN1 DCP1A WDR61 TENT2 PAN3	Zfp36l2 Ddx5 Ddx6 Rpsa Rpl4 Rpl5 Rpl11 Rpl12 Rpl15 Rpl18 Rpl23a Rpl30 Rpl31 Rpl32 Rpl34 Rpl35a Rpl39 Rps3 Rps6 Rps7 Rps10 Gm49804 Rps14 Rps17 Rps18 Rps18-ps6 Rps21 Rps25 Rpl23 Pnrc1 Rpl35 Gm2000 Smg6 Tut4 Rpl13a Rpl26 Xrn1 Dcp1a Wdr61 Tent2 Pan3
translational initiation	12.123	1.81e-05	0.00644	GO	Upregulated Pathways	29	21.324	RPSA RPL4 RPL5 RPL11 RPL12 RPL15 RPL18 RPL23A RPL30 RPL31 RPL32 RPL34 RPL35A RPL39 RPS3 RPS6 RPS7 RPS10 RPS14 RPS17 RPS18 RPS21 RPS25 DDX3Y EIF3A RPL23 RPL35 RPL13A RPL26L1	Rpsa Rpl4 Rpl5 Rpl11 Rpl12 Rpl15 Rpl18 Rpl23a Rpl30 Rpl31 Rpl32 Rpl34 Rpl35a Rpl39 Rps3 Rps6 Rps7 Rps10 Gm49804 Rps14 Rps17 Rps18 Rps18-ps6 Rps21 Rps25 Ddx3y Eif3a Rpl23 Rpl35 Gm2000 Rpl13a Rpl26
multi-organism metabolic process	11.348	2.77e-05	0.00963	GO	Upregulated Pathways	30	20.548	RPSA RPL4 RPL5 RPL11 RPL12 RPL15 RPL18 RPL23A RPL30 RPL31 RPL32 RPL34 RPL35A RPL39 RPS3 RPS6 RPS7 RPS10 RPS14 RPS17 RPS18 RPS21 RPS25 USF2 EEA1 EIF3A RPL23 RPL35 RPL13A RPL26L1	Rpsa Rpl4 Rpl5 Rpl11 Rpl12 Rpl15 Rpl18 Rpl23a Rpl30 Rpl31 Rpl32 Rpl34 Rpl35a Rpl39 Rps3 Rps6 Rps7 Rps10 Gm49804 Rps14 Rps17 Rps18 Rps18-ps6 Rps21 Rps25 Usf2 Eea1 Eif3a Rpl23 Rpl35 Gm2000 Rpl13a Rpl26
mRNA binding	9.962	6.46e-05	0.0219	GO	Upregulated Pathways	32	19.162	AUH ZFP36L2 CIRBP DDX3X DDX5 FMR1 HNRNPA2B1 RPL5 RPL30 RPS3 RPS7 RPS14 SNRNP70 EIF3A RBM5 NXF1 RPL35 PUM2 RPL13A PAIP2 PCF11 LUC7L2 DCP1A PCBP4 PTBP2 RBM25 CPEB4 FYTTD1 SRRM4 ANGEL2 CPEB2 DHFR2	Auh Zfp36l2 Cirbp Ddx3x D1Pas1 Ddx5 Fmr1 Hnrnpa2b1 Rpl5 Rpl30 Rps3 Rps7 Rps14 Snrnp70 Eif3a Rbm5 Nxf1 Rpl35 Gm2000 Pum2 Rpl13a Paip2 Pcf11 Luc7l2 Dcp1a Pcbp4 Ptbp2 Rbm25 Cpeb4 Fyttd1 Srrm4 Angel2 Cpeb2 Dhfr
RNA catabolic process	8.548	6.64e-05	0.0219	GO	Upregulated Pathways	39	17.727	ZFP36L2 DDX5 DDX6 RPSA RPL4 RPL5 RPL11 RPL12 RPL15 RPL18 RPL23A RPL30 RPL31 RPL32 RPL34 RPL35A RPL39 RPS3 RPS6 RPS7 RPS10 RPS14 RPS17 RPS18 RPS21 RPS25 RNASET2 RPL23 PNRC1 RPL35 SMG6 TUT4 RPL13A RPL26L1 XRN1 DCP1A WDR61 TENT2 PAN3	Zfp36l2 Ddx5 Ddx6 Rpsa Rpl4 Rpl5 Rpl11 Rpl12 Rpl15 Rpl18 Rpl23a Rpl30 Rpl31 Rpl32 Rpl34 Rpl35a Rpl39 Rps3 Rps6 Rps7 Rps10 Gm49804 Rps14 Rps17 Rps18 Rps18-ps6 Rps21 Rps25 Rnaset2b Rnaset2a Gm49721 Gm49673 Rpl23 Pnrc1 Rpl35 Gm2000 Smg6 Tut4 Rpl13a Rpl26 Xrn1 Dcp1a Wdr61 Tent2 Pan3
cytosolic small ribosomal subunit	21.681	7.55e-05	0.0235	GO	Upregulated Pathways	13	30.952	DDX3X RPSA RPS3 RPS6 RPS7 RPS10 RPS14 RPS17 RPS18 RPS21 RPS25 RPS27L LARP4	Ddx3x D1Pas1 Rpsa Rps3 Rps6 Rps7 Rps10 Gm49804 Rps14 Rps17 Rps18 Rps18-ps6 Rps21 Rps25 Rps27l Larp4
single-multicellular organism process	2.281	7.34e-05	0.0235	GO	Upregulated Pathways	415	10.802	ACADM ADH5 ADRB1 ADRB3 AFP AGTR1 ALCAM ANG APOA1 APOH APP ARHGAP5 ARNT ARNTL ASNS ASPA ATP1B1 ATRX AVPR1A BDH1 BMPR1A BOK ZFP36L2 BTC C5 CALM1 CANX CAPZA2 CASP6 CASP8 CCND2 CD4 CD47 CD79B CDO1 CEBPD COL4A5 KLF6 COX7B CP CRY1 CSRP2 CTSH CTSS CYP17A1 DDX5 DDX6 DLD DLG1 DNMT3B DSC2 DSG1 TSC22D3 DUSP5 DUSP6 TYMP EGR1 CELA1 CLN8 ERF ETS1 ETV5 F9 F10 F11 F13B FABP4 FABP2 ACSL4 FGB FGG FGL1 FLT4 FMR1 FO…	Acadm Adh5 Adrb1 Adrb3 Afp Agtr1a Agtr1b Alcam Ang2 Ang5 Ang4 Ang Ang6 Apoa1 Apoh App Arhgap5 Arnt Arntl Asns Aspa Atp1b1 Atrx Avpr1a Bdh1 Bmpr1a Bok Zfp36l2 Btc Hc Calm1 Canx Capza2 Casp6 Casp8 Ccnd2 Cd4 Cd47 Cd79b Cdo1 Cebpd Col4a5 Klf6 Cox7b Cp Cry1 Csrp2 Ctsh Ctss Cyp17a1 Ddx5 Ddx6 Dld Dlg1 Dnmt3b Dnmt3c Dsc2 Dsg1c Dsg1b Dsg1a Tsc22d3 Dusp5 Dusp6 Tymp Egr1 Cela1 Cln8 Erf Ets1 Etv5 F9 F10 F11 …
humoral immune response	15.75	8.15e-05	0.0245	GO	Upregulated Pathways	18	25	ANG APP C5 FGB HLA-DQB1 CFI RBPJ LYZ RPL39 ST6GAL1 SLPI LY86 SPON2 COLEC10 VSIG4 SUSD4 COLEC11 PGLYRP2	Ang2 Ang5 Ang4 Ang Ang6 App Hc Fgb H2-Ab1 Cfi Rbpj 9530003J23Rik Lyz1 Lyz2 Rpl39 St6gal1 Slpi Ly86 Spon2 Colec10 Vsig4 Susd4 Colec11 Pglyrp2
multicellular organismal process	2.186	0.000125	0.0367	GO	Upregulated Pathways	424	10.718	ACADM ADH5 ADRB1 ADRB3 AFP AGTR1 ALCAM ANG APOA1 APOH APP ARHGAP5 ARNT ARNTL ASNS ASPA ATP1B1 ATRX AVPR1A BDH1 BMPR1A BOK ZFP36L2 BTC C5 CALM1 CANX CAPZA2 CASP6 CASP8 CCND2 CD4 CD47 CD79B CDO1 CEBPD COL4A5 KLF6 COX7B CP CRY1 CSRP2 CTSH CTSS CYP17A1 DDX5 DDX6 DLD DLG1 DNMT3B DSC2 DSG1 TSC22D3 DUSP5 DUSP6 TYMP EGR1 CELA1 CLN8 ERF ETS1 ETV5 F9 F10 F11 F13B FABP4 FABP2 ACSL4 FGB FGG FGL1 FLT4 FMR1 FO…	Acadm Adh5 Adrb1 Adrb3 Afp Agtr1a Agtr1b Alcam Ang2 Ang5 Ang4 Ang Ang6 Apoa1 Apoh App Arhgap5 Arnt Arntl Asns Aspa Atp1b1 Atrx Avpr1a Bdh1 Bmpr1a Bok Zfp36l2 Btc Hc Calm1 Canx Capza2 Casp6 Casp8 Ccnd2 Cd4 Cd47 Cd79b Cdo1 Cebpd Col4a5 Klf6 Cox7b Cp Cry1 Csrp2 Ctsh Ctss Cyp17a1 Ddx5 Ddx6 Dld Dlg1 Dnmt3b Dnmt3c Dsc2 Dsg1c Dsg1b Dsg1a Tsc22d3 Dusp5 Dusp6 Tymp Egr1 Cela1 Cln8 Erf Ets1 Etv5 F9 F10 F11 …
cellular amino acid metabolic process	6.217	0.000148	0.0426	GO	Upregulated Pathways	55	15.363	AGXT ASNS ASPA AUH CARS1 CDO1 DLD DNMT3B GATM GHR GCLC HPD RPSA PPA1 PTS RPL4 RPL5 RPL11 RPL12 RPL15 RPL18 RPL23A RPL30 RPL31 RPL32 RPL34 RPL35A RPL39 RPS3 RPS6 RPS7 RPS10 RPS14 RPS17 RPS18 RPS21 RPS25 TARS1 SLC7A7 RPL23 GLYAT PRDX4 FTCD RPL35 RPL13A NOX4 RPL26L1 PIPOX NIT2 AGXT2 AGMAT HYKK ACMSD PPM1K DHFR2	Agxt Asns Aspa Auh Cars Cdo1 Dld Dnmt3b Dnmt3c Gatm Ghr Gclc Hpd Rpsa Ppa1 Pts Rpl4 Rpl5 Rpl11 Rpl12 Rpl15 Rpl18 Rpl23a Rpl30 Rpl31 Rpl32 Rpl34 Rpl35a Rpl39 Rps3 Rps6 Rps7 Rps10 Gm49804 Rps14 Rps17 Rps18 Rps18-ps6 Rps21 Rps25 Tars Slc7a7 Rpl23 Glyat Prdx4 Ftcd Rpl35 Gm2000 Rpl13a Nox4 Rpl26 Pipox Nit2 Agxt2 Agmat Hykk Acmsd Ppm1k Dhfr
regulatory region nucleic acid binding	4.83	0.000251	0.0708	GO	Upregulated Pathways	75	13.941	ARNT ARNTL CEBPD KLF6 CRY1 EGR1 ELK1 ETS1 ETV5 FOSL2 GABPA GTF2B H3-3B NR4A1 FOXA3 HNRNPU RBPJ IRF5 IRF6 JUNB LYL1 SMAD7 MEIS1 MEIS2 NFX1 NME2 NPAS2 YBX1 POU6F1 PPARA KDM5A REST RFX1 RFX4 RORA RPS3 SAFB SKIL SOX5 SOX9 SP1 TBX3 HNF1B TCF20 USF2 UTY ZFX CNBP ZSCAN21 ZBTB16 ZNF148 PRDM2 KLF7 EED FUBP3 NR1I3 IKZF1 KLF12 TFEC ATF5 SSBP2 FOXP1 GRHL1 ZNF532 PSPC1 ZNF280C ZBTB4 BACH2 GZF1 TBL1XR1 E2F8 CR…	Arnt Arntl Cebpd Klf6 Cry1 Egr1 Elk1 Ets1 Etv5 Fosl2 Gabpa Gtf2b H3f3a Nr4a1 Foxa3 Hnrnpu Rbpj Irf5 Irf6 Junb Lyl1 Smad7 Meis1 Meis2 Nfx1 Nme2 Npas2 Ybx1 Pou6f1 Ppara Kdm5a Rest Rfx1 Rfx4 Rora Rps3 Safb Skil Sox5 Sox9 Sp1 Tbx3 Hnf1b Tcf20 Usf2 Uty Zfx Cnbp Zscan21 Zbtb16 Zfp148 Prdm2 Klf7 Eed Fubp3 Nr1i3 Ikzf1 Klf12 Tfec Atf5 Ssbp2 Foxp1 Grhl1 Zfp532 Pspc1 Zfp280c Zbtb4 Bach2 Gzf1 Tbl1xr1 E2f8 Cr…
positive regulation of fatty acid metabolic process	26.705	0.000272	0.0737	GO	Upregulated Pathways	9	36	ABCD2 APOA1 AVPR1A CPT1A PPARA IRS2 RGN PPARGC1A SLC45A3	Abcd2 Apoa1 Avpr1a Cpt1a Ppara Irs2 Rgn Ppargc1a Slc45a3
NGF-stimulated transcription	26.705	0.000272	0.0737	REACTOME	Upregulated Pathways	9	36	EGR1 ELK1 ID1 ID2 JUNB LYL1 NAB2 REST SGK1	Egr1 Elk1 Id1 Id2 Junb Lyl1 Nab2 Rest Sgk1
regulation of hormone levels	6.611	0.000314	0.0823	GO	Upregulated Pathways	45	15.789	AFP AGTR1 APOA1 ARNT ARNTL CPT1A CRY1 CYP17A1 EGR1 FGB FGG HSD11B1 IL1RN INHBA MME MTNR1A ABCB4 PSMD9 RBP1 RDH5 REST SAFB SLC16A1 STX4 SERPINA7 TBX3 HNF1B HSD17B6 IRS2 VAMP8 SNAP23 PPARGC1A SIRT3 MPC2 SULT1B1 HSD17B11 GCNT4 BCO1 UGT1A9 SLC8B1 BCO2 UQCC2 MIDN MCU SLC22A9	Afp Agtr1a Agtr1b Apoa1 Arnt Arntl Cpt1a Cry1 Cyp17a1 Egr1 Fgb Fgg Hsd11b1 Il1rn Inhba Mme Mtnr1a Abcb4 Psmd9 Rbp1 Rdh5 Rest Safb Slc16a1 Stx4a Serpina7 Tbx3 Hnf1b Hsd17b6 Irs2 Vamp8 Snap23 Ppargc1a Sirt3 Mpc2 Sult1b1 Hsd17b11 Gcnt4 Bco1 Ugt1a8 Ugt1a10 Ugt1a9 Slc8b1 Bco2 Uqcc2 Midn Mcu Slc22a19 Slc22a30 Slc22a26 Slc22a28 Slc22a27 Slc22a29
regulation of cell differentiation	3.443	0.000316	0.0823	GO	Upregulated Pathways	128	12.463	AGTR1 APCS APOA1 APP ARNT ARNTL ASPA BMPR1A ZFP36L2 BTC CASP8 CD4 CD53 CEBPD DDX5 DDX6 DNMT3B DUSP6 CELA1 ETS1 ETV5 FGB FGG FMR1 FYN GABPA GDF2 GHR HGF FOXA3 ID1 ID2 IGFBP5 RBPJ IL1RAP IL6R INHBA JUNB KDR LPL SMAD7 MAF MEIS1 MEIS2 MAP3K5 MYCL NACA NCK1 NME2 YBX1 PDE3A PLXNA2 PLXNB1 PPARA PTPRD RARRES2 RBP1 REST RORA RORC SDCBP SGK1 ST6GAL1 SKIL SOX5 SOX9 SYT1 TBX3 HNF1B TGFB1 TLR4 TTC3 VEGFA ZBTB…	Agtr1a Agtr1b Apcs Apoa1 App Arnt Arntl Aspa Bmpr1a Zfp36l2 Btc Casp8 Cd4 Cd53 Cebpd Ddx5 Ddx6 Dnmt3b Dnmt3c Dusp6 Cela1 Ets1 Etv5 Fgb Fgg Fmr1 Fyn Gabpa Gdf2 Ghr Hgf Foxa3 Id1 Id2 Igfbp5 Rbpj Il1rap Il6ra Inhba Junb Kdr Lpl Smad7 Maf Meis1 Meis2 Map3k5 Mycl Naca Nck1 Nme2 Ybx1 Pde3a Plxna2 Plxnb1 Ppara Ptprd Rarres2 Rbp1 Rest Rora Rorc Sdcbp Sgk1 St6gal1 Skil Sox5 Sox9 Syt1 Tbx3 Hnf1b Tgfb1 Tlr4…
large ribosomal subunit	10.755	0.000468	0.113	GO	Upregulated Pathways	22	20	RPL4 RPL5 RPL11 RPL12 RPL15 RPL18 RPL23A RPL30 RPL31 RPL32 RPL34 RPL35A RPL39 RPL23 RPL35 RPL13A RPL26L1 MRPL50 MRPL41 MRPL1 MTERF4 RPL22L1	Rpl4 Rpl5 Rpl11 Rpl12 Rpl15 Rpl18 Rpl23a Rpl30 Rpl31 Rpl32 Rpl34 Rpl35a Rpl39 Rpl23 Rpl35 Gm2000 Rpl13a Rpl26 Mrpl50 Mrpl41 Mrpl1 Mterf4 Rpl22l1
positive regulation of transcription from RNA polymerase II promoter	4.016	0.000459	0.113	GO	Upregulated Pathways	92	13.105	APP ARNT ARNTL ATRX BMPR1A CEBPD KLF6 DDX3X DDX5 EGR1 CELA1 ELK1 ETS1 ETV5 FOSL2 GABPA GDF2 GTF2A2 HGF NR4A1 FOXA3 IGBP1 RBPJ INHBA IRF5 JUNB LRP6 SMAD7 MAF MEIS1 MEIS2 NACA NCK1 NME2 NPAS2 YBX1 PLSCR1 PPARA RAD21 REST RFX4 RORA SAFB SOX9 SP1 HNF1B TCF20 TGFB1 TLR4 USF2 VEGFA CNBP ZSCAN21 ZNF148 PRDM2 CSRP3 OGT CAMK1 KLF7 HYAL2 FUBP3 RPL23 LPIN2 ZEB2 NR1I3 STAG1 IKZF1 PPARGC1A SUB1 KLF12 TFEC ATF…	App Arnt Arntl Atrx Bmpr1a Cebpd Klf6 Ddx3x D1Pas1 Ddx5 Egr1 Cela1 Elk1 Ets1 Etv5 Fosl2 Gabpa Gdf2 Gtf2a2 Hgf Nr4a1 Foxa3 Igbp1 Rbpj Inhba Irf5 Junb Lrp6 Smad7 Maf Meis1 Meis2 Naca Nck1 Nme2 Npas2 Ybx1 Plscr1 Plscr2 Ppara Rad21 Rest Rfx4 Rora Safb Sox9 Sp1 Hnf1b Tcf20 Tgfb1 Tlr4 Usf2 Vegfa Cnbp Zscan21 Zfp148 Prdm2 Csrp3 Ogt Camk1 Klf7 Hyal2 Fubp3 Rpl23 Lpin2 Zeb2 Nr1i3 Stag1 Ikzf1 Ppargc1a Sub1 …
carboxylic acid metabolic process	3.867	0.000461	0.113	GO	Upregulated Pathways	98	12.946	ACADM AGXT ABCD2 ASNS ASPA AUH CARS1 CDO1 CPT1A CYP2D6 CYP17A1 DLD DNMT3B ECH1 ACSL1 ACSL4 GAPDH GATM GHR GCLC HPD RPSA LDHA LPL MAT2A PLSCR1 PON1 PPA1 PPARA PTS RBP1 RPL4 RPL5 RPL11 RPL12 RPL15 RPL18 RPL23A RPL30 RPL31 RPL32 RPL34 RPL35A RPL39 RPS3 RPS6 RPS7 RPS10 RPS14 RPS17 RPS18 RPS21 RPS25 ACSM3 ST6GAL1 SLC16A1 SLCO1A2 SULT2A1 TARS1 UGP2 SLC7A7 RGN RPL23 LPIN2 GLYAT PRDX4 FTCD PPARGC1A SLC27…	Acadm Agxt Abcd2 Asns Aspa Auh Cars Cdo1 Cpt1a Cyp2d26 Cyp2d22 Cyp2d11 Cyp2d9 Cyp2d34 Cyp2d10 Cyp2d12 Cyp2d13 Cyp17a1 Dld Dnmt3b Dnmt3c Ech1 Acsl1 Acsl4 Gapdh Gm3839 Gm10358 Gatm Ghr Gclc Hpd Rpsa Ldha Lpl Mat2a Plscr1 Plscr2 Pon1 Ppa1 Ppara Pts Rbp1 Rpl4 Rpl5 Rpl11 Rpl12 Rpl15 Rpl18 Rpl23a Rpl30 Rpl31 Rpl32 Rpl34 Rpl35a Rpl39 Rps3 Rps6 Rps7 Rps10 Gm49804 Rps14 Rps17 Rps18 Rps18-ps6 Rps21 Rps25 A…
transcription factor activity, RNA polymerase II core promoter proximal region sequence-specific binding	7.378	0.000568	0.133	GO	Upregulated Pathways	35	16.588	ARNTL CEBPD KLF6 EGR1 ELK1 ETS1 FOSL2 GABPA NR4A1 RBPJ JUNB MEIS1 MEIS2 NFX1 YBX1 PLSCR1 PPARA REST RFX4 SKIL SOX9 SP1 TBX3 ZSCAN21 ZNF148 BTG2 KLF7 FUBP3 TFEC SSBP2 GRHL1 GZF1 E2F8 FOXP2 TSHZ2	Arntl Cebpd Klf6 Egr1 Elk1 Ets1 Fosl2 Gabpa Nr4a1 Rbpj Junb Meis1 Meis2 Nfx1 Ybx1 Plscr1 Plscr2 Ppara Rest Rfx4 Skil Sox9 Sp1 Tbx3 Zscan21 Zfp148 Btg2 Klf7 Fubp3 Tfec Ssbp2 Grhl1 Gzf1 E2f8 Foxp2 Tshz2
RNA biosynthetic process	2.57	0.000566	0.133	GO	Upregulated Pathways	202	11.497	ANG ARNT ARNTL ATRX BMPR1A CEBPD KLF6 COX6C COX7B CRY1 DDX3X DDX5 EGR1 ELK1 ERF ETS1 ETV5 FOSL2 GABPA GTF2A2 GTF2B HINT1 NR4A1 FOXA3 ID1 ID2 RBPJ IRF5 IRF6 JUNB RPSA LYL1 SMAD7 MAF MEIS1 MEIS2 NAB2 NACA NFX1 NME2 NPAS2 YBX1 PRDX1 PLSCR1 POU6F1 PPARA PPP1R10 PTMA RAD21 KDM5A REST RFX1 RFX4 RNF2 RORA RORC RPL4 RPL5 RPL11 RPL12 RPL15 RPL18 RPL23A RPL30 RPL31 RPL32 RPL34 RPL35A RPL39 RPS3 RPS6 RPS7 R…	Ang2 Ang5 Ang4 Ang Ang6 Arnt Arntl Atrx Bmpr1a Cebpd Klf6 Cox6c Cox7b Cry1 Ddx3x D1Pas1 Ddx5 Egr1 Elk1 Erf Ets1 Etv5 Fosl2 Gabpa Gtf2a2 Gtf2b Hint1 Nr4a1 Foxa3 Id1 Id2 Rbpj Irf5 Irf6 Junb Rpsa Lyl1 Smad7 Maf Meis1 Meis2 Nab2 Naca Nfx1 Nme2 Npas2 Ybx1 Prdx1 Plscr1 Plscr2 Pou6f1 Ppara Ppp1r10 Ptma Rad21 Kdm5a Rest Rfx1 Rfx4 Rnf2 Rora Rorc Rpl4 Rpl5 Rpl11 Rpl12 Rpl15 Rpl18 Rpl23a Rpl30 Rpl31 Rpl32 R…
negative regulation of gene expression	2.915	0.000589	0.135	GO	Upregulated Pathways	156	11.908	ANG APP ARNTL ATRX ZFP36L2 C5 CEBPD CIRBP CRY1 DDX3X DDX5 DDX6 DLG1 DNMT3B TSC22D3 EGR1 CELA1 CLN8 ERF FABP4 FMR1 FYN GABPA GAPDH GCLC H3-3B HGF NR4A1 HNRNPA2B1 ID1 ID2 IGBP1 IGFBP5 RBPJ ITIH2 JUNB RPSA SMAD7 MAF MDM4 MEIS2 NAB2 NACA NCK1 NFX1 YBX1 SERPINB6 SERPINB9 PPARA KDM5A REST RNF2 RPL4 RPL5 RPL11 RPL12 RPL15 RPL18 RPL23A RPL30 RPL31 RPL32 RPL34 RPL35A RPL39 RPS3 RPS6 RPS7 RPS10 RPS14 RPS17…	Ang2 Ang5 Ang4 Ang Ang6 App Arntl Atrx Zfp36l2 Hc Cebpd Cirbp Cry1 Ddx3x D1Pas1 Ddx5 Ddx6 Dlg1 Dnmt3b Dnmt3c Tsc22d3 Egr1 Cela1 Cln8 Erf Fabp4 Fmr1 Fyn Gabpa Gapdh Gm3839 Gm10358 Gclc H3f3a Hgf Nr4a1 Hnrnpa2b1 Id1 Id2 Igbp1 Igfbp5 Rbpj Itih2 Junb Rpsa Smad7 Maf Mdm4 Meis2 Nab2 Naca Nck1 Nfx1 Ybx1 Serpinb6b Serpinb6d Serpinb6c Serpinb6a Serpinb6e Serpinb9b Serpinb9c Serpinb9f Serpinb9 Serpinb9d Se…
plasminogen activation	46.237	0.000649	0.137	GO	Upregulated Pathways	5	55.556	APOH F11 FGB FGG PLAU	Apoh F11 Fgb Fgg Plau
antibacterial humoral response	36.841	0.000637	0.137	GO	Upregulated Pathways	6	46.154	ANG APP FGB RPL39 SLPI SPON2	Ang2 Ang5 Ang4 Ang Ang6 App Fgb Rpl39 Slpi Spon2
response to organic cyclic compound	4.071	0.000634	0.137	GO	Upregulated Pathways	85	13.178	ACADM PLIN2 AGXT APP ASNS AVPR1A BDH1 ZFP36L2 CALM1 CASP6 CASP8 CD4 CDO1 CHKA KLF6 CPT1A CYBB CYP17A1 DDX5 DNMT3B DSG1 DUSP6 EGR1 ELK1 ETS1 ACSL1 GABPA GHR GCLC NR4A1 HNRNPA2B1 HNRNPU ICAM1 ID1 IGFBP2 IGFBP5 IL1RN INHBA JUNB KCNJ8 LDHA LRP6 MSN NDUFS4 P2RX4 PDE3A PDE4D ABCB4 PLAU PPARA REST RORA RORC RPL32 SAFB SELL SGK1 SLC8A1 SLC16A1 SSTR2 HNF1B TFPI TGFB1 PRDM2 BTG2 AXIN2 PLPP1 PEA15 URI1 CLDN…	Acadm Plin2 Agxt App Asns Avpr1a Bdh1 Zfp36l2 Calm1 Casp6 Casp8 Cd4 Cdo1 Chka Klf6 Cpt1a Cybb Cyp17a1 Ddx5 Dnmt3b Dnmt3c Dsg1c Dsg1b Dsg1a Dusp6 Egr1 Elk1 Ets1 Acsl1 Gabpa Ghr Gclc Nr4a1 Hnrnpa2b1 Hnrnpu Icam1 Id1 Igfbp2 Igfbp5 Il1rn Inhba Junb Kcnj8 Ldha Lrp6 Msn Ndufs4 P2rx4 Pde3a Pde4d Abcb4 Plau Ppara Rest Rora Rorc Rpl32 Safb Sell Sgk1 Slc8a1 Slc16a1 Sstr2 Hnf1b Tfpi Tgfb1 Prdm2 Btg2 Axin2 P…
response to organic substance	2.513	0.000633	0.137	GO	Upregulated Pathways	207	11.436	ACADM PLIN2 ADH5 AFP AGTR1 AGXT ANG APOA1 APOH APP ASNS ATP6V1B2 ATRX AVPR1A BDH1 BMPR1A ZFP36L2 CALM1 CASP6 CASP8 CD4 CDO1 CHKA KLF6 CPOX CPT1A CRY1 CTSH CTSS CYBB CYP17A1 DDX5 DNMT3B DSG1 DUSP6 EEF1B2 EGR1 ELK1 ETS1 FABP4 ACSL1 ACSL4 FGB FGG FLT4 FMR1 FOSL2 FYN GABPA GAPDH GCKR GDF2 GHR GK GCLC GRIK5 H3-3B HGF HLA-C HLA-DQB1 NR4A1 HNRNPA2B1 HNRNPU ICAM1 ID1 IFNGR1 IFNGR2 IGBP1 IGFBP1 IGFBP2 IGF…	Acadm Plin2 Adh5 Afp Agtr1a Agtr1b Agxt Ang2 Ang5 Ang4 Ang Ang6 Apoa1 Apoh App Asns Atp6v1b2 Atrx Avpr1a Bdh1 Bmpr1a Zfp36l2 Calm1 Casp6 Casp8 Cd4 Cdo1 Chka Klf6 Cpox Cpt1a Cry1 Ctsh Ctss Cybb Cyp17a1 Ddx5 Dnmt3b Dnmt3c Dsg1c Dsg1b Dsg1a Dusp6 Eef1b2 Egr1 Elk1 Ets1 Fabp4 Acsl1 Acsl4 Fgb Fgg Flt4 Fmr1 Fosl2 Fyn Gabpa Gapdh Gm3839 Gm10358 Gckr Gdf2 Ghr Gk Gykl1 Gclc Grik5 H3f3a Hgf H2-Q4 H2-T3 H2-Q…
regulation of metabolic process	1.867	0.000624	0.137	GO	Upregulated Pathways	496	10.372	AADAC ACADM ADRB1 ADRB3 AGTR1 ABCD2 ANG APCS APOA1 APOH APP ARHGAP5 ARHGAP6 ARNT ARNTL ASNS ATP1B1 ATP6V1B2 ATRX AVPR1A BMPR1A BOK ZFP36L2 BTC C5 CALM1 CASP8 CCND2 CD4 CEBPD CIRBP CLK1 KLF6 CPT1A CRY1 CSNK1A1 CTSH CYBB CYP2D6 CYP17A1 DDX3X DDX5 DDX6 DLD DLG1 DNMT3B DSG1 TSC22D3 DUSP5 DUSP6 EGR1 CELA1 ELK1 CLN8 ERF ETS1 ETV5 FABP4 ACSL1 FCGR3B FGB FGG FGL1 FLT4 FMR1 FOSL2 FUS FYN GABPA GAPDH NIPSN…	Aadac Acadm Adrb1 Adrb3 Agtr1a Agtr1b Abcd2 Ang2 Ang5 Ang4 Ang Ang6 Apcs Apoa1 Apoh App Arhgap5 Arhgap6 Arnt Arntl Asns Atp1b1 Atp6v1b2 Atrx Avpr1a Bmpr1a Bok Zfp36l2 Btc Hc Calm1 Casp8 Ccnd2 Cd4 Cebpd Cirbp Clk1 Klf6 Cpt1a Cry1 Csnk1a1 Ctsh Cybb Cyp2d26 Cyp2d22 Cyp2d11 Cyp2d9 Cyp2d34 Cyp2d10 Cyp2d12 Cyp2d13 Cyp17a1 Ddx3x D1Pas1 Ddx5 Ddx6 Dld Dlg1 Dnmt3b Dnmt3c Dsg1c Dsg1b Dsg1a Tsc22d3 Dusp5 Dus…
receptor activity	4.563	0.000661	0.138	GO	Upregulated Pathways	70	13.699	ADRB1 ADRB3 AGTR1 ARNT AVPR1A BMPR1A CALM1 CD4 CD5L CD47 CD79B CRY1 CTSH DLG1 FLT4 GHR GRIK5 HLA-DQB1 NR4A1 ICAM1 CFI IFNGR1 IFNGR2 IL1RAP IL6R KCNJ8 KDR RPSA LRP6 MCC MRC1 MTNR1A P2RX4 ENPP2 ENPP3 PLXNA2 PLXNB1 PPARA PTPRD RORA RORC SDC4 SSTR2 TLR4 HYAL2 NRP1 CLDN1 OSMR CD302 NR1I3 ABCC9 CALCRL PRG4 TSPAN12 CADM1 NECTIN3 CLEC1B ACKR4 IL17RB PLXNA3 SEMA6A ADGRL4 NCALD ADGRV1 LOXL4 PGLYRP2 GPR146 …	Adrb1 Adrb3 Agtr1a Agtr1b Arnt Avpr1a Bmpr1a Calm1 Cd4 Cd5l Cd47 Cd79b Cry1 Ctsh Dlg1 Flt4 Ghr Grik5 H2-Ab1 Nr4a1 Icam1 Cfi Ifngr1 Ifngr2 Il1rap Il6ra Kcnj8 Kdr Rpsa Lrp6 Mcc Mrc1 Mtnr1a P2rx4 Enpp2 Enpp3 Plxna2 Plxnb1 Ppara Ptprd Rora Rorc Sdc4 Sstr2 Tlr4 Hyal2 Nrp1 Cldn1 Osmr Cd302 Nr1i3 Abcc9 Calcrl Prg4 Tspan12 Cadm1 Nectin3 Clec1b Ackr4 Il17rb Plxna3 Sema6a Adgrl4 Ncald Adgrv1 Loxl4 Pglyrp2 …
SARS-CoV-2 modulates host translation machinery	16.802	0.000816	0.15	REACTOME	Upregulated Pathways	12	26.087	RPSA RPS3 RPS6 RPS7 RPS10 RPS14 RPS17 RPS18 RPS21 RPS25 SNRPD3 RPS27L	Rpsa Rps3 Rps6 Rps7 Rps10 Gm49804 Rps14 Rps17 Rps18 Rps18-ps6 Rps21 Rps25 Snrpd3 Rps27l
circadian regulation of gene expression	15.72	0.000778	0.15	GO	Upregulated Pathways	13	25	ARNTL CRY1 HNRNPU ID2 NPAS2 PPARA KDM5A RORA RORC HNF1B OGT PPARGC1A RBM4B	Arntl Cry1 Hnrnpu Id2 Npas2 Ppara Kdm5a Rora Rorc Hnf1b Ogt Ppargc1a Rbm4b
positive regulation of inflammatory response	15.72	0.000778	0.15	GO	Upregulated Pathways	13	25	AGTR1 CD47 ETS1 FABP4 LPL TLR4 VAMP8 HYAL2 OSMR PDCD4 IL17RB CREB3L3 NLRP12	Agtr1a Agtr1b Cd47 Ets1 Fabp4 Lpl Tlr4 Vamp8 Hyal2 Osmr Pdcd4 Il17rb Creb3l3 Nlrp12
protein activation cascade	15.72	0.000778	0.15	GO	Upregulated Pathways	13	25	APOH C5 F9 F10 F11 FGB FGG CFI TFPI COLEC10 VSIG4 SUSD4 COLEC11	Apoh Hc F9 F10 F11 Fgb Fgg Cfi Tfpi Colec10 Vsig4 Susd4 Colec11
monocarboxylic acid transport	11.915	0.00074	0.15	GO	Upregulated Pathways	18	21.176	PLIN2 ABCD2 CPT1A ACSL1 ACSL4 ABCB4 PPARA SLC10A2 SLC16A1 SLCO1A2 SLC16A7 SLC27A2 MPC2 CROT PLA2G12A PLA2G12B SLC22A9 SLC16A11	Plin2 Abcd2 Cpt1a Acsl1 Acsl4 Abcb4 Ppara Slc10a2 Slc16a1 Slco1a4 Slco1a1 Slco1a5 Slco1a6 Gm6614 Gm5724 Slc16a7 Slc27a2 Mpc2 Crot Pla2g12a Pla2g12b Slc22a19 Slc22a30 Slc22a26 Slc22a28 Slc22a27 Slc22a29 Slc16a11
signaling receptor activity	5.268	0.000799	0.15	GO	Upregulated Pathways	54	14.439	ADRB1 ADRB3 AGTR1 ARNT AVPR1A BMPR1A CD4 CD47 CD79B CRY1 CTSH FLT4 GHR GRIK5 HLA-DQB1 NR4A1 ICAM1 IFNGR1 IFNGR2 IL1RAP IL6R KDR LRP6 MRC1 MTNR1A P2RX4 PLXNA2 PLXNB1 PPARA PTPRD RORA RORC SDC4 SSTR2 TLR4 NRP1 OSMR CD302 NR1I3 ABCC9 CALCRL TSPAN12 CLEC1B ACKR4 IL17RB PLXNA3 SEMA6A ADGRL4 ADGRV1 PGLYRP2 GPR146 PAQR7 NLRP6 ADGRF1	Adrb1 Adrb3 Agtr1a Agtr1b Arnt Avpr1a Bmpr1a Cd4 Cd47 Cd79b Cry1 Ctsh Flt4 Ghr Grik5 H2-Ab1 Nr4a1 Icam1 Ifngr1 Ifngr2 Il1rap Il6ra Kdr Lrp6 Mrc1 Mtnr1a P2rx4 Plxna2 Plxnb1 Ppara Ptprd Rora Rorc Sdc4 Sstr2 Tlr4 Nrp1 Osmr Cd302 Nr1i3 Abcc9 Calcrl Tspan12 Clec1b Ackr4 Il17rb Plxna3 Sema6a Adgrl4 Adgrv1 Pglyrp2 Gpr146 Paqr7 Nlrp6 Adgrf1
response to oxygen-containing compound	2.94	0.000818	0.15	GO	Upregulated Pathways	144	11.96	ADH5 AGTR1 AGXT APOH APP ASNS ATP6V1B2 AVPR1A BDH1 ZFP36L2 BTC CALM1 CASP6 CASP8 CD4 CDO1 KLF6 CPT1A CRY1 CTSH CYBB CYP17A1 DNMT3B DSG1 DUSP5 DUSP6 EEF1B2 EGR1 ELK1 ETS1 ACSL1 FOSL2 FYN GABPA GATM GCKR GHR GK GCLC GRIK5 NR4A1 HNRNPU ICAM1 ID1 IGFBP1 IGFBP2 IGFBP5 IL1RN IL6R INHBA IRF5 JUNB KCNJ8 LDHA LPL LRP6 MAP3K5 MRC1 MSN NDUFS4 NFKBIL1 NME2 P2RX4 PRDX1 PDE3A PDE4D PDK4 ABCB4 PLAU PON1 PPARA P…	Adh5 Agtr1a Agtr1b Agxt Apoh App Asns Atp6v1b2 Avpr1a Bdh1 Zfp36l2 Btc Calm1 Casp6 Casp8 Cd4 Cdo1 Klf6 Cpt1a Cry1 Ctsh Cybb Cyp17a1 Dnmt3b Dnmt3c Dsg1c Dsg1b Dsg1a Dusp5 Dusp6 Eef1b2 Egr1 Elk1 Ets1 Acsl1 Fosl2 Fyn Gabpa Gatm Gckr Ghr Gk Gykl1 Gclc Grik5 Nr4a1 Hnrnpu Icam1 Id1 Igfbp1 Igfbp2 Igfbp5 Il1rn Il6ra Inhba Irf5 Junb Kcnj8 Ldha Lpl Lrp6 Map3k5 Mrc1 Msn Ndufs4 Nfkbil1 Nme2 P2rx4 Prdx1 Pde3a…
positive regulation of biosynthetic process	2.766	0.000866	0.156	GO	Upregulated Pathways	160	11.765	ADRB1 ADRB3 APOA1 APP ARNT ARNTL ATRX AVPR1A BMPR1A CALM1 CD4 CEBPD CIRBP KLF6 CYBB CYP17A1 DDX3X DDX5 EGR1 CELA1 ELK1 ETS1 ETV5 FMR1 FOSL2 GABPA GDF2 GTF2A2 GTF2B HGF NR4A1 FOXA3 HNRNPA2B1 ICAM1 ID2 IGBP1 RBPJ IL6R INHBA IRF5 IRF6 JUNB KDR LRP6 LYL1 SMAD7 MAF MEIS1 MEIS2 MAP3K5 MTNR1A NACA NCK1 NME2 NPAS2 YBX1 P2RX4 PLSCR1 PPARA PSMA6 PSMD9 RAD21 KDM5A REST RFX4 RORA RORC RPL5 RPL30 RPS3 SAFB SO…	Adrb1 Adrb3 Apoa1 App Arnt Arntl Atrx Avpr1a Bmpr1a Calm1 Cd4 Cebpd Cirbp Klf6 Cybb Cyp17a1 Ddx3x D1Pas1 Ddx5 Egr1 Cela1 Elk1 Ets1 Etv5 Fmr1 Fosl2 Gabpa Gdf2 Gtf2a2 Gtf2b Hgf Nr4a1 Foxa3 Hnrnpa2b1 Icam1 Id2 Igbp1 Rbpj Il6ra Inhba Irf5 Irf6 Junb Kdr Lrp6 Lyl1 Smad7 Maf Meis1 Meis2 Map3k5 Mtnr1a Naca Nck1 Nme2 Npas2 Ybx1 P2rx4 Plscr1 Plscr2 Ppara Psma6 Psmd9 Rad21 Kdm5a Rest Rfx4 Rora Rorc Rpl5 Rpl…
cytoplasmic ribonucleoprotein granule	8.569	0.000972	0.171	GO	Upregulated Pathways	26	17.808	ARNTL CIRBP CTSH DDX3X DDX6 FMR1 GHR HNRNPU YBX1 PSMA6 RPS6 TIAL1 DDX3Y PQBP1 PNRC1 RBPMS SYNE1 PUM2 TNRC6A XRN1 DCP1A NUFIP2 LARP4 PAN3 ZC3H12D TSTD1	Arntl Cirbp Ctsh Ddx3x D1Pas1 Ddx6 Fmr1 Ghr Hnrnpu Ybx1 Psma6 Rps6 Tial1 Ddx3y Pqbp1 Pnrc1 Rbpms Syne1 Pum2 Tnrc6a Xrn1 Dcp1a Nufip2 Larp4 Pan3 Zc3h12d Tstd1
response to chemical	2.094	0.000958	0.171	GO	Upregulated Pathways	286	10.929	AADAC ACADM PLIN2 ADH5 ADRB3 AFP AGTR1 AGXT ALCAM ANG APOA1 APOH APP ARNT ARNTL ASNS ATP6V1B2 ATRX AVPR1A BDH1 BMPR1A ZFP36L2 BTC C5 CALM1 CASP6 CASP8 CD4 CDO1 CHKA KLF6 CP CPOX CPT1A CRY1 CTSH CTSS CYBB CYP2D6 CYP4B1 CYP17A1 DDX3X DDX5 DLD DNMT3B DSG1 DUSP5 DUSP6 TYMP EEF1B2 EGR1 ELK1 ETS1 ETV5 FABP4 ACSL1 ACSL4 FGB FGG FLT4 FMR1 FOSL2 FUS FYN GABPA GAPDH GATM GCKR GDF2 GHR GK GCLC GRIK5 H3-3B H…	Aadac Acadm Plin2 Adh5 Adrb3 Afp Agtr1a Agtr1b Agxt Alcam Ang2 Ang5 Ang4 Ang Ang6 Apoa1 Apoh App Arnt Arntl Asns Atp6v1b2 Atrx Avpr1a Bdh1 Bmpr1a Zfp36l2 Btc Hc Calm1 Casp6 Casp8 Cd4 Cdo1 Chka Klf6 Cp Cpox Cpt1a Cry1 Ctsh Ctss Cybb Cyp2d26 Cyp2d22 Cyp2d11 Cyp2d9 Cyp2d34 Cyp2d10 Cyp2d12 Cyp2d13 Cyp4b1 Cyp17a1 Ddx3x D1Pas1 Ddx5 Dld Dnmt3b Dnmt3c Dsg1c Dsg1b Dsg1a Dusp5 Dusp6 Tymp Eef1b2 Egr1 Elk1 E…
antimicrobial humoral response	24.03	0.00107	0.18	GO	Upregulated Pathways	8	33.333	ANG APP FGB LYZ RPL39 SLPI SPON2 PGLYRP2	Ang2 Ang5 Ang4 Ang Ang6 App Fgb 9530003J23Rik Lyz1 Lyz2 Rpl39 Slpi Spon2 Pglyrp2
response to alcohol	7.271	0.00106	0.18	GO	Upregulated Pathways	32	16.495	BDH1 CASP8 CDO1 KLF6 CYBB DNMT3B EEF1B2 ELK1 FYN GHR GK HNRNPU ICAM1 INHBA LRP6 MSN RORA RORC RPL15 ST6GAL1 SSTR2 TGFB1 CLDN1 ADAMTS1 H6PD PMVK PPARGC1A CBX3 SDF4 XRN1 CCDC62 TP53INP1	Bdh1 Casp8 Cdo1 Klf6 Cybb Dnmt3b Dnmt3c Eef1b2 Elk1 Fyn Ghr Gk Gykl1 Hnrnpu Icam1 Inhba Lrp6 Msn Rora Rorc Rpl15 St6gal1 Sstr2 Tgfb1 Cldn1 Adamts1 H6pd Pmvk Ppargc1a Cbx3 Sdf4 Xrn1 Ccdc62 Trp53inp1
cytosolic part	6.839	0.00104	0.18	GO	Upregulated Pathways	35	16.055	CASP8 DDX3X RPSA RPL4 RPL5 RPL11 RPL12 RPL15 RPL18 RPL23A RPL30 RPL31 RPL32 RPL34 RPL35A RPL39 RPS3 RPS6 RPS7 RPS10 RPS14 RPS17 RPS18 RPS21 RPS25 RPL23 PPARGC1A RPL35 RPL13A RPS27L RPL26L1 MRPL1 LARP4 NLRP6 RPL22L1	Casp8 Ddx3x D1Pas1 Rpsa Rpl4 Rpl5 Rpl11 Rpl12 Rpl15 Rpl18 Rpl23a Rpl30 Rpl31 Rpl32 Rpl34 Rpl35a Rpl39 Rps3 Rps6 Rps7 Rps10 Gm49804 Rps14 Rps17 Rps18 Rps18-ps6 Rps21 Rps25 Rpl23 Ppargc1a Rpl35 Gm2000 Rpl13a Rps27l Rpl26 Mrpl1 Larp4 Nlrp6 Rpl22l1
response to stimulus	1.776	0.00107	0.18	GO	Upregulated Pathways	496	10.318	AADAC ACADM PLIN2 ADH5 ADRB1 ADRB3 GRK3 AFP AGTR1 AGXT ALCAM ANG APCS APOA1 APOH APP RND3 ARHGAP5 ARHGAP6 ARNT ARNTL ASNS ATP1B1 ATP6V1B2 ATRX AVPR1A BDH1 BMPR1A BOK ZFP36L2 BTC C5 CA8 CALM1 CAPZA2 CASP6 CASP8 CCND2 CD4 CD5L CD37 CD47 CD53 CD79B CDO1 CHKA CIRBP COL4A5 KLF6 CP CPOX CPT1A CRY1 CSNK1A1 CTSH CTSS CYBB CYP2D6 CYP4B1 CYP17A1 DDX3X DDX5 DLD DLG1 DNMT3B DSC2 DSG1 TSC22D3 DUSP5 DUSP6 TYMP…	Aadac Acadm Plin2 Adh5 Adrb1 Adrb3 Grk3 Afp Agtr1a Agtr1b Agxt Alcam Ang2 Ang5 Ang4 Ang Ang6 Apcs Apoa1 Apoh App Rnd3 Arhgap5 Arhgap6 Arnt Arntl Asns Atp1b1 Atp6v1b2 Atrx Avpr1a Bdh1 Bmpr1a Bok Zfp36l2 Btc Hc Car8 Calm1 Capza2 Casp6 Casp8 Ccnd2 Cd4 Cd5l Cd37 Cd47 Cd53 Cd79b Cdo1 Chka Cirbp Col4a5 Klf6 Cp Cpox Cpt1a Cry1 Csnk1a1 Ctsh Ctss Cybb Cyp2d26 Cyp2d22 Cyp2d11 Cyp2d9 Cyp2d34 Cyp2d10 Cyp2d12…
innate immune response	5.707	0.00111	0.181	GO	Upregulated Pathways	45	14.901	ANG APCS APP C5 CAPZA2 CYBB DDX3X EGR1 FGB FYN GAPDH HLA-C HLA-DQB1 ICAM1 CFI IFNGR1 IFNGR2 IL1RAP IRF5 IRF6 MAP3K5 MRC1 PRDX1 RPL39 SLPI TGFB1 TLR4 BCL10 CLDN1 LY86 SPON2 MALT1 VSIG4 RPL13A IP6K2 TRIM34 ANKHD1 SUSD4 TRIM68 TRIM56 RSAD2 PGLYRP2 GBP6 NLRP6 TEC	Ang2 Ang5 Ang4 Ang Ang6 Apcs App Hc Capza2 Cybb Ddx3x D1Pas1 Egr1 Fgb Fyn Gapdh Gm3839 Gm10358 H2-Q4 H2-T3 H2-Q7 H2-K1 H2-T23 H2-Q10 Gm8909 H2-Q6 H2-D1 Gm11127 H2-Q1 H2-Q2 Gm7030 H2-Ab1 Icam1 Cfi Ifngr1 Ifngr2 Il1rap Irf5 Irf6 Map3k5 Mrc1 Prdx1 Rpl39 Slpi Tgfb1 Tlr4 Bcl10 Cldn1 Ly86 Spon2 Malt1 Vsig4 Rpl13a Ip6k2 Trim34a Trim34b Ankhd1 Susd4 Trim68 Trim56 Rsad2 Pglyrp2 Gbp9 Gbp8 Gm43302 Gbp4 Gbp1…
organic acid metabolic process	3.249	0.0011	0.181	GO	Upregulated Pathways	113	12.323	ACADM AGXT ABCD2 ASNS ASPA AUH CARS1 CDO1 CPT1A CYP2D6 CYP17A1 DLD DNMT3B ECH1 FABP2 ACSL1 ACSL4 GAPDH GATM GCKR GHR GCLC HPD IL1RN RPSA LDHA LPL MAT2A PDK4 PLSCR1 PON1 PPA1 PPARA PTS RBP1 RPL4 RPL5 RPL11 RPL12 RPL15 RPL18 RPL23A RPL30 RPL31 RPL32 RPL34 RPL35A RPL39 RPS3 RPS6 RPS7 RPS10 RPS14 RPS17 RPS18 RPS21 RPS25 ACSM3 SDC4 ST6GAL1 ST3GAL4 ST3GAL3 SLC10A2 SLC16A1 SLC17A1 SLCO1A2 SULT2A1 TARS1 …	Acadm Agxt Abcd2 Asns Aspa Auh Cars Cdo1 Cpt1a Cyp2d26 Cyp2d22 Cyp2d11 Cyp2d9 Cyp2d34 Cyp2d10 Cyp2d12 Cyp2d13 Cyp17a1 Dld Dnmt3b Dnmt3c Ech1 Fabp2 Acsl1 Acsl4 Gapdh Gm3839 Gm10358 Gatm Gckr Ghr Gclc Hpd Il1rn Rpsa Ldha Lpl Mat2a Pdk4 Plscr1 Plscr2 Pon1 Ppa1 Ppara Pts Rbp1 Rpl4 Rpl5 Rpl11 Rpl12 Rpl15 Rpl18 Rpl23a Rpl30 Rpl31 Rpl32 Rpl34 Rpl35a Rpl39 Rps3 Rps6 Rps7 Rps10 Gm49804 Rps14 Rps17 Rps18 R…
mRNA 3'-UTR binding	14.792	0.00114	0.182	GO	Upregulated Pathways	13	24.074	AUH ZFP36L2 CIRBP DDX5 FMR1 HNRNPA2B1 RPL5 RPS7 PUM2 PCBP4 CPEB4 ANGEL2 CPEB2	Auh Zfp36l2 Cirbp Ddx5 Fmr1 Hnrnpa2b1 Rpl5 Rps7 Pum2 Pcbp4 Cpeb4 Angel2 Cpeb2
RNA polymerase II regulatory region sequence-specific DNA binding	5.446	0.00114	0.182	GO	Upregulated Pathways	48	14.634	CEBPD KLF6 EGR1 ELK1 ETS1 ETV5 FOSL2 GABPA H3-3B RBPJ JUNB LYL1 MEIS1 MEIS2 NFX1 YBX1 POU6F1 PPARA RFX1 RFX4 RORA RPS3 SKIL SP1 TBX3 HNF1B ZFX CNBP ZSCAN21 ZBTB16 ZNF148 PRDM2 KLF7 EED FUBP3 NR1I3 KLF12 TFEC ATF5 SSBP2 FOXP1 GRHL1 ZBTB4 BACH2 GZF1 E2F8 CREB3L3 FOXP2	Cebpd Klf6 Egr1 Elk1 Ets1 Etv5 Fosl2 Gabpa H3f3a Rbpj Junb Lyl1 Meis1 Meis2 Nfx1 Ybx1 Pou6f1 Ppara Rfx1 Rfx4 Rora Rps3 Skil Sp1 Tbx3 Hnf1b Zfx Cnbp Zscan21 Zbtb16 Zfp148 Prdm2 Klf7 Eed Fubp3 Nr1i3 Klf12 Tfec Atf5 Ssbp2 Foxp1 Grhl1 Zbtb4 Bach2 Gzf1 E2f8 Creb3l3 Foxp2
regulatory region DNA binding	4.303	0.00119	0.187	GO	Upregulated Pathways	69	13.45	ARNT ARNTL CEBPD KLF6 CRY1 EGR1 ELK1 ETS1 ETV5 FOSL2 GABPA GTF2B H3-3B FOXA3 HNRNPU RBPJ IRF5 IRF6 JUNB LYL1 SMAD7 MEIS1 MEIS2 NFX1 NPAS2 YBX1 POU6F1 PPARA KDM5A REST RFX1 RFX4 RORA RPS3 SAFB SKIL SOX9 SP1 TBX3 HNF1B TCF20 ZFX CNBP ZSCAN21 ZBTB16 ZNF148 PRDM2 KLF7 EED FUBP3 NR1I3 IKZF1 KLF12 TFEC ATF5 SSBP2 FOXP1 GRHL1 ZNF532 PSPC1 ZBTB4 BACH2 GZF1 TBL1XR1 E2F8 CREB3L3 FOXP2 GABPB2 JMJD1C	Arnt Arntl Cebpd Klf6 Cry1 Egr1 Elk1 Ets1 Etv5 Fosl2 Gabpa Gtf2b H3f3a Foxa3 Hnrnpu Rbpj Irf5 Irf6 Junb Lyl1 Smad7 Meis1 Meis2 Nfx1 Npas2 Ybx1 Pou6f1 Ppara Kdm5a Rest Rfx1 Rfx4 Rora Rps3 Safb Skil Sox9 Sp1 Tbx3 Hnf1b Tcf20 Zfx Cnbp Zscan21 Zbtb16 Zfp148 Prdm2 Klf7 Eed Fubp3 Nr1i3 Ikzf1 Klf12 Tfec Atf5 Ssbp2 Foxp1 Grhl1 Zfp532 Pspc1 Zbtb4 Bach2 Gzf1 Tbl1xr1 E2f8 Creb3l3 Foxp2 Gabpb2 Jmjd1c
Formation of the ternary complex, and subsequently, the 43S complex	15.714	0.00123	0.188	REACTOME	Upregulated Pathways	12	25	RPSA RPS3 RPS6 RPS7 RPS10 RPS14 RPS17 RPS18 RPS21 RPS25 EIF3A RPS27L	Rpsa Rps3 Rps6 Rps7 Rps10 Gm49804 Rps14 Rps17 Rps18 Rps18-ps6 Rps21 Rps25 Eif3a Rps27l
cellular response to interferon-gamma	13.672	0.00123	0.188	GO	Upregulated Pathways	14	22.951	GAPDH HLA-C HLA-DQB1 ICAM1 IFNGR1 IFNGR2 IRF5 IRF6 MRC1 CLDN1 RPL13A TRIM34 TRIM68 GBP6	Gapdh Gm3839 Gm10358 H2-Q4 H2-T3 H2-Q7 H2-K1 H2-T23 H2-Q10 Gm8909 H2-Q6 H2-D1 Gm11127 H2-Q1 H2-Q2 Gm7030 H2-Ab1 Icam1 Ifngr1 Ifngr2 Irf5 Irf6 Mrc1 Cldn1 Rpl13a Trim34a Trim34b Trim68 Gbp9 Gbp8 Gm43302 Gbp4 Gbp11 Gbp6 Gbp10
viral life cycle	6.207	0.00123	0.188	GO	Upregulated Pathways	39	15.415	CD4 DDX6 ICAM1 RPSA MRC1 RPL4 RPL5 RPL11 RPL12 RPL15 RPL18 RPL23A RPL30 RPL31 RPL32 RPL34 RPL35A RPL39 RPS3 RPS6 RPS7 RPS10 RPS14 RPS17 RPS18 RPS21 RPS25 USF2 EEA1 EIF3A VAMP8 HYAL2 CLDN1 RPL23 RPL35 RPL13A RPL26L1 CHMP4C MITD1	Cd4 Ddx6 Icam1 Rpsa Mrc1 Rpl4 Rpl5 Rpl11 Rpl12 Rpl15 Rpl18 Rpl23a Rpl30 Rpl31 Rpl32 Rpl34 Rpl35a Rpl39 Rps3 Rps6 Rps7 Rps10 Gm49804 Rps14 Rps17 Rps18 Rps18-ps6 Rps21 Rps25 Usf2 Eea1 Eif3a Vamp8 Hyal2 Cldn1 Rpl23 Rpl35 Gm2000 Rpl13a Rpl26 Chmp4c Mitd1
cytoplasmic stress granule	18.483	0.0013	0.196	GO	Upregulated Pathways	10	27.778	CIRBP DDX3X DDX6 YBX1 TIAL1 PQBP1 RBPMS PUM2 NUFIP2 LARP4	Cirbp Ddx3x D1Pas1 Ddx6 Ybx1 Tial1 Pqbp1 Rbpms Pum2 Nufip2 Larp4
transcription regulatory region sequence-specific DNA binding	4.891	0.00133	0.198	GO	Upregulated Pathways	55	14.066	ARNTL CEBPD KLF6 CRY1 EGR1 ELK1 ETS1 ETV5 FOSL2 GABPA H3-3B RBPJ JUNB LYL1 MEIS1 MEIS2 NFX1 YBX1 POU6F1 PPARA KDM5A REST RFX1 RFX4 RORA RPS3 SKIL SOX9 SP1 TBX3 HNF1B ZFX CNBP ZSCAN21 ZBTB16 ZNF148 PRDM2 KLF7 EED FUBP3 NR1I3 KLF12 TFEC ATF5 SSBP2 FOXP1 GRHL1 PSPC1 ZBTB4 BACH2 GZF1 E2F8 CREB3L3 FOXP2 JMJD1C	Arntl Cebpd Klf6 Cry1 Egr1 Elk1 Ets1 Etv5 Fosl2 Gabpa H3f3a Rbpj Junb Lyl1 Meis1 Meis2 Nfx1 Ybx1 Pou6f1 Ppara Kdm5a Rest Rfx1 Rfx4 Rora Rps3 Skil Sox9 Sp1 Tbx3 Hnf1b Zfx Cnbp Zscan21 Zbtb16 Zfp148 Prdm2 Klf7 Eed Fubp3 Nr1i3 Klf12 Tfec Atf5 Ssbp2 Foxp1 Grhl1 Pspc1 Zbtb4 Bach2 Gzf1 E2f8 Creb3l3 Foxp2 Jmjd1c
ribonucleoprotein granule	7.958	0.00135	0.199	GO	Upregulated Pathways	27	17.197	ARNTL CIRBP CTSH DDX3X DDX6 FMR1 GHR HNRNPU YBX1 PSMA6 RPS6 TIAL1 SUMO1 DDX3Y PQBP1 PNRC1 RBPMS SYNE1 PUM2 TNRC6A XRN1 DCP1A NUFIP2 LARP4 PAN3 ZC3H12D TSTD1	Arntl Cirbp Ctsh Ddx3x D1Pas1 Ddx6 Fmr1 Ghr Hnrnpu Ybx1 Psma6 Rps6 Tial1 Sumo1 Ddx3y Pqbp1 Pnrc1 Rbpms Syne1 Pum2 Tnrc6a Xrn1 Dcp1a Nufip2 Larp4 Pan3 Zc3h12d Tstd1
regulation of inflammatory response	7.529	0.00138	0.201	GO	Upregulated Pathways	29	16.763	AGTR1 APCS APOA1 C5 CD47 ETS1 FABP4 HGF CFI LPL PPARA PSMA6 RORA TLR4 VAMP8 HYAL2 OSMR CALCRL FOXP1 PDCD4 SUSD4 IL17RB ASH1L WFDC1 CREB3L3 NLRP12 PGLYRP2 NLRP6 RICTOR	Agtr1a Agtr1b Apcs Apoa1 Hc Cd47 Ets1 Fabp4 Hgf Cfi Lpl Ppara Psma6 Rora Tlr4 Vamp8 Hyal2 Osmr Calcrl Foxp1 Pdcd4 Susd4 Il17rb Ash1l Wfdc1 Creb3l3 Nlrp12 Pglyrp2 Nlrp6 Rictor
zymogen activation	22.696	0.00145	0.205	GO	Upregulated Pathways	8	32	APOH CASP8 CTSH F9 F11 FGB FGG PLAU	Apoh Casp8 Ctsh F9 F11 Fgb Fgg Plau
positive regulation of lipid catabolic process	22.696	0.00145	0.205	GO	Upregulated Pathways	8	32	AADAC ABCD2 APOA1 APOH CPT1A PPARA IRS2 FGF21	Aadac Abcd2 Apoa1 Apoh Cpt1a Ppara Irs2 Fgf21
oxoacid metabolic process	3.182	0.00143	0.205	GO	Upregulated Pathways	111	12.265	ACADM AGXT ABCD2 ASNS ASPA AUH CARS1 CDO1 CPT1A CYP2D6 CYP17A1 DLD DNMT3B ECH1 FABP2 ACSL1 ACSL4 GAPDH GATM GHR GCLC HPD IL1RN RPSA LDHA LPL MAT2A PDK4 PLSCR1 PON1 PPA1 PPARA PTS RBP1 RPL4 RPL5 RPL11 RPL12 RPL15 RPL18 RPL23A RPL30 RPL31 RPL32 RPL34 RPL35A RPL39 RPS3 RPS6 RPS7 RPS10 RPS14 RPS17 RPS18 RPS21 RPS25 ACSM3 SDC4 ST6GAL1 ST3GAL4 ST3GAL3 SLC10A2 SLC16A1 SLCO1A2 SULT2A1 TARS1 TPMT UGP2 SLC…	Acadm Agxt Abcd2 Asns Aspa Auh Cars Cdo1 Cpt1a Cyp2d26 Cyp2d22 Cyp2d11 Cyp2d9 Cyp2d34 Cyp2d10 Cyp2d12 Cyp2d13 Cyp17a1 Dld Dnmt3b Dnmt3c Ech1 Fabp2 Acsl1 Acsl4 Gapdh Gm3839 Gm10358 Gatm Ghr Gclc Hpd Il1rn Rpsa Ldha Lpl Mat2a Pdk4 Plscr1 Plscr2 Pon1 Ppa1 Ppara Pts Rbp1 Rpl4 Rpl5 Rpl11 Rpl12 Rpl15 Rpl18 Rpl23a Rpl30 Rpl31 Rpl32 Rpl34 Rpl35a Rpl39 Rps3 Rps6 Rps7 Rps10 Gm49804 Rps14 Rps17 Rps18 Rps18-…
RNA polymerase II regulatory region DNA binding	5.266	0.00149	0.207	GO	Upregulated Pathways	48	14.458	CEBPD KLF6 EGR1 ELK1 ETS1 ETV5 FOSL2 GABPA H3-3B RBPJ JUNB LYL1 MEIS1 MEIS2 NFX1 YBX1 POU6F1 PPARA RFX1 RFX4 RORA RPS3 SKIL SP1 TBX3 HNF1B ZFX CNBP ZSCAN21 ZBTB16 ZNF148 PRDM2 KLF7 EED FUBP3 NR1I3 KLF12 TFEC ATF5 SSBP2 FOXP1 GRHL1 ZBTB4 BACH2 GZF1 E2F8 CREB3L3 FOXP2	Cebpd Klf6 Egr1 Elk1 Ets1 Etv5 Fosl2 Gabpa H3f3a Rbpj Junb Lyl1 Meis1 Meis2 Nfx1 Ybx1 Pou6f1 Ppara Rfx1 Rfx4 Rora Rps3 Skil Sp1 Tbx3 Hnf1b Zfx Cnbp Zscan21 Zbtb16 Zfp148 Prdm2 Klf7 Eed Fubp3 Nr1i3 Klf12 Tfec Atf5 Ssbp2 Foxp1 Grhl1 Zbtb4 Bach2 Gzf1 E2f8 Creb3l3 Foxp2
response to fungus	25.691	0.0016	0.211	GO	Upregulated Pathways	7	35	ANG APP TGFB1 TLR4 BCL10 SPON2 MALT1	Ang2 Ang5 Ang4 Ang Ang6 App Tgfb1 Tlr4 Bcl10 Spon2 Malt1
blood coagulation, fibrin clot formation	25.691	0.0016	0.211	GO	Upregulated Pathways	7	35	APOH F9 F10 F11 FGB FGG TFPI	Apoh F9 F10 F11 Fgb Fgg Tfpi
fatty acid transport	16.29	0.00159	0.211	GO	Upregulated Pathways	11	25.581	PLIN2 ABCD2 CPT1A ACSL1 ACSL4 PPARA SLC27A2 CROT PLA2G12A PLA2G12B SLC22A9	Plin2 Abcd2 Cpt1a Acsl1 Acsl4 Ppara Slc27a2 Crot Pla2g12a Pla2g12b Slc22a19 Slc22a30 Slc22a26 Slc22a28 Slc22a27 Slc22a29
PPAR signaling pathway	13.93	0.00163	0.211	KEGG	Upregulated Pathways	13	23.214	ACADM PLIN2 APOA1 CPT1A FABP4 FABP2 ACSL1 ACSL4 GK LPL PPARA SLC27A2 ANGPTL4	Acadm Plin2 Apoa1 Cpt1a Fabp4 Fabp2 Acsl1 Acsl4 Gk Gykl1 Lpl Ppara Slc27a2 Angptl4
response to glucocorticoid	9.079	0.00157	0.211	GO	Upregulated Pathways	22	18.333	ACADM AGXT AVPR1A BDH1 ZFP36L2 CALM1 CDO1 DNMT3B GHR HNRNPU ICAM1 IGFBP2 IL1RN JUNB ABCB4 REST RPL32 SGK1 SSTR2 TGFB1 CLDN1 CBX3	Acadm Agxt Avpr1a Bdh1 Zfp36l2 Calm1 Cdo1 Dnmt3b Dnmt3c Ghr Hnrnpu Icam1 Igfbp2 Il1rn Junb Abcb4 Rest Rpl32 Sgk1 Sstr2 Tgfb1 Cldn1 Cbx3
response to lipid	3.89	0.00157	0.211	GO	Upregulated Pathways	77	13.029	ACADM ADH5 AGXT APOH AVPR1A BDH1 ZFP36L2 CALM1 CASP8 CD4 CDO1 CPT1A CTSH CYBB CYP17A1 DDX5 DNMT3B DSG1 ELK1 ETS1 ACSL1 GHR NR4A1 HNRNPU ICAM1 IGFBP2 IL1RN INHBA JUNB KCNJ8 LRP6 MRC1 MSN NFKBIL1 NME2 PDE4D PDK4 ABCB4 PLAU PON1 PPARA RBP1 REST RNF2 RORA RORC RPL32 SAFB SGK1 SLPI SNRNP70 SOX9 SSTR2 TFPI TGFB1 TLR4 PRDM2 OGT PLPP1 URI1 CLDN1 ADAMTS1 NR1I3 SPON2 TXNIP POSTN PMVK PPARGC1A CBX3 FOXP1 PD…	Acadm Adh5 Agxt Apoh Avpr1a Bdh1 Zfp36l2 Calm1 Casp8 Cd4 Cdo1 Cpt1a Ctsh Cybb Cyp17a1 Ddx5 Dnmt3b Dnmt3c Dsg1c Dsg1b Dsg1a Elk1 Ets1 Acsl1 Ghr Nr4a1 Hnrnpu Icam1 Igfbp2 Il1rn Inhba Junb Kcnj8 Lrp6 Mrc1 Msn Nfkbil1 Nme2 Pde4d Pdk4 Abcb4 Plau Pon1 Ppara Rbp1 Rest Rnf2 Rora Rorc Rpl32 Safb Sgk1 Slpi Snrnp70 Sox9 Sstr2 Tfpi Tgfb1 Tlr4 Prdm2 Ogt Plpp1 Uri1 Cldn1 Adamts1 Nr1i3 Spon2 Txnip Postn Pmvk Pp…
intracellular ribonucleoprotein complex	3.523	0.00157	0.211	GO	Upregulated Pathways	91	12.639	ARNTL ZFP36L2 CANX CIRBP CTSH DDX3X DDX5 DDX6 FMR1 FUS GAPDH GHR HNRNPA2B1 HNRNPU RPSA NCK1 YBX1 PSMA6 RPL4 RPL5 RPL11 RPL12 RPL15 RPL18 RPL23A RPL30 RPL31 RPL32 RPL34 RPL35A RPL39 RPS3 RPS6 RPS7 RPS10 RPS14 RPS17 RPS18 RPS21 RPS25 SNRNP70 SNRPD3 TIAL1 SUMO1 RNF113A RRP1 DDX3Y EIF3A RPL23 HNRNPDL PQBP1 RBM5 IVNS1ABP PPARGC1A PNRC1 SNRNP27 RBPMS RPL35 SMG6 SYNE1 PUM2 PPWD1 RPL13A DCAF13 TNRC6A RPS…	Arntl Zfp36l2 Canx Cirbp Ctsh Ddx3x D1Pas1 Ddx5 Ddx6 Fmr1 Fus Gapdh Gm3839 Gm10358 Ghr Hnrnpa2b1 Hnrnpu Rpsa Nck1 Ybx1 Psma6 Rpl4 Rpl5 Rpl11 Rpl12 Rpl15 Rpl18 Rpl23a Rpl30 Rpl31 Rpl32 Rpl34 Rpl35a Rpl39 Rps3 Rps6 Rps7 Rps10 Gm49804 Rps14 Rps17 Rps18 Rps18-ps6 Rps21 Rps25 Snrnp70 Snrpd3 Tial1 Sumo1 Rnf113a1 Rnf113a2 Rrp1 Ddx3y Eif3a Rpl23 Hnrnpdl Rbm31y Pqbp1 Rbm5 Ivns1abp Ppargc1a Pnrc1 Snrnp27 R…
ribonucleoprotein complex	3.504	0.00164	0.211	GO	Upregulated Pathways	91	12.621	ARNTL ZFP36L2 CANX CIRBP CTSH DDX3X DDX5 DDX6 FMR1 FUS GAPDH GHR HNRNPA2B1 HNRNPU RPSA NCK1 YBX1 PSMA6 RPL4 RPL5 RPL11 RPL12 RPL15 RPL18 RPL23A RPL30 RPL31 RPL32 RPL34 RPL35A RPL39 RPS3 RPS6 RPS7 RPS10 RPS14 RPS17 RPS18 RPS21 RPS25 SNRNP70 SNRPD3 TIAL1 SUMO1 RNF113A RRP1 DDX3Y EIF3A RPL23 HNRNPDL PQBP1 RBM5 IVNS1ABP PPARGC1A PNRC1 SNRNP27 RBPMS RPL35 SMG6 SYNE1 PUM2 PPWD1 RPL13A DCAF13 TNRC6A RPS…	Arntl Zfp36l2 Canx Cirbp Ctsh Ddx3x D1Pas1 Ddx5 Ddx6 Fmr1 Fus Gapdh Gm3839 Gm10358 Ghr Hnrnpa2b1 Hnrnpu Rpsa Nck1 Ybx1 Psma6 Rpl4 Rpl5 Rpl11 Rpl12 Rpl15 Rpl18 Rpl23a Rpl30 Rpl31 Rpl32 Rpl34 Rpl35a Rpl39 Rps3 Rps6 Rps7 Rps10 Gm49804 Rps14 Rps17 Rps18 Rps18-ps6 Rps21 Rps25 Snrnp70 Snrpd3 Tial1 Sumo1 Rnf113a1 Rnf113a2 Rrp1 Ddx3y Eif3a Rpl23 Hnrnpdl Rbm31y Pqbp1 Rbm5 Ivns1abp Ppargc1a Pnrc1 Snrnp27 R…
regulation of gene expression	1.896	0.00165	0.211	GO	Upregulated Pathways	320	10.713	ANG APP ARNT ARNTL ATP1B1 ATRX BMPR1A ZFP36L2 C5 CD4 CEBPD CIRBP CLK1 KLF6 CRY1 CTSH DDX3X DDX5 DDX6 DLG1 DNMT3B TSC22D3 EGR1 CELA1 ELK1 CLN8 ERF ETS1 ETV5 FABP4 FMR1 FOSL2 FYN GABPA GAPDH GDF2 GCLC GTF2A2 GTF2B H3-3B HGF HINT1 NR4A1 FOXA3 HNRNPA2B1 HNRNPU ICAM1 ID1 ID2 CFI IGBP1 IGFBP5 RBPJ IL1RAP IL6R INHBA IRF5 IRF6 ITIH2 JUNB RPSA LRP6 LYL1 SMAD7 MAF MDM4 MEIS1 MEIS2 MAP3K5 MSN MYCL NAB2 NACA…	Ang2 Ang5 Ang4 Ang Ang6 App Arnt Arntl Atp1b1 Atrx Bmpr1a Zfp36l2 Hc Cd4 Cebpd Cirbp Clk1 Klf6 Cry1 Ctsh Ddx3x D1Pas1 Ddx5 Ddx6 Dlg1 Dnmt3b Dnmt3c Tsc22d3 Egr1 Cela1 Elk1 Cln8 Erf Ets1 Etv5 Fabp4 Fmr1 Fosl2 Fyn Gabpa Gapdh Gm3839 Gm10358 Gdf2 Gclc Gtf2a2 Gtf2b H3f3a Hgf Hint1 Nr4a1 Foxa3 Hnrnpa2b1 Hnrnpu Icam1 Id1 Id2 Cfi Igbp1 Igfbp5 Rbpj Il1rap Il6ra Inhba Irf5 Irf6 Itih2 Junb Rpsa Lrp6 Lyl1 Sm…
growth	5.635	0.00173	0.219	GO	Upregulated Pathways	42	14.841	ALCAM APP ATRX BMPR1A DDX5 CELA1 GDF2 H3-3B IGFBP1 IGFBP5 INHBA LRP6 NACA PDE4D PLAU PLXNB1 PRKAR1A RBBP6 SAFB SOX9 HNF1B TGFB1 VEGFA SORBS2 NRP1 ALKBH1 ATP6V0E1 ZEB2 ENOX2 POSTN ATF5 NRN1 IMPACT PLXNA3 TBL1XR1 TNKS2 PKDCC TBCK FOXP2 PGLYRP2 FMN1 TEC	Alcam App Atrx Bmpr1a Ddx5 Cela1 Gdf2 H3f3a Igfbp1 Igfbp5 Inhba Lrp6 Naca Pde4d Plau Plxnb1 Prkar1a Rbbp6 Safb Sox9 Hnf1b Tgfb1 Vegfa Sorbs2 Nrp1 Alkbh1 Atp6v0e Zeb2 Enox2 Postn Atf5 Nrn1 Impact Plxna3 Tbl1xr1 Tnks2 Pkdcc Tbck Foxp2 Pglyrp2 Fmn1 Tec
sequence-specific DNA binding	3.848	0.00181	0.228	GO	Upregulated Pathways	76	12.991	ARNT ARNTL CEBPD KLF6 CRY1 DNMT3B EGR1 ELK1 ERF ETS1 ETV5 FOSL2 GABPA H3-3B NR4A1 FOXA3 HNRNPA2B1 RBPJ IRF5 JUNB LYL1 MAF MEIS1 MEIS2 NFX1 YBX1 POU6F1 PPARA KDM5A REST RFX1 RFX4 RORA RORC RPS3 SAFB SKIL SOX9 SP1 TBX3 HNF1B USF2 ZFX CNBP ZKSCAN1 ZSCAN21 ZBTB16 ZNF148 PRDM2 KLF7 EED FUBP3 ZSCAN12 NR1I3 PPARGC1A KLF12 TFEC ATF5 SMG6 SSBP2 MAFF FOXP1 GRHL1 ZNF532 PSPC1 ZBTB4 BACH2 GZF1 E2F8 SLTM STN1…	Arnt Arntl Cebpd Klf6 Cry1 Dnmt3b Dnmt3c Egr1 Elk1 Erf Ets1 Etv5 Fosl2 Gabpa H3f3a Nr4a1 Foxa3 Hnrnpa2b1 Rbpj Irf5 Junb Lyl1 Maf Meis1 Meis2 Nfx1 Ybx1 Pou6f1 Ppara Kdm5a Rest Rfx1 Rfx4 Rora Rorc Rps3 Safb Skil Sox9 Sp1 Tbx3 Hnf1b Usf2 Zfx Cnbp Zkscan1 Zscan21 Zbtb16 Zfp148 Prdm2 Klf7 Eed Fubp3 Zscan12 Nr1i3 Ppargc1a Klf12 Tfec Atf5 Smg6 Ssbp2 Maff Foxp1 Grhl1 Zfp532 Pspc1 Zbtb4 Bach2 Gzf1 E2f8 Sl…
transmembrane receptor activity	5.176	0.00187	0.232	GO	Upregulated Pathways	47	14.373	ADRB1 ADRB3 AGTR1 AVPR1A BMPR1A CALM1 CD4 CD79B CTSH DLG1 FLT4 GHR GRIK5 HLA-DQB1 ICAM1 IFNGR1 IFNGR2 IL1RAP IL6R KCNJ8 KDR LRP6 MRC1 MTNR1A P2RX4 PLXNA2 PLXNB1 PTPRD SSTR2 TLR4 NRP1 OSMR CD302 ABCC9 CALCRL TSPAN12 CLEC1B ACKR4 IL17RB PLXNA3 SEMA6A ADGRL4 NCALD ADGRV1 GPR146 NLRP6 ADGRF1	Adrb1 Adrb3 Agtr1a Agtr1b Avpr1a Bmpr1a Calm1 Cd4 Cd79b Ctsh Dlg1 Flt4 Ghr Grik5 H2-Ab1 Icam1 Ifngr1 Ifngr2 Il1rap Il6ra Kcnj8 Kdr Lrp6 Mrc1 Mtnr1a P2rx4 Plxna2 Plxnb1 Ptprd Sstr2 Tlr4 Nrp1 Osmr Cd302 Abcc9 Calcrl Tspan12 Clec1b Ackr4 Il17rb Plxna3 Sema6a Adgrl4 Ncald Adgrv1 Gpr146 Nlrp6 Adgrf1
positive regulation of fatty acid oxidation	36.134	0.00203	0.248	GO	Upregulated Pathways	5	45.455	ABCD2 CPT1A PPARA IRS2 PPARGC1A	Abcd2 Cpt1a Ppara Irs2 Ppargc1a
response to corticosteroid	8.439	0.00203	0.248	GO	Upregulated Pathways	23	17.692	ACADM AGXT AVPR1A BDH1 ZFP36L2 CALM1 CDO1 CYBB DNMT3B GHR HNRNPU ICAM1 IGFBP2 IL1RN JUNB ABCB4 REST RPL32 SGK1 SSTR2 TGFB1 CLDN1 CBX3	Acadm Agxt Avpr1a Bdh1 Zfp36l2 Calm1 Cdo1 Cybb Dnmt3b Dnmt3c Ghr Hnrnpu Icam1 Igfbp2 Il1rn Junb Abcb4 Rest Rpl32 Sgk1 Sstr2 Tgfb1 Cldn1 Cbx3
intrinsic component of plasma membrane	3.395	0.00211	0.255	GO	Upregulated Pathways	91	12.517	ADRB1 ADRB3 AGTR1 ALCAM APP ATP1B1 AVPR1A C5 CALM1 CD4 CD37 CD47 CD53 CD79B CP CYBB DLG1 F10 FLT4 NIPSNAP2 GHR GRIK5 HLA-C ICAM1 IFNGR1 IFNGR2 IL1RAP IL6R KCNJ8 KDR MME MRC1 MTNR1A P2RX4 ENPP2 ENPP3 ABCB4 PLSCR1 PLXNA2 PLXNB1 PTPRD SDC4 SDCBP SELL SLC8A1 SLC10A2 SLC15A2 SLC16A1 SLC17A1 SLCO1A2 SSTR2 TLR4 SUMO1 PLPP1 SLC4A4 HYAL2 TNFSF12 SYNGAP1 SGCE SLC7A7 CLDN1 OSMR SLC16A7 RASAL2 CD302 HS3ST3B1…	Adrb1 Adrb3 Agtr1a Agtr1b Alcam App Atp1b1 Avpr1a Hc Calm1 Cd4 Cd37 Cd47 Cd53 Cd79b Cp Cybb Dlg1 F10 Flt4 Nipsnap2 Ghr Grik5 H2-Q4 H2-T3 H2-Q7 H2-K1 H2-T23 H2-Q10 Gm8909 H2-Q6 H2-D1 Gm11127 H2-Q1 H2-Q2 Gm7030 Icam1 Ifngr1 Ifngr2 Il1rap Il6ra Kcnj8 Kdr Mme Mrc1 Mtnr1a P2rx4 Enpp2 Enpp3 Abcb4 Plscr1 Plscr2 Plxna2 Plxnb1 Ptprd Sdc4 Sdcbp Sell Slc8a1 Slc10a2 Slc15a2 Slc16a1 Slc17a1 Slco1a4 Slco1a1 Sl…
regulation of primary metabolic process	1.675	0.0022	0.264	GO	Upregulated Pathways	443	10.348	AADAC ACADM ADRB1 ADRB3 AGTR1 ABCD2 ANG APCS APOA1 APOH APP ARHGAP5 ARHGAP6 ARNT ARNTL ASNS ATP1B1 ATRX AVPR1A BMPR1A BOK ZFP36L2 BTC C5 CALM1 CASP8 CCND2 CD4 CEBPD CIRBP CLK1 KLF6 CPT1A CRY1 CSNK1A1 CTSH CYBB CYP17A1 DDX3X DDX5 DDX6 DLD DLG1 DNMT3B TSC22D3 DUSP5 DUSP6 EGR1 CELA1 ELK1 CLN8 ERF ETS1 ETV5 FABP4 ACSL1 FGB FGG FGL1 FLT4 FMR1 FOSL2 FUS FYN GABPA GAPDH GCKR GDF2 GHR GK GCLC GTF2A2 GTF2…	Aadac Acadm Adrb1 Adrb3 Agtr1a Agtr1b Abcd2 Ang2 Ang5 Ang4 Ang Ang6 Apcs Apoa1 Apoh App Arhgap5 Arhgap6 Arnt Arntl Asns Atp1b1 Atrx Avpr1a Bmpr1a Bok Zfp36l2 Btc Hc Calm1 Casp8 Ccnd2 Cd4 Cebpd Cirbp Clk1 Klf6 Cpt1a Cry1 Csnk1a1 Ctsh Cybb Cyp17a1 Ddx3x D1Pas1 Ddx5 Ddx6 Dld Dlg1 Dnmt3b Dnmt3c Tsc22d3 Dusp5 Dusp6 Egr1 Cela1 Elk1 Cln8 Erf Ets1 Etv5 Fabp4 Acsl1 Fgb Fgg Fgl1 Flt4 Fmr1 Fosl2 Fus Fyn Gab…
Synthesis of very long-chain fatty acyl-CoAs	28.185	0.00233	0.268	REACTOME	Upregulated Pathways	6	37.5	ACSL1 ACSL4 HACD3 ELOVL2 ELOVL5 ELOVL3	Acsl1 Acsl4 Hacd3 Elovl2 Elovl5 Elovl3
extracellular space	3.441	0.00232	0.268	GO	Upregulated Pathways	87	12.572	AFM AFP ANG APCS APOA1 APOC4 APOH APP BTC C5 CD5L CP CPD CTSH CTSS CELA1 F9 F11 FGB FGG FGL1 KDSR GDF2 GHR HGF ICAM1 CFI IGFBP1 IGFBP2 IGFBP5 IL1RAP IL1RN IL6R INHBA ITIH2 LAMP2 LECT2 LGALS4 LPL LYZ MSN PRDX1 ENPP2 SERPINB6 SERPINB9 PLAU PON1 RARRES2 RPL39 SDCBP SH3BGRL SLPI STX4 SERPINA7 ELOA TFF3 TFPI TGFB1 TPT1 VEGFA RNASET2 TNFSF12 NRP1 CCN4 PROZ LY86 SPON2 ENOX2 SEMA4B PRDX4 POSTN ARSG TUT4 …	Afm Afp Ang2 Ang5 Ang4 Ang Ang6 Apcs Apoa1 Apoc4 Apoh App Btc Hc Cd5l Cp Cpd Ctsh Ctss Cela1 F9 F11 Fgb Fgg Fgl1 Kdsr Gdf2 Ghr Hgf Icam1 Cfi Igfbp1 Igfbp2 Igfbp5 Il1rap Il1rn Il6ra Inhba Itih2 Lamp2 Lect2 Lgals4 Lpl 9530003J23Rik Lyz1 Lyz2 Msn Prdx1 Enpp2 Serpinb6b Serpinb6d Serpinb6c Serpinb6a Serpinb6e Serpinb9b Serpinb9c Serpinb9f Serpinb9 Serpinb9d Serpinb9g Serpinb9e Serpinb9h Plau Pon1 Rarr…
positive regulation of cellular biosynthetic process	2.559	0.00228	0.268	GO	Upregulated Pathways	150	11.601	ADRB1 ADRB3 APOA1 APP ARNT ARNTL ATRX AVPR1A BMPR1A CALM1 CD4 CEBPD CIRBP KLF6 CYBB CYP17A1 DDX3X DDX5 EGR1 CELA1 ELK1 ETS1 ETV5 FMR1 FOSL2 GABPA GDF2 GTF2A2 GTF2B HGF NR4A1 FOXA3 HNRNPA2B1 ICAM1 ID2 IGBP1 RBPJ IL6R INHBA IRF5 IRF6 JUNB LRP6 LYL1 SMAD7 MAF MEIS1 MEIS2 MAP3K5 MTNR1A NACA NCK1 NME2 NPAS2 YBX1 P2RX4 PLSCR1 PPARA PSMA6 PSMD9 RAD21 KDM5A REST RFX4 RORA RORC RPL5 RPL30 RPS3 SAFB SOX9 S…	Adrb1 Adrb3 Apoa1 App Arnt Arntl Atrx Avpr1a Bmpr1a Calm1 Cd4 Cebpd Cirbp Klf6 Cybb Cyp17a1 Ddx3x D1Pas1 Ddx5 Egr1 Cela1 Elk1 Ets1 Etv5 Fmr1 Fosl2 Gabpa Gdf2 Gtf2a2 Gtf2b Hgf Nr4a1 Foxa3 Hnrnpa2b1 Icam1 Id2 Igbp1 Rbpj Il6ra Inhba Irf5 Irf6 Junb Lrp6 Lyl1 Smad7 Maf Meis1 Meis2 Map3k5 Mtnr1a Naca Nck1 Nme2 Npas2 Ybx1 P2rx4 Plscr1 Plscr2 Ppara Psma6 Psmd9 Rad21 Kdm5a Rest Rfx4 Rora Rorc Rpl5 Rpl30 R…
negative regulation of biological process	1.745	0.00233	0.268	GO	Upregulated Pathways	366	10.523	ADRB1 ADRB3 GRK3 ANG APCS APOA1 APOH APP ARHGAP6 ARNTL ASNS ATRX AVPR1A BMPR1A BOK ZFP36L2 BTC C5 CALM1 CAPZA2 CASP8 CCND2 CCNG2 CD37 CEBPD CIRBP CRY1 CSNK1A1 CTSH CYP2D6 DDX3X DDX5 DDX6 DLG1 DNMT3B TSC22D3 DUSP5 DUSP6 EGR1 CELA1 CLN8 ERF ETS1 F11 FABP4 ACSL4 FGB FGG FLT4 FMR1 FYN GABPA GAPDH GAS2 NIPSNAP2 GCKR GDF2 GHR GCLC H3-3B HGF NR4A1 FOXA3 HNRNPA2B1 HNRNPU ICAM1 ID1 ID2 IGBP1 IGFBP1 IGFBP2…	Adrb1 Adrb3 Grk3 Ang2 Ang5 Ang4 Ang Ang6 Apcs Apoa1 Apoh App Arhgap6 Arntl Asns Atrx Avpr1a Bmpr1a Bok Zfp36l2 Btc Hc Calm1 Capza2 Casp8 Ccnd2 Ccng2 Cd37 Cebpd Cirbp Cry1 Csnk1a1 Ctsh Cyp2d26 Cyp2d22 Cyp2d11 Cyp2d9 Cyp2d34 Cyp2d10 Cyp2d12 Cyp2d13 Ddx3x D1Pas1 Ddx5 Ddx6 Dlg1 Dnmt3b Dnmt3c Tsc22d3 Dusp5 Dusp6 Egr1 Cela1 Cln8 Erf Ets1 F11 Fabp4 Acsl4 Fgb Fgg Flt4 Fmr1 Fyn Gabpa Gapdh Gm3839 Gm10358 …
regulation of macromolecule metabolic process	1.676	0.00233	0.268	GO	Upregulated Pathways	428	10.373	ADRB3 AGTR1 ANG APCS APOA1 APP ARNT ARNTL ASNS ATP1B1 ATRX BMPR1A BOK ZFP36L2 BTC C5 CALM1 CASP8 CCND2 CD4 CEBPD CIRBP CLK1 KLF6 CRY1 CSNK1A1 CTSH CYBB DDX3X DDX5 DDX6 DLG1 DNMT3B DSG1 TSC22D3 DUSP5 DUSP6 EGR1 CELA1 ELK1 CLN8 ERF ETS1 ETV5 FABP4 ACSL1 FGB FGG FLT4 FMR1 FOSL2 FUS FYN GABPA GAPDH GCKR GDF2 GHR GCLC GTF2A2 GTF2B H3-3B HGF HINT1 NR4A1 FOXA3 HNRNPA2B1 HNRNPU ICAM1 ID1 ID2 CFI IGBP1 IG…	Adrb3 Agtr1a Agtr1b Ang2 Ang5 Ang4 Ang Ang6 Apcs Apoa1 App Arnt Arntl Asns Atp1b1 Atrx Bmpr1a Bok Zfp36l2 Btc Hc Calm1 Casp8 Ccnd2 Cd4 Cebpd Cirbp Clk1 Klf6 Cry1 Csnk1a1 Ctsh Cybb Ddx3x D1Pas1 Ddx5 Ddx6 Dlg1 Dnmt3b Dnmt3c Dsg1c Dsg1b Dsg1a Tsc22d3 Dusp5 Dusp6 Egr1 Cela1 Elk1 Cln8 Erf Ets1 Etv5 Fabp4 Acsl1 Fgb Fgg Flt4 Fmr1 Fosl2 Fus Fyn Gabpa Gapdh Gm3839 Gm10358 Gckr Gdf2 Ghr Gclc Gtf2a2 Gtf2b H…
rhythmic process	6.454	0.00245	0.279	GO	Upregulated Pathways	32	15.686	AFP ANG ARNTL CPT1A CRY1 DDX5 EGR1 ETS1 HNRNPU ICAM1 ID1 ID2 INHBA MTNR1A NPAS2 ABCB4 PPARA KDM5A RORA RORC SP1 HNF1B VEGFA OGT ADAMTS1 ENOX2 PPARGC1A CBX3 ATF5 FBXL3 PSPC1 RBM4B	Afp Ang2 Ang5 Ang4 Ang Ang6 Arntl Cpt1a Cry1 Ddx5 Egr1 Ets1 Hnrnpu Icam1 Id1 Id2 Inhba Mtnr1a Npas2 Abcb4 Ppara Kdm5a Rora Rorc Sp1 Hnf1b Vegfa Ogt Adamts1 Enox2 Ppargc1a Cbx3 Atf5 Fbxl3 Pspc1 Rbm4b
regulation of axon extension involved in axon guidance	20.324	0.00252	0.28	GO	Upregulated Pathways	8	29.63	PLXNA2 VEGFA NRP1 SEMA4B PLXNA3 SEMA6A SEMA6D SEMA3D	Plxna2 Vegfa Nrp1 Sema4b Plxna3 Sema6a Sema6d Sema3d
Inflammatory bowel disease (IBD)	20.324	0.00252	0.28	KEGG	Upregulated Pathways	8	29.63	HLA-DQB1 IFNGR1 IFNGR2 MAF RORA RORC TGFB1 TLR4	H2-Ab1 Ifngr1 Ifngr2 Maf Rora Rorc Tgfb1 Tlr4
regulation of axon guidance	20.324	0.00252	0.28	GO	Upregulated Pathways	8	29.63	PLXNA2 VEGFA NRP1 SEMA4B PLXNA3 SEMA6A SEMA6D SEMA3D	Plxna2 Vegfa Nrp1 Sema4b Plxna3 Sema6a Sema6d Sema3d
response to ketone	7.218	0.00259	0.283	GO	Upregulated Pathways	27	16.463	AVPR1A BDH1 CALM1 KLF6 CYBB DNMT3B DSG1 ELK1 FOSL2 GHR HNRNPU ICAM1 JUNB MSN NME2 ABCB4 RPL32 SERPINA7 TGFB1 TPMT CLDN1 ADAMTS1 TXNIP POSTN CBX3 XRN1 FOXP2	Avpr1a Bdh1 Calm1 Klf6 Cybb Dnmt3b Dnmt3c Dsg1c Dsg1b Dsg1a Elk1 Fosl2 Ghr Hnrnpu Icam1 Junb Msn Nme2 Abcb4 Rpl32 Serpina7 Tgfb1 Tpmt Cldn1 Adamts1 Txnip Postn Cbx3 Xrn1 Foxp2
small molecule metabolic process	2.099	0.00257	0.283	GO	Upregulated Pathways	219	11.061	ACADM ADH5 AFP AGXT ABCD2 APOA1 APP RND3 ARHGAP5 ASNS ASPA ATP1B1 ATP6V1B2 ATRX AUH BDH1 CA8 CALM1 CARS1 CDO1 CHKA COX6C COX7B CPT1A CRY1 CYP2D6 CYP17A1 DDX3X DDX5 DDX6 DLD DLG1 DNMT3B TYMP ECH1 CLN8 FABP2 ACSL1 ACSL4 KDSR GAPDH GATM NIPSNAP2 GCKR GHR GK GCLC GNGT2 HINT1 HPD IGFBP5 IL1RN INPP4A RPSA LDHA LPL MAN2A2 MAT2A MME MOCS2 MPG MSH5 MYO1E NDUFB8 NDUFB9 NDUFC2 NDUFS3 NDUFS4 NDUFS5 NME2 PDE3…	Acadm Adh5 Afp Agxt Abcd2 Apoa1 App Rnd3 Arhgap5 Asns Aspa Atp1b1 Atp6v1b2 Atrx Auh Bdh1 Car8 Calm1 Cars Cdo1 Chka Cox6c Cox7b Cpt1a Cry1 Cyp2d26 Cyp2d22 Cyp2d11 Cyp2d9 Cyp2d34 Cyp2d10 Cyp2d12 Cyp2d13 Cyp17a1 Ddx3x D1Pas1 Ddx5 Ddx6 Dld Dlg1 Dnmt3b Dnmt3c Tymp Ech1 Cln8 Fabp2 Acsl1 Acsl4 Kdsr Gapdh Gm3839 Gm10358 Gatm Nipsnap2 Gckr Ghr Gk Gykl1 Gclc Gngt2 Hint1 Hpd Igfbp5 Il1rn Inpp4a Rpsa Ldha Lp…
transcription regulatory region DNA binding	3.946	0.00265	0.287	GO	Upregulated Pathways	67	13.112	ARNT ARNTL CEBPD KLF6 CRY1 EGR1 ELK1 ETS1 ETV5 FOSL2 GABPA GTF2B H3-3B FOXA3 HNRNPU RBPJ JUNB LYL1 SMAD7 MEIS1 MEIS2 NFX1 NPAS2 YBX1 POU6F1 PPARA KDM5A REST RFX1 RFX4 RORA RPS3 SAFB SKIL SOX9 SP1 TBX3 HNF1B TCF20 ZFX CNBP ZSCAN21 ZBTB16 ZNF148 PRDM2 KLF7 EED FUBP3 NR1I3 IKZF1 KLF12 TFEC ATF5 SSBP2 FOXP1 GRHL1 ZNF532 PSPC1 ZBTB4 BACH2 GZF1 TBL1XR1 E2F8 CREB3L3 FOXP2 GABPB2 JMJD1C	Arnt Arntl Cebpd Klf6 Cry1 Egr1 Elk1 Ets1 Etv5 Fosl2 Gabpa Gtf2b H3f3a Foxa3 Hnrnpu Rbpj Junb Lyl1 Smad7 Meis1 Meis2 Nfx1 Npas2 Ybx1 Pou6f1 Ppara Kdm5a Rest Rfx1 Rfx4 Rora Rps3 Safb Skil Sox9 Sp1 Tbx3 Hnf1b Tcf20 Zfx Cnbp Zscan21 Zbtb16 Zfp148 Prdm2 Klf7 Eed Fubp3 Nr1i3 Ikzf1 Klf12 Tfec Atf5 Ssbp2 Foxp1 Grhl1 Zfp532 Pspc1 Zbtb4 Bach2 Gzf1 Tbl1xr1 E2f8 Creb3l3 Foxp2 Gabpb2 Jmjd1c
transcription factor activity, RNA polymerase II distal enhancer sequence-specific binding	12.747	0.00268	0.288	GO	Upregulated Pathways	13	22.034	ARNT MEIS1 RFX1 SOX9 HNF1B USF2 ZBTB16 CIR1 ZEB2 SUB1 FOXP1 BACH2 GZF1	Arnt Meis1 Rfx1 Sox9 Hnf1b Usf2 Zbtb16 Cir1 Zeb2 Sub1 Foxp1 Bach2 Gzf1
negative regulation of macromolecule metabolic process	2.107	0.00271	0.289	GO	Upregulated Pathways	214	11.077	ANG APCS APP ARNTL ATRX ZFP36L2 C5 CALM1 CASP8 CEBPD CIRBP CRY1 DDX3X DDX5 DDX6 DLG1 DNMT3B TSC22D3 DUSP5 DUSP6 EGR1 CELA1 CLN8 ERF FABP4 FMR1 FYN GABPA GAPDH GDF2 GCLC H3-3B HGF NR4A1 FOXA3 HNRNPA2B1 HNRNPU ID1 ID2 IGBP1 IGFBP5 RBPJ IL6R INHBA ITIH2 JUNB RPSA LRP6 SMAD7 MAF MDM4 MEIS2 MTM1 GADD45B NAB2 NACA NCK1 NFKBIL1 NFX1 NME2 YBX1 PDE4D SERPINB6 SERPINB9 PON1 PPARA PRKAR1A PSMA3 PSMA6 PSMB1 …	Ang2 Ang5 Ang4 Ang Ang6 Apcs App Arntl Atrx Zfp36l2 Hc Calm1 Casp8 Cebpd Cirbp Cry1 Ddx3x D1Pas1 Ddx5 Ddx6 Dlg1 Dnmt3b Dnmt3c Tsc22d3 Dusp5 Dusp6 Egr1 Cela1 Cln8 Erf Fabp4 Fmr1 Fyn Gabpa Gapdh Gm3839 Gm10358 Gdf2 Gclc H3f3a Hgf Nr4a1 Foxa3 Hnrnpa2b1 Hnrnpu Id1 Id2 Igbp1 Igfbp5 Rbpj Il6ra Inhba Itih2 Junb Rpsa Lrp6 Smad7 Maf Mdm4 Meis2 Mtm1 Gadd45b Nab2 Naca Nck1 Nfkbil1 Nfx1 Nme2 Ybx1 Pde4d Serpi…
enzyme inhibitor activity	6.189	0.0028	0.292	GO	Upregulated Pathways	33	15.421	APOA1 APP C5 GCKR ITIH2 LRP6 NCK1 SERPINB6 SERPINB9 PPP1R10 PRKAR1A RPL5 RPL11 RPS7 SLPI SERPINA7 PPP1R11 TFPI HYAL2 URI1 RPL23 GMFG TXNIP IBTK ANGPTL4 SERPINA10 UGT1A9 WFDC1 STN1 FNIP1 CPEB2 SPRED1 INCA1	Apoa1 App Hc Gckr Itih2 Lrp6 Nck1 Serpinb6b Serpinb6d Serpinb6c Serpinb6a Serpinb6e Serpinb9b Serpinb9c Serpinb9f Serpinb9 Serpinb9d Serpinb9g Serpinb9e Serpinb9h Ppp1r10 Prkar1a Rpl5 Rpl11 Rps7 Slpi Serpina7 Ppp1r11 Tfpi Hyal2 Uri1 Rpl23 Gmfg Txnip Ibtk Angptl4 Serpina10 Ugt1a8 Ugt1a10 Ugt1a9 Wfdc1 Stn1 Fnip1 Cpeb2 Spred1 Inca1
immune response	3.049	0.0028	0.292	GO	Upregulated Pathways	103	12.161	ALCAM ANG APCS APP BMPR1A C5 CAPZA2 CD4 CD47 CD53 CD79B CTSH CTSS CYBB DDX3X DLG1 DSG1 EGR1 ETS1 FCGR3B FGB FYN GAPDH HLA-C HLA-DQB1 HMOX2 ICAM1 CFI IFNGR1 IFNGR2 RBPJ IL1RAP IL1RN IL6R IRF5 IRF6 LAMP2 LYZ MAP3K5 MME MRC1 NDUFC2 NME2 PRDX1 ENPP2 ENPP3 SERPINB6 SERPINB9 PLAU PLD1 PSMB1 RFX1 RORA RORC RPL39 RPS6 SDCBP SELL ST6GAL1 SLPI TGFB1 TLR4 KDM5D RNASET2 VAMP8 TNFSF12 SNAP23 BCL10 CLDN1 LY86 …	Alcam Ang2 Ang5 Ang4 Ang Ang6 Apcs App Bmpr1a Hc Capza2 Cd4 Cd47 Cd53 Cd79b Ctsh Ctss Cybb Ddx3x D1Pas1 Dlg1 Dsg1c Dsg1b Dsg1a Egr1 Ets1 Fcgr4 Fgb Fyn Gapdh Gm3839 Gm10358 H2-Q4 H2-T3 H2-Q7 H2-K1 H2-T23 H2-Q10 Gm8909 H2-Q6 H2-D1 Gm11127 H2-Q1 H2-Q2 Gm7030 H2-Ab1 Hmox2 Icam1 Cfi Ifngr1 Ifngr2 Rbpj Il1rap Il1rn Il6ra Irf5 Irf6 Lamp2 9530003J23Rik Lyz1 Lyz2 Map3k5 Mme Mrc1 Ndufc2 Nme2 Prdx1 Enpp2 En…
positive regulation of macromolecule biosynthetic process	2.573	0.0028	0.292	GO	Upregulated Pathways	141	11.634	APP ARNT ARNTL ATRX BMPR1A CD4 CEBPD CIRBP KLF6 CYBB DDX3X DDX5 EGR1 CELA1 ELK1 ETS1 ETV5 FMR1 FOSL2 GABPA GDF2 GTF2A2 GTF2B HGF NR4A1 FOXA3 HNRNPA2B1 ICAM1 ID2 IGBP1 RBPJ IL6R INHBA IRF5 IRF6 JUNB KDR LRP6 LYL1 SMAD7 MAF MEIS1 MEIS2 MAP3K5 NACA NCK1 NME2 NPAS2 YBX1 PLSCR1 PPARA PSMA6 PSMD9 RAD21 KDM5A REST RFX4 RORA RORC RPL5 RPL30 RPS3 SAFB SOX9 SP1 TBX3 HNF1B TCF20 TGFB1 TLR4 USF2 VEGFA CNBP Z…	App Arnt Arntl Atrx Bmpr1a Cd4 Cebpd Cirbp Klf6 Cybb Ddx3x D1Pas1 Ddx5 Egr1 Cela1 Elk1 Ets1 Etv5 Fmr1 Fosl2 Gabpa Gdf2 Gtf2a2 Gtf2b Hgf Nr4a1 Foxa3 Hnrnpa2b1 Icam1 Id2 Igbp1 Rbpj Il6ra Inhba Irf5 Irf6 Junb Kdr Lrp6 Lyl1 Smad7 Maf Meis1 Meis2 Map3k5 Naca Nck1 Nme2 Npas2 Ybx1 Plscr1 Plscr2 Ppara Psma6 Psmd9 Rad21 Kdm5a Rest Rfx4 Rora Rorc Rpl5 Rpl30 Rps3 Safb Sox9 Sp1 Tbx3 Hnf1b Tcf20 Tgfb1 Tlr4 Us…
brown fat cell differentiation	22.507	0.00298	0.303	GO	Upregulated Pathways	7	31.818	ADRB1 ADRB3 FABP4 RARRES2 ARL4A SH2B2 PPARGC1A	Adrb1 Adrb3 Fabp4 Rarres2 Arl4a Sh2b2 Ppargc1a
retinoid metabolic process	13.351	0.00304	0.303	GO	Upregulated Pathways	12	22.642	ADH5 APOA1 LPL RARRES2 RBP1 RDH5 SDC4 BCO1 UGT1A9 APOM BCO2 CYP4V2	Adh5 Apoa1 Lpl Rarres2 Rbp1 Rdh5 Sdc4 Bco1 Ugt1a8 Ugt1a10 Ugt1a9 Apom Bco2 Cyp4v3
negative regulation of transcription from RNA polymerase II promoter	3.805	0.00302	0.303	GO	Upregulated Pathways	69	12.97	ATRX CRY1 DDX5 DLG1 DNMT3B TSC22D3 EGR1 CELA1 ERF GABPA HNRNPA2B1 ID1 ID2 IGBP1 RBPJ JUNB SMAD7 MAF MDM4 MEIS2 NACA NCK1 NFX1 YBX1 PPARA KDM5A REST RNF2 RPS14 SKIL SOX9 TBX3 HNF1B TGFB1 TLE1 SUMO1 VEGFA CNBP ZBTB16 ZNF148 BTG2 CUL3 URI1 EED RPL23 ZEB2 IKZF1 N4BP2L2 TXNIP KLF12 ZHX3 CBX7 FOXP1 CHCHD3 IMPACT ZNF280C EAPP MEPCE ZBTB4 BACH2 GZF1 SUDS3 TBL1XR1 E2F8 EPC1 FOXP2 FNIP1 TSHZ2 CREBRF	Atrx Cry1 Ddx5 Dlg1 Dnmt3b Dnmt3c Tsc22d3 Egr1 Cela1 Erf Gabpa Hnrnpa2b1 Id1 Id2 Igbp1 Rbpj Junb Smad7 Maf Mdm4 Meis2 Naca Nck1 Nfx1 Ybx1 Ppara Kdm5a Rest Rnf2 Rps14 Skil Sox9 Tbx3 Hnf1b Tgfb1 Tle1 Sumo1 Vegfa Cnbp Zbtb16 Zfp148 Btg2 Cul3 Uri1 Eed Rpl23 Zeb2 Ikzf1 N4bp2l2 Txnip Klf12 Zhx3 Cbx7 Foxp1 Chchd3 Impact Zfp280c Eapp Mepce Zbtb4 Bach2 Gzf1 Suds3 Tbl1xr1 E2f8 Epc1 Foxp2 Fnip1 Tshz2 Crebrf
regulation of developmental process	2.224	0.00302	0.303	GO	Upregulated Pathways	185	11.233	ADRB1 ADRB3 AGTR1 APCS APOA1 APOH APP ARNT ARNTL ASPA BMPR1A ZFP36L2 BTC C5 CASP6 CASP8 CD4 CD53 CEBPD CSNK1A1 CTSH CYBB DDX5 DDX6 DLG1 DNMT3B TSC22D3 DUSP6 TYMP EGR1 CELA1 ETS1 ETV5 FGB FGG FLT4 FMR1 FYN GABPA GAS2 GDF2 GHR HGF FOXA3 ICAM1 ID1 ID2 IGFBP5 RBPJ IL1RAP IL1RN IL6R INHBA JUNB KDR LAMA3 LPL LRP6 SMAD7 MAF MEIS1 MEIS2 MAP3K5 MSN MTM1 MYCL NAB2 NACA NCK1 NME2 YBX1 PDE3A ENPP2 PLAU PLXNA…	Adrb1 Adrb3 Agtr1a Agtr1b Apcs Apoa1 Apoh App Arnt Arntl Aspa Bmpr1a Zfp36l2 Btc Hc Casp6 Casp8 Cd4 Cd53 Cebpd Csnk1a1 Ctsh Cybb Ddx5 Ddx6 Dlg1 Dnmt3b Dnmt3c Tsc22d3 Dusp6 Tymp Egr1 Cela1 Ets1 Etv5 Fgb Fgg Flt4 Fmr1 Fyn Gabpa Gas2 Gdf2 Ghr Hgf Foxa3 Icam1 Id1 Id2 Igfbp5 Rbpj Il1rap Il1rn Il6ra Inhba Junb Kdr Lama3 Lpl Lrp6 Smad7 Maf Meis1 Meis2 Map3k5 Msn Mtm1 Mycl Nab2 Naca Nck1 Nme2 Ybx1 Pde3a …
diterpenoid metabolic process	12.379	0.00314	0.306	GO	Upregulated Pathways	13	21.667	ADH5 APOA1 LPL PDE3A RARRES2 RBP1 RDH5 SDC4 BCO1 UGT1A9 APOM BCO2 CYP4V2	Adh5 Apoa1 Lpl Pde3a Rarres2 Rbp1 Rdh5 Sdc4 Bco1 Ugt1a8 Ugt1a10 Ugt1a9 Apom Bco2 Cyp4v3
single-stranded RNA binding	11.611	0.00316	0.306	GO	Upregulated Pathways	14	20.896	DDX3X FMR1 HNRNPU RPS7 CNBP HNRNPDL RBM7 NXF1 RBPMS CBX7 STRBP LARP4 MSI2 MTERF4	Ddx3x D1Pas1 Fmr1 Hnrnpu Rps7 Cnbp Hnrnpdl Rbm31y Rbm7 Nxf1 Rbpms Cbx7 Strbp Larp4 Msi2 Mterf4
small ribosomal subunit	11.611	0.00316	0.306	GO	Upregulated Pathways	14	20.896	DDX3X RPSA RPS3 RPS6 RPS7 RPS10 RPS14 RPS17 RPS18 RPS21 RPS25 RPS27L MRPS33 LARP4	Ddx3x D1Pas1 Rpsa Rps3 Rps6 Rps7 Rps10 Gm49804 Rps14 Rps17 Rps18 Rps18-ps6 Rps21 Rps25 Rps27l Mrps33 Larp4
integral component of plasma membrane	3.324	0.00314	0.306	GO	Upregulated Pathways	86	12.464	ADRB1 ADRB3 AGTR1 ALCAM APP ATP1B1 AVPR1A C5 CALM1 CD4 CD37 CD47 CD53 CD79B CYBB DLG1 FLT4 NIPSNAP2 GHR GRIK5 HLA-C ICAM1 IFNGR1 IFNGR2 IL1RAP IL6R KCNJ8 KDR MME MRC1 MTNR1A P2RX4 ENPP2 ENPP3 ABCB4 PLSCR1 PLXNA2 PLXNB1 PTPRD SDC4 SDCBP SELL SLC8A1 SLC10A2 SLC15A2 SLC16A1 SLC17A1 SLCO1A2 SSTR2 TLR4 SUMO1 PLPP1 SLC4A4 TNFSF12 SGCE SLC7A7 CLDN1 OSMR SLC16A7 CD302 HS3ST3B1 ABCC9 CALCRL ATP13A2 TSPAN1…	Adrb1 Adrb3 Agtr1a Agtr1b Alcam App Atp1b1 Avpr1a Hc Calm1 Cd4 Cd37 Cd47 Cd53 Cd79b Cybb Dlg1 Flt4 Nipsnap2 Ghr Grik5 H2-Q4 H2-T3 H2-Q7 H2-K1 H2-T23 H2-Q10 Gm8909 H2-Q6 H2-D1 Gm11127 H2-Q1 H2-Q2 Gm7030 Icam1 Ifngr1 Ifngr2 Il1rap Il6ra Kcnj8 Kdr Mme Mrc1 Mtnr1a P2rx4 Enpp2 Enpp3 Abcb4 Plscr1 Plscr2 Plxna2 Plxnb1 Ptprd Sdc4 Sdcbp Sell Slc8a1 Slc10a2 Slc15a2 Slc16a1 Slc17a1 Slco1a4 Slco1a1 Slco1a5 S…
receptor binding	2.979	0.00318	0.306	GO	Upregulated Pathways	104	12.093	ADRB1 ADRB3 AGTR1 AGXT ALCAM ANG APOA1 APP ARNT ARNTL AVPR1A BOK BTC C5 CALM1 CANX CASP8 CD4 CRY1 DDX5 DLG1 TYMP ECH1 FGB FGG FUS FYN GDF2 GTF2B HGF HLA-C NR4A1 ICAM1 IGFBP1 IGFBP2 IL1RAP IL1RN IL6R INHBA KCNJ8 KDR LAMA3 LPL LRP6 SMAD7 ADAM11 MSN NCK1 P2RX4 PDE4D PLSCR1 PLXNB1 PTPRD RARRES2 SDCBP SYT1 TGFB1 SUMO1 VEGFA KDM5D CUL3 IRS2 EIF3A HYAL2 TNFSF12 CCN4 PICK1 GMFG SEMA4B SH2B2 TOB2 PPARGC1A…	Adrb1 Adrb3 Agtr1a Agtr1b Agxt Alcam Ang2 Ang5 Ang4 Ang Ang6 Apoa1 App Arnt Arntl Avpr1a Bok Btc Hc Calm1 Canx Casp8 Cd4 Cry1 Ddx5 Dlg1 Tymp Ech1 Fgb Fgg Fus Fyn Gdf2 Gtf2b Hgf H2-Q4 H2-T3 H2-Q7 H2-K1 H2-T23 H2-Q10 Gm8909 H2-Q6 H2-D1 Gm11127 H2-Q1 H2-Q2 Gm7030 Nr4a1 Icam1 Igfbp1 Igfbp2 Il1rap Il1rn Il6ra Inhba Kcnj8 Kdr Lama3 Lpl Lrp6 Smad7 Adam11 Msn Nck1 P2rx4 Pde4d Plscr1 Plscr2 Plxnb1 Ptprd R…
motor neuron axon guidance	32.345	0.00321	0.307	GO	Upregulated Pathways	5	41.667	ALCAM PLXNA2 NRP1 FOXP1 PLXNA3	Alcam Plxna2 Nrp1 Foxp1 Plxna3
T cell mediated immunity	25.978	0.00331	0.31	GO	Upregulated Pathways	6	35.294	CTSH DLG1 ICAM1 KDM5D CADM1 CRLF2	Ctsh Dlg1 Icam1 Kdm5d Cadm1 Crlf2
mRNA metabolic process	3.576	0.00329	0.31	GO	Upregulated Pathways	75	12.733	APP ARNT ZFP36L2 DDX5 DDX6 FMR1 FUS HNRNPA2B1 HNRNPU RPSA YBX1 RBBP6 RNASE4 RPL4 RPL5 RPL11 RPL12 RPL15 RPL18 RPL23A RPL30 RPL31 RPL32 RPL34 RPL35A RPL39 RPS3 RPS6 RPS7 RPS10 RPS14 RPS17 RPS18 RPS21 RPS25 SNRNP70 SNRPD3 RNF113A RPL23 CIR1 RBM39 WTAP PQBP1 RBM5 SRSF10 PPARGC1A PNRC1 SNRNP27 RBPMS RPL35 DDX42 SMG6 TUT4 U2SURP PPWD1 RPL13A VIRMA SSU72 RPL26L1 DDX47 PCF11 LUC7L2 XRN1 PSPC1 RNPC3 DCP1…	App Arnt Zfp36l2 Ddx5 Ddx6 Fmr1 Fus Hnrnpa2b1 Hnrnpu Rpsa Ybx1 Rbbp6 Rnase4 Rpl4 Rpl5 Rpl11 Rpl12 Rpl15 Rpl18 Rpl23a Rpl30 Rpl31 Rpl32 Rpl34 Rpl35a Rpl39 Rps3 Rps6 Rps7 Rps10 Gm49804 Rps14 Rps17 Rps18 Rps18-ps6 Rps21 Rps25 Snrnp70 Snrpd3 Rnf113a1 Rnf113a2 Rpl23 Cir1 Rbm39 Wtap Pqbp1 Rbm5 Srsf10 Ppargc1a Pnrc1 Snrnp27 Rbpms Rpl35 Gm2000 Ddx42 Smg6 Tut4 U2surp Ppwd1 Rpl13a Virma Ssu72 Rpl26 Ddx47 P…
extracellular region	1.837	0.00331	0.31	GO	Upregulated Pathways	279	10.739	ACADM PLIN2 ADH5 AFM AFP ALCAM ANG APCS APOA1 APOC4 APOH APP RND3 ASPA ATP1B1 ATP6V1B2 BTC C5 CALM1 CANX CAPZA2 CD5L CD37 CD47 CD53 CD79B COL4A5 CP CPD CTSH CTSS DDX3X DDX5 DLG1 DSC2 DSG1 ECH1 MEGF9 CELA1 ETS1 F9 F10 F11 F13B FABP4 ACSL4 FCGR3B FGB FGG FGL1 FLT4 KDSR GAPDH GATM GDF2 GHR GK H3-3B CFHR2 HGF HINT1 HLA-C HNRNPA2B1 HNRNPU HPD ICAM1 CFI IGFBP1 IGFBP2 IGFBP5 IL1RAP IL1RN IL6R INHBA IRF6…	Acadm Plin2 Adh5 Afm Afp Alcam Ang2 Ang5 Ang4 Ang Ang6 Apcs Apoa1 Apoc4 Apoh App Rnd3 Aspa Atp1b1 Atp6v1b2 Btc Hc Calm1 Canx Capza2 Cd5l Cd37 Cd47 Cd53 Cd79b Col4a5 Cp Cpd Ctsh Ctss Ddx3x D1Pas1 Ddx5 Dlg1 Dsc2 Dsg1c Dsg1b Dsg1a Ech1 Megf9 Cela1 Ets1 F9 F10 F11 F13b Fabp4 Acsl4 Fcgr4 Fgb Fgg Fgl1 Flt4 Kdsr Gapdh Gm3839 Gm10358 Gatm Gdf2 Ghr Gk Gykl1 H3f3a Cfhr1 Hgf Hint1 H2-Q4 H2-T3 H2-Q7 H2-K1 H2…
extracellular matrix	5.025	0.00341	0.317	GO	Upregulated Pathways	43	14.238	ANG APCS APOH CANX COL4A5 DDX5 DLG1 DSG1 MEGF9 GAPDH HNRNPU LAMA3 LPL ADAM11 MFAP1 PRDX1 PLSCR1 RARRES2 RPL11 RPL12 RPL30 RPL35A RPS3 RPS7 RPS10 RPS14 RPS17 RPS18 RPS25 SLPI TFF3 TGFB1 VEGFA CCN4 RPL23 ADAMTS1 SPON2 POSTN COL5A3 ANGPTL4 EGFL7 FRAS1 CLEC14A	Ang2 Ang5 Ang4 Ang Ang6 Apcs Apoh Canx Col4a5 Ddx5 Dlg1 Dsg1c Dsg1b Dsg1a Megf9 Gapdh Gm3839 Gm10358 Hnrnpu Lama3 Lpl Adam11 Mfap1b Mfap1a Prdx1 Plscr1 Plscr2 Rarres2 Rpl11 Rpl12 Rpl30 Rpl35a Rps3 Rps7 Rps10 Gm49804 Rps14 Rps17 Rps18 Rps18-ps6 Rps25 Slpi Tff3 Tgfb1 Vegfa Ccn4 Rpl23 Adamts1 Spon2 Postn Col5a3 Angptl4 Egfl7 Fras1 Clec14a
response to steroid hormone	5.515	0.00355	0.328	GO	Upregulated Pathways	37	14.741	ACADM AGXT AVPR1A BDH1 ZFP36L2 CALM1 CDO1 CYBB CYP17A1 DDX5 DNMT3B DSG1 GHR NR4A1 HNRNPU ICAM1 IGFBP2 IL1RN JUNB ABCB4 PPARA REST RORA RORC RPL32 SAFB SGK1 SSTR2 TGFB1 PLPP1 URI1 CLDN1 NR1I3 TXNIP PPARGC1A CBX3 PAQR7	Acadm Agxt Avpr1a Bdh1 Zfp36l2 Calm1 Cdo1 Cybb Cyp17a1 Ddx5 Dnmt3b Dnmt3c Dsg1c Dsg1b Dsg1a Ghr Nr4a1 Hnrnpu Icam1 Igfbp2 Il1rn Junb Abcb4 Ppara Rest Rora Rorc Rpl32 Safb Sgk1 Sstr2 Tgfb1 Plpp1 Uri1 Cldn1 Nr1i3 Txnip Ppargc1a Cbx3 Paqr7
terpenoid metabolic process	11.303	0.00364	0.334	GO	Upregulated Pathways	14	20.588	ADH5 APOA1 CYP2D6 LPL PDE3A RARRES2 RBP1 RDH5 SDC4 BCO1 UGT1A9 APOM BCO2 CYP4V2	Adh5 Apoa1 Cyp2d26 Cyp2d22 Cyp2d11 Cyp2d9 Cyp2d34 Cyp2d10 Cyp2d12 Cyp2d13 Lpl Pde3a Rarres2 Rbp1 Rdh5 Sdc4 Bco1 Ugt1a8 Ugt1a10 Ugt1a9 Apom Bco2 Cyp4v3
regulation of multicellular organismal process	2.083	0.00369	0.336	GO	Upregulated Pathways	201	11.08	ADRB1 ADRB3 AGTR1 APCS APOA1 APOH APP ARNT ARNTL ASPA ATP1B1 AVPR1A BMPR1A C5 CALM1 CASP8 CD4 CEBPD CRY1 CTSH CYBB DDX3X DDX5 DDX6 DLG1 DNMT3B DSC2 TSC22D3 DUSP6 TYMP EGR1 CELA1 ETS1 ETV5 F11 FGB FGG FLT4 FMR1 FYN GABPA GDF2 GHR GRIK5 HGF FOXA3 ICAM1 ID1 ID2 IGFBP5 RBPJ IL1RAP IL1RN IL6R INHBA IRF5 KDR LAMA3 LPL LRP6 SMAD7 MAF MCC MDM4 MEIS1 MEIS2 MTM1 MYCL NAB2 NACA NCK1 NFKBIL1 NME2 P2RX4 PDE3A…	Adrb1 Adrb3 Agtr1a Agtr1b Apcs Apoa1 Apoh App Arnt Arntl Aspa Atp1b1 Avpr1a Bmpr1a Hc Calm1 Casp8 Cd4 Cebpd Cry1 Ctsh Cybb Ddx3x D1Pas1 Ddx5 Ddx6 Dlg1 Dnmt3b Dnmt3c Dsc2 Tsc22d3 Dusp6 Tymp Egr1 Cela1 Ets1 Etv5 F11 Fgb Fgg Flt4 Fmr1 Fyn Gabpa Gdf2 Ghr Grik5 Hgf Foxa3 Icam1 Id1 Id2 Igfbp5 Rbpj Il1rap Il1rn Il6ra Inhba Irf5 Kdr Lama3 Lpl Lrp6 Smad7 Maf Mcc Mdm4 Meis1 Meis2 Mtm1 Mycl Nab2 Naca Nck1 N…
lipid transport	6.572	0.00392	0.341	GO	Upregulated Pathways	28	15.819	PLIN2 ABCD2 APOA1 APOC4 APOH CHKA CPT1A CLN8 ACSL1 ACSL4 INHBA LRP6 ABCB4 PPARA SLC10A2 SLCO1A2 SOAT2 ABCA8 ATP8A1 SLC27A2 ABCA6 CROT APOM PCTP PLA2G12A PLA2G12B SLC22A9 ATP11C	Plin2 Abcd2 Apoa1 Apoc4 Apoh Chka Cpt1a Cln8 Acsl1 Acsl4 Inhba Lrp6 Abcb4 Ppara Slc10a2 Slco1a4 Slco1a1 Slco1a5 Slco1a6 Gm6614 Gm5724 Soat2 Abca8b Abca8a Atp8a1 Slc27a2 Abca6 Crot Apom Pctp Pla2g12a Pla2g12b Slc22a19 Slc22a30 Slc22a26 Slc22a28 Slc22a27 Slc22a29 Atp11c
response to external stimulus	2.237	0.00393	0.341	GO	Upregulated Pathways	170	11.273	ACADM ADH5 ADRB1 ADRB3 AGTR1 ALCAM ANG APOA1 APP ASNS ATP1B1 AVPR1A BDH1 BTC C5 CALM1 CASP8 CD4 CD47 COL4A5 CP CRY1 CYBB CYP17A1 DDX3X DLG1 DNMT3B DSC2 DUSP5 DUSP6 TYMP EGR1 ETS1 ACSL1 ACSL4 FCGR3B FGB FMR1 FYN GHR GCLC GNGT2 HGF NR4A1 FOXA3 ICAM1 ID2 IFNGR1 IFNGR2 IGFBP2 RBPJ IL6R IRF5 JUNB KCNJ8 LAMP2 LDHA LECT2 LPL LYZ MEIS2 MAP3K5 MRC1 NCK1 NDUFB9 NFKBIL1 NME2 PDE4D PDK4 ENPP2 ABCB4 SERPINB9 …	Acadm Adh5 Adrb1 Adrb3 Agtr1a Agtr1b Alcam Ang2 Ang5 Ang4 Ang Ang6 Apoa1 App Asns Atp1b1 Avpr1a Bdh1 Btc Hc Calm1 Casp8 Cd4 Cd47 Col4a5 Cp Cry1 Cybb Cyp17a1 Ddx3x D1Pas1 Dlg1 Dnmt3b Dnmt3c Dsc2 Dusp5 Dusp6 Tymp Egr1 Ets1 Acsl1 Acsl4 Fcgr4 Fgb Fmr1 Fyn Ghr Gclc Gngt2 Hgf Nr4a1 Foxa3 Icam1 Id2 Ifngr1 Ifngr2 Igfbp2 Rbpj Il6ra Irf5 Junb Kcnj8 Lamp2 Ldha Lect2 Lpl 9530003J23Rik Lyz1 Lyz2 Meis2 Map3k5 …
RNA metabolic process	1.852	0.00384	0.341	GO	Upregulated Pathways	260	10.784	ANG APP ARNT ARNTL ATRX BMPR1A ZFP36L2 CARS1 CEBPD KLF6 COX6C COX7B CRY1 DDX3X DDX5 DDX6 EGR1 ELK1 ERF ETS1 ETV5 FMR1 FOSL2 FUS GABPA GTF2A2 GTF2B HINT1 NR4A1 FOXA3 HNRNPA2B1 HNRNPU ID1 ID2 RBPJ IRF5 IRF6 JUNB RPSA LYL1 SMAD7 MAF MEIS1 MEIS2 NAB2 NACA NFX1 NME2 NPAS2 YBX1 PRDX1 PLSCR1 POU6F1 PPA1 PPARA PPP1R10 PTMA RAD21 KDM5A RBBP6 RBMS1 REST RFX1 RFX4 RNASE4 RNF2 RORA RORC RP9 RPL4 RPL5 RPL11 R…	Ang2 Ang5 Ang4 Ang Ang6 App Arnt Arntl Atrx Bmpr1a Zfp36l2 Cars Cebpd Klf6 Cox6c Cox7b Cry1 Ddx3x D1Pas1 Ddx5 Ddx6 Egr1 Elk1 Erf Ets1 Etv5 Fmr1 Fosl2 Fus Gabpa Gtf2a2 Gtf2b Hint1 Nr4a1 Foxa3 Hnrnpa2b1 Hnrnpu Id1 Id2 Rbpj Irf5 Irf6 Junb Rpsa Lyl1 Smad7 Maf Meis1 Meis2 Nab2 Naca Nfx1 Nme2 Npas2 Ybx1 Prdx1 Plscr1 Plscr2 Pou6f1 Ppa1 Ppara Ppp1r10 Ptma Rad21 Kdm5a Rbbp6 Rbms1 Rest Rfx1 Rfx4 Rnase4 Rnf…
adaptive immune response	7.528	0.00404	0.349	GO	Upregulated Pathways	23	16.788	ALCAM C5 CD4 CD79B CTSH CTSS DLG1 FGB FYN HLA-DQB1 ICAM1 CFI RORA RORC TGFB1 TLR4 KDM5D BCL10 CADM1 RNF125 SUSD4 CRLF2 TEC	Alcam Hc Cd4 Cd79b Ctsh Ctss Dlg1 Fgb Fyn H2-Ab1 Icam1 Cfi Rora Rorc Tgfb1 Tlr4 Kdm5d Bcl10 Cadm1 Rnf125 Susd4 Crlf2 Tec
semaphorin-plexin signaling pathway	18.278	0.00412	0.353	GO	Upregulated Pathways	8	27.586	PLXNA2 PLXNB1 NRP1 SEMA4B PLXNA3 SEMA6A SEMA6D SEMA3D	Plxna2 Plxnb1 Nrp1 Sema4b Plxna3 Sema6a Sema6d Sema3d
Translation initiation complex formation	12.525	0.0042	0.354	REACTOME	Upregulated Pathways	12	21.818	RPSA RPS3 RPS6 RPS7 RPS10 RPS14 RPS17 RPS18 RPS21 RPS25 EIF3A RPS27L	Rpsa Rps3 Rps6 Rps7 Rps10 Gm49804 Rps14 Rps17 Rps18 Rps18-ps6 Rps21 Rps25 Eif3a Rps27l
Ribosomal scanning and start codon recognition	12.525	0.0042	0.354	REACTOME	Upregulated Pathways	12	21.818	RPSA RPS3 RPS6 RPS7 RPS10 RPS14 RPS17 RPS18 RPS21 RPS25 EIF3A RPS27L	Rpsa Rps3 Rps6 Rps7 Rps10 Gm49804 Rps14 Rps17 Rps18 Rps18-ps6 Rps21 Rps25 Eif3a Rps27l
regulation of cellular metabolic process	1.545	0.00421	0.354	GO	Upregulated Pathways	450	10.255	AADAC ACADM ADRB1 ADRB3 AGTR1 ABCD2 ANG APCS APOA1 APOH APP ARHGAP5 ARHGAP6 ARNT ARNTL ASNS ATP1B1 ATP6V1B2 ATRX AVPR1A BMPR1A BOK ZFP36L2 BTC C5 CALM1 CASP8 CCND2 CD4 CEBPD CIRBP CLK1 KLF6 CPT1A CRY1 CSNK1A1 CTSH CYBB CYP2D6 CYP17A1 DDX3X DDX5 DDX6 DLD DLG1 DNMT3B TSC22D3 DUSP5 DUSP6 EGR1 CELA1 ELK1 CLN8 ERF ETS1 ETV5 FABP4 ACSL1 FCGR3B FGB FGG FGL1 FLT4 FMR1 FOSL2 FUS FYN GABPA GAPDH GCKR GDF2 …	Aadac Acadm Adrb1 Adrb3 Agtr1a Agtr1b Abcd2 Ang2 Ang5 Ang4 Ang Ang6 Apcs Apoa1 Apoh App Arhgap5 Arhgap6 Arnt Arntl Asns Atp1b1 Atp6v1b2 Atrx Avpr1a Bmpr1a Bok Zfp36l2 Btc Hc Calm1 Casp8 Ccnd2 Cd4 Cebpd Cirbp Clk1 Klf6 Cpt1a Cry1 Csnk1a1 Ctsh Cybb Cyp2d26 Cyp2d22 Cyp2d11 Cyp2d9 Cyp2d34 Cyp2d10 Cyp2d12 Cyp2d13 Cyp17a1 Ddx3x D1Pas1 Ddx5 Ddx6 Dld Dlg1 Dnmt3b Dnmt3c Tsc22d3 Dusp5 Dusp6 Egr1 Cela1 Elk1…
negative regulation of axon extension involved in axon guidance	24.016	0.00458	0.379	GO	Upregulated Pathways	6	33.333	NRP1 SEMA4B PLXNA3 SEMA6A SEMA6D SEMA3D	Nrp1 Sema4b Plxna3 Sema6a Sema6d Sema3d
negative regulation of axon guidance	24.016	0.00458	0.379	GO	Upregulated Pathways	6	33.333	NRP1 SEMA4B PLXNA3 SEMA6A SEMA6D SEMA3D	Nrp1 Sema4b Plxna3 Sema6a Sema6d Sema3d
regulation of transcription from RNA polymerase II promoter	2.343	0.00462	0.379	GO	Upregulated Pathways	148	11.411	APP ARNT ARNTL ATRX BMPR1A CEBPD KLF6 CRY1 DDX3X DDX5 DLG1 DNMT3B TSC22D3 EGR1 CELA1 ELK1 ERF ETS1 ETV5 FOSL2 GABPA GDF2 GTF2A2 HGF NR4A1 FOXA3 HNRNPA2B1 ID1 ID2 IGBP1 RBPJ INHBA IRF5 JUNB LRP6 LYL1 SMAD7 MAF MDM4 MEIS1 MEIS2 NACA NCK1 NFX1 NME2 NPAS2 YBX1 PLSCR1 PPARA PRKAR1A PSMA3 PSMA6 PSMB1 PSMD9 RAD21 KDM5A REST RFX1 RFX4 RNF2 RORA RORC RPS14 SAFB SKIL SOX9 SP1 TCEA1 ELOA TBX3 HNF1B TCF20 TG…	App Arnt Arntl Atrx Bmpr1a Cebpd Klf6 Cry1 Ddx3x D1Pas1 Ddx5 Dlg1 Dnmt3b Dnmt3c Tsc22d3 Egr1 Cela1 Elk1 Erf Ets1 Etv5 Fosl2 Gabpa Gdf2 Gtf2a2 Hgf Nr4a1 Foxa3 Hnrnpa2b1 Id1 Id2 Igbp1 Rbpj Inhba Irf5 Junb Lrp6 Lyl1 Smad7 Maf Mdm4 Meis1 Meis2 Naca Nck1 Nfx1 Nme2 Npas2 Ybx1 Plscr1 Plscr2 Ppara Prkar1a Psma3 Psma6 Psmb1 Psmd9 Rad21 Kdm5a Rest Rfx1 Rfx4 Rnf2 Rora Rorc Rps14 Safb Skil Sox9 Sp1 Tcea1 Elo…
gene expression	1.759	0.00462	0.379	GO	Upregulated Pathways	278	10.68	ANG APOH APP ARNT ARNTL ATRX CARS1 CASP8 CEBPD KLF6 CPD CRY1 CTSH CTSS DDX3X DDX5 EEF1B2 EGR1 ELK1 ERF ETS1 ETV5 F9 F10 F11 FGB FGG FMR1 FOSL2 FUS GABPA GTF2A2 GTF2B HINT1 NR4A1 FOXA3 HNRNPA2B1 HNRNPU ID1 ID2 RBPJ IRF5 IRF6 JUNB RPSA LYL1 SMAD7 MAF MEIS1 MEIS2 MME NAB2 NACA NFX1 NME2 NPAS2 YBX1 PLAU PLSCR1 POU6F1 PPA1 PPARA PPP1R10 LGMN PTMA RAD21 KDM5A RBBP6 RBMS1 REST RFX1 RFX4 RNF2 RORA RORC R…	Ang2 Ang5 Ang4 Ang Ang6 Apoh App Arnt Arntl Atrx Cars Casp8 Cebpd Klf6 Cpd Cry1 Ctsh Ctss Ddx3x D1Pas1 Ddx5 Eef1b2 Egr1 Elk1 Erf Ets1 Etv5 F9 F10 F11 Fgb Fgg Fmr1 Fosl2 Fus Gabpa Gtf2a2 Gtf2b Hint1 Nr4a1 Foxa3 Hnrnpa2b1 Hnrnpu Id1 Id2 Rbpj Irf5 Irf6 Junb Rpsa Lyl1 Smad7 Maf Meis1 Meis2 Mme Nab2 Naca Nfx1 Nme2 Npas2 Ybx1 Plau Plscr1 Plscr2 Pou6f1 Ppa1 Ppara Ppp1r10 Lgmn Ptma Rad21 Kdm5a Rbbp6 Rbms…
pattern binding	9.201	0.00472	0.383	GO	Upregulated Pathways	17	18.478	ANG APOH APP F11 LPL ENPP2 ENPP3 SELL VEGFA NRP1 ADAMTS1 PRG4 POSTN COL5A3 RNF146 PGLYRP2 PPP1R3G	Ang2 Ang5 Ang4 Ang Ang6 Apoh App F11 Lpl Enpp2 Enpp3 Sell Vegfa Nrp1 Adamts1 Prg4 Postn Col5a3 Rnf146 Pglyrp2 Ppp1r3g
positive regulation of transcription, DNA-templated	2.719	0.00469	0.383	GO	Upregulated Pathways	111	11.834	APP ARNT ARNTL ATRX BMPR1A CD4 CEBPD KLF6 DDX3X DDX5 EGR1 CELA1 ELK1 ETS1 ETV5 FOSL2 GABPA GDF2 GTF2A2 HGF NR4A1 FOXA3 ID2 IGBP1 RBPJ INHBA IRF5 IRF6 JUNB LRP6 LYL1 SMAD7 MAF MEIS1 MEIS2 MAP3K5 NACA NCK1 NME2 NPAS2 YBX1 PLSCR1 PPARA PSMD9 RAD21 KDM5A REST RFX4 RORA RORC SAFB SOX9 SP1 TBX3 HNF1B TCF20 TGFB1 TLR4 USF2 VEGFA CNBP ZSCAN21 ZBTB16 ZNF148 PRDM2 CSRP3 TAF15 OGT CAMK1 KLF7 HYAL2 BCL10 FUB…	App Arnt Arntl Atrx Bmpr1a Cd4 Cebpd Klf6 Ddx3x D1Pas1 Ddx5 Egr1 Cela1 Elk1 Ets1 Etv5 Fosl2 Gabpa Gdf2 Gtf2a2 Hgf Nr4a1 Foxa3 Id2 Igbp1 Rbpj Inhba Irf5 Irf6 Junb Lrp6 Lyl1 Smad7 Maf Meis1 Meis2 Map3k5 Naca Nck1 Nme2 Npas2 Ybx1 Plscr1 Plscr2 Ppara Psmd9 Rad21 Kdm5a Rest Rfx4 Rora Rorc Safb Sox9 Sp1 Tbx3 Hnf1b Tcf20 Tgfb1 Tlr4 Usf2 Vegfa Cnbp Zscan21 Zbtb16 Zfp148 Prdm2 Csrp3 Taf15 Ogt Camk1 Klf7 H…
The canonical retinoid cycle in rods (twilight vision)	29.139	0.00482	0.384	REACTOME	Upregulated Pathways	5	38.462	RBP1 RDH5 RDH16 HSD17B6 CYP4V2	Rbp1 Rdh5 Rdh7 Rdh19 Rdh9 Rdh16 Rdh16f2 Rdh1 Rdh16f1 Hsd17b6 Cyp4v3
cellular response to glucocorticoid stimulus	13.152	0.00479	0.384	GO	Upregulated Pathways	11	22.449	ZFP36L2 DNMT3B HNRNPU ICAM1 ABCB4 REST RPL32 SGK1 SSTR2 TGFB1 CBX3	Zfp36l2 Dnmt3b Dnmt3c Hnrnpu Icam1 Abcb4 Rest Rpl32 Sgk1 Sstr2 Tgfb1 Cbx3
Interferon gamma signaling	13.152	0.00479	0.384	REACTOME	Upregulated Pathways	11	22.449	HLA-C HLA-DQB1 ICAM1 IFNGR1 IFNGR2 IRF5 IRF6 TRIM2 TRIM34 TRIM68 GBP6	H2-Q4 H2-T3 H2-Q7 H2-K1 H2-T23 H2-Q10 Gm8909 H2-Q6 H2-D1 Gm11127 H2-Q1 H2-Q2 Gm7030 H2-Ab1 Icam1 Ifngr1 Ifngr2 Irf5 Irf6 Trim2 Trim34a Trim34b Trim68 Gbp9 Gbp8 Gm43302 Gbp4 Gbp11 Gbp6 Gbp10
transcriptional activator activity, RNA polymerase II core promoter proximal region sequence-specific binding	7.285	0.00486	0.385	GO	Upregulated Pathways	23	16.547	CEBPD KLF6 EGR1 ELK1 ETS1 GABPA NR4A1 RBPJ JUNB MEIS1 MEIS2 YBX1 PLSCR1 PPARA RFX4 SOX9 SP1 ZSCAN21 KLF7 FUBP3 TFEC SSBP2 GRHL1	Cebpd Klf6 Egr1 Elk1 Ets1 Gabpa Nr4a1 Rbpj Junb Meis1 Meis2 Ybx1 Plscr1 Plscr2 Ppara Rfx4 Sox9 Sp1 Zscan21 Klf7 Fubp3 Tfec Ssbp2 Grhl1
immunological synapse	19.854	0.00513	0.397	GO	Upregulated Pathways	7	29.167	ALCAM CD37 CD53 DLG1 ICAM1 PRKAR1A BCL10	Alcam Cd37 Cd53 Dlg1 Icam1 Prkar1a Bcl10
stem cell division	19.854	0.00513	0.397	GO	Upregulated Pathways	7	29.167	ZFP36L2 ETV5 LRP6 SOX5 TIAL1 ZBTB16 CUL3	Zfp36l2 Etv5 Lrp6 Sox5 Tial1 Zbtb16 Cul3
negative regulation of chemotaxis	17.358	0.00516	0.397	GO	Upregulated Pathways	8	26.667	C5 ST6GAL1 NRP1 SEMA4B PLXNA3 SEMA6A SEMA6D SEMA3D	Hc St6gal1 Nrp1 Sema4b Plxna3 Sema6a Sema6d Sema3d
structural molecule activity	3.861	0.00512	0.397	GO	Upregulated Pathways	59	13.053	CD4 COL4A5 CPOX DLG1 FGB FGG LAMA3 RPSA MSN NCK1 RPL4 RPL5 RPL11 RPL12 RPL15 RPL18 RPL23A RPL30 RPL31 RPL32 RPL34 RPL35A RPL39 RPS3 RPS6 RPS7 RPS10 RPS14 RPS17 RPS18 RPS21 CCDC6 CSRP3 SORBS2 EIF3A CLDN1 RPL23 MATR3 AKAP11 RPL35 SASH1 RPL13A CD2AP COL5A3 RPS27L RPL26L1 MRPS33 SNTG1 CHCHD3 MRPL41 MRPL1 SLC25A22 ISCA1 SLC25A33 CMTM8 RPL22L1 SLC25A30 SLC25A47 SLC25A34	Cd4 Col4a5 Cpox Dlg1 Fgb Fgg Lama3 Rpsa Msn Nck1 Rpl4 Rpl5 Rpl11 Rpl12 Rpl15 Rpl18 Rpl23a Rpl30 Rpl31 Rpl32 Rpl34 Rpl35a Rpl39 Rps3 Rps6 Rps7 Rps10 Gm49804 Rps14 Rps17 Rps18 Rps18-ps6 Rps21 Ccdc6 Csrp3 Sorbs2 Eif3a Cldn1 Rpl23 Matr3 Matr3 Akap11 Rpl35 Gm2000 Sash1 Rpl13a Cd2ap Col5a3 Rps27l Rpl26 Mrps33 Sntg1 Chchd3 Mrpl41 Mrpl1 Slc25a22 Isca1 AK157302 Slc25a33 Cmtm8 Rpl22l1 Slc25a30 Slc25a47 Slc…
negative regulation of nitrogen compound metabolic process	2.41	0.00511	0.397	GO	Upregulated Pathways	136	11.496	ANG ARNTL ATRX ZFP36L2 CALM1 CEBPD CIRBP CRY1 DDX3X DDX5 DLG1 DNMT3B TSC22D3 EGR1 CELA1 ERF FABP4 FMR1 GABPA GAPDH GDF2 GCLC H3-3B FOXA3 HNRNPA2B1 HNRNPU ID1 ID2 IGBP1 IGFBP5 RBPJ JUNB SMAD7 MAF MDM4 MEIS2 NAB2 NACA NCK1 NFKBIL1 NFX1 YBX1 PDE4D PPARA KDM5A REST RNF2 RPS3 RPS14 SKIL SNRNP70 SOX5 SOX9 TBX3 HNF1B TGFB1 TLE1 SUMO1 VEGFA CNBP ZBTB16 ZNF148 BTG2 CUL3 ENC1 HYAL2 URI1 EED TAF1A RGN RPL23…	Ang2 Ang5 Ang4 Ang Ang6 Arntl Atrx Zfp36l2 Calm1 Cebpd Cirbp Cry1 Ddx3x D1Pas1 Ddx5 Dlg1 Dnmt3b Dnmt3c Tsc22d3 Egr1 Cela1 Erf Fabp4 Fmr1 Gabpa Gapdh Gm3839 Gm10358 Gdf2 Gclc H3f3a Foxa3 Hnrnpa2b1 Hnrnpu Id1 Id2 Igbp1 Igfbp5 Rbpj Junb Smad7 Maf Mdm4 Meis2 Nab2 Naca Nck1 Nfkbil1 Nfx1 Ybx1 Pde4d Ppara Kdm5a Rest Rnf2 Rps3 Rps14 Skil Snrnp70 Sox5 Sox9 Tbx3 Hnf1b Tgfb1 Tle1 Sumo1 Vegfa Cnbp Zbtb16 Zfp…
transmembrane signaling receptor activity	4.696	0.00519	0.398	GO	Upregulated Pathways	43	13.916	ADRB1 ADRB3 AGTR1 AVPR1A BMPR1A CD4 CD79B CTSH FLT4 GHR GRIK5 HLA-DQB1 ICAM1 IFNGR1 IFNGR2 IL1RAP IL6R KDR LRP6 MRC1 MTNR1A P2RX4 PLXNA2 PLXNB1 PTPRD SSTR2 TLR4 NRP1 OSMR CD302 ABCC9 CALCRL TSPAN12 CLEC1B ACKR4 IL17RB PLXNA3 SEMA6A ADGRL4 ADGRV1 GPR146 NLRP6 ADGRF1	Adrb1 Adrb3 Agtr1a Agtr1b Avpr1a Bmpr1a Cd4 Cd79b Ctsh Flt4 Ghr Grik5 H2-Ab1 Icam1 Ifngr1 Ifngr2 Il1rap Il6ra Kdr Lrp6 Mrc1 Mtnr1a P2rx4 Plxna2 Plxnb1 Ptprd Sstr2 Tlr4 Nrp1 Osmr Cd302 Abcc9 Calcrl Tspan12 Clec1b Ackr4 Il17rb Plxna3 Sema6a Adgrl4 Adgrv1 Gpr146 Nlrp6 Adgrf1
positive regulation of nucleic acid-templated transcription	2.57	0.00532	0.405	GO	Upregulated Pathways	119	11.678	APP ARNT ARNTL ATRX BMPR1A CD4 CEBPD KLF6 DDX3X DDX5 EGR1 CELA1 ELK1 ETS1 ETV5 FOSL2 GABPA GDF2 GTF2A2 HGF NR4A1 FOXA3 ICAM1 ID2 IGBP1 RBPJ IL6R INHBA IRF5 IRF6 JUNB LRP6 LYL1 SMAD7 MAF MEIS1 MEIS2 MAP3K5 NACA NCK1 NME2 NPAS2 YBX1 PLSCR1 PPARA PSMA6 PSMD9 RAD21 KDM5A REST RFX4 RORA RORC RPS3 SAFB SOX9 SP1 TBX3 HNF1B TCF20 TGFB1 TLR4 USF2 VEGFA CNBP ZSCAN21 ZBTB16 ZNF148 PRDM2 CSRP3 TAF15 OGT CAMK…	App Arnt Arntl Atrx Bmpr1a Cd4 Cebpd Klf6 Ddx3x D1Pas1 Ddx5 Egr1 Cela1 Elk1 Ets1 Etv5 Fosl2 Gabpa Gdf2 Gtf2a2 Hgf Nr4a1 Foxa3 Icam1 Id2 Igbp1 Rbpj Il6ra Inhba Irf5 Irf6 Junb Lrp6 Lyl1 Smad7 Maf Meis1 Meis2 Map3k5 Naca Nck1 Nme2 Npas2 Ybx1 Plscr1 Plscr2 Ppara Psma6 Psmd9 Rad21 Kdm5a Rest Rfx4 Rora Rorc Rps3 Safb Sox9 Sp1 Tbx3 Hnf1b Tcf20 Tgfb1 Tlr4 Usf2 Vegfa Cnbp Zscan21 Zbtb16 Zfp148 Prdm2 Csrp3…
response to abiotic stimulus	2.814	0.00545	0.412	GO	Upregulated Pathways	100	11.947	ACADM ADRB1 ADRB3 ANG APOA1 APP ARNT ASNS ATP1B1 AVPR1A CALM1 CASP8 CCND2 CIRBP CRY1 CTSS CYBB CYP17A1 DDX3X DNMT3B TSC22D3 EGR1 ELK1 ETS1 FMR1 FYN GK GCLC GNGT2 HMOX2 ICAM1 ID2 IGFBP2 RBPJ JUNB KCNJ8 LDHA LPL MDM4 MEIS2 MME ABCB4 SERPINB6 PLAU PPARA LGMN PSMA3 PSMA6 PSMB1 PSMD9 RBP1 RDH5 REST RORA SDC4 SELL SGK1 SLC8A1 SOX9 TGFB1 TLR4 SUMO1 VEGFA BTG2 CSRP3 HYAL2 SYNGAP1 BCL10 CLDN1 PICK1 NET1 N…	Acadm Adrb1 Adrb3 Ang2 Ang5 Ang4 Ang Ang6 Apoa1 App Arnt Asns Atp1b1 Avpr1a Calm1 Casp8 Ccnd2 Cirbp Cry1 Ctss Cybb Cyp17a1 Ddx3x D1Pas1 Dnmt3b Dnmt3c Tsc22d3 Egr1 Elk1 Ets1 Fmr1 Fyn Gk Gykl1 Gclc Gngt2 Hmox2 Icam1 Id2 Igfbp2 Rbpj Junb Kcnj8 Ldha Lpl Mdm4 Meis2 Mme Abcb4 Serpinb6b Serpinb6d Serpinb6c Serpinb6a Serpinb6e Plau Ppara Lgmn Psma3 Psma6 Psmb1 Psmd9 Rbp1 Rdh5 Rest Rora Sdc4 Sell Sgk1 Slc…
cellular response to alcohol	8.546	0.0055	0.414	GO	Upregulated Pathways	18	17.822	KLF6 CYBB DNMT3B ELK1 HNRNPU INHBA LRP6 MSN RORA RORC SSTR2 TGFB1 ADAMTS1 PPARGC1A CBX3 XRN1 CCDC62 TP53INP1	Klf6 Cybb Dnmt3b Dnmt3c Elk1 Hnrnpu Inhba Lrp6 Msn Rora Rorc Sstr2 Tgfb1 Adamts1 Ppargc1a Cbx3 Xrn1 Ccdc62 Trp53inp1
negative regulation of cellular process	1.617	0.00554	0.415	GO	Upregulated Pathways	327	10.494	ADRB3 GRK3 ANG APCS APOA1 APOH APP ARHGAP6 ARNTL ASNS ATRX AVPR1A BMPR1A BOK ZFP36L2 BTC C5 CALM1 CAPZA2 CASP8 CCND2 CCNG2 CD37 CEBPD CIRBP CRY1 CSNK1A1 CTSH CYP2D6 DDX3X DDX5 DDX6 DLG1 DNMT3B TSC22D3 DUSP5 DUSP6 EGR1 CELA1 CLN8 ERF ETS1 FABP4 FGB FGG FLT4 FMR1 FYN GABPA GAPDH GAS2 GCKR GDF2 GHR GCLC H3-3B HGF NR4A1 FOXA3 HNRNPA2B1 HNRNPU ICAM1 ID1 ID2 IGBP1 IGFBP1 IGFBP2 IGFBP5 RBPJ IL1RN INHBA …	Adrb3 Grk3 Ang2 Ang5 Ang4 Ang Ang6 Apcs Apoa1 Apoh App Arhgap6 Arntl Asns Atrx Avpr1a Bmpr1a Bok Zfp36l2 Btc Hc Calm1 Capza2 Casp8 Ccnd2 Ccng2 Cd37 Cebpd Cirbp Cry1 Csnk1a1 Ctsh Cyp2d26 Cyp2d22 Cyp2d11 Cyp2d9 Cyp2d34 Cyp2d10 Cyp2d12 Cyp2d13 Ddx3x D1Pas1 Ddx5 Ddx6 Dlg1 Dnmt3b Dnmt3c Tsc22d3 Dusp5 Dusp6 Egr1 Cela1 Cln8 Erf Ets1 Fabp4 Fgb Fgg Flt4 Fmr1 Fyn Gabpa Gapdh Gm3839 Gm10358 Gas2 Gckr Gdf2 G…
positive regulation of macromolecule metabolic process	1.816	0.00568	0.423	GO	Upregulated Pathways	239	10.79	ADRB3 AGTR1 ANG APP ARNT ARNTL ASNS ATRX BMPR1A BOK ZFP36L2 BTC C5 CALM1 CASP8 CCND2 CD4 CEBPD CIRBP KLF6 CSNK1A1 CTSH CYBB DDX3X DDX5 DLG1 DNMT3B DUSP5 DUSP6 EGR1 CELA1 ELK1 ETS1 ETV5 ACSL1 FGB FGG FLT4 FMR1 FOSL2 FYN GABPA GCKR GDF2 GHR GCLC GTF2A2 GTF2B H3-3B HGF NR4A1 FOXA3 HNRNPA2B1 HNRNPU ICAM1 ID1 ID2 IGBP1 IGFBP1 RBPJ IL1RN IL6R INHBA IRF5 IRF6 JUNB KDR LRP6 LYL1 SMAD7 MAF MEIS1 MEIS2 MAP…	Adrb3 Agtr1a Agtr1b Ang2 Ang5 Ang4 Ang Ang6 App Arnt Arntl Asns Atrx Bmpr1a Bok Zfp36l2 Btc Hc Calm1 Casp8 Ccnd2 Cd4 Cebpd Cirbp Klf6 Csnk1a1 Ctsh Cybb Ddx3x D1Pas1 Ddx5 Dlg1 Dnmt3b Dnmt3c Dusp5 Dusp6 Egr1 Cela1 Elk1 Ets1 Etv5 Acsl1 Fgb Fgg Flt4 Fmr1 Fosl2 Fyn Gabpa Gckr Gdf2 Ghr Gclc Gtf2a2 Gtf2b H3f3a Hgf Nr4a1 Foxa3 Hnrnpa2b1 Hnrnpu Icam1 Id1 Id2 Igbp1 Igfbp1 Rbpj Il1rn Il6ra Inhba Irf5 Irf6 J…
multicellular organismal reproductive process	4.046	0.00575	0.424	GO	Upregulated Pathways	53	13.25	AFP ANG APP ARNTL ATRX AVPR1A CYP17A1 DDX6 DLD DSG1 EGR1 ETS1 ETV5 ACSL4 H3-3B FOXA3 ICAM1 INHBA JUNB MTNR1A PDE3A PLAU KDM5A RNF2 RPS6 SKIL SOX9 SSTR2 TGFB1 TIAL1 VEGFA ZFX ZBTB16 ZNF148 PLPP1 RGN PICK1 ADAMTS1 PRDX4 TOB2 SYNE1 CADM1 NECTIN3 PAIP2 ANKRD49 STRBP ASH1L GGNBP2 SLIRP SPATA22 CFAP54 CREBRF PAQR7	Afp Ang2 Ang5 Ang4 Ang Ang6 App Arntl Atrx Avpr1a Cyp17a1 Ddx6 Dld Dsg1c Dsg1b Dsg1a Egr1 Ets1 Etv5 Acsl4 H3f3a Foxa3 Icam1 Inhba Junb Mtnr1a Pde3a Plau Kdm5a Rnf2 Rps6 Skil Sox9 Sstr2 Tgfb1 Tial1 Vegfa Zfx Zbtb16 Zfp148 Plpp1 Rgn Pick1 Gm49486 Adamts1 Prdx4 Tob2 Syne1 Cadm1 Nectin3 Paip2 Ankrd49 Strbp Ash1l Ggnbp2 Slirp Gm49340 Spata22 Cfap54 Crebrf Paqr7
positive regulation of biological process	1.511	0.00576	0.424	GO	Upregulated Pathways	407	10.299	AADAC ADRB1 ADRB3 AGTR1 ABCD2 ANG APOA1 APOC4 APOH APP ARHGAP5 ARHGAP6 ARNT ARNTL ASNS ASPA ATP1B1 ATRX AVPR1A BMPR1A BOK ZFP36L2 BTC C5 CALM1 CASP8 CCND2 CD4 CD37 CD47 CD53 CD79B CEBPD CIRBP KLF6 CPT1A CSNK1A1 CTSH CTSS CYBB CYP17A1 DDX3X DDX5 DLG1 DNMT3B DUSP5 DUSP6 EGR1 CELA1 ELK1 ETS1 ETV5 F10 F11 FABP4 ACSL1 ACSL4 FCGR3B FGB FGG FLT4 FMR1 FOSL2 FYN GABPA GCKR GDF2 GHR GCLC GRIK5 GTF2A2 GTF2B…	Aadac Adrb1 Adrb3 Agtr1a Agtr1b Abcd2 Ang2 Ang5 Ang4 Ang Ang6 Apoa1 Apoc4 Apoh App Arhgap5 Arhgap6 Arnt Arntl Asns Aspa Atp1b1 Atrx Avpr1a Bmpr1a Bok Zfp36l2 Btc Hc Calm1 Casp8 Ccnd2 Cd4 Cd37 Cd47 Cd53 Cd79b Cebpd Cirbp Klf6 Cpt1a Csnk1a1 Ctsh Ctss Cybb Cyp17a1 Ddx3x D1Pas1 Ddx5 Dlg1 Dnmt3b Dnmt3c Dusp5 Dusp6 Egr1 Cela1 Elk1 Ets1 Etv5 F10 F11 Fabp4 Acsl1 Acsl4 Fcgr4 Fgb Fgg Flt4 Fmr1 Fosl2 Fyn Ga…
response to nutrient levels	4.393	0.00597	0.43	GO	Upregulated Pathways	46	13.609	ACADM ADRB1 ADRB3 APOA1 ASNS BDH1 CD4 CP CYBB CYP17A1 DNMT3B DSC2 ACSL1 ACSL4 GHR GCLC FOXA3 ICAM1 IGFBP2 LAMP2 LDHA MAP3K5 PDK4 ABCB4 PON1 PPARA RBP1 SLC8A1 SLC16A1 SSTR2 TGFB1 USF2 OGT BCL10 PICK1 ADAMTS1 POSTN PPARGC1A GABARAPL1 FGF21 IMPACT SLC39A4 RRAGD TBL1XR1 CPEB4 FNIP1	Acadm Adrb1 Adrb3 Apoa1 Asns Bdh1 Cd4 Cp Cybb Cyp17a1 Dnmt3b Dnmt3c Dsc2 Acsl1 Acsl4 Ghr Gclc Foxa3 Icam1 Igfbp2 Lamp2 Ldha Map3k5 Pdk4 Abcb4 Pon1 Ppara Rbp1 Slc8a1 Slc16a1 Sstr2 Tgfb1 Usf2 Ogt Bcl10 Pick1 Gm49486 Adamts1 Postn Ppargc1a Gabarapl1 Fgf21 Impact Slc39a4 Rragd Tbl1xr1 Cpeb4 Fnip1
negative regulation of cellular macromolecule biosynthetic process	2.551	0.00591	0.43	GO	Upregulated Pathways	117	11.665	ANG ARNTL ATRX ZFP36L2 CEBPD CIRBP CRY1 DDX3X DDX5 DLG1 DNMT3B TSC22D3 EGR1 CELA1 ERF FABP4 FMR1 GABPA GAPDH GDF2 GCLC H3-3B FOXA3 HNRNPA2B1 HNRNPU ID1 ID2 IGBP1 IGFBP5 RBPJ JUNB SMAD7 MAF MDM4 MEIS2 NAB2 NACA NCK1 NFKBIL1 NFX1 YBX1 PPARA KDM5A REST RNF2 RPS3 RPS14 SKIL SOX5 SOX9 TBX3 HNF1B TGFB1 TLE1 SUMO1 VEGFA CNBP ZBTB16 ZNF148 BTG2 CUL3 ENC1 URI1 EED TAF1A RGN RPL23 CIR1 ZEB2 NR1I3 IKZF1 N4B…	Ang2 Ang5 Ang4 Ang Ang6 Arntl Atrx Zfp36l2 Cebpd Cirbp Cry1 Ddx3x D1Pas1 Ddx5 Dlg1 Dnmt3b Dnmt3c Tsc22d3 Egr1 Cela1 Erf Fabp4 Fmr1 Gabpa Gapdh Gm3839 Gm10358 Gdf2 Gclc H3f3a Foxa3 Hnrnpa2b1 Hnrnpu Id1 Id2 Igbp1 Igfbp5 Rbpj Junb Smad7 Maf Mdm4 Meis2 Nab2 Naca Nck1 Nfkbil1 Nfx1 Ybx1 Ppara Kdm5a Rest Rnf2 Rps3 Rps14 Skil Sox5 Sox9 Tbx3 Hnf1b Tgfb1 Tle1 Sumo1 Vegfa Cnbp Zbtb16 Zfp148 Btg2 Cul3 Enc1 U…
positive regulation of gene expression	2.357	0.00592	0.43	GO	Upregulated Pathways	136	11.448	APP ARNT ARNTL ATRX BMPR1A CD4 CEBPD CIRBP KLF6 CTSH DDX3X DDX5 DNMT3B EGR1 CELA1 ELK1 ETS1 ETV5 FMR1 FOSL2 GABPA GDF2 GTF2A2 GTF2B H3-3B HGF NR4A1 FOXA3 HNRNPU ID1 ID2 IGBP1 RBPJ INHBA IRF5 IRF6 JUNB LRP6 LYL1 SMAD7 MAF MEIS1 MEIS2 MAP3K5 MSN NACA NCK1 NME2 NPAS2 YBX1 SERPINB9 PLSCR1 PPARA PSMD9 RAD21 KDM5A REST RFX4 RORA RORC RPL5 RPL11 RPL30 RPS3 RPS7 SAFB SNRNP70 SOX9 SP1 TBX3 HNF1B TCF20 TGF…	App Arnt Arntl Atrx Bmpr1a Cd4 Cebpd Cirbp Klf6 Ctsh Ddx3x D1Pas1 Ddx5 Dnmt3b Dnmt3c Egr1 Cela1 Elk1 Ets1 Etv5 Fmr1 Fosl2 Gabpa Gdf2 Gtf2a2 Gtf2b H3f3a Hgf Nr4a1 Foxa3 Hnrnpu Id1 Id2 Igbp1 Rbpj Inhba Irf5 Irf6 Junb Lrp6 Lyl1 Smad7 Maf Meis1 Meis2 Map3k5 Msn Naca Nck1 Nme2 Npas2 Ybx1 Serpinb9b Serpinb9c Serpinb9f Serpinb9 Serpinb9d Serpinb9g Serpinb9e Serpinb9h Plscr1 Plscr2 Ppara Psmd9 Rad21 Kdm5…
cellular response to chemical stimulus	2.013	0.00595	0.43	GO	Upregulated Pathways	187	11.045	AADAC AGTR1 APOA1 APP ARNT ARNTL ASNS ATP6V1B2 ATRX AVPR1A BMPR1A ZFP36L2 BTC C5 CALM1 CASP6 CASP8 CD4 KLF6 CPT1A CTSH CTSS CYBB CYP2D6 CYP17A1 DDX3X DDX5 DNMT3B DUSP5 DUSP6 EGR1 ELK1 ETS1 ETV5 FABP4 ACSL1 FGB FGG FLT4 FMR1 FUS FYN GABPA GAPDH GDF2 GHR GCLC GRIK5 HGF HLA-C HLA-DQB1 NR4A1 HNRNPA2B1 HNRNPU ICAM1 ID1 ID2 IFNGR1 IFNGR2 IGFBP1 IGFBP2 IGFBP5 RBPJ IL1RAP IL1RN IL6R INHBA IRF5 IRF6 JUNB …	Aadac Agtr1a Agtr1b Apoa1 App Arnt Arntl Asns Atp6v1b2 Atrx Avpr1a Bmpr1a Zfp36l2 Btc Hc Calm1 Casp6 Casp8 Cd4 Klf6 Cpt1a Ctsh Ctss Cybb Cyp2d26 Cyp2d22 Cyp2d11 Cyp2d9 Cyp2d34 Cyp2d10 Cyp2d12 Cyp2d13 Cyp17a1 Ddx3x D1Pas1 Ddx5 Dnmt3b Dnmt3c Dusp5 Dusp6 Egr1 Elk1 Ets1 Etv5 Fabp4 Acsl1 Fgb Fgg Flt4 Fmr1 Fus Fyn Gabpa Gapdh Gm3839 Gm10358 Gdf2 Ghr Gclc Grik5 Hgf H2-Q4 H2-T3 H2-Q7 H2-K1 H2-T23 H2-Q10 …
blood vessel endothelial cell migration	22.261	0.00618	0.432	GO	Upregulated Pathways	6	31.579	APOA1 NR4A1 ID1 KDR VEGFA NRP1	Apoa1 Nr4a1 Id1 Kdr Vegfa Nrp1
poly-purine tract binding	22.261	0.00618	0.432	GO	Upregulated Pathways	6	31.579	DDX3X FMR1 HNRNPU HNRNPDL RBPMS LARP4	Ddx3x D1Pas1 Fmr1 Hnrnpu Hnrnpdl Rbm31y Rbpms Larp4
negative regulation of endothelial cell apoptotic process	22.261	0.00618	0.432	GO	Upregulated Pathways	6	31.579	FGB FGG ICAM1 KDR FGF21 ANGPTL4	Fgb Fgg Icam1 Kdr Fgf21 Angptl4
regulation of fatty acid metabolic process	10.156	0.00622	0.432	GO	Upregulated Pathways	14	19.444	ABCD2 APOA1 AVPR1A CPT1A DLD GK PDK4 PPARA IRS2 RGN PPARGC1A INSIG2 UGT1A9 SLC45A3	Abcd2 Apoa1 Avpr1a Cpt1a Dld Gk Gykl1 Pdk4 Ppara Irs2 Rgn Ppargc1a Insig2 Ugt1a8 Ugt1a10 Ugt1a9 Slc45a3
response to interferon-gamma	10.156	0.00622	0.432	GO	Upregulated Pathways	14	19.444	GAPDH HLA-C HLA-DQB1 ICAM1 IFNGR1 IFNGR2 IRF5 IRF6 MRC1 CLDN1 RPL13A TRIM34 TRIM68 GBP6	Gapdh Gm3839 Gm10358 H2-Q4 H2-T3 H2-Q7 H2-K1 H2-T23 H2-Q10 Gm8909 H2-Q6 H2-D1 Gm11127 H2-Q1 H2-Q2 Gm7030 H2-Ab1 Icam1 Ifngr1 Ifngr2 Irf5 Irf6 Mrc1 Cldn1 Rpl13a Trim34a Trim34b Trim68 Gbp9 Gbp8 Gm43302 Gbp4 Gbp11 Gbp6 Gbp10
rRNA processing	5.225	0.00609	0.432	GO	Upregulated Pathways	35	14.463	RPSA RPL4 RPL5 RPL11 RPL12 RPL15 RPL18 RPL23A RPL30 RPL31 RPL32 RPL34 RPL35A RPL39 RPS3 RPS6 RPS7 RPS10 RPS14 RPS17 RPS18 RPS21 RPS25 RRP1 RPL23 RCL1 RPL35 RPL13A GTPBP4 DCAF13 RPS27L RPL26L1 DDX47 MRPL1 MTERF4	Rpsa Rpl4 Rpl5 Rpl11 Rpl12 Rpl15 Rpl18 Rpl23a Rpl30 Rpl31 Rpl32 Rpl34 Rpl35a Rpl39 Rps3 Rps6 Rps7 Rps10 Gm49804 Rps14 Rps17 Rps18 Rps18-ps6 Rps21 Rps25 Rrp1 Rpl23 Rcl1 Rpl35 Gm2000 Rpl13a Gtpbp4 Dcaf13 Rps27l Rpl26 Ddx47 Mrpl1 Mterf4
negative regulation of macromolecule biosynthetic process	2.477	0.0062	0.432	GO	Upregulated Pathways	122	11.586	ANG ARNTL ATRX ZFP36L2 CEBPD CIRBP CRY1 DDX3X DDX5 DLG1 DNMT3B TSC22D3 EGR1 CELA1 ERF FABP4 FMR1 GABPA GAPDH GDF2 GCLC H3-3B FOXA3 HNRNPA2B1 HNRNPU ID1 ID2 IGBP1 IGFBP5 RBPJ IL6R INHBA JUNB SMAD7 MAF MDM4 MEIS2 NAB2 NACA NCK1 NFKBIL1 NFX1 YBX1 PPARA KDM5A REST RNF2 RPS3 RPS14 SKIL SOX5 SOX9 TBX3 HNF1B TGFB1 TLE1 SUMO1 VEGFA CNBP ZBTB16 ZNF148 BTG2 CUL3 ENC1 URI1 EED TAF1A RGN RPL23 CIR1 ZEB2 NR1I…	Ang2 Ang5 Ang4 Ang Ang6 Arntl Atrx Zfp36l2 Cebpd Cirbp Cry1 Ddx3x D1Pas1 Ddx5 Dlg1 Dnmt3b Dnmt3c Tsc22d3 Egr1 Cela1 Erf Fabp4 Fmr1 Gabpa Gapdh Gm3839 Gm10358 Gdf2 Gclc H3f3a Foxa3 Hnrnpa2b1 Hnrnpu Id1 Id2 Igbp1 Igfbp5 Rbpj Il6ra Inhba Junb Smad7 Maf Mdm4 Meis2 Nab2 Naca Nck1 Nfkbil1 Nfx1 Ybx1 Ppara Kdm5a Rest Rnf2 Rps3 Rps14 Skil Sox5 Sox9 Tbx3 Hnf1b Tgfb1 Tle1 Sumo1 Vegfa Cnbp Zbtb16 Zfp148 Btg2…
regulation of cytoplasmic translation	26.391	0.00693	0.438	GO	Upregulated Pathways	5	35.714	FMR1 NCK1 RPL13A CPEB4 CPEB2	Fmr1 Nck1 Rpl13a Cpeb4 Cpeb2
cellular response to corticosteroid stimulus	12.27	0.00659	0.438	GO	Upregulated Pathways	11	21.569	ZFP36L2 DNMT3B HNRNPU ICAM1 ABCB4 REST RPL32 SGK1 SSTR2 TGFB1 CBX3	Zfp36l2 Dnmt3b Dnmt3c Hnrnpu Icam1 Abcb4 Rest Rpl32 Sgk1 Sstr2 Tgfb1 Cbx3
Cytokine-cytokine receptor interaction	8.614	0.00658	0.438	KEGG	Upregulated Pathways	17	17.895	BMPR1A FLT4 GHR HGF IFNGR1 IFNGR2 IL1RAP IL6R INHBA KDR TGFB1 VEGFA TNFSF12 OSMR IL17RB PDGFC CRLF2	Bmpr1a Flt4 Ghr Hgf Ifngr1 Ifngr2 Il1rap Il6ra Inhba Kdr Tgfb1 Vegfa Tnfsf12 Osmr Il17rb Pdgfc Crlf2
positive regulation of epithelial cell proliferation	7.842	0.0069	0.438	GO	Upregulated Pathways	19	17.117	ANG ARNT BMPR1A FLT4 GDF2 NR4A1 ID1 KDR NME2 SOX9 TGFB1 VEGFA TNFSF12 NRP1 FOXP1 EGFL7 RTN4 FOXP2 RICTOR	Ang2 Ang5 Ang4 Ang Ang6 Arnt Bmpr1a Flt4 Gdf2 Nr4a1 Id1 Kdr Nme2 Sox9 Tgfb1 Vegfa Tnfsf12 Nrp1 Foxp1 Egfl7 Rtn4 Foxp2 Rictor
transcriptional repressor activity, RNA polymerase II transcription regulatory region sequence-specific binding	7.842	0.0069	0.438	GO	Upregulated Pathways	19	17.117	NFX1 PPARA REST SKIL TBX3 CNBP ZBTB16 ZNF148 BTG2 ZEB2 KLF12 CHCHD3 ZNF280C ZBTB4 BACH2 GZF1 E2F8 FOXP2 TSHZ2	Nfx1 Ppara Rest Skil Tbx3 Cnbp Zbtb16 Zfp148 Btg2 Zeb2 Klf12 Chchd3 Zfp280c Zbtb4 Bach2 Gzf1 E2f8 Foxp2 Tshz2
carbohydrate binding	6.631	0.00681	0.438	GO	Upregulated Pathways	24	15.894	CRYBG1 APCS CANX GCKR LGALS4 MAN2A2 MRC1 ENPP2 ENPP3 SELL UGP2 OGT H6PD CD302 PRG4 COLEC10 FBXO6 LGALSL CLEC1B EMCN GNPNAT1 COLEC11 CLEC14A PPP1R3G	Crybg1 Apcs Canx Gckr Lgals4 Man2a2 Mrc1 Enpp2 Enpp3 Sell Ugp2 Ogt H6pd Cd302 Prg4 Colec10 Fbxo6 Lgalsl Gm5065 Clec1b Emcn Gnpnat1 Colec11 Clec14a Ppp1r3g
regulation of cellular ketone metabolic process	5.751	0.00636	0.438	GO	Upregulated Pathways	30	15	ABCD2 APOA1 AVPR1A CALM1 CPT1A DLD EGR1 GK SMAD7 NCK1 PDE4D PDK4 PPARA PSMA3 PSMA6 PSMB1 PSMD9 REST IRS2 HYAL2 SLC7A7 RGN PPARGC1A IBTK INSIG2 UGT1A9 SRCIN1 SLC45A3 ACMSD SPRED1	Abcd2 Apoa1 Avpr1a Calm1 Cpt1a Dld Egr1 Gk Gykl1 Smad7 Nck1 Pde4d Pdk4 Ppara Psma3 Psma6 Psmb1 Psmd9 Rest Irs2 Hyal2 Slc7a7 Rgn Ppargc1a Ibtk Insig2 Ugt1a8 Ugt1a10 Ugt1a9 Srcin1 Slc45a3 Acmsd Spred1
sequence-specific double-stranded DNA binding	3.861	0.00662	0.438	GO	Upregulated Pathways	55	13.064	ARNTL CEBPD KLF6 CRY1 EGR1 ELK1 ETS1 ETV5 FOSL2 GABPA H3-3B RBPJ JUNB LYL1 MEIS1 MEIS2 NFX1 YBX1 POU6F1 PPARA KDM5A REST RFX1 RFX4 RORA RPS3 SKIL SOX9 SP1 TBX3 HNF1B ZFX CNBP ZSCAN21 ZBTB16 ZNF148 PRDM2 KLF7 EED FUBP3 NR1I3 KLF12 TFEC ATF5 SSBP2 FOXP1 GRHL1 PSPC1 ZBTB4 BACH2 GZF1 E2F8 CREB3L3 FOXP2 JMJD1C	Arntl Cebpd Klf6 Cry1 Egr1 Elk1 Ets1 Etv5 Fosl2 Gabpa H3f3a Rbpj Junb Lyl1 Meis1 Meis2 Nfx1 Ybx1 Pou6f1 Ppara Kdm5a Rest Rfx1 Rfx4 Rora Rps3 Skil Sox9 Sp1 Tbx3 Hnf1b Zfx Cnbp Zscan21 Zbtb16 Zfp148 Prdm2 Klf7 Eed Fubp3 Nr1i3 Klf12 Tfec Atf5 Ssbp2 Foxp1 Grhl1 Pspc1 Zbtb4 Bach2 Gzf1 E2f8 Creb3l3 Foxp2 Jmjd1c
positive regulation of RNA metabolic process	2.34	0.00736	0.453	GO	Upregulated Pathways	129	11.446	APP ARNT ARNTL ATRX BMPR1A ZFP36L2 CD4 CEBPD KLF6 DDX3X DDX5 EGR1 CELA1 ELK1 ETS1 ETV5 FOSL2 GABPA GDF2 GTF2A2 GTF2B HGF NR4A1 FOXA3 ICAM1 ID2 IGBP1 RBPJ IL6R INHBA IRF5 IRF6 JUNB LRP6 LYL1 SMAD7 MAF MEIS1 MEIS2 MAP3K5 NACA NCK1 NME2 NPAS2 YBX1 PLSCR1 PPARA PSMA6 PSMD9 RAD21 KDM5A REST RFX4 RORA RORC RPS3 SAFB SNRNP70 SOX5 SOX9 SP1 TCEA1 ELOA TBX3 HNF1B TCF20 TGFB1 TLR4 USF2 VEGFA CNBP ZSCAN21 ZB…	App Arnt Arntl Atrx Bmpr1a Zfp36l2 Cd4 Cebpd Klf6 Ddx3x D1Pas1 Ddx5 Egr1 Cela1 Elk1 Ets1 Etv5 Fosl2 Gabpa Gdf2 Gtf2a2 Gtf2b Hgf Nr4a1 Foxa3 Icam1 Id2 Igbp1 Rbpj Il6ra Inhba Irf5 Irf6 Junb Lrp6 Lyl1 Smad7 Maf Meis1 Meis2 Map3k5 Naca Nck1 Nme2 Npas2 Ybx1 Plscr1 Plscr2 Ppara Psma6 Psmd9 Rad21 Kdm5a Rest Rfx4 Rora Rorc Rps3 Safb Snrnp70 Sox5 Sox9 Sp1 Tcea1 Eloa Tbx3 Hnf1b Tcf20 Tgfb1 Tlr4 Usf2 Vegfa …
positive regulation of RNA biosynthetic process	2.421	0.00754	0.462	GO	Upregulated Pathways	120	11.538	APP ARNT ARNTL ATRX BMPR1A CD4 CEBPD KLF6 DDX3X DDX5 EGR1 CELA1 ELK1 ETS1 ETV5 FOSL2 GABPA GDF2 GTF2A2 GTF2B HGF NR4A1 FOXA3 ICAM1 ID2 IGBP1 RBPJ IL6R INHBA IRF5 IRF6 JUNB LRP6 LYL1 SMAD7 MAF MEIS1 MEIS2 MAP3K5 NACA NCK1 NME2 NPAS2 YBX1 PLSCR1 PPARA PSMA6 PSMD9 RAD21 KDM5A REST RFX4 RORA RORC RPS3 SAFB SOX9 SP1 TBX3 HNF1B TCF20 TGFB1 TLR4 USF2 VEGFA CNBP ZSCAN21 ZBTB16 ZNF148 PRDM2 CSRP3 TAF15 OG…	App Arnt Arntl Atrx Bmpr1a Cd4 Cebpd Klf6 Ddx3x D1Pas1 Ddx5 Egr1 Cela1 Elk1 Ets1 Etv5 Fosl2 Gabpa Gdf2 Gtf2a2 Gtf2b Hgf Nr4a1 Foxa3 Icam1 Id2 Igbp1 Rbpj Il6ra Inhba Irf5 Irf6 Junb Lrp6 Lyl1 Smad7 Maf Meis1 Meis2 Map3k5 Naca Nck1 Nme2 Npas2 Ybx1 Plscr1 Plscr2 Ppara Psma6 Psmd9 Rad21 Kdm5a Rest Rfx4 Rora Rorc Rps3 Safb Sox9 Sp1 Tbx3 Hnf1b Tcf20 Tgfb1 Tlr4 Usf2 Vegfa Cnbp Zscan21 Zbtb16 Zfp148 Prdm2…
calcium-mediated signaling	11.854	0.00767	0.468	GO	Upregulated Pathways	11	21.154	AGTR1 ATP1B1 AVPR1A CALM1 KDR SLC8A1 NUDT4 PPP1R9A NCALD MCU KSR2	Agtr1a Agtr1b Atp1b1 Avpr1a Calm1 Kdr Slc8a1 Nudt4 Ppp1r9a Ncald Mcu Ksr2
ubiquitin-like protein conjugating enzyme binding	15.689	0.00785	0.475	GO	Upregulated Pathways	8	25	PPARA RPS3 RNF144A ARIH1 RNF19A RNF125 LONRF3 RNF144B	Ppara Rps3 Rnf144a Arih1 Rnf19a Rnf125 Lonrf3 Rnf144b
cellular response to endogenous stimulus	2.471	0.00785	0.475	GO	Upregulated Pathways	114	11.597	AGTR1 APOA1 APP ASNS ATP6V1B2 AVPR1A BMPR1A ZFP36L2 BTC CALM1 CASP6 KLF6 CTSH CTSS CYBB CYP17A1 DDX5 DNMT3B DUSP5 DUSP6 EGR1 ELK1 ACSL1 FGB FOSL2 FYN GABPA GDF2 GHR GCLC NR4A1 HNRNPU ICAM1 ID1 IGFBP1 IGFBP2 IGFBP5 IL1RN INHBA JUNB LPL SMAD7 MSN P2RX4 PDE3A PDE4D PDK4 ABCB4 SERPINB9 PLAU PPARA PRKAR1A PSMA3 PSMA6 PSMB1 PSMD9 REST RORA RORC RPL32 RPS3 RPS6 SAFB SGK1 SKIL SLC8A1 SNRNP70 SOX5 SOX9 SP…	Agtr1a Agtr1b Apoa1 App Asns Atp6v1b2 Avpr1a Bmpr1a Zfp36l2 Btc Calm1 Casp6 Klf6 Ctsh Ctss Cybb Cyp17a1 Ddx5 Dnmt3b Dnmt3c Dusp5 Dusp6 Egr1 Elk1 Acsl1 Fgb Fosl2 Fyn Gabpa Gdf2 Ghr Gclc Nr4a1 Hnrnpu Icam1 Id1 Igfbp1 Igfbp2 Igfbp5 Il1rn Inhba Junb Lpl Smad7 Msn P2rx4 Pde3a Pde4d Pdk4 Abcb4 Serpinb9b Serpinb9c Serpinb9f Serpinb9 Serpinb9d Serpinb9g Serpinb9e Serpinb9h Plau Ppara Prkar1a Psma3 Psma6 …
response to sterol	20.681	0.00814	0.484	GO	Upregulated Pathways	6	30	INHBA LRP6 RORA RORC TGFB1 PMVK	Inhba Lrp6 Rora Rorc Tgfb1 Pmvk
RNA polymerase II core promoter proximal region sequence-specific DNA binding	5.618	0.00813	0.484	GO	Upregulated Pathways	29	14.872	CEBPD KLF6 ELK1 ETS1 FOSL2 GABPA RBPJ JUNB MEIS1 MEIS2 YBX1 PPARA RFX1 RFX4 SKIL SP1 TBX3 ZSCAN21 ZNF148 KLF7 EED FUBP3 TFEC SSBP2 FOXP1 GRHL1 GZF1 E2F8 FOXP2	Cebpd Klf6 Elk1 Ets1 Fosl2 Gabpa Rbpj Junb Meis1 Meis2 Ybx1 Ppara Rfx1 Rfx4 Skil Sp1 Tbx3 Zscan21 Zfp148 Klf7 Eed Fubp3 Tfec Ssbp2 Foxp1 Grhl1 Gzf1 E2f8 Foxp2
lipid localization	5.618	0.00813	0.484	GO	Upregulated Pathways	29	14.872	PLIN2 ABCD2 APOA1 APOC4 APOH CHKA CPT1A CRY1 CLN8 ACSL1 ACSL4 INHBA LRP6 ABCB4 PPARA SLC10A2 SLCO1A2 SOAT2 ABCA8 ATP8A1 SLC27A2 ABCA6 CROT APOM PCTP PLA2G12A PLA2G12B SLC22A9 ATP11C	Plin2 Abcd2 Apoa1 Apoc4 Apoh Chka Cpt1a Cry1 Cln8 Acsl1 Acsl4 Inhba Lrp6 Abcb4 Ppara Slc10a2 Slco1a4 Slco1a1 Slco1a5 Slco1a6 Gm6614 Gm5724 Soat2 Abca8b Abca8a Atp8a1 Slc27a2 Abca6 Crot Apom Pctp Pla2g12a Pla2g12b Slc22a19 Slc22a30 Slc22a26 Slc22a28 Slc22a27 Slc22a29 Atp11c
rRNA metabolic process	4.777	0.00813	0.484	GO	Upregulated Pathways	37	14.015	ANG RPSA RPL4 RPL5 RPL11 RPL12 RPL15 RPL18 RPL23A RPL30 RPL31 RPL32 RPL34 RPL35A RPL39 RPS3 RPS6 RPS7 RPS10 RPS14 RPS17 RPS18 RPS21 RPS25 RRP1 RPL23 RCL1 RPL35 RPL13A GTPBP4 DCAF13 RPS27L RPL26L1 DDX47 XRN1 MRPL1 MTERF4	Ang2 Ang5 Ang4 Ang Ang6 Rpsa Rpl4 Rpl5 Rpl11 Rpl12 Rpl15 Rpl18 Rpl23a Rpl30 Rpl31 Rpl32 Rpl34 Rpl35a Rpl39 Rps3 Rps6 Rps7 Rps10 Gm49804 Rps14 Rps17 Rps18 Rps18-ps6 Rps21 Rps25 Rrp1 Rpl23 Rcl1 Rpl35 Gm2000 Rpl13a Gtpbp4 Dcaf13 Rps27l Rpl26 Ddx47 Xrn1 Mrpl1 Mterf4
amide biosynthetic process	3.601	0.00819	0.485	GO	Upregulated Pathways	58	12.804	ASNS CARS1 EEF1B2 CLN8 GCLC RPSA NACA PPA1 RPL4 RPL5 RPL11 RPL12 RPL15 RPL18 RPL23A RPL30 RPL31 RPL32 RPL34 RPL35A RPL39 RPS3 RPS6 RPS7 RPS10 RPS14 RPS17 RPS18 RPS21 RPS25 ST3GAL4 ST3GAL3 TARS1 UGCG DDX3Y EIF3A RPL23 RPL35 RPL13A RPS27L RPL26L1 MRPS33 MRPL50 TRNAU1AP MRPL41 MRPL1 SLC25A22 CPEB4 SLC25A33 LARP4 CPEB2 SGMS2 SPTSSA DHFR2 RPL22L1 SLC25A30 SLC25A47 SLC25A34	Asns Cars Eef1b2 Cln8 Gclc Rpsa Naca Ppa1 Rpl4 Rpl5 Rpl11 Rpl12 Rpl15 Rpl18 Rpl23a Rpl30 Rpl31 Rpl32 Rpl34 Rpl35a Rpl39 Rps3 Rps6 Rps7 Rps10 Gm49804 Rps14 Rps17 Rps18 Rps18-ps6 Rps21 Rps25 St3gal4 St3gal3 Tars Ugcg Ddx3y Eif3a Rpl23 Rpl35 Gm2000 Rpl13a Rps27l Rpl26 Mrps33 Mrpl50 Trnau1ap Mrpl41 Mrpl1 Slc25a22 Cpeb4 Slc25a33 Larp4 Cpeb2 Sgms2 Sptssa Dhfr Rpl22l1 Slc25a30 Slc25a47 Slc25a34
negative regulation of axon extension	17.608	0.00827	0.486	GO	Upregulated Pathways	7	26.923	NRP1 SEMA4B PLXNA3 RTN4 SEMA6A SEMA6D SEMA3D	Nrp1 Sema4b Plxna3 Rtn4 Sema6a Sema6d Sema3d
circadian rhythm	7.863	0.00828	0.486	GO	Upregulated Pathways	18	17.143	ARNTL CPT1A CRY1 HNRNPU ID1 ID2 MTNR1A NPAS2 ABCB4 PPARA KDM5A RORA RORC HNF1B OGT PPARGC1A ATF5 RBM4B	Arntl Cpt1a Cry1 Hnrnpu Id1 Id2 Mtnr1a Npas2 Abcb4 Ppara Kdm5a Rora Rorc Hnf1b Ogt Ppargc1a Atf5 Rbm4b
heparin binding	9.005	0.00844	0.493	GO	Upregulated Pathways	15	18.293	ANG APOH APP F11 LPL SELL VEGFA ZNF207 NRP1 CCN4 ADAMTS1 POSTN COL5A3 SERPINA10 GREM2	Ang2 Ang5 Ang4 Ang Ang6 Apoh App F11 Lpl Sell Vegfa Zfp207 Nrp1 Ccn4 Adamts1 Postn Col5a3 Serpina10 Grem2
serine-type endopeptidase inhibitor activity	13.77	0.00857	0.498	GO	Upregulated Pathways	9	23.077	APP ITIH2 SERPINB6 SERPINB9 SLPI SERPINA7 TFPI SERPINA10 WFDC1	App Itih2 Serpinb6b Serpinb6d Serpinb6c Serpinb6a Serpinb6e Serpinb9b Serpinb9c Serpinb9f Serpinb9 Serpinb9d Serpinb9g Serpinb9e Serpinb9h Slpi Serpina7 Tfpi Serpina10 Wfdc1
Cul3-RING ubiquitin ligase complex	12.435	0.00887	0.503	GO	Upregulated Pathways	10	21.739	CUL3 ENC1 KLHL21 ARIH1 KLHL24 KLHDC8A BACH2 KCTD17 KLHL15 KLHDC7B	Cul3 Enc1 Klhl21 Arih1 Klhl24 Klhdc8a Bach2 Kctd17 Klhl15 Klhdc7b
ribosome assembly	11.454	0.00888	0.503	GO	Upregulated Pathways	11	20.755	DDX3X RPSA RPL5 RPL11 RPL12 RPL23A RPS10 RPS14 RPS17 RPS27L MTERF4	Ddx3x D1Pas1 Rpsa Rpl5 Rpl11 Rpl12 Rpl23a Rps10 Gm49804 Rps14 Rps17 Rps27l Mterf4
positive regulation of ossification	11.454	0.00888	0.503	GO	Upregulated Pathways	11	20.755	BMPR1A CEBPD GDF2 HGF IL6R SLC8A1 TGFB1 ZBTB16 TOB2 ZHX3 PKDCC	Bmpr1a Cebpd Gdf2 Hgf Il6ra Slc8a1 Tgfb1 Zbtb16 Tob2 Zhx3 Pkdcc
respiratory electron transport chain	8.492	0.00877	0.503	GO	Upregulated Pathways	16	17.778	COX6C COX7B DLD NDUFB8 NDUFB9 NDUFC2 NDUFS3 NDUFS4 NDUFS5 UQCRH COX7A2L SCO2 PPARGC1A NDUFB11 ETFRF1 COA6	Cox6c Cox7b Dld Ndufb8 Ndufb9 Ndufc2 Ndufs3 Ndufs4 Ndufs5 Uqcrh Cox7a2l Sco2 Ppargc1a Ndufb11 Ndufb11b Etfrf1 Coa6
hormone metabolic process	8.492	0.00877	0.503	GO	Upregulated Pathways	16	17.778	AFP APOA1 CYP17A1 HSD11B1 MME RBP1 RDH5 SAFB HSD17B6 PPARGC1A SULT1B1 HSD17B11 GCNT4 BCO1 UGT1A9 BCO2	Afp Apoa1 Cyp17a1 Hsd11b1 Mme Rbp1 Rdh5 Safb Hsd17b6 Ppargc1a Sult1b1 Hsd17b11 Gcnt4 Bco1 Ugt1a8 Ugt1a10 Ugt1a9 Bco2
regulation of biosynthetic process	1.552	0.00887	0.503	GO	Upregulated Pathways	300	10.486	ACADM ADRB1 ADRB3 ANG APOA1 APP ARNT ARNTL ATRX AVPR1A BMPR1A ZFP36L2 CALM1 CD4 CEBPD CIRBP KLF6 CRY1 CYBB CYP17A1 DDX3X DDX5 DDX6 DLD DLG1 DNMT3B TSC22D3 EGR1 CELA1 ELK1 ERF ETS1 ETV5 FABP4 FMR1 FOSL2 FUS GABPA GAPDH GDF2 GCLC GTF2A2 GTF2B H3-3B HGF HINT1 NR4A1 FOXA3 HNRNPA2B1 HNRNPU ICAM1 ID1 ID2 IGBP1 IGFBP5 RBPJ IL1RAP IL6R INHBA IRF5 IRF6 JUNB KDR LRP6 LYL1 SMAD7 MAF MDM4 MEIS1 MEIS2 MAP3K5 …	Acadm Adrb1 Adrb3 Ang2 Ang5 Ang4 Ang Ang6 Apoa1 App Arnt Arntl Atrx Avpr1a Bmpr1a Zfp36l2 Calm1 Cd4 Cebpd Cirbp Klf6 Cry1 Cybb Cyp17a1 Ddx3x D1Pas1 Ddx5 Ddx6 Dld Dlg1 Dnmt3b Dnmt3c Tsc22d3 Egr1 Cela1 Elk1 Erf Ets1 Etv5 Fabp4 Fmr1 Fosl2 Fus Gabpa Gapdh Gm3839 Gm10358 Gdf2 Gclc Gtf2a2 Gtf2b H3f3a Hgf Hint1 Nr4a1 Foxa3 Hnrnpa2b1 Hnrnpu Icam1 Id1 Id2 Igbp1 Igfbp5 Rbpj Il1rap Il6ra Inhba Irf5 Irf6 Jun…
regulation of epithelial cell differentiation	9.375	0.00898	0.505	GO	Upregulated Pathways	14	18.667	ARNTL GDF2 FOXA3 ID1 MYCL NME2 SOX9 TBX3 ZEB2 MAFF FOXP1 GRHL1 FAT4 KIAA1109	Arntl Gdf2 Foxa3 Id1 Mycl Nme2 Sox9 Tbx3 Zeb2 Maff Foxp1 Grhl1 Fat4 4932438A13Rik
core promoter proximal region DNA binding	5.381	0.009	0.505	GO	Upregulated Pathways	30	14.634	CEBPD KLF6 ELK1 ETS1 FOSL2 GABPA RBPJ JUNB MEIS1 MEIS2 YBX1 PPARA RFX1 RFX4 SKIL SP1 TBX3 HNF1B ZSCAN21 ZNF148 KLF7 EED FUBP3 TFEC SSBP2 FOXP1 GRHL1 GZF1 E2F8 FOXP2	Cebpd Klf6 Elk1 Ets1 Fosl2 Gabpa Rbpj Junb Meis1 Meis2 Ybx1 Ppara Rfx1 Rfx4 Skil Sp1 Tbx3 Hnf1b Zscan21 Zfp148 Klf7 Eed Fubp3 Tfec Ssbp2 Foxp1 Grhl1 Gzf1 E2f8 Foxp2
negative regulation of protein metabolic process	2.589	0.00901	0.505	GO	Upregulated Pathways	100	11.737	ANG APCS APP ZFP36L2 C5 CALM1 CASP8 CIRBP CRY1 DDX3X DLG1 DNMT3B DUSP5 DUSP6 CLN8 FABP4 FMR1 FYN GAPDH GCLC HGF NR4A1 HNRNPA2B1 IGBP1 IGFBP5 INHBA ITIH2 LRP6 SMAD7 MDM4 MTM1 GADD45B NCK1 PDE4D SERPINB6 SERPINB9 PON1 PRKAR1A PSMA3 PSMA6 PSMB1 PSMD9 KDM5A RPL5 RPL11 RPS3 RPS7 SDCBP SLPI SNRNP70 SERPINA7 PPP1R11 TFPI TGFB1 TLR4 VEGFA ZNF207 BTG2 CUL3 OGT ENC1 EIF3A HYAL2 URI1 RGN RPL23 GMFG CTDSP2 P…	Ang2 Ang5 Ang4 Ang Ang6 Apcs App Zfp36l2 Hc Calm1 Casp8 Cirbp Cry1 Ddx3x D1Pas1 Dlg1 Dnmt3b Dnmt3c Dusp5 Dusp6 Cln8 Fabp4 Fmr1 Fyn Gapdh Gm3839 Gm10358 Gclc Hgf Nr4a1 Hnrnpa2b1 Igbp1 Igfbp5 Inhba Itih2 Lrp6 Smad7 Mdm4 Mtm1 Gadd45b Nck1 Pde4d Serpinb6b Serpinb6d Serpinb6c Serpinb6a Serpinb6e Serpinb9b Serpinb9c Serpinb9f Serpinb9 Serpinb9d Serpinb9g Serpinb9e Serpinb9h Pon1 Prkar1a Psma3 Psma6 Psm…
negative regulation of metabolic process	1.718	0.00912	0.508	GO	Upregulated Pathways	229	10.726	ANG APCS APOA1 APOH APP ARNTL ATRX ZFP36L2 C5 CALM1 CASP8 CEBPD CIRBP CRY1 CYP2D6 DDX3X DDX5 DDX6 DLG1 DNMT3B TSC22D3 DUSP5 DUSP6 EGR1 CELA1 CLN8 ERF FABP4 FMR1 FYN GABPA GAPDH NIPSNAP2 GCKR GDF2 GCLC H3-3B HGF NR4A1 FOXA3 HNRNPA2B1 HNRNPU ID1 ID2 IGBP1 IGFBP5 RBPJ IL6R INHBA ITIH2 JUNB RPSA LRP6 SMAD7 MAF MDM4 MEIS2 MTM1 GADD45B NAB2 NACA NCK1 NFKBIL1 NFX1 NME2 YBX1 PDE4D SERPINB6 SERPINB9 PON1 …	Ang2 Ang5 Ang4 Ang Ang6 Apcs Apoa1 Apoh App Arntl Atrx Zfp36l2 Hc Calm1 Casp8 Cebpd Cirbp Cry1 Cyp2d26 Cyp2d22 Cyp2d11 Cyp2d9 Cyp2d34 Cyp2d10 Cyp2d12 Cyp2d13 Ddx3x D1Pas1 Ddx5 Ddx6 Dlg1 Dnmt3b Dnmt3c Tsc22d3 Dusp5 Dusp6 Egr1 Cela1 Cln8 Erf Fabp4 Fmr1 Fyn Gabpa Gapdh Gm3839 Gm10358 Nipsnap2 Gckr Gdf2 Gclc H3f3a Hgf Nr4a1 Foxa3 Hnrnpa2b1 Hnrnpu Id1 Id2 Igbp1 Igfbp5 Rbpj Il6ra Inhba Itih2 Junb Rpsa …
multicellular organism reproduction	3.714	0.00932	0.518	GO	Upregulated Pathways	53	12.927	AFP ANG APP ARNTL ATRX AVPR1A CYP17A1 DDX6 DLD DSG1 EGR1 ETS1 ETV5 ACSL4 H3-3B FOXA3 ICAM1 INHBA JUNB MTNR1A PDE3A PLAU KDM5A RNF2 RPS6 SKIL SOX9 SSTR2 TGFB1 TIAL1 VEGFA ZFX ZBTB16 ZNF148 PLPP1 RGN PICK1 ADAMTS1 PRDX4 TOB2 SYNE1 CADM1 NECTIN3 PAIP2 ANKRD49 STRBP ASH1L GGNBP2 SLIRP SPATA22 CFAP54 CREBRF PAQR7	Afp Ang2 Ang5 Ang4 Ang Ang6 App Arntl Atrx Avpr1a Cyp17a1 Ddx6 Dld Dsg1c Dsg1b Dsg1a Egr1 Ets1 Etv5 Acsl4 H3f3a Foxa3 Icam1 Inhba Junb Mtnr1a Pde3a Plau Kdm5a Rnf2 Rps6 Skil Sox9 Sstr2 Tgfb1 Tial1 Vegfa Zfx Zbtb16 Zfp148 Plpp1 Rgn Pick1 Gm49486 Adamts1 Prdx4 Tob2 Syne1 Cadm1 Nectin3 Paip2 Ankrd49 Strbp Ash1l Ggnbp2 Slirp Gm49340 Spata22 Cfap54 Crebrf Paqr7
somitogenesis	14.931	0.00953	0.521	GO	Upregulated Pathways	8	24.242	BMPR1A RBPJ LRP6 PLXNA2 AXIN2 ZEB2 ABI1 POGLUT1	Bmpr1a Rbpj Lrp6 Plxna2 Axin2 Zeb2 Abi1 Poglut1
macromolecular complex disassembly	4.812	0.00944	0.521	GO	Upregulated Pathways	35	14.056	CSNK1A1 RPSA LRP6 RPL4 RPL5 RPL11 RPL12 RPL15 RPL18 RPL23A RPL30 RPL31 RPL32 RPL34 RPL35A RPL39 RPS3 RPS6 RPS7 RPS10 RPS14 RPS17 RPS18 RPS21 RPS25 SGK1 RPL23 FRAT1 RPL35 RPL13A RPL26L1 MRPS33 MRPL50 MRPL41 MRPL1	Csnk1a1 Rpsa Lrp6 Rpl4 Rpl5 Rpl11 Rpl12 Rpl15 Rpl18 Rpl23a Rpl30 Rpl31 Rpl32 Rpl34 Rpl35a Rpl39 Rps3 Rps6 Rps7 Rps10 Gm49804 Rps14 Rps17 Rps18 Rps18-ps6 Rps21 Rps25 Sgk1 Rpl23 Frat1 Peg12 Rpl35 Gm2000 Rpl13a Rpl26 Mrps33 Mrpl50 Mrpl41 Mrpl1
cellular response to organic cyclic compound	3.882	0.00951	0.521	GO	Upregulated Pathways	49	13.102	APP ZFP36L2 CASP6 CASP8 KLF6 DDX5 DNMT3B EGR1 ELK1 GABPA GCLC NR4A1 HNRNPA2B1 HNRNPU ICAM1 ID1 IGFBP5 INHBA LRP6 MSN P2RX4 PDE3A PDE4D ABCB4 PLAU PPARA REST RORA RORC RPL32 SAFB SGK1 SLC8A1 SLC16A1 SSTR2 TGFB1 AXIN2 PLPP1 URI1 ADAMTS1 NR1I3 PPARGC1A CBX3 TUT4 NOX4 XRN1 IMPACT CCDC62 PAQR7	App Zfp36l2 Casp6 Casp8 Klf6 Ddx5 Dnmt3b Dnmt3c Egr1 Elk1 Gabpa Gclc Nr4a1 Hnrnpa2b1 Hnrnpu Icam1 Id1 Igfbp5 Inhba Lrp6 Msn P2rx4 Pde3a Pde4d Abcb4 Plau Ppara Rest Rora Rorc Rpl32 Safb Sgk1 Slc8a1 Slc16a1 Sstr2 Tgfb1 Axin2 Plpp1 Uri1 Adamts1 Nr1i3 Ppargc1a Cbx3 Tut4 Nox4 Xrn1 Impact Ccdc62 Paqr7
double-stranded DNA binding	3.402	0.00947	0.521	GO	Upregulated Pathways	61	12.603	ARNTL CEBPD KLF6 CRY1 EGR1 ELK1 ETS1 ETV5 FOSL2 GABPA H3-3B RBPJ JUNB LYL1 MEIS1 MEIS2 MSH5 NFX1 YBX1 POU6F1 PPARA KDM5A RBMS1 REST RFX1 RFX4 RORA RPS3 SAFB SKIL SOX9 SP1 TBX3 HNF1B ZFX CNBP ZSCAN21 ZBTB16 ZNF148 PRDM2 KLF7 EED FUBP3 NR1I3 HNRNPDL KLF12 TFEC ATF5 SSBP2 FOXP1 GRHL1 PSPC1 ZBTB4 BACH2 GZF1 E2F8 SLTM CREB3L3 FOXP2 MTERF4 JMJD1C	Arntl Cebpd Klf6 Cry1 Egr1 Elk1 Ets1 Etv5 Fosl2 Gabpa H3f3a Rbpj Junb Lyl1 Meis1 Meis2 Msh5 Nfx1 Ybx1 Pou6f1 Ppara Kdm5a Rbms1 Rest Rfx1 Rfx4 Rora Rps3 Safb Skil Sox9 Sp1 Tbx3 Hnf1b Zfx Cnbp Zscan21 Zbtb16 Zfp148 Prdm2 Klf7 Eed Fubp3 Nr1i3 Hnrnpdl Rbm31y Klf12 Tfec Atf5 Ssbp2 Foxp1 Grhl1 Pspc1 Zbtb4 Bach2 Gzf1 E2f8 Sltm Creb3l3 Foxp2 Mterf4 Jmjd1c
electron transport chain	8.296	0.00975	0.53	GO	Upregulated Pathways	16	17.582	COX6C COX7B DLD NDUFB8 NDUFB9 NDUFC2 NDUFS3 NDUFS4 NDUFS5 UQCRH COX7A2L SCO2 PPARGC1A NDUFB11 ETFRF1 COA6	Cox6c Cox7b Dld Ndufb8 Ndufb9 Ndufc2 Ndufs3 Ndufs4 Ndufs5 Uqcrh Cox7a2l Sco2 Ppargc1a Ndufb11 Ndufb11b Etfrf1 Coa6
positive regulation of mesenchymal cell proliferation	19.252	0.0105	0.531	GO	Upregulated Pathways	6	28.571	BMPR1A SOX9 VEGFA IRS2 FOXP1 FOXP2	Bmpr1a Sox9 Vegfa Irs2 Foxp1 Foxp2
response to gonadotropin	19.252	0.0105	0.531	GO	Upregulated Pathways	6	28.571	ASNS CYP17A1 GCLC ICAM1 INHBA PPARGC1A	Asns Cyp17a1 Gclc Icam1 Inhba Ppargc1a
bHLH transcription factor binding	19.252	0.0105	0.531	GO	Upregulated Pathways	6	28.571	ARNTL TSC22D3 PSMD9 SOX9 SP1 USF2	Arntl Tsc22d3 Psmd9 Sox9 Sp1 Usf2
Circadian rhythm	16.61	0.0103	0.531	KEGG	Upregulated Pathways	7	25.926	ARNTL CRY1 NPAS2 RORA RORC CUL1 FBXL3	Arntl Cry1 Npas2 Rora Rorc Cul1 Fbxl3
scavenger receptor activity	16.61	0.0103	0.531	GO	Upregulated Pathways	7	25.926	CD5L CFI ENPP2 ENPP3 PRG4 ACKR4 LOXL4	Cd5l Cfi Enpp2 Enpp3 Prg4 Ackr4 Loxl4
ubiquitin conjugating enzyme binding	16.61	0.0103	0.531	GO	Upregulated Pathways	7	25.926	PPARA RNF144A ARIH1 RNF19A RNF125 LONRF3 RNF144B	Ppara Rnf144a Arih1 Rnf19a Rnf125 Lonrf3 Rnf144b
regulation of lipid catabolic process	11.972	0.0103	0.531	GO	Upregulated Pathways	10	21.277	AADAC ABCD2 APOA1 APOH CPT1A PPARA RARRES2 IRS2 FGF21 FMC1	Aadac Abcd2 Apoa1 Apoh Cpt1a Ppara Rarres2 Irs2 Fgf21 Fmc1
regulation of cardiac muscle contraction	11.972	0.0103	0.531	GO	Upregulated Pathways	10	21.277	ATP1B1 CALM1 DLG1 DSC2 SMAD7 P2RX4 PDE4D SLC8A1 SUMO1 EHD3	Atp1b1 Calm1 Dlg1 Dsc2 Smad7 P2rx4 Pde4d Slc8a1 Sumo1 Ehd3
tertiary granule membrane	11.972	0.0103	0.531	GO	Upregulated Pathways	10	21.277	CD47 CD53 CYBB SERPINB6 PLAU PLD1 VAMP8 SNAP23 CYSTM1 SIRPA	Cd47 Cd53 Cybb Serpinb6b Serpinb6d Serpinb6c Serpinb6a Serpinb6e Plau Pld1 Vamp8 Snap23 Cystm1 Sirpa
regulation of protein secretion	4.802	0.0105	0.531	GO	Upregulated Pathways	34	14.05	ANG APOA1 ARNTL C5 CPT1A FGB FGG IL1RAP LPL MTNR1A PSMD9 REST SLC16A1 STX4 TGFB1 TLR4 IRS2 HYAL2 POSTN ATP13A2 SIRT3 CADM1 MPC2 FOXP1 IL17RB DNAJC1 WLS SLC8B1 SRCIN1 UQCC2 MIDN MCU RSAD2 NLRP12	Ang2 Ang5 Ang4 Ang Ang6 Apoa1 Arntl Hc Cpt1a Fgb Fgg Il1rap Lpl Mtnr1a Psmd9 Rest Slc16a1 Stx4a Tgfb1 Tlr4 Irs2 Hyal2 Postn Atp13a2 Sirt3 Cadm1 Mpc2 Foxp1 Il17rb Dnajc1 Wls Slc8b1 Srcin1 Uqcc2 Midn Mcu Rsad2 Nlrp12
regulation of secretion by cell	3.846	0.00998	0.531	GO	Upregulated Pathways	49	13.067	ADRB1 AGTR1 ANG APOA1 ARNTL AVPR1A C5 CALM1 CPT1A CRY1 FGB FGG FMR1 GRIK5 IL1RAP INHBA LPL MTNR1A PSMD9 REST SDC4 SDCBP SLC16A1 STX4 SYT1 TGFB1 TLR4 IRS2 VAMP8 HYAL2 POSTN RAB21 ATP13A2 SIRT3 CADM1 MPC2 FOXP1 IL17RB PPP1R9A DNAJC1 WLS SLC8B1 SRCIN1 UQCC2 MIDN MCU RSAD2 NLRP12 STX1B	Adrb1 Agtr1a Agtr1b Ang2 Ang5 Ang4 Ang Ang6 Apoa1 Arntl Avpr1a Hc Calm1 Cpt1a Cry1 Fgb Fgg Fmr1 Grik5 Il1rap Inhba Lpl Mtnr1a Psmd9 Rest Sdc4 Sdcbp Slc16a1 Stx4a Syt1 Tgfb1 Tlr4 Irs2 Vamp8 Hyal2 Postn Rab21 Atp13a2 Sirt3 Cadm1 Mpc2 Foxp1 Il17rb Ppp1r9a Dnajc1 Wls Slc8b1 Srcin1 Uqcc2 Midn Mcu Rsad2 Nlrp12 Stx1b
regulation of secretion	3.582	0.0106	0.531	GO	Upregulated Pathways	54	12.796	ADRB1 AGTR1 ANG APOA1 ARNTL AVPR1A C5 CALM1 CPT1A CRY1 ACSL4 FGB FGG FMR1 GRIK5 IL1RAP INHBA LPL MTNR1A P2RX4 PRKAR1A PSMD9 REST SDC4 SDCBP SGK1 SLC16A1 STX4 SYT1 TGFB1 TLR4 IRS2 VAMP8 HYAL2 POSTN RAB21 ATP13A2 SIRT3 CADM1 MPC2 FOXP1 IL17RB PPP1R9A DNAJC1 WLS SLC8B1 SRCIN1 UQCC2 MIDN MCU RSAD2 NLRP12 STX1B NLRP6	Adrb1 Agtr1a Agtr1b Ang2 Ang5 Ang4 Ang Ang6 Apoa1 Arntl Avpr1a Hc Calm1 Cpt1a Cry1 Acsl4 Fgb Fgg Fmr1 Grik5 Il1rap Inhba Lpl Mtnr1a P2rx4 Prkar1a Psmd9 Rest Sdc4 Sdcbp Sgk1 Slc16a1 Stx4a Syt1 Tgfb1 Tlr4 Irs2 Vamp8 Hyal2 Postn Rab21 Atp13a2 Sirt3 Cadm1 Mpc2 Foxp1 Il17rb Ppp1r9a Dnajc1 Wls Slc8b1 Srcin1 Uqcc2 Midn Mcu Rsad2 Nlrp12 Stx1b Nlrp6
nucleobase-containing compound biosynthetic process	1.714	0.0102	0.531	GO	Upregulated Pathways	220	10.737	ANG ARNT ARNTL ATP1B1 ATRX BMPR1A CEBPD KLF6 COX6C COX7B CRY1 DDX3X DDX5 TYMP EGR1 ELK1 ERF ETS1 ETV5 FOSL2 GABPA NIPSNAP2 GTF2A2 GTF2B HINT1 NR4A1 FOXA3 ID1 ID2 RBPJ IRF5 IRF6 JUNB RPSA LYL1 SMAD7 MAF MAT2A MEIS1 MEIS2 NAB2 NACA NFX1 NME2 NPAS2 YBX1 PRDX1 PLSCR1 POU6F1 PPARA PPP1R10 PTMA RAD21 KDM5A REST RFX1 RFX4 RNF2 RORA RORC RPL4 RPL5 RPL11 RPL12 RPL15 RPL18 RPL23A RPL30 RPL31 RPL32 RPL34 RP…	Ang2 Ang5 Ang4 Ang Ang6 Arnt Arntl Atp1b1 Atrx Bmpr1a Cebpd Klf6 Cox6c Cox7b Cry1 Ddx3x D1Pas1 Ddx5 Tymp Egr1 Elk1 Erf Ets1 Etv5 Fosl2 Gabpa Nipsnap2 Gtf2a2 Gtf2b Hint1 Nr4a1 Foxa3 Id1 Id2 Rbpj Irf5 Irf6 Junb Rpsa Lyl1 Smad7 Maf Mat2a Meis1 Meis2 Nab2 Naca Nfx1 Nme2 Npas2 Ybx1 Prdx1 Plscr1 Plscr2 Pou6f1 Ppara Ppp1r10 Ptma Rad21 Kdm5a Rest Rfx1 Rfx4 Rnf2 Rora Rorc Rpl4 Rpl5 Rpl11 Rpl12 Rpl15 Rpl18…
positive regulation of cellular metabolic process	1.566	0.0104	0.531	GO	Upregulated Pathways	272	10.539	AADAC ADRB1 ADRB3 AGTR1 ABCD2 ANG APOA1 APOH APP ARHGAP5 ARHGAP6 ARNT ARNTL ASNS ATP1B1 ATRX AVPR1A BMPR1A BOK ZFP36L2 BTC C5 CALM1 CASP8 CCND2 CD4 CEBPD CIRBP KLF6 CPT1A CSNK1A1 CTSH CYBB CYP17A1 DDX3X DDX5 DLG1 DNMT3B DUSP5 DUSP6 EGR1 CELA1 ELK1 ETS1 ETV5 ACSL1 FCGR3B FGB FGG FLT4 FMR1 FOSL2 FYN GABPA GCKR GDF2 GHR GCLC GTF2A2 GTF2B HGF NR4A1 FOXA3 HNRNPA2B1 ICAM1 ID2 IGBP1 IGFBP1 RBPJ IL1RN IL…	Aadac Adrb1 Adrb3 Agtr1a Agtr1b Abcd2 Ang2 Ang5 Ang4 Ang Ang6 Apoa1 Apoh App Arhgap5 Arhgap6 Arnt Arntl Asns Atp1b1 Atrx Avpr1a Bmpr1a Bok Zfp36l2 Btc Hc Calm1 Casp8 Ccnd2 Cd4 Cebpd Cirbp Klf6 Cpt1a Csnk1a1 Ctsh Cybb Cyp17a1 Ddx3x D1Pas1 Ddx5 Dlg1 Dnmt3b Dnmt3c Dusp5 Dusp6 Egr1 Cela1 Elk1 Ets1 Etv5 Acsl1 Fcgr4 Fgb Fgg Flt4 Fmr1 Fosl2 Fyn Gabpa Gckr Gdf2 Ghr Gclc Gtf2a2 Gtf2b Hgf Nr4a1 Foxa3 Hnrnp…
nucleic acid binding	1.553	0.0106	0.531	GO	Upregulated Pathways	277	10.52	ANG APP ARNT ARNTL ATRX AUH ZFP36L2 CANX CARS1 CEBPD CIRBP KLF6 CRY1 DDX3X DDX5 DDX6 DNMT3B EEF1B2 EGR1 ELK1 ERF ETS1 ETV5 FMR1 FOSL2 FUS GABPA GTF2B H3-3B NR4A1 FOXA3 HNRNPA2B1 HNRNPU RBPJ IRF5 IRF6 JUNB RPSA LYL1 SMAD7 MAF MEIS1 MEIS2 MFAP1 MPG MSH5 MSN MYCL NACA NFX1 NME2 NPAS2 YBX1 PRDX1 ENPP2 ENPP3 PLSCR1 POU6F1 PPARA PPIB PPP1R10 PSMA6 KDM5A RBBP6 RBMS1 REST RFX1 RFX4 RNASE4 RORA RORC RP9 R…	Ang2 Ang5 Ang4 Ang Ang6 App Arnt Arntl Atrx Auh Zfp36l2 Canx Cars Cebpd Cirbp Klf6 Cry1 Ddx3x D1Pas1 Ddx5 Ddx6 Dnmt3b Dnmt3c Eef1b2 Egr1 Elk1 Erf Ets1 Etv5 Fmr1 Fosl2 Fus Gabpa Gtf2b H3f3a Nr4a1 Foxa3 Hnrnpa2b1 Hnrnpu Rbpj Irf5 Irf6 Junb Rpsa Lyl1 Smad7 Maf Meis1 Meis2 Mfap1b Mfap1a Mpg Msh5 Msn Mycl Naca Nfx1 Nme2 Npas2 Ybx1 Prdx1 Enpp2 Enpp3 Plscr1 Plscr2 Pou6f1 Ppara Ppib Ppp1r10 Psma6 Kdm5a R…
regulation of biological quality	1.52	0.0106	0.531	GO	Upregulated Pathways	293	10.472	ACADM PLIN2 ADH5 ADRB1 ADRB3 AFP AGTR1 ANG APCS APOA1 APOC4 APOH APP ARHGAP5 ARNT ARNTL ASPA ATP1B1 ATP6V1B2 ATRX AVPR1A BOK ZFP36L2 BTC C5 CALM1 CAPZA2 CASP8 CD4 CD47 CDO1 CIRBP CP CPT1A CRY1 CSNK1A1 CTSH CYBB CYP17A1 DDX3X DDX5 DLD DLG1 DSC2 DSG1 TSC22D3 EGR1 CLN8 ETS1 ETV5 F9 F10 F11 F13B FABP4 FGB FGG FMR1 FYN GAPDH GAS2 GCKR GDF2 GK GCLC GRIK5 GTF2A2 GTF2B H3-3B HGF HLA-C HMOX2 FOXA3 HNRNPA2…	Acadm Plin2 Adh5 Adrb1 Adrb3 Afp Agtr1a Agtr1b Ang2 Ang5 Ang4 Ang Ang6 Apcs Apoa1 Apoc4 Apoh App Arhgap5 Arnt Arntl Aspa Atp1b1 Atp6v1b2 Atrx Avpr1a Bok Zfp36l2 Btc Hc Calm1 Capza2 Casp8 Cd4 Cd47 Cdo1 Cirbp Cp Cpt1a Cry1 Csnk1a1 Ctsh Cybb Cyp17a1 Ddx3x D1Pas1 Ddx5 Dld Dlg1 Dsc2 Dsg1c Dsg1b Dsg1a Tsc22d3 Egr1 Cln8 Ets1 Etv5 F9 F10 F11 F13b Fabp4 Fgb Fgg Fmr1 Fyn Gapdh Gm3839 Gm10358 Gas2 Gckr Gdf2…
organic cyclic compound metabolic process	1.377	0.0108	0.538	GO	Upregulated Pathways	401	10.219	AFP ABCD2 ANG APOA1 APP RND3 ARHGAP5 ARNT ARNTL ATP1B1 ATP6V1B2 ATRX AUH BMPR1A ZFP36L2 CARS1 CEBPD KLF6 COX6C COX7B CPOX CRY1 CYP2D6 CYP4B1 CYP17A1 DDX3X DDX5 DDX6 DLD DLG1 DNMT3B TYMP EGR1 ELK1 CLN8 ERF ETS1 ETV5 FGL1 FMR1 FOSL2 FUS GABPA GAPDH NIPSNAP2 GCKR GHR GNGT2 GTF2A2 GTF2B H3-3B HINT1 HMOX2 NR4A1 FOXA3 HNRNPA2B1 HNRNPU HPD HSD11B1 ID1 ID2 RBPJ IRF5 IRF6 JUNB RPSA LDHA LYL1 SMAD7 MAF MAT…	Afp Abcd2 Ang2 Ang5 Ang4 Ang Ang6 Apoa1 App Rnd3 Arhgap5 Arnt Arntl Atp1b1 Atp6v1b2 Atrx Auh Bmpr1a Zfp36l2 Cars Cebpd Klf6 Cox6c Cox7b Cpox Cry1 Cyp2d26 Cyp2d22 Cyp2d11 Cyp2d9 Cyp2d34 Cyp2d10 Cyp2d12 Cyp2d13 Cyp4b1 Cyp17a1 Ddx3x D1Pas1 Ddx5 Ddx6 Dld Dlg1 Dnmt3b Dnmt3c Tymp Egr1 Elk1 Cln8 Erf Ets1 Etv5 Fgl1 Fmr1 Fosl2 Fus Gabpa Gapdh Gm3839 Gm10358 Nipsnap2 Gckr Ghr Gngt2 Gtf2a2 Gtf2b H3f3a Hint1…
[truncated: 760 more rows]

## Sheet: GSVA
Gene	KO_L-WT_L_logFC	KO_L-WT_L_FC	KO_L-WT_L_tstat	KO_L-WT_L_pval	KO_L-WT_L_adjpval	KO_L_5	KO_L_6	KO_L_7	KO_L_8	WT_L_1	WT_L_2	WT_L_3	WT_L_4
HALLMARK_ADIPOGENESIS	-0.192776	-1.14296	-1.5788	0.165461	0.435424	0.0142282	-0.108795	-0.156438	-0.147026	0.291861	0.256454	0.0325416	-0.207784
HALLMARK_ALLOGRAFT_REJECTION	0.29111	1.22358	5.5895	0.00139428	0.0646145	0.202224	0.130294	0.089816	0.110763	-0.193282	-0.030246	-0.161419	-0.246398
HALLMARK_ANDROGEN_RESPONSE	0.00305712	1.00212	0.0326343	0.975025	0.975025	0.0648043	0.134307	-0.117625	-0.101011	-0.0444503	-0.128254	-0.0540615	0.195013
[truncated: 47 more rows]
